# Supplementary material for: Discovery and Validation of Predictive Biomarkers of Survival for Non-small Cell Lung Cancer Patients Undergoing Radical Radiotherapy: Two Proteins With Predictive Value
Source: eBioMedicine. 2015 Jun 19;2(8):841–50. doi: 10.1016/j.ebiom.2015.06.013 (PMC4563120; doi:10.1016/j.ebiom.2015.06.013)
Supplement: Supplementary Table 4 — All proteins quantified using global discovery proteomics. Quantification is given as log2 ratio of during:before radiation for each patient individually. Patients 1–3 are survival < 14 mo and 4–6 survival > 18 mo. [file mmc4.xls]

## Sheet: Legend
		Supplementary Table 4. All proteins quantified using global discovery proteomics. Quantification is given as log2 ratio of during:before radiation for each patient individually. Patients 1-3 are survival <14 mo and 4-6 survival> 18 mos.

## Sheet: post_change
Accession	Name	after:before treatment patient 1	after:before treatment patient 2	after:before treatment patient 3	after:before treatment patient 4	after:before treatment patient 5	after:before treatment patient 6
ENSP00000233242|ENSG00000084674	APOB P04114 "Apolipoprotein B-100Apolipoprotein B-48"	-0.483049	-0.338928	-0.102479	0.246857	-0.264112	-0.11238
ENSP00000263100|ENSG00000121410	A1BG P04217 "Alpha-1B-glycoprotein"	-0.167826	0.024175	-0.0156976	0.0400337	-0.177857	-0.0563711
ENSP00000350425|ENSG00000110244	APOA4 P06727 "Apolipoprotein A-IV"	-0.796898	0.307859	-0.296129	-0.027821	-0.15139	-0.338315
ENSP00000362924|ENSG00000148180	GSN P06396 "Gelsolin"	-0.665476	-0.273757	-0.215578	0.305722	-0.383166	0.0163778
ENSP00000417824|ENSG00000055955	ITIH4 B7ZKJ8 "ITIH4 protein"	0.463984	1.15059	0.357252	0.0487128	-0.203965	-0.701993
ENSP00000306361|ENSG00000171560	FGA P02671 "Fibrinogen alpha chainFibrinopeptide A"	0.203883	-1.88682	-0.0687753	0.286352	1.22862	0.264518
ENSP00000264613|ENSG00000047457	CP P00450 "Ceruloplasmin"	0.163083	0.10116	0.0959643	0.17286	-0.304184	-0.110035
ENSP00000450384|ENSG00000241534; ENSP00000448991|ENSG00000243570; ENSP00000447504|ENSG00000239754; ENSP00000446706|ENSG00000242335; ENSP00000410815|ENSG00000244255	CFB B4E1Z4;A2BE06;A2ABJ9 "cDNA FLJ55673, highly similar to Complement factor B ";"Complement component 2";"Complement component 2" ; CFB B4E1Z4;A2BE06;A2ABJ9 "cDNA FLJ55673, highly similar to Complement factor B ";"Complement component 2";"Complement		0.0281638	0.169922	0.135795		-0.0330712
ENSP00000438707|ENSG00000145192	AHSG NP_001613.2 "alpha-2-HS-glycoprotein "	-0.864652	-0.374706	-0.0954901	0.388651	-0.286595	-0.138937
ENSP00000265983|ENSG00000110169	HPX P02790 "Hemopexin"	0.122926	-0.00692139	0.136721	0.149945	-0.191073	0.213321
ENSP00000273283|ENSG00000055957	ITIH1 P19827 "Inter-alpha-trypsin inhibitor heavy chain H1"	-0.501353	0.0475948	-0.0314483	0.134919	-0.24469	-0.038351
ENSP00000351190|ENSG00000151655	ITIH2 P19823 "Inter-alpha-trypsin inhibitor heavy chain H2"	-0.621312	-0.146701	-0.100589	0.161298	-0.332953	0.0671384
ENSP00000356399|ENSG00000000971	CFH P08603 "Complement factor H"	0.0494303	0.00656338	0.0419533	0.259525	-0.190405	-0.0170184
ENSP00000356671|ENSG00000117601	SERPINC1 P01008 "Antithrombin-III"	-0.290238	0.265222	-0.0122231	0.204901	-0.306953	-0.00941962
ENSP00000376795|ENSG00000196136	SERPINA3 P01011 "Alpha-1-antichymotrypsinAlpha-1-antichymotrypsin His-Pro-less"	0.889733	0.532498	0.309237	-0.123175	0.0432634	0.0214898
ENSP00000287611|ENSG00000113889	KNG1 NP_000884.1 "kininogen-1 isoform 2 "	-0.0994008	-0.284306	-0.15742	-0.423724	-0.0148004	0.0384764
ENSP00000315130|ENSG00000120885	CLU P10909 "ClusterinClusterin beta chainClusterin alpha chain"	-0.326461	0.100644	-0.0320051	-0.00308421	0.103383	0.0608735
ENSP00000292401|ENSG00000160862	AZGP1 P25311 "Zinc-alpha-2-glycoprotein"	-0.252809	-0.105796	0.0509599	0.0778653	-0.167222	-0.0782378
ENSP00000252486|ENSG00000130203	APOE P02649 "Apolipoprotein E"	-0.187606	-0.492542	-0.248385	0.0665994	-0.0764658	-0.202728
ENSP00000232003|ENSG00000113905	HRG P04196 "Histidine-rich glycoprotein"	-0.933701	-0.190412	-0.0443305	-0.123047	-0.287838	-0.264167
ENSP00000308541|ENSG00000180210	F2 P00734 "ProthrombinActivation peptide fragment 1Activation peptide fragment 2Thrombin light chainThrombin heavy chain"	-0.186915	-0.078895	0.218357	-0.264129	-0.2378	-0.0868876
ENSP00000226218|ENSG00000255604	AC002094.1 P04004 "VitronectinVitronectin V65 subunitVitronectin V10 subunitSomatomedin-B"	0.447578	0.15569	0.0177796	0.256878	-0.374173	0.0917481
ENSP00000254722|ENSG00000132386	SERPINF1 P36955 "Pigment epithelium-derived factor"	0.154377	-0.153077	0.0683145	0.279591	-0.213215	-0.0175229
ENSP00000223642|ENSG00000106804	C5 P01031 "Complement C5Complement C5 beta chainComplement C5 alpha chainC5a anaphylatoxinComplement C5 alpha' chain"	0.0442666	0.214142	0.0954869	0.139266	-0.306914	0.0297106
ENSP00000421725|ENSG00000145321	GC D6RF20;D6RAK8 "Uncharacterized protein";"Uncharacterized protein"	-0.223086	-0.0152782	-0.0820103	0.0671769	-0.249877	0.0028555
ENSP00000415769|ENSG00000162267	ITIH3 Q06033 "Inter-alpha-trypsin inhibitor heavy chain H3"		0.317619	0.0924472	-0.0580689		-0.0446886
ENSP00000345968|ENSG00000161031	PGLYRP2 Q96PD5 "N-acetylmuramoyl-L-alanine amidase"	-0.915213	-0.042313	-0.100141	0.207441	-0.147823	-0.205601
ENSP00000338861|ENSG00000039537	C6 P13671 "Complement component C6"	0.0310447	0.1821	0.192504	0.31418	-0.156452	0.137825
ENSP00000308938|ENSG00000122194	PLG P00747 "PlasminogenPlasmin heavy chain AActivation peptideAngiostatinPlasmin heavy chain A, short formPlasmin light chain B"	-0.32638	0.0121382	0.127234	0.224016	-0.22903	0.0566173
ENSP00000302621|ENSG00000171236	LRG1 P02750 "Leucine-rich alpha-2-glycoprotein"	1.07635	0.582402	0.442715	-0.0458623	-0.00720174	0.0967701
ENSP00000263408|ENSG00000113600	C9 P02748 "Complement component C9Complement component C9aComplement component C9b"	0.432627	0.361389	0.264487	-0.156281	0.0236246	-0.0240787
ENSP00000266718|ENSG00000139329	LUM P51884 "Lumican"	-0.435771	-0.142508	-0.317675	0.55459	-0.293804	-0.0311707
ENSP00000360524|ENSG00000138207	RBP4 Q5VY30 "Retinol binding protein 4, plasma"		-0.444067	-0.364938	0.211152		-0.212164
ENSP00000205948|ENSG00000091583	APOH P02749 "Beta-2-glycoprotein 1"	-0.388176	-0.351106	0.0820514	0.0111882	-0.08322	-0.263058
ENSP00000323929|ENSG00000175899	A2M P01023 "Alpha-2-macroglobulin"	-0.692145	0.0107484	-0.342168	0.315948	-0.22431	-0.197459
ENSP00000385035|ENSG00000182326	C1S P09871 "Complement C1s subcomponentComplement C1s subcomponent heavy chainComplement C1s subcomponent light chain"	0.221342	0.0907993	0.0729417	0.108478	-0.219582	0.0339431
ENSP00000356771|ENSG00000198734; ENSP00000356770|ENSG00000198734	F5 P12259 "Coagulation factor VCoagulation factor V heavy chainCoagulation factor V light chain" ; F5 Q8TD21;Q2HZZ1;Q1L610 "Mutant coagulation factor V";"Coagulation factor V";"Coagulation factor V"	-0.324022	0.00480053	0.19213	0.101986	-0.117116	-0.00773186
ENSP00000215727|ENSG00000099937	SERPIND1 P05546 "Heparin cofactor 2"	-0.286732	0.00431674	0.169745	0.206796	-0.193025	-0.0585727
ENSP00000245907|ENSG00000125730	C3 P01024 "Complement C3Complement C3 beta chainComplement C3 alpha chainC3a anaphylatoxinComplement C3b alpha' chainComplement C3c alpha' chain fragment 1Complement C3dg fragmentComplement C3g fragmentComplement C3d fragmentComplement C3f fragmentCo	-0.0140845	-0.450483	0.484643	0.0653183	0.167622	-0.0289442
ENSP00000349960|ENSG00000075624	ACTB P60709 "Actin, cytoplasmic 1Actin, cytoplasmic 1, N-terminally processed"	-0.457365		-0.127316	-0.405282	-0.24012
ENSP00000226355|ENSG00000079557	AFM P43652 "Afamin"	-0.789688	-0.255537	-0.0242028	0.18467	-0.257759	-0.024975
ENSP00000350534|ENSG00000115414	FN1 Q9H382;Q7L553;Q53S27 "Fibronectin 1PRO2841";"FN1 protein";"Putative uncharacterized protein FN1"		1.03436	-0.00223221	-0.172971		0.299683
ENSP00000442981|ENSG00000137076	TLN1 Q5TCU6 "Talin 1"	-0.0499721		-0.132329	-0.574508	0.0702398
ENSP00000290575|ENSG00000159403	C1R P00736 "Complement C1r subcomponentComplement C1r subcomponent heavy chainComplement C1r subcomponent light chain"	0.169933	0.10296	-0.0747907	0.257742	-0.196458	-0.0445908
ENSP00000371493|ENSG00000167711	SERPINF2 P08697 "Alpha-2-antiplasmin"	0.0264188	0.258521	0.0265635	0.191986	-0.132402	0.290009
ENSP00000265132|ENSG00000106927	AMBP P02760 "Protein AMBPAlpha-1-microglobulinInter-alpha-trypsin inhibitor light chainTrypstatin"	-0.00619237	-0.0451542	0.235527	-0.191215	0.0997901	-0.11178
ENSP00000354458|ENSG00000157131	C8A P07357 "Complement component C8 alpha chain"	0.0882787	0.147975	0.148837	0.236114	-0.0152221	0.0463043
ENSP00000355627|ENSG00000135744	AGT P01019 "AngiotensinogenAngiotensin-1Angiotensin-2Angiotensin-3"	-0.26696	0.21035	-0.227266	0.265495	-0.218824	-0.156104
ENSP00000356455|ENSG00000116690	PRG4 B3KQ20 "cDNA FLJ32635 fis, clone SYNOV2000178, highly similar to Proteoglycan-4"		-0.11318	-0.142814	0.100332		0.0584147
ENSP00000378131|ENSG00000205403	CFI Q6LAM0;E7ETH0;D6R9Z8 "Light chain of factor I";"Uncharacterized protein";"Uncharacterized protein"	0.238884	0.117121	0.285466	0.233466	-0.262834	0.148144
ENSP00000364494|ENSG00000110245	APOC3 P02656 "Apolipoprotein C-III"	-0.981322	-1.59695	-1.02789	0.107562	-0.261798	-0.381316
ENSP00000358863|ENSG00000196924	FLNA Q96C61;Q86TQ3;Q5HY54 "FLNA protein";"Similar to filamin C, gamma (Actin binding protein 280)";"Filamin A, alpha (Actin binding protein 280)"	-0.160424	0.375717	0.0549449	-0.330983	-0.0950359	-0.0859236
ENSP00000329374|ENSG00000123561	SERPINA7 P05543 "Thyroxine-binding globulin"	-0.133045	0.174454	-0.0868131	0.291817	-0.338523	0.251653
ENSP00000416683|ENSG00000099769	IGFALS E9PGU3 "Uncharacterized protein"	-0.298812	-0.211644	0.199975	-0.01757	-0.235448	0.0206789
ENSP00000252491|ENSG00000130208	APOC1 P02654 "Apolipoprotein C-ITruncated apolipoprotein C-I"	-0.574926	-1.04539	-0.803204	0.268248	0.00757119	-0.0502719
ENSP00000237014|ENSG00000118271	TTR P02766 "Transthyretin"	-0.0809923	-2.31424	0.0736293	0.556135	0.342787	-0.0886256
ENSP00000322061|ENSG00000112936	C7 P10643 "Complement component C7"	-0.142718	0.0618752	0.0572508	0.26789	-0.321675	-0.272171
ENSP00000384420|ENSG00000149131	SERPING1 E9PGN7;C9JZJ9;B5MCB9 "Uncharacterized protein";"Uncharacterized protein";"Uncharacterized protein"			0.215754	-0.476793
ENSP00000253496|ENSG00000131187	F12 P00748 "Coagulation factor XIICoagulation factor XIIa heavy chainBeta-factor XIIa part 1Beta-factor XIIa part 2Coagulation factor XIIa light chain"	-0.212441	-0.400188	0.0199248	0.149909	-0.119975	-0.0568624
ENSP00000252490|ENSG00000234906	APOC2 P02655 "Apolipoprotein C-II"	-1.02791	-1.27429	-0.311227	0.117161	0.942956	-0.202078
ENSP00000298841|ENSG00000100665	SERPINA4 P29622 "Kallistatin"	-0.80852	-0.365769	-0.280573	0.268229	-0.321668	0.045271
ENSP00000306099|ENSG00000171564	FGB P02675 "Fibrinogen beta chainFibrinopeptide B"	0.997349	-1.41059	0.473611	-0.201496	0.366051	0.197642
ENSP00000264690|ENSG00000164344	KLKB1 P03952 "Plasma kallikreinPlasma kallikrein heavy chainPlasma kallikrein light chain"	-0.340264		0.138617	0.118204	-0.440698
ENSP00000224181|ENSG00000176919	C8G P07360 "Complement component C8 gamma chain"	0.093479	0.141404	0.102881	0.0113059	-0.179213	-0.182204
ENSP00000404288|ENSG00000090512; ENSP00000265029|ENSG00000090512	FETUB Q9UGM5 "Fetuin-B" ; FETUB Q9UGM5 "Fetuin-B"	-0.596077	0.088898	-0.646648	-0.641626	0.0176531	-0.263698
ENSP00000269576|ENSG00000186395	KRT10 P13645 "Keratin, type I cytoskeletal 10"	-0.0671345	0.979551	0.30921	-0.196469	-0.370504	0.0356361
ENSP00000379896|ENSG00000139178	C1RL C1RL-201 "complement component 1, r subcomponent-like [Source:HGNC Symbol;Acc:21265]" "HGNC_transcript_name"			0.0204326	0.105563
ENSP00000359446|ENSG00000120054	CPN1 P15169 "Carboxypeptidase N catalytic chain"	0.0166739	0.149728	0.12801	0.0991487	-0.180876	0.154092
ENSP00000387438|ENSG00000229353	TNXB Q5JNX3;E9PHU4;B6RHJ5 "Tenascin XB";"Uncharacterized protein";"Growth-inhibiting protein 45"		-0.0354712	0.328299	-0.0282434		0.127167
ENSP00000363827|ENSG00000142798	HSPG2 P98160 "Basement membrane-specific heparan sulfate proteoglycan core proteinEndorepellinLG3 peptide"	0.327341	0.190881	0.0684348	0.519216	-0.207473	0.187563
ENSP00000418285|ENSG00000163359	COL6A3 Q8N4Z1;E9PFQ6;E7EVD3 "Similar to collagen, type VI, alpha 3";"Uncharacterized protein";"Uncharacterized protein"	-0.0432538		0.199453	0.19329	-0.00923025
ENSP00000360281|ENSG00000021852	C8B P07358 "Complement component C8 beta chain"	0.179499		0.0663629	0.219092	-0.228221
ENSP00000264870|ENSG00000124491	F13A1 P00488 "Coagulation factor XIII A chain"	-0.173996	0.376813	-0.0406077	0.0339982	-0.166355	-0.110015
ENSP00000377783|ENSG00000184500	PROS1 P07225 "Vitamin K-dependent protein S"	-0.164426	-0.0815501	-0.225929	0.268318	-0.199204	-0.0824769
ENSP00000423689|ENSG00000173369; ENSP00000313967|ENSG00000173369	C1QB D6RGJ1;D6RA08;D6R934 "Uncharacterized protein";"Uncharacterized protein";"Uncharacterized protein" ; C1QB P02746 "Complement C1q subcomponent subunit B"	0.301889	0.213825	0.444813	-0.219078	-0.204323	0.265817
ENSP00000296130|ENSG00000163815	CLEC3B P05452 "Tetranectin"	-0.35783	-0.45312	-0.0290976	0.269929	-0.509195	0.024808
ENSP00000310861|ENSG00000172867	KRT2 P35908 "Keratin, type II cytoskeletal 2 epidermal"	0.431723	1.30729	0.534057	-0.914033	-1.35691	0.03305
ENSP00000380628|ENSG00000134121	CHL1 O00533 "Neural cell adhesion molecule L1-like proteinProcessed neural cell adhesion molecule L1-like protein"			-0.148531	0.463971
ENSP00000356385|ENSG00000080910	CFHR2 P36980 "Complement factor H-related protein 2"	0.0704027	-0.457911	0.156796	0.244076	-0.148722	-0.0323445
ENSP00000278222|ENSG00000148965	SAA4 P35542 "Serum amyloid A-4 protein"	-0.0398385	-0.349021	-0.418041	0.0485558	-0.00191215	-0.0490012
ENSP00000363771|ENSG00000159189	C1QC P02747 "Complement C1q subcomponent subunit C"	0.398997	0.0314139	0.281599	0.094658	0.0661514	0.315985
ENSP00000344115|ENSG00000179776	CDH5 P33151 "Cadherin-5"	0.224913	-0.13391	0.00435753	0.0738867	-0.0332665	0.0475104
ENSP00000369816|ENSG00000129214	SHBG P04278 "Sex hormone-binding globulin"	-0.75583	-0.2186	-0.180863	0.426772	-0.248566	-0.248464
ENSP00000371554|ENSG00000109610	SOD3 P08294 "Extracellular superoxide dismutase [Cu-Zn]"	0.172792	0.120787	-0.136528	-0.640325	0.0363934	0.998471
ENSP00000246662|ENSG00000171403	KRT9 P35527 "Keratin, type I cytoskeletal 9"	0.299794	0.991483	0.506212	-0.661904	-0.157267	-0.273646
ENSP00000356574|ENSG00000116260	QSOX1 O00391 "Sulfhydryl oxidase 1"	-0.0354634	-0.162021	0.261788	0.230536	0.00864877	0.0456835
ENSP00000332139|ENSG00000197766	CFD P00746 "Complement factor D"	-0.10422	-0.215549	0.0333658	-0.05256	-0.274774	0.151455
ENSP00000351682|ENSG00000150656	CNDP1 Q96KN2 "Beta-Ala-His dipeptidase"	-0.0324014	-0.195517	0.248411	-0.313001	-0.237598	0.196905
ENSP00000252244|ENSG00000167768	KRT1 P04264 "Keratin, type II cytoskeletal 1"	-0.00613689	1.48399	-0.15045	-0.746391	-0.298572	-0.337012
ENSP00000324173|ENSG00000044574	HSPA5 P11021 "78 kDa glucose-regulated protein"	-0.220482	0.00105402	-0.237968	0.0506705	-0.212096	0.0564643
ENSP00000441450|ENSG00000129988	LBP Q8TCF0 "LBP protein"	1.09307	0.423509	0.485884	0.044971	0.208879	0.0114593
ENSP00000407961|ENSG00000231543; ENSP00000405800|ENSG00000235017; ENSP00000402278|ENSG00000235696; ENSP00000392835|ENSG00000226560; ENSP00000372853|ENSG00000206372; ENSP00000364660|ENSG00000204364; ENSP00000299367|ENSG00000166278	C2 P06681 "Complement C2Complement C2b fragmentComplement C2a fragment" ; C2 P06681 "Complement C2Complement C2b fragmentComplement C2a fragment" ; C2 P06681 "Complement C2Complement C2b fragmentComplement C2a fragment" ; C2 P06681 "Complement C2Comp	0.176273	-0.0323353	0.0737003	0.269501	0.042399	0.0785096
ENSP00000261267|ENSG00000090382	LYZ P61626 "Lysozyme C"	-0.277257	-0.200092	0.330828	0.062468	-0.154792	-0.170381
ENSP00000373477|ENSG00000211445	GPX3 P22352 "Glutathione peroxidase 3"	0.0354755	0.0063578	0.306211	-0.363371	-0.137055	0.172604
ENSP00000370473|ENSG00000146674	IGFBP3 B3KPF0 "cDNA FLJ31712 fis, clone NT2RI2006445, highly similar to Insulin-like growth factor-binding protein 3cDNA FLJ34387 fis, clone HCHON1000191, highly similar to Insulin-like growth factor-binding protein 3cDNA FLJ38550 fis, clone HCHON200	-0.0588122	-0.20232	0.131763	-0.270066	0.308003	-0.0834048
ENSP00000319464|ENSG00000178772	CPN2 P22792 "Carboxypeptidase N subunit 2"	0.0781125	-0.0358869	0.656801	-0.31026	-0.236835	-0.0146745
ENSP00000261994|ENSG00000140093	SERPINA10 Q9UK55 "Protein Z-dependent protease inhibitor"	0.265277	0.129145	-0.7933	-0.189376	-0.231689	0.12984
ENSP00000268613|ENSG00000140945	CDH13 P55290 "Cadherin-13"	3.79508		-0.22339	-0.769482	3.04374
ENSP00000264036|ENSG00000076706	MCAM P43121 "Cell surface glycoprotein MUC18"	0.169037	-0.0708289	0.0508121	-0.0453091	-0.217629	-0.154226
ENSP00000298819|ENSG00000095713	CRTAC1 Q5T4F6 "Cartilage acidic protein 1"	-0.0768955		-0.890458	-0.427251	-0.315882
ENSP00000363079|ENSG00000165471	MBL2 P11226 "Mannose-binding protein C"		-0.645003	0.0870368	0.20147		0.222273
ENSP00000403361|ENSG00000105664; ENSP00000222271|ENSG00000105664	COMP COMP-201 "cartilage oligomeric matrix protein [Source:HGNC Symbol;Acc:2227]" "HGNC_transcript_name" ; COMP P49747 "Cartilage oligomeric matrix protein"		-0.106008	-0.0299937	0.085344		0.0576069
ENSP00000385519|ENSG00000170458; ENSP00000304236|ENSG00000170458	CD14 P08571 "Monocyte differentiation antigen CD14Monocyte differentiation antigen CD14, urinary formMonocyte differentiation antigen CD14, membrane-bound form" ; CD14 P08571 "Monocyte differentiation antigen CD14Monocyte differentiation antigen CD14	0.109234	-0.025706	0.480172	-0.433148	0.0347744	-0.137057
ENSP00000261405|ENSG00000110799	VWF P04275 "von Willebrand factorvon Willebrand antigen 2"	0.0778081	0.127443	0.495386	0.712935	-0.15239	0.151034
ENSP00000362778|ENSG00000164530	PI16 Q6UXB8 "Peptidase inhibitor 16"	-0.529234	-0.336953	0.0479216	0.529853	-0.386603	-0.284194
ENSP00000356969|ENSG00000158874	APOA2 P02652 "Apolipoprotein A-IIApolipoprotein A-II(1-76)"	0.233416	-0.67096	-0.599003	0.927093	0.432057	-0.857523
ENSP00000294728|ENSG00000162692	VCAM1 P19320 "Vascular cell adhesion protein 1"	0.252988	-0.205415	-0.181501	0.276415	0.125486	-0.0377126
ENSP00000241052|ENSG00000121691	CAT P04040 "Catalase"		0.0602939	0.0847531	-0.113407		0.112251
ENSP00000361841|ENSG00000035403	VCL NP_003364.1 "vinculin isoform VCL "		0.438877	-0.064733	-0.373268		-0.15731
ENSP00000304945|ENSG00000154133	ROBO4 Q8WZ75 "Roundabout homolog 4"	0.164745	-0.324318	0.199775	-0.383581	-0.142395	0.263639
ENSP00000385521|ENSG00000077942	FBLN1 B1AHL2 "Fibulin 1Uncharacterized protein"	-0.479038	0.2408	0.197351	0.0101413	-0.316088	-0.0606808
ENSP00000321334|ENSG00000198670	LPA P08519 "Apolipoprotein(a)"	-0.488483	0.00774718	-0.283123	-2.81697	0.0826566	-0.518475
ENSP00000221347|ENSG00000090920	FCGBP Q9Y6R7 "IgGFc-binding protein"	0.395315	-0.527472	0.16177	0.749534	-0.0890797	-0.0470437
ENSP00000265023|ENSG00000113889	KNG1 P01042 "Kininogen-1Kininogen-1 heavy chainT-kininBradykininLysyl-bradykininKininogen-1 light chainLow molecular weight growth-promoting factor"		0.165189	-0.0397712	0.126784		-0.146971
ENSP00000385564|ENSG00000173372; ENSP00000363773|ENSG00000173372	C1QA P02745 "Complement C1q subcomponent subunit A" ; C1QA P02745 "Complement C1q subcomponent subunit A"	0.169259	0.101424	-0.322776	-0.0233692	-0.405782	0.140479
ENSP00000381448|ENSG00000101439	CST3 P01034 "Cystatin-C"	-0.141628	-0.634877	0.0561095	0.0952014	1.27942	0.571353
ENSP00000255030|ENSG00000132693	CRP P02741 "C-reactive proteinC-reactive protein(1-205)"	3.59811	1.31874	1.7768	-0.45969	0.561974	0.0477333
ENSP00000306864|ENSG00000168140	VASN Q6EMK4 "Vasorin"	0.00826452	-0.0471419	0.0317519	0.245995	-0.193219	0.351876
ENSP00000311502|ENSG00000173706	HEG1 Q9ULI3 "Protein HEG homolog 1"		0.126861	0.0749884	0.0809313		0.413156
ENSP00000416330|ENSG00000120708	TGFBI Q15582 "Transforming growth factor-beta-induced protein ig-h3"	-0.156194	-0.235879	0.459064	0.102284	-0.0482194	-0.0536269
ENSP00000264381|ENSG00000114200	BCHE P06276 "Cholinesterase"	-0.0975337	-0.0368678	0.305252	0.610057	-0.22141	0.228882
ENSP00000261160|ENSG00000018236	CNTN1 NP_778203.1 "contactin-1 isoform 2 precursor "	-0.191952		0.265626	-0.000395187	-0.0270016
ENSP00000340520|ENSG00000055955	ITIH4 ITIH4-201 "inter-alpha (globulin) inhibitor H4 (plasma Kallikrein-sensitive glycoprotein) [Source:HGNC Symbol;Acc:6169]" "HGNC_transcript_name"	-0.0681754	0.100878	0.43689	-0.745899	-0.565106	0.109522
ENSP00000230036|ENSG00000112293	GPLD1 P80108 "Phosphatidylinositol-glycan-specific phospholipase D"	-0.230665	-0.230061	-0.736146	0.00210429	0.00714185	0.271994
ENSP00000343764|ENSG00000155657	TTN A6NKB1 "Uncharacterized protein"			-0.0755748	0.59826
ENSP00000356382|ENSG00000143278	F13B P05160 "Coagulation factor XIII B chain"	-0.214128	-0.229324	-0.0528393	0.228618	-0.369051	-0.138893
ENSP00000421801|ENSG00000109758	HGFAC D6RAR4 "Uncharacterized protein"		-0.379732	-0.022921	0.260203		0.123131
ENSP00000415283|ENSG00000108622	ICAM2 P13598 "Intercellular adhesion molecule 2"	-0.335964	-0.244481	0.0385732	0.229894	-0.324864	-0.195953
ENSP00000347927|ENSG00000160323	ADAMTS13 Q6QNA4 "Von Willebrand factor-cleaving protease"			0.366817	-0.66698
ENSP00000342850|ENSG00000170099	SERPINA6 P08185 "Corticosteroid-binding globulin"	-0.169003	0.0525568	-0.178996	0.0928239	-0.387323	-0.0491358
ENSP00000270879|ENSG00000142748	FCN3 O75636 "Ficolin-3"	-0.0747931	-0.0819816	0.234061	0.13776	-0.265722	0.014221
ENSP00000236671|ENSG00000117984	CTSD P07339 "Cathepsin DCathepsin D light chainCathepsin D heavy chain"	-0.165583	-0.514773	-0.279661	-0.361728	-0.256429	-0.188955
ENSP00000181383|ENSG00000080618	CPB2 Q96IY4 "Carboxypeptidase B2"	-0.028018	0.144938	0.14035	0.163181	0.264719	0.0531743
ENSP00000384957|ENSG00000088926	F11 P03951 "Coagulation factor XICoagulation factor XIa heavy chainCoagulation factor XIa light chain"	-0.078661	0.0664654	0.396871	0.561204	-0.172512	-0.0405772
ENSP00000301522|ENSG00000167815	PRDX2 P32119 "Peroxiredoxin-2"	0.466365	0.319295	1.19007	0.428247	4.50941	0.0846549
ENSP00000378431|ENSG00000138722; ENSP00000264790|ENSG00000138722	MMRN1 Q13201 "Multimerin-1Platelet glycoprotein Ia*155 kDa platelet multimerin" ; MMRN1 Q13201 "Multimerin-1Platelet glycoprotein Ia*155 kDa platelet multimerin"		0.138124		0.146398		0.815364
ENSP00000264832|ENSG00000090339	ICAM1 P05362 "Intercellular adhesion molecule 1"	-0.145884	-0.162061	0.590713	-1.16256	-0.298259	0.230133
ENSP00000255040|ENSG00000132703	APCS P02743 "Serum amyloid P-componentSerum amyloid P-component(1-203)"	0.272029	0.138823	0.62302	-0.170505	-0.0315891	0.0102226
ENSP00000416587|ENSG00000088812	ATRN C9J7K1 "Uncharacterized protein"	-0.0859209	-0.132777	0.0179165	0.156194	-0.274582	0.0681854
ENSP00000398632|ENSG00000026508	CD44 E9PKC6;C1PHE6;C1PHC4;C1PHC3;C0STK4;B4XHE2 "Uncharacterized protein";"CD44 molecule";"CD44 molecule";"CD44 molecule";"CD44 molecule";"CD44"		-0.0512738	0.284535	0.600089		0.0916009
ENSP00000417854|ENSG00000204983	PRSS1 Q7Z445;Q53ZV8;E7EQ64 "Nonfunctional trypsin 1";"Nonfunctional trypsin 1";"Uncharacterized protein"	-0.266059		0.7789	-0.636262	0.427736
ENSP00000378669|ENSG00000149925	ALDOA P04075 "Fructose-bisphosphate aldolase A"		0.300336	-1.08062	-1.61564		-0.375226
ENSP00000357076|ENSG00000158710	TAGLN2 P37802 "Transgelin-2"	0.559405	0.388269	0.0826897	-0.759961	0.218267	-0.0290827
ENSP00000341198|ENSG00000067141	NEO1 B7ZKM9 "NEO1 protein"	-0.291318	-0.111692	0.299813	-0.172996	-0.225727	0.00776577
ENSP00000236147|ENSG00000188404	SELL P14151 "L-selectin"	0.00604898	-0.125165	-0.501895	0.659083	-0.424054	-0.0809493
ENSP00000255409|ENSG00000133048	CHI3L1 P36222 "Chitinase-3-like protein 1"		-0.0160398	-0.0948832	0.287513		0.0241203
ENSP00000381581|ENSG00000136167; ENSP00000315757|ENSG00000136167	LCP1 P13796 "Plastin-2" ; LCP1 P13796 "Plastin-2"	-0.277173	-0.0257905	0.222145	-0.903417	-0.277135	-0.0769178
ENSP00000306100|ENSG00000145730	PAM P19021 "Peptidyl-glycine alpha-amidating monooxygenasePeptidylglycine alpha-hydroxylating monooxygenasePeptidyl-alpha-hydroxyglycine alpha-amidating lyase"			0.199225	-0.834452
ENSP00000300060|ENSG00000166825	ANPEP P15144 "Aminopeptidase N"	0.216526	-0.0990151	-0.0841834	-0.0881872	-0.615823	0.0687662
ENSP00000363361|ENSG00000142669	SH3BGRL3 Q9H299 "SH3 domain-binding glutamic acid-rich-like protein 3"		0.136615	-0.00199306	-0.891605		0.280454
ENSP00000224167|ENSG00000107317	PTGDS Q5SQ11;E9PEB1 "Prostaglandin D2 synthase 21kDa (Brain)";"Uncharacterized protein"		0.0155473	0.151315	1.13407		-0.0625715
ENSP00000356037|ENSG00000123838	C4BPA P04003 "C4b-binding protein alpha chain"	0.305879	-0.00660355	-0.0856758	-0.0151374	0.917439	-0.472756
ENSP00000246006|ENSG00000125810	CD93 Q9NPY3 "Complement component C1q receptor"		0.0129563	-0.141301	0.0402429		-0.0767232
ENSP00000322421|ENSG00000206172; ENSP00000251595|ENSG00000188536	HBA1 P69905 "Hemoglobin subunit alpha" ; HBA2 P69905 "Hemoglobin subunit alpha"			-0.669145	0.22732
ENSP00000217133|ENSG00000101162	TUBB1 Q9H4B7 "Tubulin beta-1 chain"		-0.141036	0.458677	-2.39573		-0.160314
ENSP00000264005|ENSG00000213398	LCAT P04180 "Phosphatidylcholine-sterol acyltransferase"		-0.138494	0.737168	-0.31801		-0.0538563
ENSP00000375618|ENSG00000239998; ENSP00000251377|ENSG00000239998	LILRA2 Q8N149 "Leukocyte immunoglobulin-like receptor subfamily A member 2" ; LILRA2 Q8N149 "Leukocyte immunoglobulin-like receptor subfamily A member 2"
ENSP00000334023|ENSG00000100604	CHGA Q86T07 "Full-length cDNA clone CS0DN001YP04 of Adult brain of Homo sapiens (human)"			-0.00450712	-0.35309
ENSP00000371783|ENSG00000109743	BST1 A6NC48 "Uncharacterized protein"	-0.194016	0.142199	0.0798631	0.391114	0.237254	-0.127696
ENSP00000420939|ENSG00000250722	SEPP1 NP_001078955.1;NP_005401.3 "selenoprotein P isoform 1 precursor ";"selenoprotein P isoform 1 precursor "	-0.398482	-0.265749	-0.218773	0.336234	0.592421	0.119932
ENSP00000333994|ENSG00000244734	HBB P68871 "Hemoglobin subunit betaLVV-hemorphin-7"		1.19691	0.370301	-0.137848		-0.162203
ENSP00000378058|ENSG00000115380; ENSP00000378057|ENSG00000115380	EFEMP1 Q12805 "EGF-containing fibulin-like extracellular matrix protein 1" ; EFEMP1 Q12805 "EGF-containing fibulin-like extracellular matrix protein 1"	-0.011957	-0.0198865	0.359692	-0.0895225	0.257706	-0.109823
ENSP00000256733|ENSG00000134339	SAA2 P02735 "Serum amyloid A proteinAmyloid protein ASerum amyloid protein A(2-104)Serum amyloid protein A(3-104)Serum amyloid protein A(2-103)Serum amyloid protein A(2-102)Serum amyloid protein A(4-101)"	1.00014	0.144635	1.9721	-0.188937	-0.0942778	0.772926
ENSP00000381250|ENSG00000175336	APOF Q13790 "Apolipoprotein F"		-0.590908	0.0526712	0.229171		-0.415015
ENSP00000261590|ENSG00000046604	DSG2 Q14126 "Desmoglein-2"	0.425288	-0.180257	-0.747036	1.38613	-0.0192347	-0.327695
ENSP00000362466|ENSG00000072080	SPP2 Q13103 "Secreted phosphoprotein 24"			-0.184831	-1.41392
ENSP00000363891|ENSG00000157637	SLC38A10 Q9HBR0 "Putative sodium-coupled neutral amino acid transporter 10"	0.381105				-0.55563
ENSP00000361489|ENSG00000105426	PTPRS PTPRS-208 "protein tyrosine phosphatase, receptor type, S [Source:HGNC Symbol;Acc:9681]" "HGNC_transcript_name"			0.123204	-0.283791
ENSP00000277903|ENSG00000148702	HABP2 Q14520 "Hyaluronan-binding protein 2Hyaluronan-binding protein 2 50 kDa heavy chainHyaluronan-binding protein 2 50 kDa heavy chain alternate formHyaluronan-binding protein 2 27 kDa light chainHyaluronan-binding protein 2 27 kDa light chain alte	0.0272016	-0.0677	-1.04962	-1.84724	-0.0917229	0.0606329
ENSP00000340858|ENSG00000166710	B2M P61769 "Beta-2-microglobulinBeta-2-microglobulin form pI 5.3"	-0.0259439	-0.84623	0.000789493	0.270162	-0.181646	-0.550446
ENSP00000296028|ENSG00000163736	PPBP P02775 "Platelet basic proteinConnective tissue-activating peptide IIITC-2Connective tissue-activating peptide III(1-81)Beta-thromboglobulinNeutrophil-activating peptide 2(74)Neutrophil-activating peptide 2(73)Neutrophil-activating peptide 2TC-1	-0.219154	-0.00736126	-0.0761995	0.498513	-0.523748	-0.337036
ENSP00000376776|ENSG00000123454	DBH P09172 "Dopamine beta-hydroxylaseSoluble dopamine beta-hydroxylase"	-0.0155287	0.0185272	-0.151084	0.127923	-0.128892	-0.301861
ENSP00000327801|ENSG00000185624	P4HB P07237 "Protein disulfide-isomerase"	0.219931	0.278588	-1.24321	-0.613448	-0.193555	-0.0699614
ENSP00000419236|ENSG00000170017	ALCAM B4DTU0 "cDNA FLJ59249, highly similar to CD166 antigencDNA, FLJ79012, highly similar to CD166 antigen"	-0.0665335	0.241581	-0.0266093	-1.34173	0.0595773	-0.0307235
ENSP00000366694|ENSG00000178695	KCTD12 Q96CX2 "BTB/POZ domain-containing protein KCTD12"			-0.109974	0.996206
ENSP00000434024|ENSG00000188486	H2AFX NP_002096.1 "histone H2A.x "			1.81759	-2.26312
ENSP00000374274|ENSG00000179954	SSC5D A1L4H1 "Soluble scavenger receptor cysteine-rich domain-containing protein SSC5D"	0.146724	-0.345371	0.0941784	0.547444	-0.0891439	-0.0254425
ENSP00000317674|ENSG00000100342	APOL1 O14791 "Apolipoprotein L1"		-0.311475	-0.0353584	-0.246693		0.135538
ENSP00000308117|ENSG00000174807	CD248 Q9HCU0 "Endosialin"	1.36605	-0.511314	-0.868025		-0.476523	0.691156
ENSP00000303208|ENSG00000169174	PCSK9 Q8NBP7 "Proprotein convertase subtilisin/kexin type 9"	-0.0261592	0.555882	-0.798305	0.515741	-0.3984	0.462467
ENSP00000234590|ENSG00000074800	ENO1 P06733 "Alpha-enolase"		0.407315	0.197021	-0.0577925		-0.177324
ENSP00000358035|ENSG00000143382	ADAMTSL4 Q9UFG7;E7EVS1;A8KAH2 "Putative uncharacterized protein DKFZp434K1772";"Uncharacterized protein";"cDNA FLJ78748, highly similar to Homo sapiens ADAMTS-like 4, mRNA"		0.108988	-0.122306	-0.361899		-0.454009
ENSP00000300289|ENSG00000167004	PDIA3 P30101 "Protein disulfide-isomerase A3"		0.149716	0.311282	-0.434373		0.0637439
ENSP00000364709|ENSG00000126218	F10 P00742 "Coagulation factor XFactor X light chainFactor X heavy chainActivated factor Xa heavy chain"	0.0323949	-0.156995	-0.256801	0.126707	-0.354633	0.0762064
ENSP00000396783|ENSG00000185245; ENSP00000329380|ENSG00000185245	GP1BA P07359 "Platelet glycoprotein Ib alpha chainGlycocalicin" ; GP1BA E7ES66;E5FY30;E0D854;E0D852;A5CKE2 "Uncharacterized protein";"Glycoprotein Ib";"Platelet glycoprotein Ib alpha polypeptide type 4";"Platelet glycoprotein Ib alpha polypeptide typ	-0.0703702	0.04879	-0.0837166	-0.118419	-0.361573	-0.372403
ENSP00000360861|ENSG00000130558	OLFM1 Q96BL8;Q6IMJ5;B3KR22 "OLFM1 protein";"NOELIN1_V2";"cDNA FLJ33499 fis, clone BRAMY2004351, highly similar to Noelin"	1.73654	-0.645114	-0.872702	-0.219529	4.4309	0.647464
ENSP00000306477|ENSG00000169814	BTD P43251 "Biotinidase"			0.450163	-0.541509
ENSP00000406381|ENSG00000224916	APOC4 P02655 "Apolipoprotein C-II"		-0.415458	-0.0275431	0.0996063		-0.144432
ENSP00000341917|ENSG00000106991	ENG Q71V36;Q5T9B9 "Endoglin";"EndoglinEndoglin (Osler-Rendu-Weber syndrome 1)Endoglin (Osler-Rendu-Weber syndrome 1), isoform CRA_b"	1.34825	-0.398222	0.520503	-1.99357		0.412277
ENSP00000256178|ENSG00000133800	LYVE1 Q9Y5Y7 "Lymphatic vessel endothelial hyaluronic acid receptor 1"	0.221103	0.0751752	0.378462	0.640905	0.777194	0.305886
ENSP00000348888|ENSG00000162896	PIGR P01833 "Polymeric immunoglobulin receptorSecretory component"	0.13569		-0.196434	-0.706377	0.0725542
ENSP00000402060|ENSG00000073008	PVR P15151 "Poliovirus receptor"	0.0949799	0.720703	-0.124327	0.12193	-0.107452	0.212094
ENSP00000377941|ENSG00000072110	ACTN1 Q5ZEZ4;Q1HE25 "Alpha-actinin 1";"Actinin alpha 1 isoform b"		0.330527	-0.378907	-0.968114		-0.174823
ENSP00000356384|ENSG00000134389	CFHR5 Q9BXR6 "Complement factor H-related protein 5"	0.58793	0.327763	1.11376	1.9186	0.30812	-0.0354299
ENSP00000379317|ENSG00000099250	NRP1 Q9H2E0;Q9H2D9;Q9H2D8;Q9H2D7;Q7Z5M2;Q5JWQ2;E9PEP6 "Neuropilin-1Putative uncharacterized protein DKFZp686M1967";"Neuropilin-1";"Neuropilin-1";"Neuropilin-1";"Neuropilin-1";"Neuropilin 1";"Uncharacterized protein"		0.181446		-0.139394		0.167724
ENSP00000259486|ENSG00000136960	ENPP2 NP_006200.3 "ectonucleotide pyrophosphatase/phosphodiesterase family member 2 isoform 1 preproprotein "			-0.483559	-1.88132
ENSP00000357861|ENSG00000143416	SELENBP1 Q13228 "Selenium-binding protein 1"			0.645128	-0.39949
ENSP00000312506|ENSG00000173546	CSPG4 Q6UVK1 "Chondroitin sulfate proteoglycan 4"	-0.336754		1.29375	-0.287181	0.066445
ENSP00000368415|ENSG00000039068	CDH1 Q9UII7 "E-cadherin"	-0.237418	-0.175726	0.18392	0.0253129	-0.148402	-0.014311
ENSP00000356946|ENSG00000203747	FCGR3A P08637 "Low affinity immunoglobulin gamma Fc region receptor III-A"		-0.35429	-0.124998	0.337935		-0.216516
ENSP00000430058|ENSG00000164924	YWHAZ Q6LD62;E9PD24;E7EX29;E7EVZ2;E7ESK7;E5RIR4;E5RGE1 "14-3-3 protein/cytosolic phospholipase A2 protein";"Uncharacterized protein";"Uncharacterized protein";"Uncharacterized protein";"Uncharacterized protein";"Uncharacterized protein";"Uncharacteri	-0.242558		0.00527956	-0.53793	-0.771009
ENSP00000391826|ENSG00000167244	IGF2 E3UN46;E3UN45;C9JAF2 "Insulin-like growth factor II transcript variant 3 isoform 1";"Insulin-like growth factor II transcript variant 3 isoform 2";"Uncharacterized protein"	-0.48908		0.0711466	0.0199972	1.38779
ENSP00000344458|ENSG00000126231	PROZ B0YJC6 "Vitamin K-dependent protein Z variant 1"	0.590827	0.1922	0.162029	0.514661	0.360192	-0.386604
ENSP00000375641|ENSG00000170909; ENSP00000365808|ENSG00000170909; ENSP00000352671|ENSG00000170909	OSCAR OSCAR-008 "osteoclast associated, immunoglobulin-like receptor [Source:HGNC Symbol;Acc:29960]" "HGNC_transcript_name" ; OSCAR Q8IYS5 "Osteoclast-associated immunoglobulin-like receptor" ; OSCAR NP_996554.1 "osteoclast-associated immunoglobulin-			0.561913	-0.117647
ENSP00000438601|ENSG00000108679	LGALS3BP B4DVE1 "cDNA FLJ53478, highly similar to Galectin-3-binding protein"	0.00341303	0.271182	-2.36077	1.3262	-0.175528	-0.436056
ENSP00000217131|ENSG00000101160	CTSZ Q9UBR2 "Cathepsin Z"		0.18245	0.787002	-0.118761		0.254022
ENSP00000380070|ENSG00000111640; ENSP00000229239|ENSG00000111640	GAPDH P04406 "Glyceraldehyde-3-phosphate dehydrogenase" ; GAPDH P04406 "Glyceraldehyde-3-phosphate dehydrogenase"			-0.43848	-0.208766
ENSP00000332613|ENSG00000184232	OAF Q86UD1 "Out at first protein homolog"			-0.0671776	-0.371657
ENSP00000391890|ENSG00000124299; ENSP00000244137|ENSG00000124299	PEPD E9PCE8 "Uncharacterized protein" ; PEPD P12955 "Xaa-Pro dipeptidase"	0.123532	-0.237676	0.0792881	-0.305743	-0.362654	0.0575167
ENSP00000357453|ENSG00000111885	MAN1A1 P33908 "Mannosyl-oligosaccharide 1,2-alpha-mannosidase IA"	0.164752	0.279974	0.250493	-0.0396812	1.04192	0.285511
ENSP00000418009|ENSG00000106538; ENSP00000223271|ENSG00000106538	RARRES2 Q99969 "Retinoic acid receptor responder protein 2" ; RARRES2 Q99969 "Retinoic acid receptor responder protein 2"	-0.0644016	-0.297203	0.683605	-0.882189	-0.294639	0.088315
ENSP00000266041|ENSG00000055955	ITIH4 Q14624 "Inter-alpha-trypsin inhibitor heavy chain H470 kDa inter-alpha-trypsin inhibitor heavy chain H435 kDa inter-alpha-trypsin inhibitor heavy chain H4"	0.47678	1.06648	0.276084	-0.0197966	-0.125063	-0.408945
ENSP00000376931|ENSG00000004399	PLXND1 PLXND1-201 "plexin D1 [Source:HGNC Symbol;Acc:9107]" "HGNC_transcript_name"			-0.246515	0.213534
ENSP00000288135|ENSG00000157404	KIT P10721 "Mast/stem cell growth factor receptor"	-0.086238	0.0577548	-0.123307	0.23629	0.0934612	-0.0238694
ENSP00000367196|ENSG00000122694	GLIPR2 Q9H4G4 "Golgi-associated plant pathogenesis-related protein 1"			0.0245189	0.613178
ENSP00000406883|ENSG00000088387	DOCK9 E9PFM9 "Uncharacterized protein"			-0.278459
ENSP00000284322|ENSG00000154175	ABI3BP Q7Z7G0 "Target of Nesh-SH3"			0.570056	-0.110185
ENSP00000368715|ENSG00000010438	PRSS3 NP_002762.2 "trypsin-3 isoform 2 preproprotein "			0.109231	0.0551134
ENSP00000377190|ENSG00000091136	LAMB1 Q75MC8;E9PCS6;E7EPA6 "Laminin, beta 1 (LAMB1)";"Uncharacterized protein";"Uncharacterized protein"			1.55936	-0.135606
ENSP00000226299|ENSG00000002549	LAP3 P28838 "Cytosol aminopeptidase"			1.03945	-0.869957
ENSP00000348307|ENSG00000198053	SIRPA P78324 "Tyrosine-protein phosphatase non-receptor type substrate 1"			-0.491907	0.429185
ENSP00000405546|ENSG00000012223	LTF E7ER44;C9J0S5 "Uncharacterized protein";"Uncharacterized protein"	0.0214814	0.0980689	0.0400652	0.508292	-0.0845098	0.525767
ENSP00000363988|ENSG00000136872	ALDOB P05062 "Fructose-bisphosphate aldolase B"		-0.555958	-2.0083	0.0625414		0.414034
ENSP00000414856|ENSG00000152583; ENSP00000282470|ENSG00000152583	SPARCL1 Q14515 "SPARC-like protein 1" ; SPARCL1 Q14515 "SPARC-like protein 1"	2.23208	0.0317593	-0.352118	0.259152	2.5476	0.0907401
ENSP00000356905|ENSG00000112299	VNN1 O95497 "Pantetheinase"			-2.18657	-2.38613
ENSP00000320709|ENSG00000181092	ADIPOQ Q15848 "Adiponectin"		0.295864	-0.231334	0.230153		0.250894
ENSP00000299767|ENSG00000166598	HSP90B1 P14625 "Endoplasmin"	0.392308	0.211474	-0.457853	0.0284215	-0.630755	0.214069
ENSP00000160262|ENSG00000076662	ICAM3 P32942 "Intercellular adhesion molecule 3"		-0.595679	0.26418	0.103717		0.0671194
ENSP00000221130|ENSG00000104687	GSR P00390 "Glutathione reductase, mitochondrial"	-0.306275	-0.720682	0.382854	-0.476436	0.190217	-0.702557
ENSP00000379038|ENSG00000025708	TYMP TYMP-003 "thymidine phosphorylase [Source:HGNC Symbol;Acc:3148]" "HGNC_transcript_name"			-0.00724602	-0.953794
ENSP00000449827|ENSG00000183311	TUBB TUBB-201 "tubulin, beta [Source:HGNC Symbol;Acc:20778]" "HGNC_transcript_name"			0.121578	0.17518
ENSP00000374520|ENSG00000100503; ENSP00000324099|ENSG00000100503	NIN NIN-007 "ninein (GSK3B interacting protein) [Source:HGNC Symbol;Acc:14906]" "HGNC_transcript_name" ; NIN NIN-203 "ninein (GSK3B interacting protein) [Source:HGNC Symbol;Acc:14906]" "HGNC_transcript_name"				-0.257921
ENSP00000369055|ENSG00000086062	B4GALT1 P15291 "Beta-1,4-galactosyltransferase 1Lactose synthase A proteinN-acetyllactosamine synthaseBeta-N-acetylglucosaminylglycopeptide beta-1,4-galactosyltransferaseBeta-N-acetylglucosaminyl-glycolipid beta-1,4-galactosyltransferaseProcessed bet		0.883449	0.569102	-0.740349		-0.856817
ENSP00000335024|ENSG00000186910	SERPINA11 Q86U17 "Serpin A11"	1.80855	-0.188649	-2.0405	-0.399826	3.60015	-0.697015
ENSP00000346979|ENSG00000179094	PER1 B4DI49 "cDNA FLJ59327, highly similar to Period circadian protein 1"			-0.052465	1.66097
ENSP00000355501|ENSG00000143702	CEP170 Q9NSN9;E7EMW0;E5RJT5;E5RIH6;E5RFU8 "Putative uncharacterized protein DKFZp564B0982";"Uncharacterized protein";"Uncharacterized protein";"Uncharacterized protein";"Uncharacterized protein"
ENSP00000335153|ENSG00000080824	HSP90AA1 P07900;Q14568 "Heat shock protein HSP 90-alpha";"Putative heat shock protein HSP 90-alpha A2"		-0.565565	0.644152			0.0186221
ENSP00000370713|ENSG00000185736	ADARB2 Q9NS39 "Double-stranded RNA-specific editase B2"				-0.158609
ENSP00000324422|ENSG00000159840	ZYX Q15942 "Zyxin"	-0.232831		0.120386	-0.549285	-0.21776
ENSP00000361824|ENSG00000197694	SPTAN1 NP_001123910.1 "spectrin alpha chain, brain isoform 1 "			-0.629819	-0.773328
ENSP00000390557|ENSG00000114786	RP11-155D18.11 Q03154 "Aminoacylase-1"			0.361031	-1.1415
ENSP00000347152|ENSG00000107518	ATRNL1 Q5VV63 "Attractin-like protein 1"			0.54612	-0.115754
ENSP00000252771|ENSG00000130475	FCHO1 O14526 "FCH domain only protein 1"			1.02928
ENSP00000262283|ENSG00000253117	OC90 Q02509 "Otoconin-90"			2.44153	-0.0702179
ENSP00000310832|ENSG00000174080	CTSF Q9UBX1 "Cathepsin F"		-0.0996077	0.109571	-0.0972445		-0.551149
ENSP00000371427|ENSG00000126838	PZP P20742 "Pregnancy zone protein"			-0.177958	-0.130234
ENSP00000400365|ENSG00000196569	LAMA2 P24043 "Laminin subunit alpha-2"			0.772924	0.0108708
ENSP00000361097|ENSG00000173269	MMRN2 Q9H8L6 "Multimerin-2"		-0.142423	0.257151	0.503037		-0.0681473
ENSP00000225719|ENSG00000108582	CPD O75976 "Carboxypeptidase D"			0.28028	-0.0414004
ENSP00000356540|ENSG00000135604	STX11 O75558 "Syntaxin-11"			0.358844	0.615983
ENSP00000406201|ENSG00000170949	ZNF160 Q9HCG1 "Zinc finger protein 160"			0.261381	-0.298485
ENSP00000430242|ENSG00000189001	SBSN E9PBV3 "Uncharacterized protein"		-0.232716	-0.219425	0.152937		0.394977
ENSP00000405730|ENSG00000227567; ENSP00000401684|ENSG00000224290; ENSP00000398944|ENSG00000226215; ENSP00000394610|ENSG00000231974; ENSP00000389591|ENSG00000235754; ENSP00000372930|ENSG00000206409; ENSP00000365081|ENSG00000204444	APOM O95445 "Apolipoprotein M" ; APOM O95445 "Apolipoprotein M" ; APOM O95445 "Apolipoprotein M" ; APOM O95445 "Apolipoprotein M" ; APOM O95445 "Apolipoprotein M" ; APOM O95445 "Apolipoprotein M" ; APOM O95445 "Apolipoprotein M"	-0.588162	-0.867852	0.973812	0.681232	-0.0800299	-0.350985
ENSP00000370339|ENSG00000161944; ENSP00000347140|ENSG00000161944	ASGR2 P07307 "Asialoglycoprotein receptor 2" ; ASGR2 P07307 "Asialoglycoprotein receptor 2"			1.05134	-0.926386
ENSP00000408893|ENSG00000196083; ENSP00000314807|ENSG00000196083	IL1RAP Q8N9C1;C9JT28;C9J1D9;B1NLD0 "cDNA FLJ37788 fis, clone BRHIP2028593, weakly similar to Homo sapiens IL-1 receptor accessory protein mRNA";"Uncharacterized protein";"Uncharacterized protein";"Interleukin 1 receptor accessory protein variant AcPb	-0.347279	-0.0277906	-0.20923	0.13151	-0.25565	0.258544
ENSP00000279227|ENSG00000149781	FERMT3 Q86UX7 "Fermitin family homolog 3"		0.304633	0.485461	-0.102978		-0.766497
ENSP00000404503|ENSG00000105327	BBC3 E9PAW3 "Uncharacterized protein"
ENSP00000320520|ENSG00000178026	C22orf36 Q2VPJ9 "Leucine-rich repeat-containing protein C22orf36"			-0.167328	1.01682
ENSP00000347852|ENSG00000154556	SORBS2 O94875 "Sorbin and SH3 domain-containing protein 2"				0.274713
ENSP00000432386|ENSG00000110060; ENSP00000227474|ENSG00000110060	PUS3 E9PRI9;E9PNY6 "Uncharacterized protein";"Uncharacterized protein" ; PUS3 Q9BZE2 "tRNA pseudouridine synthase 3"			-1.55153	0.12554
ENSP00000261978|ENSG00000119681	LTBP2 Q14767 "Latent-transforming growth factor beta-binding protein 2"			1.39762	1.52654
ENSP00000296029|ENSG00000163737	PF4 P02776 "Platelet factor 4Platelet factor 4, short form"	-0.304196	0.0134281	-0.0617116	0.26733	-0.256558	-0.427569
ENSP00000364472|ENSG00000118137; ENSP00000364469|ENSG00000118137	APOA1 P02647 "Apolipoprotein A-IApolipoprotein A-I(1-242)" ; APOA1 P02647 "Apolipoprotein A-IApolipoprotein A-I(1-242)"		0.0434501	-1.29192	-1.2795		-0.201668
ENSP00000433112|ENSG00000050165	DKK3 E9PKW6;E7EUD0 "Uncharacterized protein";"Uncharacterized protein"		-0.232231	0.197561	0.969102		-1.23007
ENSP00000416992|ENSG00000127824	TUBA4A C9JJQ8;C9JEV8 "Uncharacterized protein";"Uncharacterized protein"			0.317919	-0.122075
ENSP00000435701|ENSG00000231286	HLA-DQB1 Q9BCU1;Q5BLN9;Q4VC58;Q4VC57;Q29965;Q1M313;Q1HCM4;O78198;O78045;E9PIQ0;B9WPP0 "MHC class II HLA-DQ-beta";"MHC class II antigen";"MHC class II antigen";"MHC class II antigen";"Lymphocyte antigen";"MHC class II antigen";"MHC class II antigen";"			0.697248	-0.264446
ENSP00000348918|ENSG00000173432	SAA1 P02735 "Serum amyloid A proteinAmyloid protein ASerum amyloid protein A(2-104)Serum amyloid protein A(3-104)Serum amyloid protein A(2-103)Serum amyloid protein A(2-102)Serum amyloid protein A(4-101)"	0.879255		-0.447485	-0.260508	-0.173897
ENSP00000316948|ENSG00000113240	CLK4 Q9HAZ1 "Dual specificity protein kinase CLK4"			0.436457	-1.3424
ENSP00000378465|ENSG00000150281	CTF1 Q5U5Y7 "Cardiotrophin 1Uncharacterized protein"				0.0137354
ENSP00000320083|ENSG00000077616	NAALAD2 Q9Y3Q0 "N-acetylated-alpha-linked acidic dipeptidase 2"			0.508752	0.74428
ENSP00000444764|ENSG00000256941; ENSP00000366746|ENSG00000136738	AC069542.2 C9J1E5;B4DZT2 "Uncharacterized protein";"cDNA FLJ57683, highly similar to Signal transducing adapter molecule 1" ; STAM Q92783 "Signal transducing adapter molecule 1"
ENSP00000366525|ENSG00000087086	FTL P02792 "Ferritin light chain"		-0.179594	-0.361152	0.286085		0.187748
ENSP00000444716|ENSG00000120594; ENSP00000366460|ENSG00000120594	PLXDC2 B7WP84 "Uncharacterized protein" ; PLXDC2 Q6UX71 "Plexin domain-containing protein 2"		0.518168	-0.149819	-1.06133		0.148933
ENSP00000399591|ENSG00000154146	NRGN Q92686 "NeurograninNEUG(55-78)"			0.917249	-0.654914
ENSP00000440066|ENSG00000132465	IGJ D6RHJ6 "Uncharacterized protein"		0.196067	-0.251787	-0.0696537		0.134661
ENSP00000378091|ENSG00000162664	ZNF326 B4E179;A8MYX1 "Zinc finger protein 326, isoform CRA_acDNA FLJ50345, highly similar to Zinc finger protein 326";"Uncharacterized protein"			0.442143	0.790175
ENSP00000223061|ENSG00000106333	PCOLCE Q15113 "Procollagen C-endopeptidase enhancer 1"	-0.38337	-0.40148	-0.841595	-0.436231	0.30559	0.0358214
ENSP00000449786|ENSG00000237012; ENSP00000449267|ENSG00000206487; ENSP00000447695|ENSG00000237100; ENSP00000447446|ENSG00000224120; ENSP00000447147|ENSG00000233641; ENSP00000293604|ENSG00000204564	C6orf136 Q0P5T2 "C6orf136 proteinChromosome 6 open reading frame 136" ; C6orf136 Q0P5T2 "C6orf136 proteinChromosome 6 open reading frame 136" ; C6orf136 Q0P5T2 "C6orf136 proteinChromosome 6 open reading frame 136" ; C6orf136 Q0P5T2 "C6orf136 proteinC
ENSP00000309096|ENSG00000174684	B3GNT1 O43505 "N-acetyllactosaminide beta-1,3-N-acetylglucosaminyltransferase"		-0.452364	0.397833	0.177661		-0.728653
ENSP00000406487|ENSG00000141503	MINK1 Q9HBM9;Q8NG69;E9PC14 "Putative uncharacterized protein";"GCK family kinase";"Uncharacterized protein"
ENSP00000329684|ENSG00000182687	GALR2 O43603 "Galanin receptor type 2"			1.46031	0.00536853
ENSP00000296280|ENSG00000127241	MASP1 Q9NSY8;C9JLU5 "Putative uncharacterized protein DKFZp586F0824";"Uncharacterized protein"	-0.174372	-0.117426	-0.48298	0.361113	-0.293429	0.0293553
ENSP00000414874|ENSG00000007174	DNAH9 Q92865;E7EP17 "Dynein heavy chain";"Uncharacterized protein"
ENSP00000384315|ENSG00000140416	TPM1 Q07413;D9YZV7 "Tropomyosin";"Tropomyosin 1 (Alpha) isoform 6"			0.263839	-1.65229
ENSP00000360305|ENSG00000107438	PDLIM1 O00151 "PDZ and LIM domain protein 1"	-0.448755		-0.0941508	-1.15435	-0.334241
ENSP00000397566|ENSG00000006704	GTF2IRD1 Q6DSU6 "GTF2I repeat domain containing protein 1"			0.209553	-2.24784
ENSP00000386660|ENSG00000115548; ENSP00000386516|ENSG00000115548; ENSP00000323659|ENSG00000115548	KDM3A Q9Y4C1 "Lysine-specific demethylase 3A" ; KDM3A Q9Y4C1 "Lysine-specific demethylase 3A" ; KDM3A Q9Y4C1 "Lysine-specific demethylase 3A"			0.794252	-1.53682
ENSP00000345866|ENSG00000154305; ENSP00000284471|ENSG00000154305	MIA3 MIA3-005 "melanoma inhibitory activity family, member 3 [Source:HGNC Symbol;Acc:24008]" "HGNC_transcript_name" ; MIA3 MIA3-201 "melanoma inhibitory activity family, member 3 [Source:HGNC Symbol;Acc:24008]" "HGNC_transcript_name"			1.52212	-0.74398
ENSP00000289746|ENSG00000129910	CDH15 P55291 "Cadherin-15"			0.491017	0.442023
ENSP00000352678|ENSG00000156502	SUPV3L1 Q8IYB8 "ATP-dependent RNA helicase SUPV3L1, mitochondrial"
ENSP00000254630|ENSG00000132300	PTCD3 Q96EY7 "Pentatricopeptide repeat-containing protein 3, mitochondrial"
ENSP00000390252|ENSG00000102362; ENSP00000362080|ENSG00000102362; ENSP00000276141|ENSG00000102362	SYTL4 Q96C24 "Synaptotagmin-like protein 4" ; SYTL4 Q96C24 "Synaptotagmin-like protein 4" ; SYTL4 Q96C24 "Synaptotagmin-like protein 4"			-0.679169	-1.14851
ENSP00000312946|ENSG00000010327	STAB1 Q9NY15 "Stabilin-1"			0.0630828	-0.0935081
ENSP00000365606|ENSG00000068400	GRIPAP1 NP_997555.1 "GRIP1-associated protein 1 isoform 2 "			-0.314165	-1.33153
ENSP00000367446|ENSG00000182197	EXT1 Q16394 "Exostosin-1"			-0.0630656	0.60223
ENSP00000393312|ENSG00000077782	FGFR1 E9PN14;D3DSX2;C9J205 "Uncharacterized protein";"Fibroblast growth factor receptor 1 (Fms-related tyrosine kinase 2, Pfeiffer syndrome), isoform CRA_b";"Uncharacterized protein"		0.915695	0.459146	0.183489		0.233234
ENSP00000422374|ENSG00000074211	PPP2R2C PPP2R2C-005 "protein phosphatase 2, regulatory subunit B, gamma [Source:HGNC Symbol;Acc:9306]" "HGNC_transcript_name"			0.630513	-0.631104
ENSP00000312700|ENSG00000177191	B3GNT8 Q7Z7M8 "UDP-GlcNAc:betaGal beta-1,3-N-acetylglucosaminyltransferase 8"		-0.245983	-1.74214	-0.143184		0.231306
ENSP00000342032|ENSG00000172331	BPGM P07738 "Bisphosphoglycerate mutase"			-0.686676	0.38091
ENSP00000361556|ENSG00000179058	C9orf50 Q5SZB4 "Uncharacterized protein C9orf50"			0.103637	-0.714001
ENSP00000437602|ENSG00000255711; ENSP00000381756|ENSG00000178209	AC109322.1 Q96IE3;E9PQ28 "Similar to plectin 1, intermediate filament binding protein, 500kD";"Uncharacterized protein" ; PLEC Q96IE3;E9PQ28 "Similar to plectin 1, intermediate filament binding protein, 500kD";"Uncharacterized protein"			-0.353394	-1.75408
ENSP00000349085|ENSG00000198681	MAGEA1 P43355 "Melanoma-associated antigen 1"
ENSP00000262360|ENSG00000044459	CNTLN Q9NXG0 "Centlein"			0.940741	0.258045
ENSP00000357542|ENSG00000198546	ZNF511 ZNF511-201 "zinc finger protein 511 [Source:HGNC Symbol;Acc:28445]" "HGNC_transcript_name"			-0.263189	0.165793
ENSP00000350447|ENSG00000163535	SGOL2 Q562F6 "Shugoshin-like 2"
ENSP00000406773|ENSG00000161634	DCD A5JHP3 "Dermcidin isoform 2"				-1.20958
ENSP00000367574|ENSG00000149131; ENSP00000278407|ENSG00000149131	SERPING1 B4E1H2;B4E1F0 "cDNA FLJ58564, highly similar to Plasma protease C1 inhibitor";"cDNA FLJ58826, highly similar to Plasma protease C1 inhibitor" ; SERPING1 P05155 "Plasma protease C1 inhibitor"	0.285678	0.471326			0.102023	-0.254182
ENSP00000426629|ENSG00000164344	KLKB1 C9JCT1;C9IYG8 "Uncharacterized protein";"Uncharacterized protein"		0.151805				0.0101157
ENSP00000316029|ENSG00000137076	TLN1 Q9Y490 "Talin-1"		0.546491				-0.23238
ENSP00000440113|ENSG00000021852	C8B C8B-201 "complement component 8, beta polypeptide [Source:HGNC Symbol;Acc:1353]" "HGNC_transcript_name"		0.174693				-0.0502122
ENSP00000414287|ENSG00000173531	MST1 NP_066278.3 "hepatocyte growth factor-like protein precursor "	-0.0321159	0.0409999			-0.146706	-0.00910365
ENSP00000348170|ENSG00000257017	HP P00738 "HaptoglobinHaptoglobin alpha chainHaptoglobin beta chain"	1.98738	2.44166			0.174795	0.261869
ENSP00000358043|ENSG00000143369	ECM1 Q16610 "Extracellular matrix protein 1"		0.166134				0.0945065
ENSP00000295546|ENSG00000163359	COL6A3 Q8N4Z1;E9PCV6;C9JNG9 "Similar to collagen, type VI, alpha 3";"Uncharacterized protein";"Uncharacterized protein"		-0.105675				0.0706746
ENSP00000331514|ENSG00000184009	ACTG1 P63261 "Actin, cytoplasmic 2Actin, cytoplasmic 2, N-terminally processed"		0.546678				-0.469926
ENSP00000300933|ENSG00000167460	TPM4 P67936 "Tropomyosin alpha-4 chain"		0.510163				-0.508836
ENSP00000336792|ENSG00000127241	MASP1 P48740 "Mannan-binding lectin serine protease 1Mannan-binding lectin serine protease 1 heavy chainMannan-binding lectin serine protease 1 light chain"		-0.457981				0.738004
ENSP00000359629|ENSG00000095713	CRTAC1 Q9NQ79 "Cartilage acidic protein 1"		-0.159983				0.0341775
ENSP00000266542|ENSG00000139178	C1RL Q9NZP8 "Complement C1r subcomponent-like protein"	0.118193	0.158373			-0.0759348	-0.00443062
ENSP00000444071|ENSG00000177575	CD163 CD163-005 "CD163 molecule [Source:HGNC Symbol;Acc:1631]" "HGNC_transcript_name"	0.177389	0.0402996			-0.122474	0.124308
ENSP00000348997|ENSG00000160323	ADAMTS13 Q6QNA4 "Von Willebrand factor-cleaving protease"	-0.213728	0.0831386			0.094778	0.193862
ENSP00000380189|ENSG00000126759; ENSP00000247153|ENSG00000126759	CFP P27918 "Properdin" ; CFP P27918 "Properdin"	-0.164187	-0.187522			-0.248177	-0.054127
ENSP00000256509|ENSG00000134121	CHL1 C9JW79;C9JH37;C9JEY3;C9J905 "Uncharacterized protein";"Uncharacterized protein";"Uncharacterized protein";"Uncharacterized protein"	-0.073639	-0.232514			-0.252116	0.00391478
ENSP00000377650|ENSG00000101981	F9 P00740 "Coagulation factor IXCoagulation factor IXa light chainCoagulation factor IXa heavy chain"		-0.0936592				-0.026771
ENSP00000404030|ENSG00000115718	PROC Q8J004;Q8J003;Q6V7X9;E7EVH6;E7EU72;E7END6;B4DPQ7;B4DPC8 "Protein C";"Protein C";"Protein C";"Uncharacterized protein";"Uncharacterized protein";"Uncharacterized protein";"cDNA FLJ51925, highly similar to Vitamin K-dependent protein C ";"cDNA FLJ	-0.296168	-0.121924			-0.247706	0.0824823
ENSP00000333203|ENSG00000188488	SERPINA5 P05154 "Plasma serine protease inhibitor"	0.673765	0.863841			-0.0174469	-0.227483
ENSP00000443853|ENSG00000182871	COL18A1 COL18A1-203 "collagen, type XVIII, alpha 1 [Source:HGNC Symbol;Acc:2195]" "HGNC_transcript_name"		0.0902412				-0.14004
ENSP00000354280|ENSG00000010438	PRSS3 P35030 "Trypsin-3"	0.0139485	-2.28233			-0.445297
ENSP00000357156|ENSG00000073754	CD5L O43866 "CD5 antigen-like"	0.199558	0.0855056			-0.166961	0.232459
ENSP00000318472|ENSG00000149294	NCAM1 P13591 "Neural cell adhesion molecule 1"	-0.455889	-0.218654			-0.503882	-0.277574
ENSP00000225655|ENSG00000108518	PFN1 P07737 "Profilin-1"	-0.427657	0.443535			0.2218	-0.128615
ENSP00000380070|ENSG00000111640; ENSP00000380067|ENSG00000111640; ENSP00000229239|ENSG00000111640	GAPDH P04406 "Glyceraldehyde-3-phosphate dehydrogenase" ; GAPDH Q5ZEY3;E7EUT4;E7EPW1;A4UCT1 "Glyceraldehyde-3-phosphate dehydrogenase";"Glyceraldehyde-3-phosphate dehydrogenase";"Uncharacterized protein";"Glyceraldehyde-3-phosphate dehydrogenase" ; G		0.462221				-0.134921
ENSP00000361554|ENSG00000066056	TIE1 P35590 "Tyrosine-protein kinase receptor Tie-1"		-0.206546				0.103493
ENSP00000393831|ENSG00000163631; ENSP00000295897|ENSG00000163631	ALB ALB-202 "albumin [Source:HGNC Symbol;Acc:399]" "HGNC_transcript_name" ; ALB P02768 "Serum albumin"	-0.509624	1.38423			-0.460326	0.184459
ENSP00000447006|ENSG00000018236; ENSP00000325660|ENSG00000018236	CNTN1 NP_001834.2 "contactin-1 isoform 1 precursor " ; CNTN1 Q12860 "Contactin-1"		-0.159987				0.275709
ENSP00000353408|ENSG00000147065	MSN P26038 "Moesin"	-0.396563	-0.135918			-0.0194793	0.208638
ENSP00000233809|ENSG00000115457	IGFBP2 P18065 "Insulin-like growth factor-binding protein 2"	-0.451866	-0.127112			0.0153638	-0.077777
ENSP00000357727|ENSG00000163220	S100A9 P06702 "Protein S100-A9"	0.283988	0.150685			0.0768139	0.599385
ENSP00000388212|ENSG00000169814	BTD C9JSN9;C9J387;B4DLJ9 "Uncharacterized protein";"Uncharacterized protein";"cDNA FLJ51892, highly similar to Biotinidase "		0.0354743				0.0557312
ENSP00000409733|ENSG00000149177	PTPRJ Q9NPR5;Q6P4H4;E9PG76 "PTPRJ, protein tyrosine phosphatase receptor J, eta";"PTPRJ protein";"Uncharacterized protein"		-0.358333				-0.295051
ENSP00000216181|ENSG00000100345	MYH9 P35579 "Myosin-9"	-0.29234	0.824985			-0.0194299	-0.358301
ENSP00000222381|ENSG00000005421	PON1 P27169 "Serum paraoxonase/arylesterase 1"	-0.408254	-0.777656			-0.051214	-0.117757
ENSP00000383690|ENSG00000009724	MASP2 O00187 "Mannan-binding lectin serine protease 2Mannan-binding lectin serine protease 2 A chainMannan-binding lectin serine protease 2 B chain"	0.0264147	-0.0776384			-0.170946	0.134817
ENSP00000428291|ENSG00000136960; ENSP00000403315|ENSG00000136960	ENPP2 E9PHP7 "Uncharacterized protein" ; ENPP2 E7EUF1 "Uncharacterized protein"	-0.0977322	-0.207661			-0.29806	-0.157128
ENSP00000357722|ENSG00000143546	S100A8 P05109 "Protein S100-A8"	0.10385	0.203275			0.0111899	0.445237
ENSP00000364731|ENSG00000057593	F7 P08709 "Coagulation factor VIIFactor VII light chainFactor VII heavy chain"	-0.143729	0.0440793			-0.235486	0.141956
ENSP00000419425|ENSG00000196262	PPIA P62937 "Peptidyl-prolyl cis-trans isomerase A"	-0.485473	0.329584			-0.303132	-0.240044
ENSP00000336762|ENSG00000214274	ANG P03950 "Angiogenin"	1.30718	0.0457556			2.33262	0.0908813
ENSP00000398599|ENSG00000164924; ENSP00000379287|ENSG00000164924; ENSP00000379283|ENSG00000164924; ENSP00000379281|ENSG00000164924	YWHAZ P63104 "14-3-3 protein zeta/delta" ; YWHAZ P63104 "14-3-3 protein zeta/delta" ; YWHAZ P63104 "14-3-3 protein zeta/delta" ; YWHAZ P63104 "14-3-3 protein zeta/delta"		0.504588				-0.415097
ENSP00000370813|ENSG00000167244; ENSP00000370799|ENSG00000167244; ENSP00000370786|ENSG00000167244; ENSP00000370720|ENSG00000167244	IGF2 IGF2-002 "insulin-like growth factor 2 (somatomedin A) [Source:HGNC Symbol;Acc:5466]" "HGNC_transcript_name" ; IGF2 IGF2-004 "insulin-like growth factor 2 (somatomedin A) [Source:HGNC Symbol;Acc:5466]" "HGNC_transcript_name" ; IGF2 IGF2-006 "ins		-0.412089				-0.428281
ENSP00000314299|ENSG00000244414	CFHR1 Q03591 "Complement factor H-related protein 1"	0.562101	0.0553993			0.184654	0.472337
ENSP00000357521|ENSG00000143549	TPM3 Q8NI98;Q6LDX7 "Cytoskeletal tropomyosin TM30";"Cytoskeletal tropomyosin isoform (2.5 kb)"		0.414188				-0.233489
ENSP00000225927|ENSG00000108784	NAGLU P54802 "Alpha-N-acetylglucosaminidaseAlpha-N-acetylglucosaminidase 82 kDa formAlpha-N-acetylglucosaminidase 77 kDa form"	-0.0483964	-0.097325			-0.202172	-0.147424
ENSP00000204679|ENSG00000090581	GNPTG Q9UJJ9 "N-acetylglucosamine-1-phosphotransferase subunit gamma"		0.279307				-0.0239272
ENSP00000260356|ENSG00000137801	THBS1 P07996 "Thrombospondin-1"	-0.593716	0.354329			-0.2453	0.207948
ENSP00000359664|ENSG00000117151	CTBS Q01459 "Di-N-acetylchitobiase"	-0.424591	-0.225593			-0.409148	0.0210396
ENSP00000284088|ENSG00000153956	CACNA2D1 Q9UDU5;Q9UDL7;O95026 "Putative uncharacterized protein CACNA2D1";"Putative uncharacterized protein CACNA2D1";"Putative uncharacterized protein CACNA2D1"		-0.19117				-0.295496
ENSP00000424822|ENSG00000187653	TMSL3 TMSL3-202 "thymosin-like 3 [Source:HGNC Symbol;Acc:11885]" "HGNC_transcript_name"		0.359679				-0.112228
ENSP00000312326|ENSG00000131471	AOC3 Q16853 "Membrane primary amine oxidase"	0.339382	0.0295926			0.795489	0.118838
ENSP00000362413|ENSG00000102144	PGK1 P00558 "Phosphoglycerate kinase 1"	-0.396589	0.337992			-0.140586	-0.0761919
ENSP00000229270|ENSG00000111669	TPI1 P60174 "Triosephosphate isomerase"	-0.184448	0.270126			-0.462239	-0.00243561
ENSP00000437125|ENSG00000109971; ENSP00000432083|ENSG00000109971; ENSP00000227378|ENSG00000109971	HSPA8 Q9NZ87;Q96IS6;Q96H53;Q96BE0;E9PS65;E9PQQ4;E9PQK7;E9PPY6;E9PN89;E9PN25;E9PM13;E9PLF4;E9PK54;A8K7Q2 "Uncharacterized bone marrow protein BM034";"HSPA8 protein";"HSPA8 protein";"Putative uncharacterized protein";"Uncharacterized protein";"Uncharac		0.174806				0.515265
ENSP00000389026|ENSG00000096006; ENSP00000360201|ENSG00000096006; ENSP00000263045|ENSG00000096006	CRISP3 P16562 "Cysteine-rich secretory protein 2" ; CRISP3 P54108 "Cysteine-rich secretory protein 3" ; CRISP3 P54108 "Cysteine-rich secretory protein 3"		-0.137489				0.539225
ENSP00000269907|ENSG00000105426; ENSP00000348321|ENSG00000105426; ENSP00000347106|ENSG00000105426; ENSP00000262963|ENSG00000105426	PTPRS NP_570924.2 "receptor-type tyrosine-protein phosphatase S isoform 2 precursor " ; PTPRS PTPRS-206 "protein tyrosine phosphatase, receptor type, S [Source:HGNC Symbol;Acc:9681]" "HGNC_transcript_name" ; PTPRS PTPRS-204 "protein tyrosine phosphat		-0.15336				0.334874
ENSP00000379386|ENSG00000111716	LDHB P07195 "L-lactate dehydrogenase B chain"	-0.230295	0.12918			-0.461701	-0.214555
ENSP00000243077|ENSG00000123384	LRP1 Q07954 "Prolow-density lipoprotein receptor-related protein 1Low-density lipoprotein receptor-related protein 1 85 kDa subunitLow-density lipoprotein receptor-related protein 1 515 kDa subunitLow-density lipoprotein receptor-related protein 1 in	-0.234651	0.0650443			0.047868	0.200481
ENSP00000167586|ENSG00000186847	KRT14 P02533 "Keratin, type I cytoskeletal 14"	0.206751				-0.028432	-1.91956
ENSP00000344419|ENSG00000005381	MPO MPO-202 "myeloperoxidase [Source:HGNC Symbol;Acc:7218]" "HGNC_transcript_name"	0.481113	-0.0262513			0.148276	-0.0600139
ENSP00000260118|ENSG00000137563	GGH Q92820 "Gamma-glutamyl hydrolase"		0.0690591				0.24396
ENSP00000383931|ENSG00000178732	GP5 P40197 "Platelet glycoprotein V"	-0.585033	-0.318516			-0.0842736	-0.0387758
ENSP00000361064|ENSG00000107789	MINPP1 Q9UNW1 "Multiple inositol polyphosphate phosphatase 1"	0.213049	-0.299033			0.0896181	-0.087009
ENSP00000369317|ENSG00000205420	KRT6A P02538 "Keratin, type II cytoskeletal 6A"		-0.0412239				-2.08577
ENSP00000375625|ENSG00000170866; ENSP00000251390|ENSG00000170866	LILRA3 Q8N6C8 "Leukocyte immunoglobulin-like receptor subfamily A member 3" ; LILRA3 Q8N6C8 "Leukocyte immunoglobulin-like receptor subfamily A member 3"		0.253201				-0.224373
ENSP00000269593|ENSG00000141753	IGFBP4 P22692 "Insulin-like growth factor-binding protein 4"		-0.116217				-0.179939
ENSP00000369071|ENSG00000133110	POSTN Q15063 "Periostin"		-0.290049				0.333258
ENSP00000219070|ENSG00000087245	MMP2 P08253 "72 kDa type IV collagenasePEX"	0.530989	-0.0950942			-0.0973491	0.1306
ENSP00000334983|ENSG00000067225	PKM2 P14618 "Pyruvate kinase isozymes M1/M2"		0.400548				-0.220777
ENSP00000308720|ENSG00000204983	PRSS1 P07477 "Trypsin-1Alpha-trypsin chain 1Alpha-trypsin chain 2"		-0.362953				-0.187944
ENSP00000417773|ENSG00000163931	TKT P29401 "Transketolase"		-0.243086				0.308876
ENSP00000430656|ENSG00000133742; ENSP00000256119|ENSG00000133742	CA1 E5RIF9;E5RHS7;E5RHP7;E5RH81;E5RGU8;E5RG43;E5RFL2 "Uncharacterized protein";"Uncharacterized protein";"Uncharacterized protein";"Uncharacterized protein";"Uncharacterized protein";"Uncharacterized protein";"Uncharacterized protein" ; CA1 P00915 "C	-0.237499	0.279303			0.459239	0.263489
ENSP00000366002|ENSG00000206503	HLA-A Q9UEX6;Q9TQ84;Q9MYA8;Q8HWS5;Q861Q7;Q5XLD1;Q5SRN5;Q2L4E7;Q1M2R8;Q0MSI1;O78086;O78085;O78081;E9LY14;E9LY02;E9LY00;E8ZF52;E7BY93;E7BY85;E7BBA1;E5DCM4;E5DCM2;E5DCM0;E3SG86;E2DH82;E2D5M3;E2D5L9;E2D5K9;E0YTI8;E0YTI1;E0X9K2;E0WBX4;E0WBX1;D7NSP0;D7NPA3		-0.103682				-0.0104374
ENSP00000261336|ENSG00000126838	PZP P20742 "Pregnancy zone protein"	-0.0868244	0.212826			0.223074	-0.147416
ENSP00000377191|ENSG00000091136; ENSP00000222399|ENSG00000091136	LAMB1 LAMB1-003 "laminin, beta 1 [Source:HGNC Symbol;Acc:6486]" "HGNC_transcript_name" ; LAMB1 P07942 "Laminin subunit beta-1"	-0.273079	-0.755585			-0.056846	0.246537
ENSP00000439395|ENSG00000164692; ENSP00000297268|ENSG00000164692	COL1A2 A2TIK1 "Collagen type I alpha 2" ; COL1A2 P08123 "Collagen alpha-2(I) chain"	-0.446668	0.282863			-0.316553	-0.170554
ENSP00000309297|ENSG00000152268	SPON1 Q9HCB6 "Spondin-1"		0.261626				0.129089
ENSP00000219150|ENSG00000102879	CORO1A P31146 "Coronin-1A"		-0.108022				0.705768
ENSP00000444236|ENSG00000168003; ENSP00000367122|ENSG00000168003	SLC3A2 NP_001013269.1 "4F2 cell-surface antigen heavy chain isoform f " ; SLC3A2 P08195 "4F2 cell-surface antigen heavy chain"		-0.155931				-0.182052
ENSP00000218388|ENSG00000102265	TIMP1 P01033 "Metalloproteinase inhibitor 1"		0.31434				0.100847
ENSP00000375790|ENSG00000123843; ENSP00000356045|ENSG00000123843; ENSP00000356043|ENSG00000123843; ENSP00000243611|ENSG00000123843	C4BPB P20851 "C4b-binding protein beta chain" ; C4BPB P20851 "C4b-binding protein beta chain" ; C4BPB NP_001017364.1;NP_001017366.1 "C4b-binding protein beta chain isoform 2 precursor ";"C4b-binding protein beta chain isoform 2 precursor " ; C4BPB P2		0.682703				-0.534455
ENSP00000293371|ENSG00000161634	DCD P81605 "DermcidinSurvival-promoting peptideDCD-1"		0.25321				0.775586
ENSP00000262551|ENSG00000106809	OGN P20774 "Mimecan"	0.754288	0.0342903			0.731381	-0.0121825
ENSP00000302665|ENSG00000017427	IGF1 P05019 "Insulin-like growth factor I"		-0.208283				-0.06222
ENSP00000262768|ENSG00000035862	TIMP2 P16035 "Metalloproteinase inhibitor 2"		0.074649				0.0803452
ENSP00000340278|ENSG00000116288	PARK7 Q99497 "Protein DJ-1"		0.0982669				-0.283418
ENSP00000233813|ENSG00000115461	IGFBP5 P24593 "Insulin-like growth factor-binding protein 5"	-0.041972	-0.0316883			-0.112589	-0.170203
ENSP00000403487|ENSG00000166333; ENSP00000379975|ENSG00000166333; ENSP00000299421|ENSG00000166333	ILK Q13418 "Integrin-linked protein kinase" ; ILK Q13418 "Integrin-linked protein kinase" ; ILK Q13418 "Integrin-linked protein kinase"		0.558981				-0.259418
ENSP00000418817|ENSG00000154175; ENSP00000373189|ENSG00000154175	ABI3BP B4DSV9 "cDNA FLJ56632, moderately similar to Target of Nesh-SH3" ; ABI3BP B4DSV9 "cDNA FLJ56632, moderately similar to Target of Nesh-SH3"		0.0760516				0.148134
ENSP00000366620|ENSG00000049239	H6PD O95479 "GDH/6PGL endoplasmic bifunctional proteinGlucose 1-dehydrogenase6-phosphogluconolactonase"		0.000404655				0.409424
ENSP00000285379|ENSG00000104267	CA2 P00918 "Carbonic anhydrase 2"	-0.552785	0.352637			0.132435	-0.175237
ENSP00000225964|ENSG00000108821	COL1A1 P02452 "Collagen alpha-1(I) chain"	-0.00430123	0.0917457			-0.387398	-0.118372
ENSP00000432660|ENSG00000172757; ENSP00000431696|ENSG00000172757; ENSP00000309629|ENSG00000172757	CFL1 E9PS23;E9PQB7;E9PP50;E9PLJ3 "Uncharacterized protein";"Uncharacterized protein";"Uncharacterized protein";"Uncharacterized protein" ; CFL1 E9PQB7;E9PLJ3;E9PK25 "Uncharacterized protein";"Uncharacterized protein";"Uncharacterized protein" ; CFL1	-0.40856	0.640825			-0.0360267	-0.448635
ENSP00000245932|ENSG00000125753	VASP P50552 "Vasodilator-stimulated phosphoprotein"	-0.0387798	0.77423			1.65959	-0.635244
ENSP00000216492|ENSG00000100604	CHGA P10645 "Chromogranin-AVasostatin-1Vasostatin-2EA-92ES-43PancreastatinSS-18WA-8WE-14LF-19AL-11GV-19GR-44ER-37"		-1.41508				0.185439
ENSP00000448953|ENSG00000167779	IGFBP6 Q9H2B5 "Insulin-like growth factor binding protein 6"		-0.349239				0.0967477
ENSP00000216951|ENSG00000100983	GSS P48637 "Glutathione synthetase"		0.10605				0.097767
ENSP00000339730|ENSG00000113296	THBS4 P35443 "Thrombospondin-4"	-0.428981	0.0582702			-0.281342	-0.0788795
ENSP00000358727|ENSG00000148834	GSTO1 P78417 "Glutathione S-transferase omega-1"	-0.412442	0.281674			0.197784	-0.231825
ENSP00000409171|ENSG00000196576; ENSP00000352288|ENSG00000196576	PLXNB2 O15031 "Plexin-B2" ; PLXNB2 O15031 "Plexin-B2"		-0.118176				0.325426
ENSP00000328359|ENSG00000239839	DEFA3 P59666 "Neutrophil defensin 3HP 3-56Neutrophil defensin 2"		0.0160967				0.256068
ENSP00000408411|ENSG00000005893	LAMP2 Q6Q3G8 "Lysosomal-associated membrane protein 2, isoform CRA_bLysosomal-associated membrane protein 2C"	0.0451004	0.043776			-0.150914	-0.101046
ENSP00000333298|ENSG00000185896	LAMP1 P11279 "Lysosome-associated membrane glycoprotein 1"	-0.0792235	1.68222			0.183466	-0.93243
ENSP00000286301|ENSG00000182578	CSF1R P07333 "Macrophage colony-stimulating factor 1 receptor"	1.70799	0.0587885			2.45118	0.157257
ENSP00000349437|ENSG00000197081	IGF2R P11717 "Cation-independent mannose-6-phosphate receptor"	-0.171114	0.325207			-0.109879	0.14383
ENSP00000382733|ENSG00000093072; ENSP00000382731|ENSG00000093072; ENSP00000262607|ENSG00000093072	CECR1 Q9NZK5 "Adenosine deaminase CECR1" ; CECR1 Q9NZK5 "Adenosine deaminase CECR1" ; CECR1 Q9NZK5 "Adenosine deaminase CECR1"	0.201141	-0.0217362			0.0938134	0.795174
ENSP00000444146|ENSG00000163453; ENSP00000295666|ENSG00000163453	IGFBP7 B4E1N2 "cDNA FLJ56737, highly similar to Insulin-like growth factor-binding protein 7" ; IGFBP7 Q16270 "Insulin-like growth factor-binding protein 7"	-0.30858	-0.174079			0.257667	-0.203516
ENSP00000423998|ENSG00000169223	LMAN2 D6RIU4;D6RBV2 "Uncharacterized protein";"Uncharacterized protein"		-0.0606297				-0.0145261
ENSP00000415941|ENSG00000224389; ENSP00000407942|ENSG00000228267	C4B Q9UMV1;Q9UM89;Q96SA7;Q6U2M5;Q6U2M2;Q6U2E9;Q6U2E7;Q6U2E0 "Complement C4B1aComplement C4B2Complement C4B5";"ZA protein";"C4 complement C4d region";"C4B1";"C4B1C4B2C4B3C4B5";"C4B1Complement component 4B (Childo blood group)";"C4B1";"C4B2C4B5" ; C4B		0.557041				-0.140273
ENSP00000377430|ENSG00000167261; ENSP00000314702|ENSG00000167261	DPEP2 Q9H4A9 "Dipeptidase 2" ; DPEP2 C9J3S5 "Uncharacterized protein"	-0.230877	-0.156957			-0.0788351	0.317242
ENSP00000249842|ENSG00000129009	ISLR O14498 "Immunoglobulin superfamily containing leucine-rich repeat protein"	-0.0365279	-1.04188			0.378272	0.320097
ENSP00000231061|ENSG00000113140	SPARC P09486 "SPARC"		-0.0309399				-0.434423
ENSP00000348877|ENSG00000105220	GPI P06744 "Glucose-6-phosphate isomerase"		-1.69342				-1.3213
ENSP00000356581|ENSG00000112414	GPR126 NP_940971.1 "G-protein coupled receptor 126 beta 1 precursor "		0.0495151				0.0732342
ENSP00000333900|ENSG00000138315	OIT3 Q8WWZ8 "Oncoprotein-induced transcript 3 protein"	-0.375348	0.083803			0.327965	-0.171988
ENSP00000261799|ENSG00000113721	PDGFRB P09619 "Beta-type platelet-derived growth factor receptor"		0.386621				-0.608334
ENSP00000358817|ENSG00000184371; ENSP00000327513|ENSG00000184371	CSF1 P09603 "Macrophage colony-stimulating factor 1Processed macrophage colony-stimulating factor 1" ; CSF1 P09603 "Macrophage colony-stimulating factor 1Processed macrophage colony-stimulating factor 1"		-0.0393246				-0.128419
ENSP00000361366|ENSG00000133661	SFTPD P35247 "Pulmonary surfactant-associated protein D"		-0.470946				0.382935
ENSP00000377010|ENSG00000131446; ENSP00000332073|ENSG00000131446	MGAT1 P26572 "Alpha-1,3-mannosyl-glycoprotein 2-beta-N-acetylglucosaminyltransferase" ; MGAT1 P26572 "Alpha-1,3-mannosyl-glycoprotein 2-beta-N-acetylglucosaminyltransferase"	2.39302	-0.431914			2.28937	0.459206
ENSP00000345395|ENSG00000100767	PAPLN B3KXI1 "cDNA FLJ45428 fis, clone BRHIP3038735, highly similar to Homo sapiens papilin, proteoglycan-like sulfated glycoprotein (PAPLN), mRNA"		-0.320879				-0.205847
ENSP00000383230|ENSG00000160223	ICOSLG D3YTG1 "Inducible T-cell co-stimulator ligand, isoform CRA_bUncharacterized protein"		0.00228164				-0.469313
ENSP00000392853|ENSG00000002834; ENSP00000325240|ENSG00000002834	LASP1 C9J9W2 "Uncharacterized protein" ; LASP1 Q14847 "LIM and SH3 domain protein 1"		0.420983				0.191768
ENSP00000440296|ENSG00000100979; ENSP00000417138|ENSG00000100979; ENSP00000361508|ENSG00000100979	PLTP B3KUE5 "Phospholipid transfer protein, isoform CRA_ccDNA FLJ39690 fis, clone SMINT2010639, highly similar to PHOSPHOLIPID TRANSFER PROTEIN" ; PLTP P55058 "Phospholipid transfer protein" ; PLTP P55058 "Phospholipid transfer protein"	0.435432	0.390799			0.685246	-0.0936246
ENSP00000439261|ENSG00000118257	NRP2 C9JH98 "Uncharacterized protein"		0.244285				0.510048
ENSP00000427687|ENSG00000071127; ENSP00000371890|ENSG00000071127	WDR1 NP_059830.1 "WD repeat-containing protein 1 isoform 1 " ; WDR1 O75083 "WD repeat-containing protein 1"		0.106202				-0.455976
ENSP00000363641|ENSG00000136810	TXN P10599 "Thioredoxin"	-0.328195	0.313925			-0.0617209	0.404991
ENSP00000409495|ENSG00000165828	PRAP1 PRAP1-202 "proline-rich acidic protein 1 [Source:HGNC Symbol;Acc:23304]" "HGNC_transcript_name"		-0.279426				-0.0303344
ENSP00000220763|ENSG00000104324	AC010859.1 Q9Y646 "Plasma glutamate carboxypeptidase"	2.72701	-0.528975			2.46582	0.21981
ENSP00000366064|ENSG00000037280	FLT4 E9PFB0 "Uncharacterized protein"		-0.0136326				0.135243
ENSP00000445320|ENSG00000150991; ENSP00000443053|ENSG00000150991; ENSP00000442456|ENSG00000150991; ENSP00000442173|ENSG00000150991; ENSP00000441543|ENSG00000150991; ENSP00000438394|ENSG00000150991; ENSP00000344818|ENSG00000150991	UBC Q9UFQ0;Q96C32;Q5PY61;A8CGI2 "Putative uncharacterized protein DKFZp434K0435";"UBC protein";"Ubiquitin C splice variant";"Ubiquitin C" ; UBC Q9UFQ0;Q96C32;Q5PY61;A8CGI2 "Putative uncharacterized protein DKFZp434K0435";"UBC protein";"Ubiquitin C sp		0.281972				0.0850884
ENSP00000384871|ENSG00000162804	SNED1 Q8TER0 "Sushi, nidogen and EGF-like domain-containing protein 1"		-0.305027				-0.0254246
ENSP00000355180|ENSG00000142156	COL6A1 P12109 "Collagen alpha-1(VI) chain"		0.108848				-0.143532
ENSP00000440705|ENSG00000173402; ENSP00000312435|ENSG00000173402	DAG1 C9JYS1;C9JY76;C9JQL4;C9JEN1;C9JEH2;C9J6Z6;C9J196 "Uncharacterized protein";"Uncharacterized protein";"Uncharacterized protein";"Uncharacterized protein";"Uncharacterized protein";"Uncharacterized protein";"Uncharacterized protein" ; DAG1 Q14118		-0.253231				-0.154149
ENSP00000370698|ENSG00000134352; ENSP00000338799|ENSG00000134352	IL6ST P40189 "Interleukin-6 receptor subunit beta" ; IL6ST P40189 "Interleukin-6 receptor subunit beta"		-0.318472				-0.339381
ENSP00000407034|ENSG00000117450; ENSP00000389047|ENSG00000117450; ENSP00000361152|ENSG00000117450; ENSP00000262746|ENSG00000117450	PRDX1 PRDX1-002 "peroxiredoxin 1 [Source:HGNC Symbol;Acc:9352]" "HGNC_transcript_name" ; PRDX1 PRDX1-004 "peroxiredoxin 1 [Source:HGNC Symbol;Acc:9352]" "HGNC_transcript_name" ; PRDX1 Q06830 "Peroxiredoxin-1" ; PRDX1 Q06830 "Peroxiredoxin-1"		-0.636438				-0.505253
ENSP00000385080|ENSG00000103876	FAH P16930 "Fumarylacetoacetase"	0.40901	0.14459			0.442576	-0.00839175
ENSP00000270142|ENSG00000142168	SOD1 P00441 "Superoxide dismutase [Cu-Zn]"	-0.092711	0.18798			1.4649	-0.0307544
ENSP00000387654|ENSG00000116005	PCYOX1 Q9UHG3 "Prenylcysteine oxidase 1"		-0.190331				1.07223
ENSP00000301178|ENSG00000167601	AXL P30530 "Tyrosine-protein kinase receptor UFO"		0.356224				0.614335
ENSP00000002165|ENSG00000001036	FUCA2 Q9BTY2 "Plasma alpha-L-fucosidase"		0.074099				0.266812
ENSP00000322323|ENSG00000177706	FAM20C Q8IXL6 "Dentin matrix protein 4"		0.266983				-0.061271
ENSP00000395616|ENSG00000130175; ENSP00000252455|ENSG00000130175	PRKCSH A8K318 "cDNA FLJ78273, highly similar to Homo sapiens protein kinase C substrate 80K-H (PRKCSH), transcript variant 2, mRNA" ; PRKCSH P14314 "Glucosidase 2 subunit beta"		-0.429593				0.22293
ENSP00000411406|ENSG00000041982	TNC E9PC84 "Uncharacterized protein"		0.0281878				0.369767
ENSP00000354826|ENSG00000122786	CALD1 Q05682 "Caldesmon"		-0.43279				0.435288
ENSP00000404475|ENSG00000156535	CD109 Q6YHK3 "CD109 antigen"		0.0826543				-0.11754
ENSP00000331544|ENSG00000077942	FBLN1 P23142 "Fibulin-1"	-0.05758	0.322979			-0.0769862	-0.294784
ENSP00000321259|ENSG00000177156	TALDO1 P37837 "Transaldolase"		0.502289				0.000835386
ENSP00000252242|ENSG00000186081	KRT5 P13647 "Keratin, type II cytoskeletal 5"		1.293				-0.633
ENSP00000413642|ENSG00000144619; ENSP00000396010|ENSG00000144619	CNTN4 Q8IWV2 "Contactin-4" ; CNTN4 Q8IWV2 "Contactin-4"		-0.261871				-0.26934
ENSP00000416066|ENSG00000197249; ENSP00000390299|ENSG00000197249	SERPINA1 P01009 "Alpha-1-antitrypsinShort peptide from AAT" ; SERPINA1 P01009 "Alpha-1-antitrypsinShort peptide from AAT"		0.378051				-0.344744
ENSP00000449958|ENSG00000111144	LTA4H Q49AK0 "LTA4H protein"		-1.20606				-0.59791
ENSP00000349509|ENSG00000115414	FN1 FN1-204 "fibronectin 1 [Source:HGNC Symbol;Acc:3778]" "HGNC_transcript_name"		-0.127773				0.366852
ENSP00000297826|ENSG00000165124	SVEP1 SVEP1-004 "sushi, von Willebrand factor type A, EGF and pentraxin domain containing 1 [Source:HGNC Symbol;Acc:15985]" "HGNC_transcript_name"		-1.25087				-1.51872
ENSP00000395359|ENSG00000182985	CADM1 Q6MZK6 "Putative uncharacterized protein DKFZp686F1789"		-0.184008				0.0130604
ENSP00000228825|ENSG00000111229	ARPC3 O15145 "Actin-related protein 2/3 complex subunit 3"		-0.0870902				0.0533927
ENSP00000353608|ENSG00000134762	DSC3 Q14574 "Desmocollin-3"		0.0389428				1.30367
ENSP00000380860|ENSG00000105976; ENSP00000317272|ENSG00000105976	MET P08581 "Hepatocyte growth factor receptor" ; MET Q9UEJ3;B4DPY6 "Proto-oncogenic met protein";"cDNA FLJ51931, highly similar to Hepatocyte growth factor receptor "		1.00227				-1.19874
ENSP00000430406|ENSG00000168487	BMP1 BMP1-007 "bone morphogenetic protein 1 [Source:HGNC Symbol;Acc:1067]" "HGNC_transcript_name"		0.319668				-0.00185701
ENSP00000296435|ENSG00000164047	CAMP P49913 "Cathelicidin antimicrobial peptideAntibacterial protein FALL-39Antibacterial protein LL-37"		-1.37613				-2.8474
ENSP00000308716|ENSG00000175189	INHBC P55103 "Inhibin beta C chain"		0.153595				-0.472007
ENSP00000244336|ENSG00000124469	CEACAM8 P31997 "Carcinoembryonic antigen-related cell adhesion molecule 8"		1.24146				-0.133347
ENSP00000351145|ENSG00000170909; ENSP00000348927|ENSG00000170909; ENSP00000304523|ENSG00000170909	OSCAR NP_573399.1 "osteoclast-associated immunoglobulin-like receptor isoform 4 " ; OSCAR NP_570127.2 "osteoclast-associated immunoglobulin-like receptor isoform 3 " ; OSCAR NP_573398.1 "osteoclast-associated immunoglobulin-like receptor isoform 5 "		0.0669738				-0.342176
ENSP00000405132|ENSG00000166033	HTRA1 E7ESJ0;A8K224 "Uncharacterized protein";"cDNA FLJ35157 fis, clone PLACE6011156, highly similar to Serine protease HTRA1 cDNA FLJ78224"		0.459389				0.510268
ENSP00000417992|ENSG00000169855	ROBO1 E9PD49 "Uncharacterized protein"		-0.204282				0.162621
ENSP00000350335|ENSG00000112964	GHR Q9HCW9 "Growth hormone receptor"	0.666581	-0.0852875			0.993991	-0.624658
ENSP00000395473|ENSG00000104774; ENSP00000221363|ENSG00000104774	MAN2B1 O00754 "Lysosomal alpha-mannosidaseLysosomal alpha-mannosidase A peptideLysosomal alpha-mannosidase B peptideLysosomal alpha-mannosidase C peptideLysosomal alpha-mannosidase D peptideLysosomal alpha-mannosidase E peptide" ; MAN2B1 NP_001166969		0.549517				0.505453
ENSP00000429395|ENSG00000070756	PABPC1 E7ERJ7;E5RJM8;E5RHG7;E5RGC4;E5RFD8 "Uncharacterized protein";"Uncharacterized protein";"Uncharacterized protein";"Uncharacterized protein";"Uncharacterized protein"
ENSP00000261180|ENSG00000072657	TRHDE Q9UKU6 "Thyrotropin-releasing hormone-degrading ectoenzyme"		0.195893				0.38535
ENSP00000443767|ENSG00000085998	POMGNT1 POMGNT1-203 "protein O-linked mannose beta1,2-N-acetylglucosaminyltransferase [Source:HGNC Symbol;Acc:19139]" "HGNC_transcript_name"		0.0188979				-0.291047
ENSP00000297347|ENSG00000164758	MED30 Q96HR3 "Mediator of RNA polymerase II transcription subunit 30"		0.077718				0.27265
ENSP00000251047|ENSG00000074695	LMAN1 P49257 "Protein ERGIC-53"		0.390966				0.388248
ENSP00000261714|ENSG00000108578	BLMH Q13867 "Bleomycin hydrolase"		0.141919				0.0312279
ENSP00000396839|ENSG00000026297	RNASET2 RNASET2-203 "ribonuclease T2 [Source:HGNC Symbol;Acc:21686]" "HGNC_transcript_name"		-0.340283				0.0800869
ENSP00000300026|ENSG00000166794	PPIB P23284 "Peptidyl-prolyl cis-trans isomerase B"	-0.08657				0.231864
ENSP00000444385|ENSG00000162694; ENSP00000359131|ENSG00000162694	EXTL2 O00245;C9IYF5 "EXTL2";"Uncharacterized protein" ; EXTL2 Q9UBQ6 "Exostosin-like 2Processed exostosin-like 2"		-0.352641				0.0420624
ENSP00000396688|ENSG00000244731	C4A P0C0L4 "Complement C4-AComplement C4 beta chainComplement C4-A alpha chainC4a anaphylatoxinC4b-AC4d-AComplement C4 gamma chain"	0.273173	0.173248			-0.191388	0.425153
ENSP00000385923|ENSG00000104805; ENSP00000263273|ENSG00000104805	NUCB1 Q02818 "Nucleobindin-1" ; NUCB1 Q02818 "Nucleobindin-1"	0.234633	0.0701479			0.075078	-0.383806
ENSP00000256646|ENSG00000134250	NOTCH2 Q04721 "Neurogenic locus notch homolog protein 2Notch 2 extracellular truncationNotch 2 intracellular domain"		0.137903				-0.0589671
ENSP00000404146|ENSG00000074416; ENSP00000265052|ENSG00000074416	MGLL C9JAM4;C9J8Q3;B7Z9D1;B2ZGL7 "Uncharacterized protein";"Uncharacterized protein";"cDNA FLJ54260, highly similar to Monoglyceride lipase ";"Monoacylglycerol lipase isoform 2" ; MGLL Q99685 "Monoglyceride lipase"		0.353946
ENSP00000423354|ENSG00000145794; ENSP00000274473|ENSG00000145794	MEGF10 NP_115822.1 "multiple epidermal growth factor-like domains protein 10 precursor " ; MEGF10 Q96KG7 "Multiple epidermal growth factor-like domains protein 10"
ENSP00000443429|ENSG00000185565; ENSP00000419000|ENSG00000185565; ENSP00000328455|ENSG00000185565	LSAMP LSAMP-201 "limbic system-associated membrane protein [Source:HGNC Symbol;Acc:6705]" "HGNC_transcript_name" ; LSAMP Q13449 "Limbic system-associated membrane protein" ; LSAMP LSAMP-002 "limbic system-associated membrane protein [Source:HGNC Symb		0.0454261				0.737307
ENSP00000386043|ENSG00000049323; ENSP00000346467|ENSG00000049323	LTBP1 Q14766 "Latent-transforming growth factor beta-binding protein 1" ; LTBP1 LTBP1-202 "latent transforming growth factor beta binding protein 1 [Source:HGNC Symbol;Acc:6714]" "HGNC_transcript_name"		0.120946				-0.464798
ENSP00000278836|ENSG00000124920; ENSP00000265460|ENSG00000124920	C11orf9 Q9Y2G1 "Myelin gene regulatory factor" ; C11orf9 NP_037411.1 "myelin gene regulatory factor isoform 1 "		0.330032				0.167807
ENSP00000361562|ENSG00000064601; ENSP00000346952|ENSG00000064601	CTSA P10619 "Lysosomal protective proteinLysosomal protective protein 32 kDa chainLysosomal protective protein 20 kDa chain" ; CTSA P10619 "Lysosomal protective proteinLysosomal protective protein 32 kDa chainLysosomal protective protein 20 kDa chain		1.08505				1.07257
ENSP00000412646|ENSG00000183785	TUBA8 C9K0S6;C9J2C0 "Uncharacterized protein";"Uncharacterized protein"		0.0594214				-0.578557
ENSP00000356198|ENSG00000133063	CHIT1 Q13231 "Chitotriosidase-1"		-0.858843				2.47403
ENSP00000380355|ENSG00000163703	CRELD1 Q96HD1 "Cysteine-rich with EGF-like domain protein 1"		0.559526				-0.280412
ENSP00000380489|ENSG00000198125; ENSP00000352835|ENSG00000198125	MB P02144 "Myoglobin" ; MB P02144 "Myoglobin"		0.179615				0.0972292
ENSP00000356354|ENSG00000120265; ENSP00000356348|ENSG00000120265	PCMT1 E9PAN3;C9J0F2 "Uncharacterized protein";"Uncharacterized protein" ; PCMT1 P22061 "Protein-L-isoaspartate(D-aspartate) O-methyltransferase"		0.112398				-0.852021
ENSP00000446252|ENSG00000112096; ENSP00000356022|ENSG00000112096	SOD2 Q9UG59;B3KUK2 "Putative uncharacterized protein DKFZp564M2422";"Superoxide dismutase" ; SOD2 P04179 "Superoxide dismutase [Mn], mitochondrial"
ENSP00000433689|ENSG00000154096	THY1 THY1-005 "Thy-1 cell surface antigen [Source:HGNC Symbol;Acc:11801]" "HGNC_transcript_name"	3.19462	-0.144737			2.94763	0.00755101
ENSP00000376800|ENSG00000105887	MTPN P58546 "Myotrophin"		0.555139				-0.918552
ENSP00000353731|ENSG00000197635	DPP4 P27487 "Dipeptidyl peptidase 4Dipeptidyl peptidase 4 membrane formDipeptidyl peptidase 4 soluble form"	-0.24784	-0.400265			-0.365463	0.244684
ENSP00000357718|ENSG00000184330	S100A7A Q86SG5 "Protein S100-A7A"		-0.0829189				0.836409
ENSP00000262094|ENSG00000041353	RAB27B O00194 "Ras-related protein Rab-27B"		0.515019				-0.177181
ENSP00000259396|ENSG00000229314	ORM1 P02763 "Alpha-1-acid glycoprotein 1"		0.698383				0.521039
ENSP00000387608|ENSG00000173482	PTPRM Q49AC9;E7EVX9 "PTPRM protein";"Uncharacterized protein"		-1.83513				1.13577
ENSP00000395987|ENSG00000164050	PLXNB1 PLXNB1-007 "plexin B1 [Source:HGNC Symbol;Acc:9103]" "HGNC_transcript_name"		0.451907				-0.304513
ENSP00000414225|ENSG00000105609	LILRB5 C9JMK7 "Uncharacterized protein"		-0.62471				-0.30984
ENSP00000298556|ENSG00000165704	HPRT1 P00492 "Hypoxanthine-guanine phosphoribosyltransferase"		0.418446				-0.166485
ENSP00000234313|ENSG00000115956	PLEK P08567 "Pleckstrin"	-0.778957	0.367415			-0.109255	0.753373
ENSP00000407791|ENSG00000226417; ENSP00000407429|ENSG00000226248; ENSP00000406335|ENSG00000226651; ENSP00000401292|ENSG00000223639; ENSP00000398056|ENSG00000230685; ENSP00000382926|ENSG00000206394; ENSP00000364940|ENSG00000213719	CLIC1 O00299 "Chloride intracellular channel protein 1" ; CLIC1 O00299 "Chloride intracellular channel protein 1" ; CLIC1 O00299 "Chloride intracellular channel protein 1" ; CLIC1 O00299 "Chloride intracellular channel protein 1" ; CLIC1 O00299 "Chlo		0.554805				-0.220556
ENSP00000325527|ENSG00000166147	FBN1 P35555 "Fibrillin-1"		-0.164387				0.0602563
ENSP00000445185|ENSG00000111348; ENSP00000444860|ENSG00000111348; ENSP00000228945|ENSG00000111348	ARHGDIB ARHGDIB-008 "Rho GDP dissociation inhibitor (GDI) beta [Source:HGNC Symbol;Acc:679]" "HGNC_transcript_name" ; ARHGDIB NP_001166.3 "rho GDP-dissociation inhibitor 2 " ; ARHGDIB P52566 "Rho GDP-dissociation inhibitor 2"	-0.432662	0.96189			0.123559	0.614802
ENSP00000441805|ENSG00000256865; ENSP00000332124|ENSG00000183748; ENSP00000239761|ENSG00000120586	AC069023.1 B4DLK9 "cDNA FLJ56855, highly similar to Macrophage mannose receptor 1" ; AL928580.1 Q5VSK2 "Macrophage mannose receptor 1-like protein 1" ; MRC1 P22897 "Macrophage mannose receptor 1"		0.560016				1.08681
ENSP00000414196|ENSG00000236693; ENSP00000411486|ENSG00000236693; ENSP00000400149|ENSG00000230763; ENSP00000396095|ENSG00000230763	HLA-DPB1 Q67AT7;Q67AT3;Q67AT0;Q67AS6;Q67AS4;Q67AS1;Q67AQ5;Q67AQ4;Q67AQ3;Q67AQ2;Q67AQ1;Q67AQ0;Q67AP9;Q67AP8;Q67AP7;Q67AP5;Q67AP4;Q67AP3;Q67AP0;Q49U72;Q49U70;Q49U66;Q49U64;Q49U62;Q49U58;Q49U56;Q49U54;Q49U52;Q49U50;Q49U48;Q49U46;Q49U44;Q49U42;Q49U38;Q49		-0.564673				-0.370291
ENSP00000375001|ENSG00000211899	IGHM P01871 "Ig mu chain C region"	0.275552	-0.557627			0.149168	0.464606
ENSP00000368678|ENSG00000188157	AGRN O00468 "Agrin"		-0.917125				-0.0755356
ENSP00000418442|ENSG00000196562	SULF2 B1AMP9 "Novel protein similar to glucosamine-6-sulfatases SULF2 (Contains FLJ90554, FLJ90002)"		0.459416				0.248866
ENSP00000269321|ENSG00000141522	ARHGDIA P52565 "Rho GDP-dissociation inhibitor 1"		0.102334				0.0589869
ENSP00000362308|ENSG00000131171	SH3BGRL O75368 "SH3 domain-binding glutamic acid-rich-like protein"		-0.297472				-0.351078
ENSP00000227266|ENSG00000109861	CTSC P53634 "Dipeptidyl peptidase 1Dipeptidyl peptidase 1 exclusion domain chainDipeptidyl peptidase 1 heavy chainDipeptidyl peptidase 1 light chain"		-0.189363				0.103066
ENSP00000363869|ENSG00000155659	VSIG4 Q9Y279 "V-set and immunoglobulin domain-containing protein 4"		-0.310835				0.062159
ENSP00000369689|ENSG00000178372	CALML5 Q9NZT1 "Calmodulin-like protein 5"	-0.133171	0.344576			-0.0963777	0.489181
ENSP00000348099|ENSG00000196923	PDLIM7 Q9NR12 "PDZ and LIM domain protein 7"		0.489088				-0.0537311
ENSP00000248598|ENSG00000127951	FGL2 Q14314 "Fibroleukin"		-0.255011				-0.749291
ENSP00000236693|ENSG00000118004	COLEC11 NP_954705.1 "collectin-11 isoform b "		0.387993				-0.000753394
ENSP00000432744|ENSG00000226492; ENSP00000417544|ENSG00000112514; ENSP00000400114|ENSG00000226492; ENSP00000391509|ENSG00000226492; ENSP00000363624|ENSG00000112514; ENSP00000363620|ENSG00000112514	CUTA NP_001014838.1;NP_057005.1;NP_001014837.1 "protein CutA isoform 2 ";"protein CutA isoform 2 ";"protein CutA isoform 2 " ; CUTA O60888 "Protein CutA" ; CUTA O60888 "Protein CutA" ; CUTA NP_001014838.1;NP_057005.1;NP_001014433.1;NP_001014837.1 "pr		-0.256961				0.550494
ENSP00000263388|ENSG00000074181	NOTCH3 Q9UM47 "Neurogenic locus notch homolog protein 3Notch 3 extracellular truncationNotch 3 intracellular domain"		-0.369178				0.108529
ENSP00000357704|ENSG00000196154	S100A4 P26447 "Protein S100-A4"		0.0637321				0.172236
ENSP00000391190|ENSG00000152291	TGOLN2 TGOLN2-004 "trans-golgi network protein 2 [Source:HGNC Symbol;Acc:15450]" "HGNC_transcript_name"		0.48114				0.296948
ENSP00000371497|ENSG00000082196	C1QTNF3 Q0VAN4 "C1q and tumor necrosis factor related protein 3CTRP3 variant BcDNA FLJ58190, highly similar to Homo sapiens C1q and tumor necrosis factor related protein 3 (C1QTNF3), transcript variant 2, mRNAcDNA, FLJ78820, highly similar to Homo sa		-1.26528				0.257054
ENSP00000265071|ENSG00000113361	CDH6 P55285 "Cadherin-6"		-0.321567				-0.250303
ENSP00000442915|ENSG00000131236; ENSP00000361891|ENSG00000131236; ENSP00000361888|ENSG00000131236; ENSP00000361884|ENSG00000131236; ENSP00000361883|ENSG00000131236; ENSP00000361878|ENSG00000131236	CAP1 CAP1-202 "CAP, adenylate cyclase-associated protein 1 (yeast) [Source:HGNC Symbol;Acc:20040]" "HGNC_transcript_name" ; CAP1 Q01518 "Adenylyl cyclase-associated protein 1" ; CAP1 Q5T0R9 "Adenylyl cyclase-associated protein" ; CAP1 Q5T0R9 "Adenyly		0.626452				-0.268568
ENSP00000256404|ENSG00000134020	PEBP4 Q96S96 "Phosphatidylethanolamine-binding protein 4"		0.29176				0.475457
ENSP00000261918|ENSG00000138623	SEMA7A O75326 "Semaphorin-7A"		-0.113199				-0.0298696
ENSP00000309474|ENSG00000173692	PSMD1 Q99460 "26S proteasome non-ATPase regulatory subunit 1"		0.141594				0.472288
ENSP00000397248|ENSG00000003436; ENSP00000376172|ENSG00000003436; ENSP00000233156|ENSG00000003436	TFPI C9JT76;C9JQ14;C9JP39;C9JBB3;C9J103 "Uncharacterized protein";"Uncharacterized protein";"Uncharacterized protein";"Uncharacterized protein";"Uncharacterized protein" ; TFPI P10646 "Tissue factor pathway inhibitor" ; TFPI P10646 "Tissue factor pat		-3.97985				-1.61424
ENSP00000390392|ENSG00000129657; ENSP00000376268|ENSG00000129657	SEC14L1 Q92503 "SEC14-like protein 1" ; SEC14L1 Q92503 "SEC14-like protein 1"		2.41628				0.572675
ENSP00000334219|ENSG00000105429	MEGF8 NP_001401.2 "multiple epidermal growth factor-like domains protein 8 "		-0.385211				0.725467
ENSP00000440518|ENSG00000128567; ENSP00000439063|ENSG00000128567; ENSP00000367817|ENSG00000128567; ENSP00000319782|ENSG00000128567	PODXL PODXL-202 "podocalyxin-like [Source:HGNC Symbol;Acc:9171]" "HGNC_transcript_name" ; PODXL PODXL-203 "podocalyxin-like [Source:HGNC Symbol;Acc:9171]" "HGNC_transcript_name" ; PODXL O00592 "Podocalyxin" ; PODXL NP_005388.2 "podocalyxin isoform 2		-0.946195				0.106691
ENSP00000342422|ENSG00000164465	DCBLD1 Q8N8Z6 "Discoidin, CUB and LCCL domain-containing protein 1"		-0.189625				0.202484
ENSP00000347041|ENSG00000122176	FMOD Q06828 "Fibromodulin"		-0.86854				0.9537
ENSP00000439923|ENSG00000168282; ENSP00000307423|ENSG00000168282	MGAT2 B4DDK9 "cDNA FLJ55952, highly similar to Alpha-1,6-mannosyl-glycoprotein2-beta-N- acetylglucosaminyltransferase " ; MGAT2 Q10469 "Alpha-1,6-mannosyl-glycoprotein 2-beta-N-acetylglucosaminyltransferase"		0.257945				-2.48498
ENSP00000341452|ENSG00000151500	THYN1 NP_954994.1;NP_001032381.1 "thymocyte nuclear protein 1 isoform 2 ";"thymocyte nuclear protein 1 isoform 2 "		0.103602				-0.510292
ENSP00000257198|ENSG00000134765	DSC1 Q08554 "Desmocollin-1"	2.52957	-0.35764			3.7765	0.140585
ENSP00000446496|ENSG00000118308	LRMP NP_001191056.1;NP_001191055.1;NP_006143.2 "lymphoid-restricted membrane protein ";"lymphoid-restricted membrane protein ";"lymphoid-restricted membrane protein "		0.446529				2.65686
ENSP00000433016|ENSG00000186652; ENSP00000312134|ENSG00000186652	PRG2 NP_002719.3 "bone marrow proteoglycan preproprotein " ; PRG2 P13727 "Bone marrow proteoglycanEosinophil granule major basic protein"		-0.150017				-0.905038
ENSP00000440926|ENSG00000120899; ENSP00000380638|ENSG00000120899; ENSP00000332816|ENSG00000120899	PTK2B E5RK84;E5RJ77;E5RHL2;C9JHV9 "Uncharacterized protein";"Uncharacterized protein";"Uncharacterized protein";"Uncharacterized protein" ; PTK2B Q14289 "Protein-tyrosine kinase 2-beta" ; PTK2B Q14289 "Protein-tyrosine kinase 2-beta"		-0.19007				0.105675
ENSP00000360090|ENSG00000156697	UTP14A E7EWQ9 "Uncharacterized protein"		-0.100627				-3.35095
ENSP00000309836|ENSG00000244607	CCDC13 Q8IYE1 "Coiled-coil domain-containing protein 13"		0.425556				-2.09083
ENSP00000274793|ENSG00000146070	PLA2G7 Q13093 "Platelet-activating factor acetylhydrolase"		-0.240767				0.228134
ENSP00000395402|ENSG00000229183; ENSP00000367391|ENSG00000229183; ENSP00000322192|ENSG00000229859; ENSP00000309542|ENSG00000256713	PGA4 B7ZW62 "Pepsinogen 5, group I (Pepsinogen A)" ; PGA4 P00790 "Pepsin A" ; PGA3 NP_001073275.1 "pepsin A preproprotein " ; PGA5 B7ZW62 "Pepsinogen 5, group I (Pepsinogen A)"		0.398098				-0.0622545
ENSP00000432481|ENSG00000077616	NAALAD2 E9PJ53;E9PII2 "Uncharacterized protein";"Uncharacterized protein"		-0.923303
ENSP00000397746|ENSG00000183317; ENSP00000362139|ENSG00000183317	EPHA10 Q5JZY3 "Ephrin type-A receptor 10" ; EPHA10 Q5JZY3 "Ephrin type-A receptor 10"		0.425408				-0.0901577
ENSP00000421412|ENSG00000121104	FAM117A D6RFX7 "Uncharacterized protein"		0.107373				1.71952
ENSP00000433203|ENSG00000105397	TYK2 E9PQM4;E9PM19 "Uncharacterized protein";"Uncharacterized protein"		2.6603				0.98773
ENSP00000408331|ENSG00000168288	MMADHC MMADHC-004 "methylmalonic aciduria (cobalamin deficiency) cblD type, with homocystinuria [Source:HGNC Symbol;Acc:25221]" "HGNC_transcript_name"		0.425556				-2.09083
ENSP00000367220|ENSG00000138071	ACTR2 E9PF41 "Uncharacterized protein"		-0.144123				0.977536
ENSP00000440430|ENSG00000089094	KDM2B B4DSN4 "cDNA FLJ55590, highly similar to JmjC domain-containing histone demethylation protein 1B "		1.614				1.92004
ENSP00000386689|ENSG00000137474; ENSP00000341532|ENSG00000137474	MYO7A B9A012 "Myosin VIIA, isoform CRA_aUncharacterized protein" ; MYO7A MYO7A-203 "myosin VIIA [Source:HGNC Symbol;Acc:7606]" "HGNC_transcript_name"		-0.64933				-0.133186
ENSP00000385342|ENSG00000171587	DSCAM Q8WY19 "Down syndrome cell adhesion molecule splice variant"		3.89676
ENSP00000368265|ENSG00000122756	CNTFR P26992 "Ciliary neurotrophic factor receptor subunit alpha"		0.0804789				-0.141506
ENSP00000441180|ENSG00000169515	CCDC8 CCDC8-201 "coiled-coil domain containing 8 [Source:HGNC Symbol;Acc:25367]" "HGNC_transcript_name"		0.425556				-2.09083
ENSP00000407487|ENSG00000140553	UNC45A Q9H3U1 "Protein unc-45 homolog A"		0.529975				2.14811
ENSP00000357597|ENSG00000189241	TSPYL1 Q9H0U9 "Testis-specific Y-encoded-like protein 1"		-1.5147				0.0718866
ENSP00000249044|ENSG00000128313	APOL5 Q9BWW9 "Apolipoprotein L5"		-2.24882				-2.0271
ENSP00000251102|ENSG00000070729	CNGB1 Q14028 "Cyclic nucleotide-gated cation channel beta-1"		0.425408				-0.0901577
ENSP00000370013|ENSG00000049883; ENSP00000308948|ENSG00000049883	PTCD2 Q8WV60 "Pentatricopeptide repeat-containing protein 2" ; PTCD2 D6RGK0;B3KPU6 "Uncharacterized protein";"cDNA FLJ32199 fis, clone PLACE6002710, highly similar to Homo sapiens pentatricopeptide repeat domain 2 (PTCD2), mRNA"		-0.349687				0.290298
ENSP00000227868|ENSG00000110435	PDHX O00330 "Pyruvate dehydrogenase protein X component, mitochondrial"		0.427947				0.503731
ENSP00000303468|ENSG00000168228	ZCCHC4 Q9H5U6 "Zinc finger CCHC domain-containing protein 4"		-0.695243				1.76747
ENSP00000265312|ENSG00000115414	FN1 Q53S27;E7ERA3;A6YID5 "Putative uncharacterized protein FN1";"Uncharacterized protein";"Fibronectin splice variant D"	0.322937				0.0630695
ENSP00000273291|ENSG00000162267	ITIH3 ITIH3-201 "inter-alpha (globulin) inhibitor H3 [Source:HGNC Symbol;Acc:6168]" "HGNC_transcript_name"	0.0593738				-0.0648369
ENSP00000358045|ENSG00000143369	ECM1 NP_001189787.1 "extracellular matrix protein 1 isoform 3 precursor "	-0.244606				-0.0806654
ENSP00000360518|ENSG00000138207	RBP4 A6NCP9 "Retinol binding protein 4, plasma, isoform CRA_bUncharacterized protein"	-0.374203				-0.265129
ENSP00000406495|ENSG00000236236	TNXB Q9NPK6;A2BHY8 "DJ34F7.1.4 (Tenascin XB (Isoform 4))";"Tenascin XB"	-0.276223				-0.174269
ENSP00000372224|ENSG00000109758	HGFAC Q04756 "Hepatocyte growth factor activatorHepatocyte growth factor activator short chainHepatocyte growth factor activator long chain"	-0.210434				0.246919
ENSP00000356454|ENSG00000116690	PRG4 E7EQ48;B3KQ20 "Uncharacterized protein";"cDNA FLJ32635 fis, clone SYNOV2000178, highly similar to Proteoglycan-4"	0.101041				-0.139272
ENSP00000400995|ENSG00000169814	BTD C9JSN9;C9J387;A6NHF2 "Uncharacterized protein";"Uncharacterized protein";"Uncharacterized proteincDNA FLJ59679, highly similar to Biotinidase "	-0.130793				-0.00883317
ENSP00000218099|ENSG00000101981	F9 P00740 "Coagulation factor IXCoagulation factor IXa light chainCoagulation factor IXa heavy chain"	0.306446				-0.271134
ENSP00000414272|ENSG00000072110	ACTN1 B3V8S3 "Actinin 1 smooth muscle variantActinin, alpha 1, isoform CRA_e"	-0.538704				0.0385088
ENSP00000449523|ENSG00000228267; ENSP00000391933|ENSG00000224389	C4B Q9UMV1;Q9UM89;Q96SA7;Q6U2M5;Q6U2M2;Q6U2E7;Q6U2E0 "Complement C4B1aComplement C4B2Complement C4B5";"ZA protein";"C4 complement C4d region";"C4B1";"C4B1C4B2C4B3C4B5";"C4B1";"C4B2C4B5" ; C4B Q9UMV1;Q9UM89;Q96SA7;Q6U2M5;Q6U2M2;Q6U2E7;Q6U2E0 "Compleme	0.333673				-0.0613778
ENSP00000211998|ENSG00000035403	VCL P18206 "Vinculin"	-0.300365				-0.0227821
ENSP00000364001|ENSG00000099250; ENSP00000265371|ENSG00000099250	NRP1 O14786 "Neuropilin-1" ; NRP1 O14786 "Neuropilin-1"	0.126945				0.0591341
ENSP00000439156|ENSG00000105664; ENSP00000222271|ENSG00000105664	COMP COMP-007 "cartilage oligomeric matrix protein [Source:HGNC Symbol;Acc:2227]" "HGNC_transcript_name" ; COMP P49747 "Cartilage oligomeric matrix protein"	-0.30574				-0.427421
ENSP00000339118|ENSG00000182871	COL18A1 COL18A1-003 "collagen, type XVIII, alpha 1 [Source:HGNC Symbol;Acc:2195]" "HGNC_transcript_name"	0.00338242				0.00210176
ENSP00000444795|ENSG00000149428	HYOU1 E9PL22 "Uncharacterized protein"	-0.214545				-0.474575
ENSP00000400010|ENSG00000149177	PTPRJ Q12913 "Receptor-type tyrosine-protein phosphatase eta"	-0.232314				-0.377753
ENSP00000418112|ENSG00000144724	PTPRG P23470 "Receptor-type tyrosine-protein phosphatase gamma"	-0.0223791				1.44054
ENSP00000369067|ENSG00000133110	POSTN D2KRH7;B1ALD8 "OSF-2";"Periostin, osteoblast specific factor"	0.0543432				0.107667
ENSP00000414567|ENSG00000026508	CD44 E9PKC6;C1PHE6;C1PHC4;C1PHC3;C0STK4;B4XHE2 "Uncharacterized protein";"CD44 molecule";"CD44 molecule";"CD44 molecule";"CD44 molecule";"CD44"	0.145869				-0.167116
ENSP00000269907|ENSG00000105426; ENSP00000262963|ENSG00000105426	PTPRS NP_570924.2 "receptor-type tyrosine-protein phosphatase S isoform 2 precursor " ; PTPRS PTPRS-201 "protein tyrosine phosphatase, receptor type, S [Source:HGNC Symbol;Acc:9681]" "HGNC_transcript_name"	0.273935				0.383481
ENSP00000433642|ENSG00000162747	FCGR3B E9PNY5 "Uncharacterized protein"	0.126508				2.1262
ENSP00000373745|ENSG00000067225; ENSP00000320171|ENSG00000067225	PKM2 E7EUQ8 "Pyruvate kinase" ; PKM2 E7EUQ8 "Pyruvate kinase"	-0.367984				-0.289185
ENSP00000388062|ENSG00000156535; ENSP00000287097|ENSG00000156535	CD109 Q5XUN1;Q5XUM8;Q5XUM6;F1C639 "CD109";"CD109";"CD109";"CD109 antigen" ; CD109 Q6YHK3 "CD109 antigen"	-0.31331				-0.292504
ENSP00000344555|ENSG00000041982; ENSP00000438152|ENSG00000041982	TNC P24821 "Tenascin" ; TNC TNC-205 "tenascin C [Source:HGNC Symbol;Acc:5318]" "HGNC_transcript_name"	0.121063				-0.46082
ENSP00000424565|ENSG00000074276; ENSP00000261944|ENSG00000074276	CDHR2 NP_001165447.1;NP_060145.3 "cadherin-related family member 2 ";"cadherin-related family member 2 " ; CDHR2 Q9BYE9 "Cadherin-related family member 2"	2.20364				3.09606
ENSP00000446709|ENSG00000092841	MYL6 MYL6-013 "myosin, light chain 6, alkali, smooth muscle and non-muscle [Source:HGNC Symbol;Acc:7587]" "HGNC_transcript_name"	-0.162658				-0.0469038
ENSP00000391481|ENSG00000163931	TKT E7EPA7;B3KPZ8 "Uncharacterized protein";"cDNA FLJ32530 fis, clone SMINT2000185, highly similar to TRANSKETOLASE "	2.03151				4.79994
ENSP00000442387|ENSG00000182985; ENSP00000439176|ENSG00000182985	CADM1 CADM1-008 "cell adhesion molecule 1 [Source:HGNC Symbol;Acc:5951]" "HGNC_transcript_name" ; CADM1 NP_001091987.1 "cell adhesion molecule 1 isoform 2 "	-0.0994441				-0.236612
ENSP00000252252|ENSG00000185479	KRT6B P04259 "Keratin, type II cytoskeletal 6B"	1.13364				3.53729
ENSP00000394765|ENSG00000162551; ENSP00000363973|ENSG00000162551	ALPL P05186 "Alkaline phosphatase, tissue-nonspecific isozyme" ; ALPL P05186 "Alkaline phosphatase, tissue-nonspecific isozyme"	0.0443828				0.621659
ENSP00000394496|ENSG00000110880	CORO1C Q9ULV4 "Coronin-1C"	-0.241898				0.463416
ENSP00000378199|ENSG00000126803	HSPA2 P54652 "Heat shock-related 70 kDa protein 2"	0.154437				-0.261042
ENSP00000443475|ENSG00000167553	TUBA1C TUBA1C-002 "tubulin, alpha 1c [Source:HGNC Symbol;Acc:20768]" "HGNC_transcript_name"	-0.129255				0.0193994
ENSP00000297012|ENSG00000164508	HIST1H2AA Q96QV6 "Histone H2A type 1-A"	-0.19957				-0.35499
ENSP00000361891|ENSG00000131236; ENSP00000361883|ENSG00000131236; ENSP00000361878|ENSG00000131236	CAP1 Q01518 "Adenylyl cyclase-associated protein 1" ; CAP1 Q01518 "Adenylyl cyclase-associated protein 1" ; CAP1 Q01518 "Adenylyl cyclase-associated protein 1"	1.77253				3.0023
ENSP00000357517|ENSG00000143549	TPM3 Q6LDX7 "Cytoskeletal tropomyosin isoform (2.5 kb)"	-0.50699				1.06475
ENSP00000441608|ENSG00000204388	HSPA1B A8K5I0 "Heat shock 70kDa protein 1AHeat shock 70kDa protein 1BcDNA FLJ75127, highly similar to Homo sapiens heat shock 70kDa protein 1A, mRNA"	0.160941				-0.531911
ENSP00000387035|ENSG00000152291	TGOLN2 O43493 "Trans-Golgi network integral membrane protein 2"	0.418741				0.906333
ENSP00000405649|ENSG00000123843	C4BPB E7EQT9 "Uncharacterized protein"	-0.476785				-0.714922
ENSP00000423318|ENSG00000150753	CCT5 Q9HB74;Q96GI1;E9PCA1;B7ZAR1 "PNAS-102";"Putative uncharacterized protein";"Uncharacterized protein";"cDNA, FLJ79275, highly similar to T-complex protein 1 subunit epsilon"	-0.849589				1.76757
ENSP00000379438|ENSG00000169344	UMOD Q8NHW8;E9PEA4;B3KXM9 "Uromodulin";"Uncharacterized protein";"cDNA FLJ45746 fis, clone KIDNE2018727, highly similar to Uromodulin"	-0.0153872				-0.0429463
ENSP00000363358|ENSG00000142669	SH3BGRL3 Q5T123 "SH3 domain binding glutamic acid-rich protein like 3"	0.321838				0.352245
ENSP00000359539|ENSG00000120053	GOT1 P17174 "Aspartate aminotransferase, cytoplasmic"	-0.12881				0.152269
ENSP00000351777|ENSG00000165280	VCP P55072 "Transitional endoplasmic reticulum ATPase"	-0.550149				0.180035
ENSP00000317128|ENSG00000004399	PLXND1 Q9Y4D7 "Plexin-D1"	-0.146537				0.0120827
ENSP00000439114|ENSG00000256277	PECAM1 NP_000433.4 "platelet endothelial cell adhesion molecule precursor "	1.48485				0.0108311
ENSP00000263665|ENSG00000113805	CNTN3 Q9P232 "Contactin-3"	-0.283818				-0.725048
ENSP00000447662|ENSG00000228964	HLA-B Q9GIZ8;Q95HA7;Q8HWR8;Q8HWR4;Q8HWR3;Q8HWR2;Q861E5;Q710M8;Q710M7;Q66WL2;Q5QR78;Q5QR74;Q5QR71;Q5QR70;Q5QR45;Q5QR34;Q5QR33;Q5QR31;Q58P05;Q29923;Q29843;E7ENZ6 "Leucocyte antigen B";"MHC class I antigen";"Leucocyte antigen";"Leucocyte antigen";"Leuco	3.29898				6.84317
ENSP00000436607|ENSG00000148926; ENSP00000435124|ENSG00000148926; ENSP00000278175|ENSG00000148926	ADM E9PL83 "Uncharacterized protein" ; ADM E9PL83 "Uncharacterized protein" ; ADM P35318 "ADMAdrenomedullinProadrenomedullin N-20 terminal peptide"	0.792783				-0.0787735
ENSP00000407461|ENSG00000203814	HIST2H2BF B4DR52 "Histone H2B"	-0.279072				0.155752
ENSP00000372139|ENSG00000206047	DEFA1 P59665 "Neutrophil defensin 1HP 1-56Neutrophil defensin 2"	-0.292828				1.53292
ENSP00000291495|ENSG00000160161	CILP2 Q8IUL8 "Cartilage intermediate layer protein 2Cartilage intermediate layer protein 2 C1Cartilage intermediate layer protein 2 C2"	2.1363				4.28507
ENSP00000376781|ENSG00000197859	ADAMTSL2 Q86TH1 "ADAMTS-like protein 2"	-0.12104				-0.253109
ENSP00000351075|ENSG00000099994	SUSD2 Q9UGT4 "Sushi domain-containing protein 2"	-0.183652				-0.583102
ENSP00000340589|ENSG00000160712	IL6R NP_001193795.1;NP_852004.1 "interleukin-6 receptor subunit alpha isoform 3 precursor ";"interleukin-6 receptor subunit alpha isoform 2 precursor "	-0.127708				0.0739526
ENSP00000264187|ENSG00000116962	NID1 P14543 "Nidogen-1"	1.79002				4.62014
ENSP00000380676|ENSG00000099834; ENSP00000351118|ENSG00000099834	CDHR5 Q9HBB8 "Cadherin-related family member 5" ; CDHR5 Q9HBB8 "Cadherin-related family member 5"	-0.470271				-0.355363
ENSP00000223836|ENSG00000106992	AK1 Q5T9B7 "Adenylate kinase 1"	3.19876				3.14139
ENSP00000445506|ENSG00000166147	FBN1 Q75N89 "Fibrillin 1"	-0.242313				-0.0610388
ENSP00000374993|ENSG00000211897	IGHG3 Q86TT2 "Full-length cDNA clone CS0DI019YF20 of Placenta of Homo sapiens (human)"	-0.246947				-0.327874
ENSP00000278927|ENSG00000149564	ESAM Q96AP7 "Endothelial cell-selective adhesion molecule"	0.0911652				-0.426435
ENSP00000228938|ENSG00000111341	MGP P08493 "Matrix Gla protein"	-0.210569				-0.243237
ENSP00000392047|ENSG00000203747	FCGR3A Q9UN20;E9PG94;C9JC71 "Fc gamma receptor III-A";"Uncharacterized protein";"Uncharacterized protein"	0.0404706				-0.329603
ENSP00000415258|ENSG00000102854	MSLN NP_001170826.1;NP_005814.2 "mesothelin isoform 1 preproprotein ";"mesothelin isoform 1 preproprotein "	-0.203692				-0.137957
ENSP00000351165|ENSG00000079385	CEACAM1 NP_001171744.1 "carcinoembryonic antigen-related cell adhesion molecule 1 isoform 3 precursor "	1.04865				1.02322
ENSP00000384207|ENSG00000078808	SDF4 B1AME7 "Stromal cell derived factor 4"	0.694138				0.478801
ENSP00000292385|ENSG00000113758	DBN1 D6RCR4 "Uncharacterized protein"	0.616508				-0.374535
ENSP00000341214|ENSG00000187475	HIST1H1T P22492 "Histone H1t"	0.303823				0.382242
ENSP00000426097|ENSG00000145708	CRHBP D6RHH7 "Uncharacterized protein"	0.0980951				-0.285909
ENSP00000321856|ENSG00000163703	CRELD1 NP_001026887.1 "cysteine-rich with EGF-like domain protein 1 isoform 1 precursor "	-0.028746				1.43927
ENSP00000295633|ENSG00000163430	FSTL1 Q12841 "Follistatin-related protein 1"	2.15526				1.97534
ENSP00000365048|ENSG00000102524	TNFSF13B Q9Y275 "Tumor necrosis factor ligand superfamily member 13BTumor necrosis factor ligand superfamily member 13b, membrane formTumor necrosis factor ligand superfamily member 13b, soluble form"	-0.0459637				-0.35125
ENSP00000406558|ENSG00000169193; ENSP00000386355|ENSG00000169193; ENSP00000304355|ENSG00000169193	CCDC126 C9J0J0 "Uncharacterized protein" ; CCDC126 Q96EE4 "Coiled-coil domain-containing protein 126" ; CCDC126 Q96EE4 "Coiled-coil domain-containing protein 126"	0.482867				0.437838
ENSP00000263368|ENSG00000090013	BLVRB P30043 "Flavin reductase"	2.99536
ENSP00000276651|ENSG00000147647	DPYS Q14117 "Dihydropyrimidinase"	1.37099				1.65626
ENSP00000385574|ENSG00000138028	CGREF1 B5MCP5;B5MCC9 "Uncharacterized protein";"Uncharacterized protein"	4.07496				0.346009
ENSP00000308107|ENSG00000173083	HPSE Q9Y251 "HeparanaseHeparanase 8 kDa subunitHeparanase 50 kDa subunit"	0.778022				1.17894
ENSP00000261483|ENSG00000112893	MAN2A1 Q16706 "Alpha-mannosidase 2"	-0.496512				-0.289499
ENSP00000359100|ENSG00000237763; ENSP00000359097|ENSG00000174876; ENSP00000359096|ENSG00000187733; ENSP00000330484|ENSG00000174876	AMY1A P04745 "Alpha-amylase 1" ; AMY1B P04745 "Alpha-amylase 1" ; AMY1C P04745 "Alpha-amylase 1" ; AMY1B P04745 "Alpha-amylase 1"	-0.415266				0.346623
ENSP00000389152|ENSG00000153208; ENSP00000295408|ENSG00000153208	MERTK Q96T45;Q53R53;Q53QW0;Q07941;E9PHX8;B4DFQ0 "MER receptor tyrosine kinase";"Putative uncharacterized protein MERTK";"Putative uncharacterized protein MERTK";"STK kinase";"Uncharacterized protein";"cDNA FLJ60239, highly similar to Proto-oncogene t	-0.325261				0.125514
ENSP00000354563|ENSG00000069122	GPR116 E9PBS6 "Uncharacterized protein"	-0.286162				-0.474058
ENSP00000355645|ENSG00000143632	ACTA1 P68133 "Actin, alpha skeletal muscle"	-0.299134				-0.00278985
ENSP00000274276|ENSG00000145623	OSMR Q99650 "Oncostatin-M-specific receptor subunit beta"	-0.165753				0.00128296
ENSP00000376894|ENSG00000243678; ENSP00000376889|ENSG00000243678	NME1-NME2 P22392 "Nucleoside diphosphate kinase B" ; NME1-NME2 P22392 "Nucleoside diphosphate kinase B"	0.0631827				0.281806
ENSP00000435179|ENSG00000085063; ENSP00000379191|ENSG00000085063; ENSP00000340210|ENSG00000085063	CD59 Q6FHM9 "CD59 antigen, complement regulatory protein, isoform CRA_bCD59 proteincDNA, FLJ92039, Homo sapiens CD59 antigen p18-20 (antigen identified by monoclonalantibodies 16.3A5, EJ16, EJ30, EL32 and G344) (CD59), mRNA" ; CD59 P13987 "CD59 glyco	-0.253238				-0.11231
ENSP00000432744|ENSG00000226492; ENSP00000418659|ENSG00000112514; ENSP00000417544|ENSG00000112514; ENSP00000400114|ENSG00000226492; ENSP00000391509|ENSG00000226492; ENSP00000363624|ENSG00000112514; ENSP00000363620|ENSG00000112514	CUTA NP_001014838.1;NP_057005.1;NP_001014837.1 "protein CutA isoform 2 ";"protein CutA isoform 2 ";"protein CutA isoform 2 " ; CUTA C9IZG4 "Uncharacterized protein" ; CUTA O60888 "Protein CutA" ; CUTA O60888 "Protein CutA" ; CUTA NP_001014838.1;NP_05	0.133885				-0.272314
ENSP00000356919|ENSG00000118217	ATF6 P18850 "Cyclic AMP-dependent transcription factor ATF-6 alphaProcessed cyclic AMP-dependent transcription factor ATF-6 alpha"	0.365746				0.147757
ENSP00000296877|ENSG00000164406	LEAP2 Q969E1 "Liver-expressed antimicrobial peptide 2"	0.385341				0.132439
ENSP00000427012|ENSG00000145826; ENSP00000274507|ENSG00000145826	LECT2 D6RD58 "Uncharacterized protein" ; LECT2 O14960 "Leukocyte cell-derived chemotaxin-2"	-0.563671				1.47217
ENSP00000382312|ENSG00000170558	CDH2 C9JMH2;C9J126;A8MWK3 "Uncharacterized protein";"Uncharacterized protein";"Uncharacterized proteincDNA FLJ53252, highly similar to Cadherin-2"	-0.193667				-0.263779
ENSP00000360730|ENSG00000131724	IL13RA1 P78552 "Interleukin-13 receptor subunit alpha-1"	-0.103696				-0.0772143
ENSP00000439127|ENSG00000256713	PGA5 PGA5-201 "pepsinogen 5, group I (pepsinogen A) [Source:HGNC Symbol;Acc:8887]" "HGNC_transcript_name"	-0.841007				0.184954
ENSP00000342026|ENSG00000117592	PRDX6 P30041 "Peroxiredoxin-6"	-0.737708				-0.212858
ENSP00000307014|ENSG00000186049	KRT73 Q86Y46 "Keratin, type II cytoskeletal 73"	3.00373				2.61332
ENSP00000388320|ENSG00000174177	CTU2 Q2VPK5 "Cytoplasmic tRNA 2-thiolation protein 2"	3.83483				4.76427
ENSP00000409199|ENSG00000136235; ENSP00000371420|ENSG00000136235; ENSP00000258733|ENSG00000136235	GPNMB Q14956 "Transmembrane glycoprotein NMB" ; GPNMB Q14956 "Transmembrane glycoprotein NMB" ; GPNMB B4DZS5 "cDNA FLJ58556, highly similar to Transmembrane glycoprotein NMB"	-0.223082				0.473221
ENSP00000361405|ENSG00000100985	MMP9 P14780 "Matrix metalloproteinase-967 kDa matrix metalloproteinase-982 kDa matrix metalloproteinase-9"	0.678411				4.65418
