# Supplementary material for: Discovery and Validation of Predictive Biomarkers of Survival for Non-small Cell Lung Cancer Patients Undergoing Radical Radiotherapy: Two Proteins With Predictive Value
Source: eBioMedicine. 2015 Jun 19;2(8):841–50. doi: 10.1016/j.ebiom.2015.06.013 (PMC4563120; doi:10.1016/j.ebiom.2015.06.013)
Supplement: Supplementary Table 5 — All proteins identified using global discovery proteomics. All protein identified in each iTRAQ experiment independently with numbers of peptides and % coverage. [file mmc5.xls]

## Sheet: Legend
	Supplementary Table 5. All proteins identified using global discovery proteomics. All protein identified in each iTRAQ experiment independently with numbers of peptides and % coverage.

## Sheet: Exp1
Protein ID	Accession	Protein Name	Number of Peptides identified	Number of Peptides with Valid Quant	Total confidence	Peptide coverage
1	ENSP00000233242|ENSG00000084674	APOB P04114 "Apolipoprotein B-100Apolipoprotein B-48"	2583	706	609.525	0.502301
2	ENSP00000414200|ENSG00000236625	C4B P0C0L5 "Complement C4-BComplement C4 beta chainComplement C4-B alpha chainC4a anaphylatoxinC4b-BC4d-BComplement C4 gamma chain"	3311	0	466.322	0.666284
3	ENSP00000263100|ENSG00000121410	A1BG P04217 "Alpha-1B-glycoprotein"	5723	731	273.107	0.751515
4	ENSP00000350425|ENSG00000110244	APOA4 P06727 "Apolipoprotein A-IV"	1703	588	288.905	0.944444
5	ENSP00000362924|ENSG00000148180	GSN P06396 "Gelsolin"	1135	292	262.348	0.789003
6	ENSP00000417824|ENSG00000055955	ITIH4 B7ZKJ8 "ITIH4 protein"	1514	1	300.328	0.748663
7	ENSP00000306361|ENSG00000171560	FGA P02671 "Fibrinogen alpha chainFibrinopeptide A"	1039	262	224.695	0.472286
8	ENSP00000264613|ENSG00000047457	CP P00450 "Ceruloplasmin"	1377	273	232.893	0.646009
9	ENSP00000450384|ENSG00000241534; ENSP00000448991|ENSG00000243570; ENSP00000447504|ENSG00000239754; ENSP00000446706|ENSG00000242335; ENSP00000410815|ENSG00000244255	CFB B4E1Z4;A2BE06;A2ABJ9 "cDNA FLJ55673, highly similar to Complement factor B ";"Complement component 2";"Complement component 2" ; CFB B4E1Z4;A2BE06;A2ABJ9 "cDNA FLJ55673, highly similar to Complement factor B ";"Complement component 2";"Complement component 2" ; CFB B4E1Z4;A2BE06;A2ABJ9 "cDNA FLJ55673, highly similar to Complement factor B ";"Complement component 2";"Complement component 2" ; …	1590	328	247.289	0.513428
10	ENSP00000438707|ENSG00000145192	AHSG NP_001613.2 "alpha-2-HS-glycoprotein "	5218	207	230.971	0.73903
11	ENSP00000265983|ENSG00000110169	HPX P02790 "Hemopexin"	1669	202	211.399	0.766234
12	ENSP00000273283|ENSG00000055957	ITIH1 P19827 "Inter-alpha-trypsin inhibitor heavy chain H1"	1734	409	194.817	0.527991
13	ENSP00000351190|ENSG00000151655	ITIH2 P19823 "Inter-alpha-trypsin inhibitor heavy chain H2"	1533	298	179.791	0.488372
14	ENSP00000356399|ENSG00000000971	CFH P08603 "Complement factor H"	1299	167	188.23	0.406174
15	ENSP00000356671|ENSG00000117601	SERPINC1 P01008 "Antithrombin-III"	1118	211	153.812	0.758621
16	ENSP00000376795|ENSG00000196136	SERPINA3 P01011 "Alpha-1-antichymotrypsinAlpha-1-antichymotrypsin His-Pro-less"	1509	131	127.961	0.549107
17	ENSP00000287611|ENSG00000113889	KNG1 NP_000884.1 "kininogen-1 isoform 2 "	1592	331	146.01	0.653396
18	ENSP00000315130|ENSG00000120885	CLU P10909 "ClusterinClusterin beta chainClusterin alpha chain"	802	161	124.768	0.510978
19	ENSP00000292401|ENSG00000160862	AZGP1 P25311 "Zinc-alpha-2-glycoprotein"	790	156	119.579	0.775168
20	ENSP00000252486|ENSG00000130203	APOE P02649 "Apolipoprotein E"	488	213	121.249	0.892744
21	ENSP00000232003|ENSG00000113905	HRG P04196 "Histidine-rich glycoprotein"	1289	259	147.819	0.537143
22	ENSP00000308541|ENSG00000180210	F2 P00734 "ProthrombinActivation peptide fragment 1Activation peptide fragment 2Thrombin light chainThrombin heavy chain"	1166	240	126.314	0.506431
23	ENSP00000226218|ENSG00000255604	AC002094.1 P04004 "VitronectinVitronectin V65 subunitVitronectin V10 subunitSomatomedin-B"	1396	259	120.672	0.437238
24	ENSP00000254722|ENSG00000132386	SERPINF1 P36955 "Pigment epithelium-derived factor"	275	51	106.019	0.720096
25	ENSP00000223642|ENSG00000106804	C5 P01031 "Complement C5Complement C5 beta chainComplement C5 alpha chainC5a anaphylatoxinComplement C5 alpha' chain"	291	58	104.338	0.282816
26	ENSP00000421725|ENSG00000145321	GC D6RF20;D6RAK8 "Uncharacterized protein";"Uncharacterized protein"	1076	316	112.117	0.541582
27	ENSP00000415769|ENSG00000162267	ITIH3 Q06033 "Inter-alpha-trypsin inhibitor heavy chain H3"	317	58	101.651	0.469663
28	ENSP00000345968|ENSG00000161031	PGLYRP2 Q96PD5 "N-acetylmuramoyl-L-alanine amidase"	774	171	104.517	0.574653
29	ENSP00000338861|ENSG00000039537	C6 P13671 "Complement component C6"	275	51	81.7765	0.312634
30	ENSP00000308938|ENSG00000122194	PLG P00747 "PlasminogenPlasmin heavy chain AActivation peptideAngiostatinPlasmin heavy chain A, short formPlasmin light chain B"	460	94	95.972	0.338272
31	ENSP00000302621|ENSG00000171236	LRG1 P02750 "Leucine-rich alpha-2-glycoprotein"	1276	242	82.4847	0.654179
32	ENSP00000263408|ENSG00000113600	C9 P02748 "Complement component C9Complement component C9aComplement component C9b"	339	68	69.5952	0.404293
33	ENSP00000266718|ENSG00000139329	LUM P51884 "Lumican"	595	116	73.4168	0.538462
34	ENSP00000360524|ENSG00000138207	RBP4 Q5VY30 "Retinol binding protein 4, plasma"	576	56	67.7321	0.864322
35	ENSP00000205948|ENSG00000091583	APOH P02749 "Beta-2-glycoprotein 1"	577	87	72.817	0.515942
36	ENSP00000323929|ENSG00000175899	A2M P01023 "Alpha-2-macroglobulin"	128	27	58.4846	0.221845
37	ENSP00000385035|ENSG00000182326	C1S P09871 "Complement C1s subcomponentComplement C1s subcomponent heavy chainComplement C1s subcomponent light chain"	266	45	62.893	0.361919
38	ENSP00000356771|ENSG00000198734; ENSP00000356770|ENSG00000198734	F5 P12259 "Coagulation factor VCoagulation factor V heavy chainCoagulation factor V light chain" ; F5 Q8TD21;Q2HZZ1;Q1L610 "Mutant coagulation factor V";"Coagulation factor V";"Coagulation factor V"	114	54	61.142	0.155576
39	ENSP00000215727|ENSG00000099937	SERPIND1 P05546 "Heparin cofactor 2"	165	82	57.5788	0.458918
40	ENSP00000245907|ENSG00000125730	C3 P01024 "Complement C3Complement C3 beta chainComplement C3 alpha chainC3a anaphylatoxinComplement C3b alpha' chainComplement C3c alpha' chain fragment 1Complement C3dg fragmentComplement C3g fragmentComplement C3d fragmentComplement C3f fragmentComplement C /.../ha' chain fragment 2"	283	113	61.2469	0.151533
41	ENSP00000349960|ENSG00000075624	ACTB P60709 "Actin, cytoplasmic 1Actin, cytoplasmic 1, N-terminally processed"	146	11	55.0738	0.549333
42	ENSP00000226355|ENSG00000079557	AFM P43652 "Afamin"	180	48	53.4976	0.343907
43	ENSP00000350534|ENSG00000115414	FN1 Q9H382;Q7L553;Q53S27 "Fibronectin 1PRO2841";"FN1 protein";"Putative uncharacterized protein FN1"	67	13	47.7235	0.136029
44	ENSP00000442981|ENSG00000137076	TLN1 Q5TCU6 "Talin 1"	30	9	43.3602	0.137093
45	ENSP00000290575|ENSG00000159403	C1R P00736 "Complement C1r subcomponentComplement C1r subcomponent heavy chainComplement C1r subcomponent light chain"	230	29	50.483	0.230539
46	ENSP00000371493|ENSG00000167711	SERPINF2 P08697 "Alpha-2-antiplasmin"	255	39	54.539	0.344196
47	ENSP00000265132|ENSG00000106927	AMBP P02760 "Protein AMBPAlpha-1-microglobulinInter-alpha-trypsin inhibitor light chainTrypstatin"	188	19	37.4841	0.380682
48	ENSP00000354458|ENSG00000157131	C8A P07357 "Complement component C8 alpha chain"	179	38	41.6556	0.200342
49	ENSP00000355627|ENSG00000135744	AGT P01019 "AngiotensinogenAngiotensin-1Angiotensin-2Angiotensin-3"	119	54	53.1771	0.402062
50	ENSP00000356455|ENSG00000116690	PRG4 B3KQ20 "cDNA FLJ32635 fis, clone SYNOV2000178, highly similar to Proteoglycan-4"	78	14	46.6077	0.131198
51	ENSP00000378131|ENSG00000205403	CFI Q6LAM0;E7ETH0;D6R9Z8 "Light chain of factor I";"Uncharacterized protein";"Uncharacterized protein"	78	17	40.7654	0.316413
52	ENSP00000364494|ENSG00000110245	APOC3 P02656 "Apolipoprotein C-III"	582	86	48.4618	0.726496
53	ENSP00000358863|ENSG00000196924	FLNA Q96C61;Q86TQ3;Q5HY54 "FLNA protein";"Similar to filamin C, gamma (Actin binding protein 280)";"Filamin A, alpha (Actin binding protein 280)"	37	8	43.6968	0.0970464
54	ENSP00000329374|ENSG00000123561	SERPINA7 P05543 "Thyroxine-binding globulin"	61	12	43.8431	0.39759
55	ENSP00000416683|ENSG00000099769	IGFALS E9PGU3 "Uncharacterized protein"	68	16	33.8996	0.261275
56	ENSP00000252491|ENSG00000130208	APOC1 P02654 "Apolipoprotein C-ITruncated apolipoprotein C-I"	54	10	34	0.686747
57	ENSP00000237014|ENSG00000118271	TTR P02766 "Transthyretin"	165	35	39.1167	0.761905
58	ENSP00000322061|ENSG00000112936	C7 P10643 "Complement component C7"	43	13	35.2587	0.231317
59	ENSP00000384420|ENSG00000149131	SERPING1 E9PGN7;C9JZJ9;B5MCB9 "Uncharacterized protein";"Uncharacterized protein";"Uncharacterized protein"	142	34	33.6313	0.279926
60	ENSP00000358045|ENSG00000143369	ECM1 NP_001189787.1 "extracellular matrix protein 1 isoform 3 precursor "	69	0	33.3211	0.379189
61	ENSP00000253496|ENSG00000131187	F12 P00748 "Coagulation factor XIICoagulation factor XIIa heavy chainBeta-factor XIIa part 1Beta-factor XIIa part 2Coagulation factor XIIa light chain"	83	18	32	0.180488
62	ENSP00000252490|ENSG00000234906	APOC2 P02655 "Apolipoprotein C-II"	225	20	29.149	0.782178
63	ENSP00000298841|ENSG00000100665	SERPINA4 P29622 "Kallistatin"	57	7	30.8575	0.391101
64	ENSP00000306099|ENSG00000171564	FGB P02675 "Fibrinogen beta chainFibrinopeptide B"	268	139	25.9101	0.162933
65	ENSP00000264690|ENSG00000164344	KLKB1 P03952 "Plasma kallikreinPlasma kallikrein heavy chainPlasma kallikrein light chain"	119	43	28	0.164577
66	ENSP00000224181|ENSG00000176919	C8G P07360 "Complement component C8 gamma chain"	94	31	31.4929	0.564356
67	ENSP00000404288|ENSG00000090512; ENSP00000265029|ENSG00000090512	FETUB Q9UGM5 "Fetuin-B" ; FETUB Q9UGM5 "Fetuin-B"	131	6	30	0.248691
68	ENSP00000269576|ENSG00000186395	KRT10 P13645 "Keratin, type I cytoskeletal 10"	30	7	23.6459	0.164384
69	ENSP00000379896|ENSG00000139178	C1RL C1RL-201 "complement component 1, r subcomponent-like [Source:HGNC Symbol;Acc:21265]" "HGNC_transcript_name"	81	9	27.4752	0.257991
70	ENSP00000359446|ENSG00000120054	CPN1 P15169 "Carboxypeptidase N catalytic chain"	62	22	25.2586	0.251092
71	ENSP00000387438|ENSG00000229353	TNXB Q5JNX3;E9PHU4;B6RHJ5 "Tenascin XB";"Uncharacterized protein";"Growth-inhibiting protein 45"	22	8	27.4642	0.0570388
72	ENSP00000363827|ENSG00000142798	HSPG2 P98160 "Basement membrane-specific heparan sulfate proteoglycan core proteinEndorepellinLG3 peptide"	26	6	25.6883	0.0414484
73	ENSP00000418285|ENSG00000163359	COL6A3 Q8N4Z1;E9PFQ6;E7EVD3 "Similar to collagen, type VI, alpha 3";"Uncharacterized protein";"Uncharacterized protein"	21	4	23.7235	0.066537
74	ENSP00000360281|ENSG00000021852	C8B P07358 "Complement component C8 beta chain"	50	17	24	0.194585
75	ENSP00000264870|ENSG00000124491	F13A1 P00488 "Coagulation factor XIII A chain"	54	11	21.767	0.139344
76	ENSP00000377783|ENSG00000184500	PROS1 P07225 "Vitamin K-dependent protein S"	139	29	29.293	0.152367
77	ENSP00000423689|ENSG00000173369; ENSP00000313967|ENSG00000173369	C1QB D6RGJ1;D6RA08;D6R934 "Uncharacterized protein";"Uncharacterized protein";"Uncharacterized protein" ; C1QB P02746 "Complement C1q subcomponent subunit B"	194	62	27.9281	0.322709
78	ENSP00000296130|ENSG00000163815	CLEC3B P05452 "Tetranectin"	108	7	27.3601	0.623762
79	ENSP00000310861|ENSG00000172867	KRT2 P35908 "Keratin, type II cytoskeletal 2 epidermal"	21	8	22	0.220657
80	ENSP00000380628|ENSG00000134121	CHL1 O00533 "Neural cell adhesion molecule L1-like proteinProcessed neural cell adhesion molecule L1-like protein"	18	11	19.6162	0.102649
81	ENSP00000356385|ENSG00000080910	CFHR2 P36980 "Complement factor H-related protein 2"	110	12	23.7773	0.355556
82	ENSP00000278222|ENSG00000148965	SAA4 P35542 "Serum amyloid A-4 protein"	44	9	20	0.423077
83	ENSP00000363771|ENSG00000159189	C1QC P02747 "Complement C1q subcomponent subunit C"	321	71	19.0127	0.273469
84	ENSP00000344115|ENSG00000179776	CDH5 P33151 "Cadherin-5"	60	22	37.0328	0.179847
85	ENSP00000369816|ENSG00000129214	SHBG P04278 "Sex hormone-binding globulin"	25	8	21.5834	0.256219
86	ENSP00000371554|ENSG00000109610	SOD3 P08294 "Extracellular superoxide dismutase [Cu-Zn]"	111	36	22	0.4375
87	ENSP00000246662|ENSG00000171403	KRT9 P35527 "Keratin, type I cytoskeletal 9"	35	11	20	0.157303
88	ENSP00000356574|ENSG00000116260	QSOX1 O00391 "Sulfhydryl oxidase 1"	54	13	19.4078	0.151272
89	ENSP00000332139|ENSG00000197766	CFD P00746 "Complement factor D"	44	5	19.9508	0.458498
90	ENSP00000351682|ENSG00000150656	CNDP1 Q96KN2 "Beta-Ala-His dipeptidase"	37	5	23.5806	0.315582
91	ENSP00000252244|ENSG00000167768	KRT1 P04264 "Keratin, type II cytoskeletal 1"	33	5	27.3512	0.223602
92	ENSP00000324173|ENSG00000044574	HSPA5 P11021 "78 kDa glucose-regulated protein"	23	10	23.4202	0.232416
93	ENSP00000441450|ENSG00000129988	LBP Q8TCF0 "LBP protein"	26	3	16	0.178197
94	ENSP00000407961|ENSG00000231543; ENSP00000405800|ENSG00000235017; ENSP00000402278|ENSG00000235696; ENSP00000392835|ENSG00000226560; ENSP00000372853|ENSG00000206372; ENSP00000364660|ENSG00000204364; ENSP00000299367|ENSG00000166278	C2 P06681 "Complement C2Complement C2b fragmentComplement C2a fragment" ; C2 P06681 "Complement C2Complement C2b fragmentComplement C2a fragment" ; C2 P06681 "Complement C2Complement C2b fragmentComplement C2a fragment" ; C2 P06681 "Complement C2Complement C2b fragmentComplement C2a fragment" ; C2 P06681 "Complement C2Complement C2b fragmentComplement C2a fragment" ; C2 P06681 "Complement C2Compl…	318	15	61.0535	0.299202
95	ENSP00000261267|ENSG00000090382	LYZ P61626 "Lysozyme C"	43	23	16	0.385135
96	ENSP00000373477|ENSG00000211445	GPX3 P22352 "Glutathione peroxidase 3"	28	3	18	0.287611
97	ENSP00000370473|ENSG00000146674	IGFBP3 B3KPF0 "cDNA FLJ31712 fis, clone NT2RI2006445, highly similar to Insulin-like growth factor-binding protein 3cDNA FLJ34387 fis, clone HCHON1000191, highly similar to Insulin-like growth factor-binding protein 3cDNA FLJ38550 fis, clone HCHON2002123, highly similar to Insulin-like growth factor-binding protein 3cDNA PSEC0177 fis, clone OVARC1000287, highly similar to Insulin-like growth fact…	57	49	15.6494	0.188552
98	ENSP00000319464|ENSG00000178772	CPN2 P22792 "Carboxypeptidase N subunit 2"	93	17	22	0.150459
99	ENSP00000261994|ENSG00000140093	SERPINA10 Q9UK55 "Protein Z-dependent protease inhibitor"	27	2	20.8044	0.236486
100	ENSP00000268613|ENSG00000140945	CDH13 P55290 "Cadherin-13"	22	4	14	0.102632
101	ENSP00000264036|ENSG00000076706	MCAM P43121 "Cell surface glycoprotein MUC18"	37	14	18	0.111455
102	ENSP00000298819|ENSG00000095713	CRTAC1 Q5T4F6 "Cartilage acidic protein 1"	23	5	17.752	0.176752
103	ENSP00000363079|ENSG00000165471	MBL2 P11226 "Mannose-binding protein C"	32	6	17.8861	0.491935
104	ENSP00000403361|ENSG00000105664; ENSP00000222271|ENSG00000105664	COMP COMP-201 "cartilage oligomeric matrix protein [Source:HGNC Symbol;Acc:2227]" "HGNC_transcript_name" ; COMP P49747 "Cartilage oligomeric matrix protein"	24	11	16	0.119624
105	ENSP00000385519|ENSG00000170458; ENSP00000304236|ENSG00000170458	CD14 P08571 "Monocyte differentiation antigen CD14Monocyte differentiation antigen CD14, urinary formMonocyte differentiation antigen CD14, membrane-bound form" ; CD14 P08571 "Monocyte differentiation antigen CD14Monocyte differentiation antigen CD14, urinary formMonocyte differentiation antigen CD14, membrane-bound form"	32	18	15.5544	0.250667
106	ENSP00000261405|ENSG00000110799	VWF P04275 "von Willebrand factorvon Willebrand antigen 2"	18	4	19.5867	0.0419481
107	ENSP00000362778|ENSG00000164530	PI16 Q6UXB8 "Peptidase inhibitor 16"	67	12	10	0.0907127
108	ENSP00000356969|ENSG00000158874	APOA2 P02652 "Apolipoprotein A-IIApolipoprotein A-II(1-76)"	28	15	16	0.49
109	ENSP00000294728|ENSG00000162692	VCAM1 P19320 "Vascular cell adhesion protein 1"	26	8	17.4225	0.105548
110	ENSP00000241052|ENSG00000121691	CAT P04040 "Catalase"	13	3	14	0.166983
111	ENSP00000361841|ENSG00000035403	VCL NP_003364.1 "vinculin isoform VCL "	10	6	12	0.103189
112	ENSP00000304945|ENSG00000154133	ROBO4 Q8WZ75 "Roundabout homolog 4"	19	1	14	0.0933466
113	ENSP00000385521|ENSG00000077942	FBLN1 B1AHL2 "Fibulin 1Uncharacterized protein"	30	12	14.8698	0.133148
114	ENSP00000321334|ENSG00000198670	LPA P08519 "Apolipoprotein(a)"	39	3	23.7399	0.0593137
115	ENSP00000221347|ENSG00000090920	FCGBP Q9Y6R7 "IgGFc-binding protein"	17	6	13.8153	0.013876
116	ENSP00000265023|ENSG00000113889	KNG1 P01042 "Kininogen-1Kininogen-1 heavy chainT-kininBradykininLysyl-bradykininKininogen-1 light chainLow molecular weight growth-promoting factor"	1145	17	129.896	0.51087
117	ENSP00000385564|ENSG00000173372; ENSP00000363773|ENSG00000173372	C1QA P02745 "Complement C1q subcomponent subunit A" ; C1QA P02745 "Complement C1q subcomponent subunit A"	62	2	21.2903	0.436735
118	ENSP00000381448|ENSG00000101439	CST3 P01034 "Cystatin-C"	38	11	16	0.349315
119	ENSP00000255030|ENSG00000132693	CRP P02741 "C-reactive proteinC-reactive protein(1-205)"	28	13	12	0.214286
120	ENSP00000306864|ENSG00000168140	VASN Q6EMK4 "Vasorin"	22	3	14	0.136701
121	ENSP00000311502|ENSG00000173706	HEG1 Q9ULI3 "Protein HEG homolog 1"	8	3	14	0.0651702
122	ENSP00000416330|ENSG00000120708	TGFBI Q15582 "Transforming growth factor-beta-induced protein ig-h3"	14	1	13.7773	0.0937042
123	ENSP00000357521|ENSG00000143549	TPM3 Q8NI98;Q6LDX7 "Cytoskeletal tropomyosin TM30";"Cytoskeletal tropomyosin isoform (2.5 kb)"	29	0	16	0.314516
124	ENSP00000264381|ENSG00000114200	BCHE P06276 "Cholinesterase"	15	2	14	0.11794
125	ENSP00000261160|ENSG00000018236	CNTN1 NP_778203.1 "contactin-1 isoform 2 precursor "	9	2	10	0.0585899
126	ENSP00000340520|ENSG00000055955	ITIH4 ITIH4-201 "inter-alpha (globulin) inhibitor H4 (plasma Kallikrein-sensitive glycoprotein) [Source:HGNC Symbol;Acc:6169]" "HGNC_transcript_name"	1459	10	276.242	0.741794
127	ENSP00000230036|ENSG00000112293	GPLD1 P80108 "Phosphatidylinositol-glycan-specific phospholipase D"	15	1	14.9857	0.117857
128	ENSP00000343764|ENSG00000155657	TTN A6NKB1 "Uncharacterized protein"	143	1	31.3052	0.00272268
129	ENSP00000356382|ENSG00000143278	F13B P05160 "Coagulation factor XIII B chain"	39	7	13.5104	0.096823
130	ENSP00000421801|ENSG00000109758	HGFAC D6RAR4 "Uncharacterized protein"	39	12	12	0.0800604
131	ENSP00000415283|ENSG00000108622	ICAM2 P13598 "Intercellular adhesion molecule 2"	11	1	10	0.2
132	ENSP00000347927|ENSG00000160323	ADAMTS13 Q6QNA4 "Von Willebrand factor-cleaving protease"	10	6	11.4789	0.0452225
133	ENSP00000342850|ENSG00000170099	SERPINA6 P08185 "Corticosteroid-binding globulin"	23	11	9.9431	0.101235
134	ENSP00000270879|ENSG00000142748	FCN3 O75636 "Ficolin-3"	19	5	11.8962	0.183946
135	ENSP00000236671|ENSG00000117984	CTSD P07339 "Cathepsin DCathepsin D light chainCathepsin D heavy chain"	5	2	10	0.143204
136	ENSP00000181383|ENSG00000080618	CPB2 Q96IY4 "Carboxypeptidase B2"	39	10	12	0.134752
137	ENSP00000260356|ENSG00000137801	THBS1 P07996 "Thrombospondin-1"	7	0	10	0.0632479
138	ENSP00000384957|ENSG00000088926	F11 P03951 "Coagulation factor XICoagulation factor XIa heavy chainCoagulation factor XIa light chain"	22	4	14	0.0976
139	ENSP00000301522|ENSG00000167815	PRDX2 P32119 "Peroxiredoxin-2"	19	5	13.3837	0.333333
140	ENSP00000378431|ENSG00000138722; ENSP00000264790|ENSG00000138722	MMRN1 Q13201 "Multimerin-1Platelet glycoprotein Ia*155 kDa platelet multimerin" ; MMRN1 Q13201 "Multimerin-1Platelet glycoprotein Ia*155 kDa platelet multimerin"	11	1	6	0.014658
141	ENSP00000264832|ENSG00000090339	ICAM1 P05362 "Intercellular adhesion molecule 1"	17	6	8	0.0827068
142	ENSP00000255040|ENSG00000132703	APCS P02743 "Serum amyloid P-componentSerum amyloid P-component(1-203)"	16	3	12	0.224215
143	ENSP00000416587|ENSG00000088812	ATRN C9J7K1 "Uncharacterized protein"	9	8	8	0.0220126
144	ENSP00000225927|ENSG00000108784	NAGLU P54802 "Alpha-N-acetylglucosaminidaseAlpha-N-acetylglucosaminidase 82 kDa formAlpha-N-acetylglucosaminidase 77 kDa form"	4	0	8	0.0888291
145	ENSP00000229270|ENSG00000111669	TPI1 P60174 "Triosephosphate isomerase"	14	0	10	0.167832
146	ENSP00000398632|ENSG00000026508	CD44 E9PKC6;C1PHE6;C1PHC4;C1PHC3;C0STK4;B4XHE2 "Uncharacterized protein";"CD44 molecule";"CD44 molecule";"CD44 molecule";"CD44 molecule";"CD44"	39	3	10	0.097035
147	ENSP00000417854|ENSG00000204983	PRSS1 Q7Z445;Q53ZV8;E7EQ64 "Nonfunctional trypsin 1";"Nonfunctional trypsin 1";"Uncharacterized protein"	167	2	16	0.1341
148	ENSP00000400010|ENSG00000149177	PTPRJ Q12913 "Receptor-type tyrosine-protein phosphatase eta"	9	0	11.9101	0.0516081
149	ENSP00000378669|ENSG00000149925	ALDOA P04075 "Fructose-bisphosphate aldolase A"	7	1	12	0.181818
150	ENSP00000218099|ENSG00000101981	F9 P00740 "Coagulation factor IXCoagulation factor IXa light chainCoagulation factor IXa heavy chain"	28	0	9.69897	0.0802603
151	ENSP00000357076|ENSG00000158710	TAGLN2 P37802 "Transgelin-2"	29	2	10	0.231818
152	ENSP00000341198|ENSG00000067141	NEO1 B7ZKM9 "NEO1 protein"	9	4	8	0.0298295
153	ENSP00000236147|ENSG00000188404	SELL P14151 "L-selectin"	39	6	8	0.0805195
154	ENSP00000255409|ENSG00000133048	CHI3L1 P36222 "Chitinase-3-like protein 1"	9	7	6	0.122715
155	ENSP00000381581|ENSG00000136167; ENSP00000315757|ENSG00000136167	LCP1 P13796 "Plastin-2" ; LCP1 P13796 "Plastin-2"	15	4	10	0.092504
156	ENSP00000306100|ENSG00000145730	PAM P19021 "Peptidyl-glycine alpha-amidating monooxygenasePeptidylglycine alpha-hydroxylating monooxygenasePeptidyl-alpha-hydroxyglycine alpha-amidating lyase"	7	1	9.49757	0.0451745
157	ENSP00000300060|ENSG00000166825	ANPEP P15144 "Aminopeptidase N"	9	3	8	0.0423992
158	ENSP00000363361|ENSG00000142669	SH3BGRL3 Q9H299 "SH3 domain-binding glutamic acid-rich-like protein 3"	8	3	8	0.176991
159	ENSP00000297268|ENSG00000164692	COL1A2 P08123 "Collagen alpha-2(I) chain"	4	0	6	0.0387994
160	ENSP00000224167|ENSG00000107317	PTGDS Q5SQ11;E9PEB1 "Prostaglandin D2 synthase 21kDa (Brain)";"Uncharacterized protein"	13	1	10	0.267857
161	ENSP00000364731|ENSG00000057593	F7 P08709 "Coagulation factor VIIFactor VII light chainFactor VII heavy chain"	6	0	8	0.126609
162	ENSP00000356037|ENSG00000123838	C4BPA P04003 "C4b-binding protein alpha chain"	9	8	6	0.0452261
163	ENSP00000246006|ENSG00000125810	CD93 Q9NPY3 "Complement component C1q receptor"	18	17	8	0.041411
164	ENSP00000322421|ENSG00000206172; ENSP00000251595|ENSG00000188536	HBA1 P69905 "Hemoglobin subunit alpha" ; HBA2 P69905 "Hemoglobin subunit alpha"	12	3	8	0.28169
165	ENSP00000217133|ENSG00000101162	TUBB1 Q9H4B7 "Tubulin beta-1 chain"	4	1	4	0.0554324
166	ENSP00000264005|ENSG00000213398	LCAT P04180 "Phosphatidylcholine-sterol acyltransferase"	12	2	8	0.136364
167	ENSP00000375618|ENSG00000239998; ENSP00000251377|ENSG00000239998	LILRA2 Q8N149 "Leukocyte immunoglobulin-like receptor subfamily A member 2" ; LILRA2 Q8N149 "Leukocyte immunoglobulin-like receptor subfamily A member 2"	20	1	12	0.163561
168	ENSP00000334023|ENSG00000100604	CHGA Q86T07 "Full-length cDNA clone CS0DN001YP04 of Adult brain of Homo sapiens (human)"	10	7	8	0.111717
169	ENSP00000383690|ENSG00000009724	MASP2 O00187 "Mannan-binding lectin serine protease 2Mannan-binding lectin serine protease 2 A chainMannan-binding lectin serine protease 2 B chain"	35	0	10	0.090379
170	ENSP00000371783|ENSG00000109743	BST1 A6NC48 "Uncharacterized protein"	12	4	8	0.117117
171	ENSP00000414287|ENSG00000173531	MST1 NP_066278.3 "hepatocyte growth factor-like protein precursor "	39	0	7.91364	0.0606897
172	ENSP00000420939|ENSG00000250722	SEPP1 NP_001078955.1;NP_005401.3 "selenoprotein P isoform 1 precursor ";"selenoprotein P isoform 1 precursor "	19	4	10	0.0813648
173	ENSP00000336792|ENSG00000127241	MASP1 P48740 "Mannan-binding lectin serine protease 1Mannan-binding lectin serine protease 1 heavy chainMannan-binding lectin serine protease 1 light chain"	11	0	6	0.0429185
174	ENSP00000333994|ENSG00000244734	HBB P68871 "Hemoglobin subunit betaLVV-hemorphin-7"	17	12	7.54822	0.217687
175	ENSP00000378058|ENSG00000115380; ENSP00000378057|ENSG00000115380	EFEMP1 Q12805 "EGF-containing fibulin-like extracellular matrix protein 1" ; EFEMP1 Q12805 "EGF-containing fibulin-like extracellular matrix protein 1"	29	11	8	0.0324544
176	ENSP00000256733|ENSG00000134339	SAA2 P02735 "Serum amyloid A proteinAmyloid protein ASerum amyloid protein A(2-104)Serum amyloid protein A(3-104)Serum amyloid protein A(2-103)Serum amyloid protein A(2-102)Serum amyloid protein A(4-101)"	7	1	5.40121	0.42623
177	ENSP00000381250|ENSG00000175336	APOF Q13790 "Apolipoprotein F"	21	13	7.70775	0.101227
178	ENSP00000263045|ENSG00000096006	CRISP3 P54108 "Cysteine-rich secretory protein 3"	10	0	6	0.182171
179	ENSP00000355645|ENSG00000143632	ACTA1 P68133 "Actin, alpha skeletal muscle"	125	0	43.3433	0.363395
180	ENSP00000261590|ENSG00000046604	DSG2 Q14126 "Desmoglein-2"	8	2	5.5986	0.0357782
181	ENSP00000362466|ENSG00000072080	SPP2 Q13103 "Secreted phosphoprotein 24"	6	4	6	0.113744
182	ENSP00000369073|ENSG00000133110	POSTN B1ALD9 "Periostin, osteoblast specific factor"	4	0	4	0.0358911
183	ENSP00000363891|ENSG00000157637	SLC38A10 Q9HBR0 "Putative sodium-coupled neutral amino acid transporter 10"	4	1	6	0.0527256
184	ENSP00000361489|ENSG00000105426	PTPRS PTPRS-208 "protein tyrosine phosphatase, receptor type, S [Source:HGNC Symbol;Acc:9681]" "HGNC_transcript_name"	6	1	7.42481	0.0225757
185	ENSP00000277903|ENSG00000148702	HABP2 Q14520 "Hyaluronan-binding protein 2Hyaluronan-binding protein 2 50 kDa heavy chainHyaluronan-binding protein 2 50 kDa heavy chain alternate formHyaluronan-binding protein 2 27 kDa light chainHyaluronan-binding protein 2 27 kDa light chain alternate form"	10	3	11.4401	0.0714286
186	ENSP00000225964|ENSG00000108821	COL1A1 P02452 "Collagen alpha-1(I) chain"	3	0	4	0.0198087
187	ENSP00000236693|ENSG00000118004	COLEC11 NP_954705.1 "collectin-11 isoform b "	3	0	4	0.149254
188	ENSP00000340858|ENSG00000166710	B2M P61769 "Beta-2-microglobulinBeta-2-microglobulin form pI 5.3"	16	9	7.48689	0.260504
189	ENSP00000296028|ENSG00000163736	PPBP P02775 "Platelet basic proteinConnective tissue-activating peptide IIITC-2Connective tissue-activating peptide III(1-81)Beta-thromboglobulinNeutrophil-activating peptide 2(74)Neutrophil-activating peptide 2(73)Neutrophil-activating peptide 2TC-1Neutrophil-a /.../ing peptide 2(1-66)Neutrophil-activating peptide 2(1-63)"	20	9	7.78516	0.359375
190	ENSP00000376776|ENSG00000123454	DBH P09172 "Dopamine beta-hydroxylaseSoluble dopamine beta-hydroxylase"	13	12	6	0.0615883
191	ENSP00000327801|ENSG00000185624	P4HB P07237 "Protein disulfide-isomerase"	3	1	4	0.0511811
192	ENSP00000419236|ENSG00000170017	ALCAM B4DTU0 "cDNA FLJ59249, highly similar to CD166 antigencDNA, FLJ79012, highly similar to CD166 antigen"	4	1	4	0.0614035
193	ENSP00000372815|ENSG00000206340	C4A Q9UMV1;Q9UM89;Q6U2L9;Q6U2F6;Q6U2E7;Q6U2E0;Q5JNX2;Q4LE82 "Complement C4B1aComplement C4B2Complement C4B5";"ZA protein";"C4A3C4A4C4A6C4BC4B2C4B5";"C4A3";"C4B1";"C4B2C4B5";"Complement component 4A (Rodgers blood group)Uncharacterized protein";"C4A variant protein"	3258	0	460.322	0.654243
194	ENSP00000366694|ENSG00000178695	KCTD12 Q96CX2 "BTB/POZ domain-containing protein KCTD12"	4	1	6	0.0892308
195	ENSP00000434024|ENSG00000188486	H2AFX NP_002096.1 "histone H2A.x "	7	3	6	0.398601
196	ENSP00000264595|ENSG00000038002	AGA P20933 "N(4)-(beta-N-acetylglucosaminyl)-L-asparaginaseGlycosylasparaginase alpha chainGlycosylasparaginase beta chain"	3	0	6	0.150289
197	ENSP00000363601|ENSG00000101000	PROCR Q9UNN8 "Endothelial protein C receptor"	2	0	4	0.109244
198	ENSP00000374274|ENSG00000179954	SSC5D A1L4H1 "Soluble scavenger receptor cysteine-rich domain-containing protein SSC5D"	3	2	6	0.0216147
199	ENSP00000314299|ENSG00000244414	CFHR1 Q03591 "Complement factor H-related protein 1"	359	0	35.6692	0.481818
200	ENSP00000317674|ENSG00000100342	APOL1 O14791 "Apolipoprotein L1"	12	10	6	0.0990338
201	ENSP00000350813|ENSG00000127914	AKAP9 Q8IW64 "Putative uncharacterized protein"	3	0	6	0.00388903
202	ENSP00000308117|ENSG00000174807	CD248 Q9HCU0 "Endosialin"	6	2	9.73993	0.0607662
203	ENSP00000303208|ENSG00000169174	PCSK9 Q8NBP7 "Proprotein convertase subtilisin/kexin type 9"	6	2	7.41567	0.0606936
204	ENSP00000359072|ENSG00000198910; ENSP00000354712|ENSG00000198910	L1CAM Q86SE4;Q7Z2J9;Q7Z2J8;Q7Z2J6;Q7Z2J0;Q7Z2I3;Q7Z2H2;Q7Z2F9;E7EVM4;E7EMY4 "L1 cell adhesion molecule";"L1 cell adhesion molecule";"L1 cell adhesion molecule";"L1 cell adhesion molecule";"L1 cell adhesion molecule";"L1 cell adhesion molecule";"L1 cell adhesion molecule";"L1 cell adhesion molecule";"Uncharacterized protein";"Uncharacterized protein" ; L1CAM Q86SE4;Q7Z2J9;Q7Z2J8;Q7Z2J6;Q7Z2J0;Q7Z2…	4	0	8	0.0432692
205	ENSP00000234590|ENSG00000074800	ENO1 P06733 "Alpha-enolase"	3	1	5.53106	0.0921659
206	ENSP00000312326|ENSG00000131471	AOC3 Q16853 "Membrane primary amine oxidase"	3	0	4	0.0262123
207	ENSP00000358035|ENSG00000143382	ADAMTSL4 Q9UFG7;E7EVS1;A8KAH2 "Putative uncharacterized protein DKFZp434K1772";"Uncharacterized protein";"cDNA FLJ78748, highly similar to Homo sapiens ADAMTS-like 4, mRNA"	19	16	6	0.041021
208	ENSP00000300289|ENSG00000167004	PDIA3 P30101 "Protein disulfide-isomerase A3"	4	1	5.64589	0.0792079
209	ENSP00000364709|ENSG00000126218	F10 P00742 "Coagulation factor XFactor X light chainFactor X heavy chainActivated factor Xa heavy chain"	15	2	4	0.0430328
210	ENSP00000396783|ENSG00000185245; ENSP00000329380|ENSG00000185245	GP1BA P07359 "Platelet glycoprotein Ib alpha chainGlycocalicin" ; GP1BA E7ES66;E5FY30;E0D854;E0D852;A5CKE2 "Uncharacterized protein";"Glycoprotein Ib";"Platelet glycoprotein Ib alpha polypeptide type 4";"Platelet glycoprotein Ib alpha polypeptide type 2";"Platelet glycoprotein Ib alphaPlatelet glycoprotein Ib alpha polypeptide"	14	7	5.74715	0.0527157
211	ENSP00000222381|ENSG00000005421	PON1 P27169 "Serum paraoxonase/arylesterase 1"	3	0	5.78252	0.0788732
212	ENSP00000360861|ENSG00000130558	OLFM1 Q96BL8;Q6IMJ5;B3KR22 "OLFM1 protein";"NOELIN1_V2";"cDNA FLJ33499 fis, clone BRAMY2004351, highly similar to Noelin"	7	3	7.54061	0.080786
213	ENSP00000306477|ENSG00000169814	BTD P43251 "Biotinidase"	51	15	5.80134	0.0736648
214	ENSP00000406381|ENSG00000224916	APOC4 P02655 "Apolipoprotein C-II"	5	2	5.6517	0.283465
215	ENSP00000377430|ENSG00000167261	DPEP2 Q9H4A9 "Dipeptidase 2"	5	0	6	0.0781893
216	ENSP00000233813|ENSG00000115461	IGFBP5 P24593 "Insulin-like growth factor-binding protein 5"	2	0	4	0.0551471
217	ENSP00000341917|ENSG00000106991	ENG Q71V36;Q5T9B9 "Endoglin";"EndoglinEndoglin (Osler-Rendu-Weber syndrome 1)Endoglin (Osler-Rendu-Weber syndrome 1), isoform CRA_b"	49	1	5.59176	0.0576
218	ENSP00000256178|ENSG00000133800	LYVE1 Q9Y5Y7 "Lymphatic vessel endothelial hyaluronic acid receptor 1"	9	1	4	0.0807453
219	ENSP00000225655|ENSG00000108518	PFN1 P07737 "Profilin-1"	3	0	3.82102	0.185714
220	ENSP00000341848|ENSG00000173230	GOLGB1 Q14789 "Golgin subfamily B member 1"	8	0	8	0.00705738
221	ENSP00000348888|ENSG00000162896	PIGR P01833 "Polymeric immunoglobulin receptorSecretory component"	13	8	5.4389	0.0510471
222	ENSP00000383230|ENSG00000160223	ICOSLG D3YTG1 "Inducible T-cell co-stimulator ligand, isoform CRA_bUncharacterized protein"	7	0	4	0.0422833
223	ENSP00000402060|ENSG00000073008	PVR P15151 "Poliovirus receptor"	4	3	5.36937	0.0791367
224	ENSP00000377941|ENSG00000072110	ACTN1 Q5ZEZ4;Q1HE25 "Alpha-actinin 1";"Actinin alpha 1 isoform b"	4	2	4	0.0251641
225	ENSP00000439658|ENSG00000118257	NRP2 C9JH98 "Uncharacterized protein"	7	0	6	0.0269978
226	ENSP00000286301|ENSG00000182578	CSF1R P07333 "Macrophage colony-stimulating factor 1 receptor"	6	0	4	0.0401235
227	ENSP00000440705|ENSG00000173402; ENSP00000312435|ENSG00000173402	DAG1 C9JYS1;C9JY76;C9JQL4;C9JEN1;C9JEH2;C9J6Z6;C9J196 "Uncharacterized protein";"Uncharacterized protein";"Uncharacterized protein";"Uncharacterized protein";"Uncharacterized protein";"Uncharacterized protein";"Uncharacterized protein" ; DAG1 Q14118 "DystroglycanAlpha-dystroglycanBeta-dystroglycan"	5	0	4	0.0290503
228	ENSP00000356384|ENSG00000134389	CFHR5 Q9BXR6 "Complement factor H-related protein 5"	16	2	7.75203	0.0623946
229	ENSP00000379317|ENSG00000099250	NRP1 Q9H2E0;Q9H2D9;Q9H2D8;Q9H2D7;Q7Z5M2;Q5JWQ2;E9PEP6 "Neuropilin-1Putative uncharacterized protein DKFZp686M1967";"Neuropilin-1";"Neuropilin-1";"Neuropilin-1";"Neuropilin-1";"Neuropilin 1";"Uncharacterized protein"	10	2	4	0.0242826
230	ENSP00000396591|ENSG00000096696	DSP Q4LE79;B4DKX6 "DSP variant protein";"cDNA FLJ53584, highly similar to Desmoplakin"	1	0	2	0.00396127
231	ENSP00000403487|ENSG00000166333; ENSP00000379975|ENSG00000166333; ENSP00000299421|ENSG00000166333	ILK Q13418 "Integrin-linked protein kinase" ; ILK Q13418 "Integrin-linked protein kinase" ; ILK Q13418 "Integrin-linked protein kinase"	7	0	4	0.0530973
232	ENSP00000259486|ENSG00000136960	ENPP2 NP_006200.3 "ectonucleotide pyrophosphatase/phosphodiesterase family member 2 isoform 1 preproprotein "	3	1	5.54821	0.0349727
233	ENSP00000204679|ENSG00000090581	GNPTG Q9UJJ9 "N-acetylglucosamine-1-phosphotransferase subunit gamma"	3	0	4	0.0721311
234	ENSP00000357861|ENSG00000143416	SELENBP1 Q13228 "Selenium-binding protein 1"	7	6	6	0.0381356
235	ENSP00000312506|ENSG00000173546	CSPG4 Q6UVK1 "Chondroitin sulfate proteoglycan 4"	4	1	7.79318	0.0228252
236	ENSP00000265071|ENSG00000113361	CDH6 P55285 "Cadherin-6"	3	0	4	0.0341772
237	ENSP00000368415|ENSG00000039068	CDH1 Q9UII7 "E-cadherin"	3	2	6	0.0366667
238	ENSP00000356946|ENSG00000203747	FCGR3A P08637 "Low affinity immunoglobulin gamma Fc region receptor III-A"	10	3	4	0.0793103
239	ENSP00000372689|ENSG00000118007	STAG1 Q8WVM7 "Cohesin subunit SA-1"	2	0	4	0.0103339
240	ENSP00000430058|ENSG00000164924	YWHAZ Q6LD62;E9PD24;E7EX29;E7EVZ2;E7ESK7;E5RIR4;E5RGE1 "14-3-3 protein/cytosolic phospholipase A2 protein";"Uncharacterized protein";"Uncharacterized protein";"Uncharacterized protein";"Uncharacterized protein";"Uncharacterized protein";"Uncharacterized protein"	11	2	5.87943	0.113821
241	ENSP00000439875|ENSG00000089053	ANAPC5 Q49A41;E9PFB2;B4DFK4 "ANAPC5 proteincDNA FLJ30217 fis, clone BRACE2001709, highly similar to Anaphase-promoting complex subunit 5 (APC5)(Cyclosome subunit 5)";"Uncharacterized protein";"cDNA FLJ55537, highly similar to Anaphase-promoting complex subunit 5 (APC5)(Cyclosome subunit 5)"	5	0	4	0.0175202
242	ENSP00000375939|ENSG00000163521; ENSP00000295759|ENSG00000163521	GLB1L Q6UWU2 "Beta-galactosidase-1-like protein" ; GLB1L Q6UWU2 "Beta-galactosidase-1-like protein"	2	0	3.41908	0.0152905
243	ENSP00000403644|ENSG00000132437; ENSP00000350616|ENSG00000132437	DDC P20711 "Aromatic-L-amino-acid decarboxylase" ; DDC P20711 "Aromatic-L-amino-acid decarboxylase"	3	0	4	0.03125
244	ENSP00000413642|ENSG00000144619; ENSP00000396010|ENSG00000144619	CNTN4 Q8IWV2 "Contactin-4" ; CNTN4 Q8IWV2 "Contactin-4"	2	0	4	0.0360624
245	ENSP00000305675|ENSG00000168497	SDPR O95810 "Serum deprivation-response protein"	2	0	2	0.0305882
246	ENSP00000432973|ENSG00000152894; ENSP00000357210|ENSG00000152894; ENSP00000357209|ENSG00000152894; ENSP00000357198|ENSG00000152894; ENSP00000357196|ENSG00000152894; ENSP00000357193|ENSG00000152894	PTPRK Q5JT32;B7ZMG0 "Protein tyrosine phosphatase, receptor type, K";"PTPRK protein" ; PTPRK Q5JT32 "Protein tyrosine phosphatase, receptor type, K" ; PTPRK Q5JT32 "Protein tyrosine phosphatase, receptor type, K" ; PTPRK Q15262 "Receptor-type tyrosine-protein phosphatase kappa" ; PTPRK Q5JT32;B2RTQ8 "Protein tyrosine phosphatase, receptor type, K";"PTPRK proteinProtein tyrosine phosphatase, recep…	2	0	4	0.0225718
247	ENSP00000350249|ENSG00000128513	POT1 Q9NUX5 "Protection of telomeres protein 1"	15	0	2	0.011041
248	ENSP00000308893|ENSG00000162804	SNED1 Q8TER0 "Sushi, nidogen and EGF-like domain-containing protein 1"	2	0	2	0.00849257
249	ENSP00000391826|ENSG00000167244	IGF2 E3UN46;E3UN45;C9JAF2 "Insulin-like growth factor II transcript variant 3 isoform 1";"Insulin-like growth factor II transcript variant 3 isoform 2";"Uncharacterized protein"	13	3	7.05988	0.0677966
250	ENSP00000377471|ENSG00000172725; ENSP00000340211|ENSG00000172725	CORO1B Q9BR76 "Coronin-1B" ; CORO1B Q9BR76 "Coronin-1B"	2	0	4	0.0531697
251	ENSP00000219070|ENSG00000087245	MMP2 P08253 "72 kDa type IV collagenasePEX"	20	0	4	0.0469697
252	ENSP00000340278|ENSG00000116288	PARK7 Q99497 "Protein DJ-1"	4	0	4	0.116402
253	ENSP00000331544|ENSG00000077942	FBLN1 P23142 "Fibulin-1"	6	0	8.86984	0.0611664
254	ENSP00000378631|ENSG00000140463	BBS4 B4E178 "cDNA FLJ52386, highly similar to Bardet-Biedl syndrome 4 protein"	4	0	2	0.0132827
255	ENSP00000344458|ENSG00000126231	PROZ B0YJC6 "Vitamin K-dependent protein Z variant 1"	10	4	4	0.0473934
256	ENSP00000295082|ENSG00000162975	KCNF1 Q9H3M0 "Potassium voltage-gated channel subfamily F member 1"	3	0	4	0.0242915
257	ENSP00000269141|ENSG00000170558	CDH2 P19022 "Cadherin-2"	4	0	5.50169	0.0507726
258	ENSP00000375641|ENSG00000170909; ENSP00000365808|ENSG00000170909; ENSP00000352671|ENSG00000170909	OSCAR OSCAR-008 "osteoclast associated, immunoglobulin-like receptor [Source:HGNC Symbol;Acc:29960]" "HGNC_transcript_name" ; OSCAR Q8IYS5 "Osteoclast-associated immunoglobulin-like receptor" ; OSCAR NP_996554.1 "osteoclast-associated immunoglobulin-like receptor isoform 1 "	3	1	4	0.151292
259	ENSP00000438601|ENSG00000108679	LGALS3BP B4DVE1 "cDNA FLJ53478, highly similar to Galectin-3-binding protein"	3	2	4	0.0383944
260	ENSP00000260570|ENSG00000138002	IFT172 Q9UG01 "Intraflagellar transport protein 172 homolog"	4	0	6	0.0102916
261	ENSP00000443475|ENSG00000167553	TUBA1C TUBA1C-002 "tubulin, alpha 1c [Source:HGNC Symbol;Acc:20768]" "HGNC_transcript_name"	12	0	4	0.0423892
262	ENSP00000308716|ENSG00000175189	INHBC P55103 "Inhibin beta C chain"	3	0	5.77989	0.0795455
263	ENSP00000217131|ENSG00000101160	CTSZ Q9UBR2 "Cathepsin Z"	3	3	4	0.0726073
264	ENSP00000270233|ENSG00000187244	BCAM P50895 "Basal cell adhesion molecule"	3	0	2	0.0207006
266	ENSP00000380070|ENSG00000111640; ENSP00000229239|ENSG00000111640	GAPDH P04406 "Glyceraldehyde-3-phosphate dehydrogenase" ; GAPDH P04406 "Glyceraldehyde-3-phosphate dehydrogenase"	2	1	4	0.0865672
267	ENSP00000365771|ENSG00000152767	FARP1 C9JME2 "Uncharacterized protein"	4	0	6	0.0195167
268	ENSP00000285379|ENSG00000104267	CA2 P00918 "Carbonic anhydrase 2"	2	0	4	0.223077
269	ENSP00000332613|ENSG00000184232	OAF Q86UD1 "Out at first protein homolog"	6	1	4	0.0659341
270	ENSP00000391890|ENSG00000124299; ENSP00000244137|ENSG00000124299	PEPD E9PCE8 "Uncharacterized protein" ; PEPD P12955 "Xaa-Pro dipeptidase"	3	2	4	0.0559441
271	ENSP00000236959|ENSG00000138363	ATIC P31939 "Bifunctional purine biosynthesis protein PURHPhosphoribosylaminoimidazolecarboxamide formyltransferaseIMP cyclohydrolase"	2	0	4	0.0405405
272	ENSP00000357453|ENSG00000111885	MAN1A1 P33908 "Mannosyl-oligosaccharide 1,2-alpha-mannosidase IA"	3	2	4	0.0413476
273	ENSP00000361064|ENSG00000107789	MINPP1 Q9UNW1 "Multiple inositol polyphosphate phosphatase 1"	7	0	4	0.0595483
274	ENSP00000219150|ENSG00000102879	CORO1A P31146 "Coronin-1A"	1	0	2	0.0173536
275	ENSP00000418009|ENSG00000106538; ENSP00000223271|ENSG00000106538	RARRES2 Q99969 "Retinoic acid receptor responder protein 2" ; RARRES2 Q99969 "Retinoic acid receptor responder protein 2"	3	3	2	0.110429
276	ENSP00000266041|ENSG00000055955	ITIH4 Q14624 "Inter-alpha-trypsin inhibitor heavy chain H470 kDa inter-alpha-trypsin inhibitor heavy chain H435 kDa inter-alpha-trypsin inhibitor heavy chain H4"	1522	11	300.328	0.747312
277	ENSP00000376931|ENSG00000004399	PLXND1 PLXND1-201 "plexin D1 [Source:HGNC Symbol;Acc:9107]" "HGNC_transcript_name"	3	1	5.80688	0.0179272
278	ENSP00000288135|ENSG00000157404	KIT P10721 "Mast/stem cell growth factor receptor"	2	1	3.92812	0.0153689
279	ENSP00000367196|ENSG00000122694	GLIPR2 Q9H4G4 "Golgi-associated plant pathogenesis-related protein 1"	3	1	4	0.168831
280	ENSP00000406883|ENSG00000088387	DOCK9 E9PFM9 "Uncharacterized protein"	2	1	4	0.0103751
281	ENSP00000295874|ENSG00000144724	PTPRG O60420;B7Z3T1 "Protein tyrosine phosphatase gamma";"cDNA FLJ50782, highly similar to Receptor-type tyrosine-protein phosphatase gamma "	2	0	3.85078	0.0247175
282	ENSP00000284322|ENSG00000154175	ABI3BP Q7Z7G0 "Target of Nesh-SH3"	3	2	3.73283	0.0372093
283	ENSP00000438970|ENSG00000183248	AC010336.1 NP_001177396.1 "hypothetical protein LOC80164 "	8	0	3.7167	0.0104012
284	ENSP00000376781|ENSG00000197859	ADAMTSL2 Q86TH1 "ADAMTS-like protein 2"	2	0	3.47108	0.0169811
285	ENSP00000280333|ENSG00000150760	DOCK1 Q14185 "Dedicator of cytokinesis protein 1"	3	0	4	0.00643432
286	ENSP00000402626|ENSG00000058453	CROCC B1AKD8 "Ciliary rootlet coiled-coil, rootletin"	3	0	5.75203	0.0126449
287	ENSP00000291495|ENSG00000160161	CILP2 Q8IUL8 "Cartilage intermediate layer protein 2Cartilage intermediate layer protein 2 C1Cartilage intermediate layer protein 2 C2"	3	0	5.20418	0.0207612
288	ENSP00000368715|ENSG00000010438	PRSS3 NP_002762.2 "trypsin-3 isoform 2 preproprotein "	52	6	17.5003	0.178138
289	ENSP00000377190|ENSG00000091136	LAMB1 Q75MC8;E9PCS6;E7EPA6 "Laminin, beta 1 (LAMB1)";"Uncharacterized protein";"Uncharacterized protein"	4	2	5.61083	0.0352941
290	ENSP00000226299|ENSG00000002549	LAP3 P28838 "Cytosol aminopeptidase"	2	1	3.59688	0.0385356
292	ENSP00000348307|ENSG00000198053	SIRPA P78324 "Tyrosine-protein phosphatase non-receptor type substrate 1"	1	1	2	0.0277778
293	ENSP00000415235|ENSG00000189058	APOD C9JX71;C9JF17 "Uncharacterized protein";"Uncharacterized protein"	1	0	2	0.0511628
294	ENSP00000405546|ENSG00000012223	LTF E7ER44;C9J0S5 "Uncharacterized protein";"Uncharacterized protein"	2	2	2	0.0127119
295	ENSP00000300933|ENSG00000167460	TPM4 P67936 "Tropomyosin alpha-4 chain"	27	0	12	0.237903
296	ENSP00000363988|ENSG00000136872	ALDOB P05062 "Fructose-bisphosphate aldolase B"	5	1	5.55909	0.0604396
297	ENSP00000424307|ENSG00000258366	AL353715.1 D6RBA3 "Uncharacterized protein"	1	0	2	0.0233307
298	ENSP00000414856|ENSG00000152583; ENSP00000282470|ENSG00000152583	SPARCL1 Q14515 "SPARC-like protein 1" ; SPARCL1 Q14515 "SPARC-like protein 1"	4	2	4	0.0451807
299	ENSP00000356905|ENSG00000112299	VNN1 O95497 "Pantetheinase"	1	1	2	0.0214425
300	ENSP00000342954|ENSG00000157087	ATP2B2 Q4J699;Q4J696;E7EME2 "Plasma membrane Ca(2+)-ATPase isoform 2";"PMCA2";"Uncharacterized protein"	1	0	2	0.00500417
301	ENSP00000320709|ENSG00000181092	ADIPOQ Q15848 "Adiponectin"	16	4	8	0.184426
302	ENSP00000301178|ENSG00000167601	AXL P30530 "Tyrosine-protein kinase receptor UFO"	1	0	2	0.0134228
303	ENSP00000296435|ENSG00000164047	CAMP P49913 "Cathelicidin antimicrobial peptideAntibacterial protein FALL-39Antibacterial protein LL-37"	2	0	2	0.0470588
304	ENSP00000245932|ENSG00000125753	VASP P50552 "Vasodilator-stimulated phosphoprotein"	4	0	4	0.0578947
305	ENSP00000223127|ENSG00000106397	PLOD3 O60568 "Procollagen-lysine,2-oxoglutarate 5-dioxygenase 3"	2	0	3.90309	0.0176152
306	ENSP00000299767|ENSG00000166598	HSP90B1 P14625 "Endoplasmin"	3	2	4	0.0311333
307	ENSP00000381216|ENSG00000088247	KHSRP Q92945 "Far upstream element-binding protein 2"	2	0	4	0.02391
308	ENSP00000379438|ENSG00000169344	UMOD Q8NHW8;E9PEA4;B3KXM9 "Uromodulin";"Uncharacterized protein";"cDNA FLJ45746 fis, clone KIDNE2018727, highly similar to Uromodulin"	2	0	4	0.0222883
309	ENSP00000160262|ENSG00000076662	ICAM3 P32942 "Intercellular adhesion molecule 3"	10	2	4	0.0347349
310	ENSP00000221130|ENSG00000104687	GSR P00390 "Glutathione reductase, mitochondrial"	6	2	2	0.0229885
311	ENSP00000431597|ENSG00000187479	C11orf96 E9PKL4 "Uncharacterized protein"	1	0	2	0.0119904
313	ENSP00000379038|ENSG00000025708	TYMP TYMP-003 "thymidine phosphorylase [Source:HGNC Symbol;Acc:3148]" "HGNC_transcript_name"	1	1	2	0.0308008
314	ENSP00000386047|ENSG00000257017	HP P00739 "Haptoglobin-related protein"	1	0	2	0.0284698
315	ENSP00000449827|ENSG00000183311	TUBB TUBB-201 "tubulin, beta [Source:HGNC Symbol;Acc:20778]" "HGNC_transcript_name"	5	1	5.99568	0.0781609
316	ENSP00000386377|ENSG00000152127	MGAT5 Q09328 "Alpha-1,6-mannosylglycoprotein 6-beta-N-acetylglucosaminyltransferase A"	15	0	5.70334	0.0323887
317	ENSP00000252250|ENSG00000170465	KRT6C P48668 "Keratin, type II cytoskeletal 6C"	6	0	8	0.0638298
318	ENSP00000379386|ENSG00000111716	LDHB P07195 "L-lactate dehydrogenase B chain"	4	0	2	0.0449102
319	ENSP00000374520|ENSG00000100503; ENSP00000324099|ENSG00000100503	NIN NIN-007 "ninein (GSK3B interacting protein) [Source:HGNC Symbol;Acc:14906]" "HGNC_transcript_name" ; NIN NIN-203 "ninein (GSK3B interacting protein) [Source:HGNC Symbol;Acc:14906]" "HGNC_transcript_name"	2	1	3.60206	0.00667939
320	ENSP00000369055|ENSG00000086062	B4GALT1 P15291 "Beta-1,4-galactosyltransferase 1Lactose synthase A proteinN-acetyllactosamine synthaseBeta-N-acetylglucosaminylglycopeptide beta-1,4-galactosyltransferaseBeta-N-acetylglucosaminyl-glycolipid beta-1,4-galactosyltransferaseProcessed beta-1,4-galactosy /.../ferase 1"	1	1	2	0.0326633
321	ENSP00000375625|ENSG00000170866; ENSP00000251390|ENSG00000170866	LILRA3 Q8N6C8 "Leukocyte immunoglobulin-like receptor subfamily A member 3" ; LILRA3 Q8N6C8 "Leukocyte immunoglobulin-like receptor subfamily A member 3"	4	0	4	0.0811404
322	ENSP00000335024|ENSG00000186910	SERPINA11 Q86U17 "Serpin A11"	9	1	6	0.0592417
323	ENSP00000446839|ENSG00000223494; ENSP00000441000|ENSG00000137411	BX927194.1 B7ZCJ6;A2ABL6 "Valyl-tRNA synthetase like";"Valyl-tRNA synthetase like" ; VARS2 B7ZCJ6;A2ABL6 "Valyl-tRNA synthetase like";"Valyl-tRNA synthetase like"	1	0	2	0.00548948
324	ENSP00000346979|ENSG00000179094	PER1 B4DI49 "cDNA FLJ59327, highly similar to Period circadian protein 1"	2	1	4	0.0197905
325	ENSP00000355501|ENSG00000143702	CEP170 Q9NSN9;E7EMW0;E5RJT5;E5RIH6;E5RFU8 "Putative uncharacterized protein DKFZp564B0982";"Uncharacterized protein";"Uncharacterized protein";"Uncharacterized protein";"Uncharacterized protein"	3	1	4	0.00821918
326	ENSP00000335153|ENSG00000080824	HSP90AA1 P07900;Q14568 "Heat shock protein HSP 90-alpha";"Putative heat shock protein HSP 90-alpha A2"	2	1	2	0.00819672
327	ENSP00000357727|ENSG00000163220	S100A9 P06702 "Protein S100-A9"	2	0	2	0.131579
328	ENSP00000437125|ENSG00000109971; ENSP00000432083|ENSG00000109971; ENSP00000227378|ENSG00000109971	HSPA8 Q9NZ87;Q96IS6;Q96H53;Q96BE0;E9PS65;E9PQQ4;E9PQK7;E9PPY6;E9PN89;E9PN25;E9PM13;E9PLF4;E9PK54;A8K7Q2 "Uncharacterized bone marrow protein BM034";"HSPA8 protein";"HSPA8 protein";"Putative uncharacterized protein";"Uncharacterized protein";"Uncharacterized protein";"Uncharacterized protein";"Uncharacterized protein";"Uncharacterized protein";"Uncharacterized protein";"Uncharacterized protein";"U…	8	0	4	0.0309598
329	ENSP00000233809|ENSG00000115457	IGFBP2 P18065 "Insulin-like growth factor-binding protein 2"	2	0	3.45593	0.0676923
330	ENSP00000353724|ENSG00000116852	KIF21B B7ZMI0;B1AN94 "KIF21B protein";"Kinesin family member 21B"	2	0	4	0.00745342
331	ENSP00000370713|ENSG00000185736	ADARB2 Q9NS39 "Double-stranded RNA-specific editase B2"	2	2	2	0.0108254
332	ENSP00000307513|ENSG00000011028	MRC2 Q9UBG0 "C-type mannose receptor 2"	3	0	2	0.00878972
333	ENSP00000353393|ENSG00000185010	F8 P00451 "Coagulation factor VIIIFactor VIIIa heavy chain, 200 kDa isoformFactor VIIIa heavy chain, 92 kDa isoformFactor VIII B chainFactor VIIIa light chain"	6	0	4	0.00552956
336	ENSP00000324422|ENSG00000159840	ZYX Q15942 "Zyxin"	5	5	2	0.0332168
337	ENSP00000394765|ENSG00000162551; ENSP00000363973|ENSG00000162551	ALPL P05186 "Alkaline phosphatase, tissue-nonspecific isozyme" ; ALPL P05186 "Alkaline phosphatase, tissue-nonspecific isozyme"	1	0	2	0.0362595
338	ENSP00000249842|ENSG00000129009	ISLR O14498 "Immunoglobulin superfamily containing leucine-rich repeat protein"	5	0	2	0.0303738
339	ENSP00000386770|ENSG00000197653	DNAH10 Q8IVF4 "Dynein heavy chain 10, axonemal"	3	0	5.45718	0.00357862
340	ENSP00000382269|ENSG00000092148	HECTD1 C9JT50 "Uncharacterized protein"	2	0	3.45717	0.00383142
341	ENSP00000313759|ENSG00000178971	CTC1 Q2NKJ3 "CST complex subunit CTC1"	2	0	3.88273	0.0156122
342	ENSP00000384510|ENSG00000084774	CAD Q96CK3;Q53SZ4 "CAD protein";"Putative uncharacterized protein CAD"	1	0	1.88273	0.00231267
343	ENSP00000371939|ENSG00000159082	SYNJ1 C9JFZ1;C9J1Z6 "Uncharacterized protein";"Uncharacterized protein"	3	0	3.51286	0.0148148
344	ENSP00000338576|ENSG00000100345	MYH9 Q9UMJ0 "Myosin"	1	0	2	0.0101302
345	ENSP00000318472|ENSG00000149294	NCAM1 P13591 "Neural cell adhesion molecule 1"	2	0	3.57512	0.0224057
346	ENSP00000361824|ENSG00000197694	SPTAN1 NP_001123910.1 "spectrin alpha chain, brain isoform 1 "	3	1	6	0.00645943
348	ENSP00000400551|ENSG00000069020	MAST4 MAST4-004 "microtubule associated serine/threonine kinase family member 4 [Source:HGNC Symbol;Acc:19037]" "HGNC_transcript_name"	1	0	2	0.00416667
349	ENSP00000398665|ENSG00000170011	MYRIP Q8NFW9 "Rab effector MyRIP"	1	0	2	0.00931315
350	ENSP00000390557|ENSG00000114786	RP11-155D18.11 Q03154 "Aminoacylase-1"	2	1	2	0.0281124
351	ENSP00000360730|ENSG00000131724	IL13RA1 P78552 "Interleukin-13 receptor subunit alpha-1"	2	0	3.59688	0.0515222
352	ENSP00000418648|ENSG00000157741	UBN2 Q6ZU65 "Ubinuclein-2"	1	0	1.45717	0.00371195
353	ENSP00000295897|ENSG00000163631	ALB P02768 "Serum albumin"	4	0	4	0.0295567
354	ENSP00000347152|ENSG00000107518	ATRNL1 Q5VV63 "Attractin-like protein 1"	2	1	3.89963	0.00870196
355	ENSP00000252771|ENSG00000130475	FCHO1 O14526 "FCH domain only protein 1"	1	1	2	0.0101237
356	ENSP00000344166|ENSG00000124208	TMEM189-UBE2V1 Q13404 "Ubiquitin-conjugating enzyme E2 variant 1"	2	0	3.86012	0.0432432
357	ENSP00000262283|ENSG00000253117	OC90 Q02509 "Otoconin-90"	2	2	2	0.011611
358	ENSP00000310832|ENSG00000174080	CTSF Q9UBX1 "Cathepsin F"	2	2	2	0.0268595
359	ENSP00000371427|ENSG00000126838	PZP P20742 "Pregnancy zone protein"	3	1	6	0.0347003
360	ENSP00000400365|ENSG00000196569	LAMA2 P24043 "Laminin subunit alpha-2"	3	2	4	0.0086483
361	ENSP00000366620|ENSG00000049239	H6PD O95479 "GDH/6PGL endoplasmic bifunctional proteinGlucose 1-dehydrogenase6-phosphogluconolactonase"	1	0	2	0.0252845
362	ENSP00000361097|ENSG00000173269	MMRN2 Q9H8L6 "Multimerin-2"	4	4	2	0.00948367
363	ENSP00000311513|ENSG00000048649	RSF1 Q96T23 "Remodeling and spacing factor 1"	1	0	2	0.00624566
364	ENSP00000444865|ENSG00000147485	PXDNL PXDNL-201 "peroxidasin homolog (Drosophila)-like [Source:HGNC Symbol;Acc:26359]" "HGNC_transcript_name"	1	0	2	0.00455927
365	ENSP00000404030|ENSG00000115718	PROC Q8J004;Q8J003;Q6V7X9;E7EVH6;E7EU72;E7END6;B4DPQ7;B4DPC8 "Protein C";"Protein C";"Protein C";"Uncharacterized protein";"Uncharacterized protein";"Uncharacterized protein";"cDNA FLJ51925, highly similar to Vitamin K-dependent protein C ";"cDNA FLJ51023, highly similar to Vitamin K-dependent protein C "	3	0	4	0.0290698
366	ENSP00000368025|ENSG00000171804	WDR87 Q6ZQQ6 "WD repeat-containing protein 87"	1	0	2	0.00243648
367	ENSP00000225719|ENSG00000108582	CPD O75976 "Carboxypeptidase D"	1	1	2	0.0057971
368	ENSP00000403348|ENSG00000153253	SCN3A E7EUE6;C9JBM7 "Uncharacterized protein";"Uncharacterized protein"	1	0	2	0.0117302
369	ENSP00000356540|ENSG00000135604	STX11 O75558 "Syntaxin-11"	1	1	2	0.0313589
371	ENSP00000407148|ENSG00000189056	RELN RELN-202 "reelin [Source:HGNC Symbol;Acc:9957]" "HGNC_transcript_name"	1	0	2	0.00716479
372	ENSP00000406201|ENSG00000170949	ZNF160 Q9HCG1 "Zinc finger protein 160"	1	1	2	0.00977995
373	ENSP00000430242|ENSG00000189001	SBSN E9PBV3 "Uncharacterized protein"	1	1	2	0.0305085
375	ENSP00000326261|ENSG00000133226	SRRM1 Q8IYB3 "Serine/arginine repetitive matrix protein 1"	2	0	3.40121	0.0309735
376	ENSP00000261839|ENSG00000128833	MYO5C Q9NQX4 "Myosin-Vc"	1	0	2	0.00401837
377	ENSP00000313007|ENSG00000070756	PABPC1 P11940 "Polyadenylate-binding protein 1"	2	0	3.50169	0.0566038
379	ENSP00000406694|ENSG00000091409; ENSP00000394169|ENSG00000091409; ENSP00000264106|ENSG00000091409	ITGA6 P23229 "Integrin alpha-6Integrin alpha-6 heavy chainIntegrin alpha-6 light chain" ; ITGA6 C9JK10 "Uncharacterized protein" ; ITGA6 P23229 "Integrin alpha-6Integrin alpha-6 heavy chainIntegrin alpha-6 light chain"	1	0	2	0.00707965
380	ENSP00000171887|ENSG00000079308	TNS1 Q9HBL0 "Tensin-1"	1	0	2	0.0201729
381	ENSP00000383392|ENSG00000154654	NCAM2 O15394 "Neural cell adhesion molecule 2"	1	0	2	0.0155317
382	ENSP00000405730|ENSG00000227567; ENSP00000401684|ENSG00000224290; ENSP00000398944|ENSG00000226215; ENSP00000394610|ENSG00000231974; ENSP00000389591|ENSG00000235754; ENSP00000372930|ENSG00000206409; ENSP00000365081|ENSG00000204444	APOM O95445 "Apolipoprotein M" ; APOM O95445 "Apolipoprotein M" ; APOM O95445 "Apolipoprotein M" ; APOM O95445 "Apolipoprotein M" ; APOM O95445 "Apolipoprotein M" ; APOM O95445 "Apolipoprotein M" ; APOM O95445 "Apolipoprotein M"	26	3	6	0.12234
383	ENSP00000370339|ENSG00000161944; ENSP00000347140|ENSG00000161944	ASGR2 P07307 "Asialoglycoprotein receptor 2" ; ASGR2 P07307 "Asialoglycoprotein receptor 2"	2	1	3.43063	0.0514469
384	ENSP00000359991|ENSG00000171314	PGAM1 P18669 "Phosphoglycerate mutase 1"	2	0	2	0.0433071
386	ENSP00000445380|ENSG00000041982	TNC TNC-013 "tenascin C [Source:HGNC Symbol;Acc:5318]" "HGNC_transcript_name"	3	0	2	0.0373984
388	ENSP00000386026|ENSG00000100106	TRIOBP E9PC58;B1AHE1;B1AHE0 "Uncharacterized protein";"TRIO and F-actin binding protein";"TRIO and F-actin binding protein"	1	0	2	0.0276074
389	ENSP00000261937|ENSG00000037280	FLT4 Q16067;D6RFF2 "Receptor tyrosine kinase isoform FLT4 long";"Uncharacterized protein"	1	0	2	0.0117388
390	ENSP00000386833|ENSG00000144354	CDCA7 B4DM13;B4DLP8 "cDNA FLJ52932, highly similar to Homo sapiens cell division cycle associated 7 (CDCA7), transcript variant 2, mRNA";"cDNA FLJ55101, highly similar to Homo sapiens cell division cycle associated 7 (CDCA7), transcript variant 2, mRNA"	2	0	2	0.0182371
391	ENSP00000395359|ENSG00000182985	CADM1 Q6MZK6 "Putative uncharacterized protein DKFZp686F1789"	3	0	2	0.0520362
392	ENSP00000370693|ENSG00000134352	IL6ST Q5FC05 "IL6ST nirs variant 3"	2	0	3.45717	0.108374
393	ENSP00000413970|ENSG00000112159; ENSP00000358400|ENSG00000112159	MDN1 Q9NU22 "Midasin" ; MDN1 Q9NU22 "Midasin"	1	0	2	0.000893495
394	ENSP00000358727|ENSG00000148834	GSTO1 P78417 "Glutathione S-transferase omega-1"	4	0	4	0.0995851
395	ENSP00000256646|ENSG00000134250	NOTCH2 Q04721 "Neurogenic locus notch homolog protein 2Notch 2 extracellular truncationNotch 2 intracellular domain"	3	0	3.88273	0.00647511
396	ENSP00000408893|ENSG00000196083; ENSP00000314807|ENSG00000196083	IL1RAP Q8N9C1;C9JT28;C9J1D9;B1NLD0 "cDNA FLJ37788 fis, clone BRHIP2028593, weakly similar to Homo sapiens IL-1 receptor accessory protein mRNA";"Uncharacterized protein";"Uncharacterized protein";"Interleukin 1 receptor accessory protein variant AcPbInterleukin-1 receptor accessory protein transcript variant 3" ; IL1RAP Q8N9C1;C9JT28;C9J1D9;B1NLD0 "cDNA FLJ37788 fis, clone BRHIP2028593, weakly si…	1	1	2	0.0160116
397	ENSP00000350676|ENSG00000172943	PHF8 Q9UPP1 "Histone lysine demethylase PHF8"	1	0	2	0.00660377
398	ENSP00000264245|ENSG00000031081	ARHGAP31 Q2M1Z3 "Rho GTPase-activating protein 31"	2	0	2	0.0034626
400	ENSP00000404672|ENSG00000170959	DCDC5 NP_065920.2 "doublecortin domain-containing protein 5 "	5	0	2	0.0134474
401	ENSP00000279227|ENSG00000149781	FERMT3 Q86UX7 "Fermitin family homolog 3"	2	1	3.5391	0.0434783
402	ENSP00000353098|ENSG00000197771	MCMBP Q9BTE3 "Mini-chromosome maintenance complex-binding protein"	1	0	2	0.00934579
403	ENSP00000378447|ENSG00000103496	STX4 B7Z425;A8MXY0 "Syntaxin 4A (Placental), isoform CRA_acDNA FLJ57517, highly similar to Syntaxin-4";"Syntaxin 4A (Placental), isoform CRA_cUncharacterized proteincDNA FLJ34514 fis, clone HLUNG2006599, highly similar to Syntaxin-4"	1	0	2	0.0237288
404	ENSP00000404503|ENSG00000105327	BBC3 E9PAW3 "Uncharacterized protein"	1	1	2	0.0383142
405	ENSP00000437637|ENSG00000111802	TDP2 NP_057698.2 "tyrosyl-DNA phosphodiesterase 2 "	1	0	2	0.0153061
406	ENSP00000320520|ENSG00000178026	C22orf36 Q2VPJ9 "Leucine-rich repeat-containing protein C22orf36"	2	2	2	0.0222222
407	ENSP00000308782|ENSG00000088053	GP6 NP_001077368.1 "platelet glycoprotein VI isoform 1 "	4	0	2	0.0274194
409	ENSP00000382630|ENSG00000101773	RBBP8 A8MTZ9;A6NKN2 "Uncharacterized protein";"Retinoblastoma binding protein 8, isoform CRA_bUncharacterized protein"	2	0	4	0.0161476
410	ENSP00000347852|ENSG00000154556	SORBS2 O94875 "Sorbin and SH3 domain-containing protein 2"	2	1	4	0.01
411	ENSP00000349437|ENSG00000197081	IGF2R P11717 "Cation-independent mannose-6-phosphate receptor"	2	0	4	0.00521879
412	ENSP00000260118|ENSG00000137563	GGH Q92820 "Gamma-glutamyl hydrolase"	4	0	4	0.0597484
413	ENSP00000301464|ENSG00000167779	IGFBP6 P24592 "Insulin-like growth factor-binding protein 6"	12	0	3.46218	0.0875
414	ENSP00000441751|ENSG00000173801	JUP C9JTX4;C9JPI2;C9JKY1;C9JK18;C9J826 "Uncharacterized protein";"Uncharacterized protein";"Uncharacterized protein";"Uncharacterized protein";"Uncharacterized protein"	1	0	2	0.0219966
415	ENSP00000296783|ENSG00000164329	PAPD4 Q6PIY7 "Poly(A) RNA polymerase GLD2"	2	0	4	0.0371901
416	ENSP00000432386|ENSG00000110060; ENSP00000227474|ENSG00000110060	PUS3 E9PRI9;E9PNY6 "Uncharacterized protein";"Uncharacterized protein" ; PUS3 Q9BZE2 "tRNA pseudouridine synthase 3"	1	1	2	0.016632
417	ENSP00000265522|ENSG00000002746	HECW1 HECW1-201 "HECT, C2 and WW domain containing E3 ubiquitin protein ligase 1 [Source:HGNC Symbol;Acc:22195]" "HGNC_transcript_name"	1	0	2	0.00435866
418	ENSP00000261978|ENSG00000119681	LTBP2 Q14767 "Latent-transforming growth factor beta-binding protein 2"	1	1	2	0.00768808
419	ENSP00000421365|ENSG00000173083	HPSE E9PFG6 "Uncharacterized protein"	1	0	2	0.0185567
420	ENSP00000286719|ENSG00000156194	PPEF2 O14830 "Serine/threonine-protein phosphatase with EF-hands 2"	1	0	2	0.00929615
422	ENSP00000296029|ENSG00000163737	PF4 P02776 "Platelet factor 4Platelet factor 4, short form"	6	4	2	0.0891089
423	ENSP00000364472|ENSG00000118137; ENSP00000364469|ENSG00000118137	APOA1 P02647 "Apolipoprotein A-IApolipoprotein A-I(1-242)" ; APOA1 P02647 "Apolipoprotein A-IApolipoprotein A-I(1-242)"	1	1	2	0.0449438
424	ENSP00000433112|ENSG00000050165	DKK3 E9PKW6;E7EUD0 "Uncharacterized protein";"Uncharacterized protein"	2	2	2	0.0274725
425	ENSP00000383233|ENSG00000100031; ENSP00000383232|ENSG00000100031; ENSP00000383231|ENSG00000100031; ENSP00000248923|ENSG00000100031	GGT1 P19440 "Gamma-glutamyltranspeptidase 1Gamma-glutamyltranspeptidase 1 heavy chainGamma-glutamyltranspeptidase 1 light chain" ; GGT1 P19440 "Gamma-glutamyltranspeptidase 1Gamma-glutamyltranspeptidase 1 heavy chainGamma-glutamyltranspeptidase 1 light chain" ; GGT1 P19440 "Gamma-glutamyltranspeptidase 1Gamma-glutamyltranspeptidase 1 heavy chainGamma-glutamyltranspeptidase 1 light chain" ; GGT1 P…	2	0	2	0.0175747
426	ENSP00000401831|ENSG00000167107	ACSF2 B4DUF5;B4DFQ6 "cDNA FLJ50687, weakly similar to Long-chain-fatty-acid--CoA ligase ";"cDNA FLJ51819, weakly similar to Long-chain-fatty-acid--CoA ligase "	1	0	2	0.0109375
427	ENSP00000344974|ENSG00000110400	PVRL1 Q6SYC2;Q6SYC0 "Poliovirus receptor-related 1";"Poliovirus receptor-related 1 beta isoform"	2	0	2	0.0305677
428	ENSP00000367874|ENSG00000166455	C16orf46 NP_001094343.1 "chromosome 16 open reading frame 46 isoform 1 "	1	0	2	0.0231959
430	ENSP00000441750|ENSG00000092841	MYL6 B7Z6Z4 "cDNA FLJ56329, highly similar to Myosin light polypeptide 6"	2	0	2	0.0672269
431	ENSP00000416992|ENSG00000127824	TUBA4A C9JJQ8;C9JEV8 "Uncharacterized protein";"Uncharacterized protein"	3	1	2	0.0757576
432	ENSP00000435701|ENSG00000231286	HLA-DQB1 Q9BCU1;Q5BLN9;Q4VC58;Q4VC57;Q29965;Q1M313;Q1HCM4;O78198;O78045;E9PIQ0;B9WPP0 "MHC class II HLA-DQ-beta";"MHC class II antigen";"MHC class II antigen";"MHC class II antigen";"Lymphocyte antigen";"MHC class II antigen";"MHC class II antigen";"HLA-DQB1*03 protein";"HLA-DQB1 protein";"Uncharacterized protein";"MHC class II antigen"	1	1	2	0.0661765
433	ENSP00000415941|ENSG00000224389; ENSP00000407942|ENSG00000228267	C4B Q9UMV1;Q9UM89;Q96SA7;Q6U2M5;Q6U2M2;Q6U2E9;Q6U2E7;Q6U2E0 "Complement C4B1aComplement C4B2Complement C4B5";"ZA protein";"C4 complement C4d region";"C4B1";"C4B1C4B2C4B3C4B5";"C4B1Complement component 4B (Childo blood group)";"C4B1";"C4B2C4B5" ; C4B Q9UMV1;Q9UM89;Q96SA7;Q6U2M5;Q6U2M2;Q6U2E9;Q6U2E7;Q6U2E0 "Complement C4B1aComplement C4B2Complement C4B5";"ZA protein";"C4 complement C4d region";"C4B…	3316	0	464.903	0.666284
434	ENSP00000364444|ENSG00000244207	C4A Q9UM89;Q6U2L9;Q6U2K2;Q6U2F0;Q6U2E8;Q6U2E0;B0UZ83 "ZA protein";"C4A3C4A4C4A6C4BC4B2C4B5";"C4A2C4A3C4A4C4A6C4B1";"C4A2C4A3";"C4A6";"C4B2C4B5";"Complement component 4A (Rodgers blood group)"	3210	0	446.343	0.654243
435	ENSP00000358043|ENSG00000143369	ECM1 Q16610 "Extracellular matrix protein 1"	80	0	33.3211	0.394444
436	ENSP00000348918|ENSG00000173432	SAA1 P02735 "Serum amyloid A proteinAmyloid protein ASerum amyloid protein A(2-104)Serum amyloid protein A(3-104)Serum amyloid protein A(2-103)Serum amyloid protein A(2-102)Serum amyloid protein A(4-101)"	6	1	4	0.278689
437	ENSP00000316948|ENSG00000113240	CLK4 Q9HAZ1 "Dual specificity protein kinase CLK4"	2	1	4	0.033264
440	ENSP00000230882|ENSG00000112964	GHR P10912 "Growth hormone receptorGrowth hormone-binding protein"	4	0	2	0.0172414
441	ENSP00000297435|ENSG00000164821	DEFA4 P12838 "Neutrophil defensin 4"	1	0	2	0.113402
442	ENSP00000378465|ENSG00000150281	CTF1 Q5U5Y7 "Cardiotrophin 1Uncharacterized protein"	1	1	2	0.055
443	ENSP00000347134|ENSG00000173848	NET1 Q7Z628 "Neuroepithelial cell-transforming gene 1 protein"	1	0	2	0.011745
444	ENSP00000320083|ENSG00000077616	NAALAD2 Q9Y3Q0 "N-acetylated-alpha-linked acidic dipeptidase 2"	1	1	2	0.0127298
445	ENSP00000407858|ENSG00000091129	NRCAM B3KRX0 "cDNA FLJ35011 fis, clone OCBBF2013149, highly similar to Neuronal cell adhesion molecule"	1	0	2	0.0161017
446	ENSP00000333203|ENSG00000188488	SERPINA5 P05154 "Plasma serine protease inhibitor"	1	0	2	0.0295567
447	ENSP00000332204|ENSG00000185033	SEMA4B Q9NPR2 "Semaphorin-4B"	8	0	2	0.0107527
448	ENSP00000394496|ENSG00000110880	CORO1C Q9ULV4 "Coronin-1C"	2	0	2	0.0303605
451	ENSP00000335397|ENSG00000186907	RTN4RL2 Q86UN3 "Reticulon-4 receptor-like 2"	1	0	2	0.0214286
452	ENSP00000444764|ENSG00000256941; ENSP00000366746|ENSG00000136738	AC069542.2 C9J1E5;B4DZT2 "Uncharacterized protein";"cDNA FLJ57683, highly similar to Signal transducing adapter molecule 1" ; STAM Q92783 "Signal transducing adapter molecule 1"	1	1	2	0.0166667
453	ENSP00000366525|ENSG00000087086	FTL P02792 "Ferritin light chain"	1	1	2	0.0857143
454	ENSP00000438078|ENSG00000133063	CHIT1 CHIT1-201 "chitinase 1 (chitotriosidase) [Source:HGNC Symbol;Acc:1936]" "HGNC_transcript_name"	2	0	2	0.0218818
455	ENSP00000360170|ENSG00000132855	ANGPTL3 Q9Y5C1 "Angiopoietin-related protein 3"	1	0	2	0.0347826
456	ENSP00000216366|ENSG00000100478	AP4S1 NP_009008.2 "AP-4 complex subunit sigma-1 isoform 1 "	1	0	2	0.0503145
457	ENSP00000444716|ENSG00000120594; ENSP00000366460|ENSG00000120594	PLXDC2 B7WP84 "Uncharacterized protein" ; PLXDC2 Q6UX71 "Plexin domain-containing protein 2"	4	4	2	0.0213592
458	ENSP00000399591|ENSG00000154146	NRGN Q92686 "NeurograninNEUG(55-78)"	1	1	2	0.192308
459	ENSP00000385080|ENSG00000103876	FAH P16930 "Fumarylacetoacetase"	2	0	2	0.0190931
460	ENSP00000266560|ENSG00000139194	RBP5 P82980 "Retinol-binding protein 5"	2	0	2	0.0666667
461	ENSP00000440066|ENSG00000132465	IGJ D6RHJ6 "Uncharacterized protein"	6	5	4	0.148571
462	ENSP00000369081|ENSG00000239264	TXNDC5 Q8NBS9 "Thioredoxin domain-containing protein 5"	3	0	2	0.0208333
463	ENSP00000333298|ENSG00000185896	LAMP1 P11279 "Lysosome-associated membrane glycoprotein 1"	1	0	2	0.0215827
464	ENSP00000274507|ENSG00000145826	LECT2 O14960 "Leukocyte cell-derived chemotaxin-2"	1	0	2	0.0596026
465	ENSP00000376197|ENSG00000072274; ENSP00000353224|ENSG00000072274	TFRC P02786 "Transferrin receptor protein 1Transferrin receptor protein 1, serum form" ; TFRC P02786 "Transferrin receptor protein 1Transferrin receptor protein 1, serum form"	1	0	2	0.0184211
466	ENSP00000378091|ENSG00000162664	ZNF326 B4E179;A8MYX1 "Zinc finger protein 326, isoform CRA_acDNA FLJ50345, highly similar to Zinc finger protein 326";"Uncharacterized protein"	1	1	2	0.0171821
467	ENSP00000360386|ENSG00000005893	LAMP2 B4E2S7 "cDNA FLJ58780, highly similar to Homo sapiens lysosomal-associated membrane protein 2 (LAMP2), transcript variant LAMP2B, mRNA"	2	0	2	0.0195122
468	ENSP00000369375|ENSG00000120156	TEK NP_000450.2 "angiopoietin-1 receptor precursor "	2	0	2	0.00622776
469	ENSP00000223061|ENSG00000106333	PCOLCE Q15113 "Procollagen C-endopeptidase enhancer 1"	5	3	5.54975	0.0734967
470	ENSP00000449786|ENSG00000237012; ENSP00000449267|ENSG00000206487; ENSP00000447695|ENSG00000237100; ENSP00000447446|ENSG00000224120; ENSP00000447147|ENSG00000233641; ENSP00000293604|ENSG00000204564	C6orf136 Q0P5T2 "C6orf136 proteinChromosome 6 open reading frame 136" ; C6orf136 Q0P5T2 "C6orf136 proteinChromosome 6 open reading frame 136" ; C6orf136 Q0P5T2 "C6orf136 proteinChromosome 6 open reading frame 136" ; C6orf136 Q0P5T2 "C6orf136 proteinChromosome 6 open reading frame 136" ; C6orf136 Q0P5T2 "C6orf136 proteinChromosome 6 open reading frame 136" ; C6orf136 Q0P5T2 "C6orf136 proteinChromo…	1	1	2	0.016129
471	ENSP00000293379|ENSG00000161638	ITGA5 P08648 "Integrin alpha-5Integrin alpha-5 heavy chainIntegrin alpha-5 light chain"	1	0	2	0.00953289
472	ENSP00000228938|ENSG00000111341	MGP P08493 "Matrix Gla protein"	1	0	2	0.0859375
473	ENSP00000218104|ENSG00000101986	ABCD1 P33897 "ATP-binding cassette sub-family D member 1"	1	0	2	0.0161074
474	ENSP00000309096|ENSG00000174684	B3GNT1 O43505 "N-acetyllactosaminide beta-1,3-N-acetylglucosaminyltransferase"	2	1	3.67366	0.0578313
476	ENSP00000406487|ENSG00000141503	MINK1 Q9HBM9;Q8NG69;E9PC14 "Putative uncharacterized protein";"GCK family kinase";"Uncharacterized protein"	1	1	2	0.00457317
477	ENSP00000355398|ENSG00000066032	CTNNA2 P26232 "Catenin alpha-2"	3	0	4	0.0117146
478	ENSP00000419225|ENSG00000106976; ENSP00000377219|ENSG00000106976	DNM1 DNM1-007 "dynamin 1 [Source:HGNC Symbol;Acc:2972]" "HGNC_transcript_name" ; DNM1 DNM1-002 "dynamin 1 [Source:HGNC Symbol;Acc:2972]" "HGNC_transcript_name"	1	0	2	0.00705053
479	ENSP00000436127|ENSG00000069702; ENSP00000212355|ENSG00000069702	TGFBR3 E9PAW7 "Uncharacterized protein" ; TGFBR3 E9PAW7 "Uncharacterized protein"	2	0	3.88273	0.0235018
480	ENSP00000377010|ENSG00000131446; ENSP00000332073|ENSG00000131446	MGAT1 P26572 "Alpha-1,3-mannosyl-glycoprotein 2-beta-N-acetylglucosaminyltransferase" ; MGAT1 P26572 "Alpha-1,3-mannosyl-glycoprotein 2-beta-N-acetylglucosaminyltransferase"	1	0	2	0.0314607
481	ENSP00000339064|ENSG00000144713	RPL32 C9JBL2 "Uncharacterized protein"	1	0	2	0.0457516
484	ENSP00000305595|ENSG00000170340	B3GNT2 Q9NY97 "UDP-GlcNAc:betaGal beta-1,3-N-acetylglucosaminyltransferase 2"	1	0	2	0.0201511
487	ENSP00000329684|ENSG00000182687	GALR2 O43603 "Galanin receptor type 2"	1	1	2	0.0206718
488	ENSP00000296280|ENSG00000127241	MASP1 Q9NSY8;C9JLU5 "Putative uncharacterized protein DKFZp586F0824";"Uncharacterized protein"	12	1	8	0.0508242
489	ENSP00000220763|ENSG00000104324	AC010859.1 Q9Y646 "Plasma glutamate carboxypeptidase"	2	0	2	0.0233051
491	ENSP00000414874|ENSG00000007174	DNAH9 Q92865;E7EP17 "Dynein heavy chain";"Uncharacterized protein"	4	1	7.97881	0.00612245
493	ENSP00000442519|ENSG00000177084	POLE POLE-006 "polymerase (DNA directed), epsilon [Source:HGNC Symbol;Acc:9177]" "HGNC_transcript_name"	2	0	4	0.00945017
494	ENSP00000384315|ENSG00000140416	TPM1 Q07413;D9YZV7 "Tropomyosin";"Tropomyosin 1 (Alpha) isoform 6"	27	1	12	0.165017
495	ENSP00000358667|ENSG00000102178	UBL4A Q5HY81 "Ubiquitin-like 4A"	1	0	2	0.0444444
496	ENSP00000336762|ENSG00000214274	ANG P03950 "Angiogenin"	1	0	2	0.0408163
497	ENSP00000360305|ENSG00000107438	PDLIM1 O00151 "PDZ and LIM domain protein 1"	1	1	2	0.0455927
498	ENSP00000300101|ENSG00000166860	ZBTB39 O15060 "Zinc finger and BTB domain-containing protein 39"	1	0	2	0.00702247
500	ENSP00000389272|ENSG00000230938	RP11-88G17.6 A2A3K3 "Novel protein similar to hemicentin (LOC392395)"	1	0	2	0.0281501
501	ENSP00000397566|ENSG00000006704	GTF2IRD1 Q6DSU6 "GTF2I repeat domain containing protein 1"	1	1	2	0.00922131
502	ENSP00000386660|ENSG00000115548; ENSP00000386516|ENSG00000115548; ENSP00000323659|ENSG00000115548	KDM3A Q9Y4C1 "Lysine-specific demethylase 3A" ; KDM3A Q9Y4C1 "Lysine-specific demethylase 3A" ; KDM3A Q9Y4C1 "Lysine-specific demethylase 3A"	2	2	2	0.00908403
503	ENSP00000445705|ENSG00000163520	FBLN2 C9JQS6 "Uncharacterized protein"	2	0	3.54212	0.0181818
504	ENSP00000384231|ENSG00000130294	KIF1A C9JBH1 "Uncharacterized protein"	1	0	2	0.00339905
505	ENSP00000297347|ENSG00000164758	MED30 Q96HR3 "Mediator of RNA polymerase II transcription subunit 30"	13	0	2	0.0505618
506	ENSP00000302665|ENSG00000017427	IGF1 P05019 "Insulin-like growth factor I"	1	0	2	0.0769231
507	ENSP00000345866|ENSG00000154305; ENSP00000284471|ENSG00000154305	MIA3 MIA3-005 "melanoma inhibitory activity family, member 3 [Source:HGNC Symbol;Acc:24008]" "HGNC_transcript_name" ; MIA3 MIA3-201 "melanoma inhibitory activity family, member 3 [Source:HGNC Symbol;Acc:24008]" "HGNC_transcript_name"	1	1	2	0.0140127
509	ENSP00000289746|ENSG00000129910	CDH15 P55291 "Cadherin-15"	2	1	2.99509	0.0233415
510	ENSP00000352678|ENSG00000156502	SUPV3L1 Q8IYB8 "ATP-dependent RNA helicase SUPV3L1, mitochondrial"	1	1	2	0.0101781
511	ENSP00000275493|ENSG00000146648	EGFR P00533 "Epidermal growth factor receptor"	1	0	2	0.00909091
512	ENSP00000354649|ENSG00000102158	MAGT1 Q9H0U3 "Magnesium transporter protein 1"	3	0	2	0.0190736
513	ENSP00000340514|ENSG00000105708	ZNF14 P17017 "Zinc finger protein 14"	1	0	2	0.00934579
514	ENSP00000383201|ENSG00000182871	COL18A1 COL18A1-202 "collagen, type XVIII, alpha 1 [Source:HGNC Symbol;Acc:2195]" "HGNC_transcript_name"	2	0	2	0.00373413
515	ENSP00000340741|ENSG00000160460	SPTBN4 C9JRP8 "Uncharacterized protein"	1	0	1.95468	0.00458365
516	ENSP00000427900|ENSG00000197892	KIF13B C9JK41 "Uncharacterized protein"	2	0	4	0.00711939
517	ENSP00000344985|ENSG00000144426	NBEAL1 Q6ZS30 "Neurobeachin-like protein 1"	1	0	2	0.00345622
518	ENSP00000361554|ENSG00000066056	TIE1 P35590 "Tyrosine-protein kinase receptor Tie-1"	1	0	2	0.00527241
519	ENSP00000361947|ENSG00000090621	PABPC4 E9PIA5;B1ANR7;B1ANR1 "Uncharacterized protein";"Poly(A) binding protein, cytoplasmic 4 (Inducible form)";"Poly(A) binding protein, cytoplasmic 4 (Inducible form)"	1	0	2	0.00950872
520	ENSP00000353731|ENSG00000197635	DPP4 P27487 "Dipeptidyl peptidase 4Dipeptidyl peptidase 4 membrane formDipeptidyl peptidase 4 soluble form"	1	0	2	0.0182768
521	ENSP00000234313|ENSG00000115956	PLEK P08567 "Pleckstrin"	1	0	2	0.02
522	ENSP00000262738|ENSG00000075275	CELSR1 Q9NYQ6 "Cadherin EGF LAG seven-pass G-type receptor 1"	2	0	2	0.00199071
523	ENSP00000322323|ENSG00000177706	FAM20C Q8IXL6 "Dentin matrix protein 4"	5	0	5.36027	0.0565068
524	ENSP00000415862|ENSG00000164062; ENSP00000296456|ENSG00000164062	APEH C9JLK2;C9JIF9 "Uncharacterized protein";"Uncharacterized protein" ; APEH P13798 "Acylamino-acid-releasing enzyme"	1	0	2	0.0203528
525	ENSP00000340466|ENSG00000089597	GANAB NP_938149.2 "neutral alpha-glucosidase AB isoform 3 "	1	0	1.9431	0.010352
526	ENSP00000356919|ENSG00000118217	ATF6 P18850 "Cyclic AMP-dependent transcription factor ATF-6 alphaProcessed cyclic AMP-dependent transcription factor ATF-6 alpha"	1	0	1.4168	0.0164179
527	ENSP00000254630|ENSG00000132300	PTCD3 Q96EY7 "Pentatricopeptide repeat-containing protein 3, mitochondrial"	1	1	1.95468	0.0130624
528	ENSP00000390956|ENSG00000197157	SND1 B2R5U1 "cDNA, FLJ92620, highly similar to Homo sapiens staphylococcal nuclease domain containing 1 (SND1),mRNA"	2	0	3.41454	0.0166667
530	ENSP00000381184|ENSG00000205084	TMEM231 B7Z5I3 "cDNA FLJ59593"	4	0	4	0.0202899
532	ENSP00000385923|ENSG00000104805; ENSP00000263273|ENSG00000104805	NUCB1 Q02818 "Nucleobindin-1" ; NUCB1 Q02818 "Nucleobindin-1"	1	0	1.89963	0.021692
533	ENSP00000390252|ENSG00000102362; ENSP00000362080|ENSG00000102362; ENSP00000276141|ENSG00000102362	SYTL4 Q96C24 "Synaptotagmin-like protein 4" ; SYTL4 Q96C24 "Synaptotagmin-like protein 4" ; SYTL4 Q96C24 "Synaptotagmin-like protein 4"	1	1	1.88606	0.0104322
535	ENSP00000359552|ENSG00000065243	PKN2 Q16513 "Serine/threonine-protein kinase N2"	1	0	1.78781	0.00914634
536	ENSP00000262290|ENSG00000167419	LPO P22079 "Lactoperoxidase"	1	0	2	0.00842697
537	ENSP00000419425|ENSG00000196262	PPIA P62937 "Peptidyl-prolyl cis-trans isomerase A"	1	0	1.58336	0.0909091
538	ENSP00000419000|ENSG00000185565	LSAMP Q13449 "Limbic system-associated membrane protein"	2	0	3.69897	0.056213
539	ENSP00000360035|ENSG00000132825	PPP1R3D O95685 "Protein phosphatase 1 regulatory subunit 3D"	1	0	1.81531	0.0234114
540	ENSP00000339730|ENSG00000113296	THBS4 P35443 "Thrombospondin-4"	6	0	5.93554	0.0364204
542	ENSP00000400371|ENSG00000069188	SDK2 SDK2-007 "sidekick homolog 2 (chicken) [Source:HGNC Symbol;Acc:19308]" "HGNC_transcript_name"	1	0	1.76955	0.0224033
543	ENSP00000181796|ENSG00000065809	FAM107B Q9H098 "Protein FAM107B"	1	0	1.98716	0.0294118
544	ENSP00000312946|ENSG00000010327	STAB1 Q9NY15 "Stabilin-1"	1	1	2	0.00272374
545	ENSP00000397373|ENSG00000163536	SERPINI1 Q99574 "Neuroserpin"	5	0	3.49214	0.0219512
546	ENSP00000365606|ENSG00000068400	GRIPAP1 NP_997555.1 "GRIP1-associated protein 1 isoform 2 "	1	1	1.7167	0.0128
547	ENSP00000342422|ENSG00000164465	DCBLD1 Q8N8Z6 "Discoidin, CUB and LCCL domain-containing protein 1"	1	0	1.56225	0.0125874
549	ENSP00000357722|ENSG00000143546	S100A8 P05109 "Protein S100-A8"	1	0	2	0.0752688
550	ENSP00000449900|ENSG00000258340	TTC25 NP_113609.1 "tetratricopeptide repeat protein 25 "	1	0	2	0.0133929
552	ENSP00000367446|ENSG00000182197	EXT1 Q16394 "Exostosin-1"	2	1	3.60033	0.0187668
553	ENSP00000393312|ENSG00000077782	FGFR1 E9PN14;D3DSX2;C9J205 "Uncharacterized protein";"Fibroblast growth factor receptor 1 (Fms-related tyrosine kinase 2, Pfeiffer syndrome), isoform CRA_b";"Uncharacterized protein"	1	1	1.55129	0.00937866
555	ENSP00000350364|ENSG00000172260	NEGR1 Q7Z3B1 "Neuronal growth regulator 1"	5	0	4	0.0621469
556	ENSP00000358799|ENSG00000162775	RBM15 Q96T37 "Putative RNA-binding protein 15"	1	0	1.45469	0.00716479
558	ENSP00000382733|ENSG00000093072; ENSP00000382731|ENSG00000093072; ENSP00000262607|ENSG00000093072	CECR1 Q9NZK5 "Adenosine deaminase CECR1" ; CECR1 Q9NZK5 "Adenosine deaminase CECR1" ; CECR1 Q9NZK5 "Adenosine deaminase CECR1"	2	0	3.53018	0.037182
559	ENSP00000388058|ENSG00000149311; ENSP00000278616|ENSG00000149311	ATM E9PRG7;E9PIN0;E9PFP9 "Uncharacterized protein";"Uncharacterized protein";"Uncharacterized protein" ; ATM Q13315 "Serine-protein kinase ATM"	2	0	4	0.0039267
560	ENSP00000348933|ENSG00000147419	CCDC25 Q86WR0 "Coiled-coil domain-containing protein 25"	1	0	1.51856	0.0432692
561	ENSP00000422374|ENSG00000074211	PPP2R2C PPP2R2C-005 "protein phosphatase 2, regulatory subunit B, gamma [Source:HGNC Symbol;Acc:9306]" "HGNC_transcript_name"	1	1	1.49757	0.0209302
562	ENSP00000312700|ENSG00000177191	B3GNT8 Q7Z7M8 "UDP-GlcNAc:betaGal beta-1,3-N-acetylglucosaminyltransferase 8"	1	1	1.48812	0.0176322
563	ENSP00000364609|ENSG00000142619	PADI3 Q9ULW8 "Protein-arginine deiminase type-3"	1	0	1.47625	0.0105422
566	ENSP00000325012|ENSG00000140481	CCDC33 C9JFX2 "Uncharacterized protein"	2	0	3.44249	0.0107527
568	ENSP00000342032|ENSG00000172331	BPGM P07738 "Bisphosphoglycerate mutase"	1	1	1.451	0.027027
570	ENSP00000405179|ENSG00000180957; ENSP00000334738|ENSG00000180957	PITPNB B7Z7Q0;B3KYB7;B3KYB6 "Phosphatidylinositol transfer protein, beta, isoform CRA_acDNA FLJ53628, highly similar to Phosphatidylinositol transfer protein beta isoform";"Phosphatidylinositol transfer protein, beta";"Phosphatidylinositol transfer protein, beta" ; PITPNB P48739 "Phosphatidylinositol transfer protein beta isoform"	1	0	1.42597	0.040293
571	ENSP00000361556|ENSG00000179058	C9orf50 Q5SZB4 "Uncharacterized protein C9orf50"	2	1	3.40012	0.0324826
572	ENSP00000358478|ENSG00000116830	TTF2 Q9UNY4 "Transcription termination factor 2"	7	0	1.96658	0.00516351
573	ENSP00000221801|ENSG00000105202	FBL P22087 "rRNA 2'-O-methyltransferase fibrillarin"	1	0	2	0.102804
592	ENSP00000293882|ENSG00000161999	JMJD8 Q96S16 "JmjC domain-containing protein 8"	1	0	1.94692	0.0299401
597	ENSP00000437602|ENSG00000255711; ENSP00000381756|ENSG00000178209	AC109322.1 Q96IE3;E9PQ28 "Similar to plectin 1, intermediate filament binding protein, 500kD";"Uncharacterized protein" ; PLEC Q96IE3;E9PQ28 "Similar to plectin 1, intermediate filament binding protein, 500kD";"Uncharacterized protein"	5	1	3.75203	0.00398671
605	ENSP00000349085|ENSG00000198681	MAGEA1 P43355 "Melanoma-associated antigen 1"	2	2	1.88941	0.0194175
606	ENSP00000267978|ENSG00000140400	MAN2C1 Q9NTJ4 "Alpha-mannosidase 2C1"	3	0	2	0.00576923
607	ENSP00000430280|ENSG00000143643	TTC13 E5RG15 "Uncharacterized protein"	3	0	3.89279	0.0470588
611	ENSP00000433967|ENSG00000254692	RP11-468E2.1 E9PSI1;E9PS99;E9PQY7;E9PNW2;E9PL78;E9PJC4 "Uncharacterized protein";"Uncharacterized protein";"Uncharacterized protein";"Uncharacterized protein";"Uncharacterized protein";"Uncharacterized protein"	27	0	2	0.00858896
612	ENSP00000356723|ENSG00000076258	FMO4 P31512 "Dimethylaniline monooxygenase [N-oxide-forming] 4"	1	0	2	0.00716846
618	ENSP00000398603|ENSG00000204262	COL5A2 D3DPH5 "Collagen, type V, alpha 2, isoform CRA_b"	3	0	5.4303	0.0149254
619	ENSP00000260247|ENSG00000137692	DCUN1D5 Q9BTE7 "DCN1-like protein 5"	2	0	1.46218	0.0253165
629	ENSP00000265742|ENSG00000001629	ANKIB1 Q9P2G1 "Ankyrin repeat and IBR domain-containing protein 1"	2	0	2	0.00459137
631	ENSP00000419026|ENSG00000196730	DAPK1 B7ZLE7 "DAPK1 protein"	2	0	2.98591	0.00659824
632	ENSP00000262360|ENSG00000044459	CNTLN Q9NXG0 "Centlein"	1	1	1.84771	0.00355872
639	ENSP00000365529|ENSG00000151025	GPR158 Q5T848 "Probable G-protein coupled receptor 158"	1	0	2	0.00411523
649	ENSP00000255194|ENSG00000132842	AP3B1 O00203 "AP-3 complex subunit beta-1"	4	0	1.9914	0.00457038
654	ENSP00000447257|ENSG00000257473; ENSP00000372738|ENSG00000206305	AL731683.2 Q9UEF5;Q67AE2;Q67AE1;Q67AE0;Q67AD9;Q67AD8;Q67AD7;Q67AD4;Q67AD3;Q67AD2;Q67AD1;Q67AD0;Q67AC9;Q67AC8;Q67AB3;Q67AB2;Q67AB1;Q67AB0;Q67AA8;Q67AA4;Q67AA3;Q67AA2;Q5Y7D2;O19705;O19522;B0V1U7;B0UZ86;B0UZ32 "HMC class II surface glycoprotein";"MHC class II antigen";"MHC class II antigen";"MHC class II antigen";"MHC class II antigen";"MHC class II antigen";"MHC class II antigen";"MHC class II anti…	1	0	2	0.0314961
655	ENSP00000365127|ENSG00000083223	ZCCHC6 NP_001172003.1 "terminal uridylyltransferase 7 isoform 2 "	3	0	3.45717	0.00794281
662	ENSP00000265104|ENSG00000039139	DNAH5 Q8TE73 "Dynein heavy chain 5, axonemal"	4	0	5.97062	0.00432526
679	ENSP00000409303|ENSG00000090615	GOLGA3 GOLGA3-003 "golgin A3 [Source:HGNC Symbol;Acc:4426]" "HGNC_transcript_name"	2	0	3.63827	0.00719424
687	ENSP00000357542|ENSG00000198546	ZNF511 ZNF511-201 "zinc finger protein 511 [Source:HGNC Symbol;Acc:28445]" "HGNC_transcript_name"	1	1	2	0.0774194
692	ENSP00000285599|ENSG00000013288	MAN2B2 Q9Y2E5 "Epididymis-specific alpha-mannosidase"	1	0	2	0.0049554
707	ENSP00000390190|ENSG00000163492	CCDC141 E7ERF0 "Uncharacterized protein"	1	0	2	0.00418848
710	ENSP00000384303|ENSG00000075340	ADD2 P35612 "Beta-adducin"	1	0	1.45717	0.00688705
711	ENSP00000387099|ENSG00000142102	ATHL1 E7EMA9 "Uncharacterized protein"	3	0	2	0.013089
718	ENSP00000436603|ENSG00000183856	IQGAP3 IQGAP3-002 "IQ motif containing GTPase activating protein 3 [Source:HGNC Symbol;Acc:20669]" "HGNC_transcript_name"	4	0	5.68194	0.0119647
719	ENSP00000403535|ENSG00000040608	RTN4R RTN4R-003 "reticulon 4 receptor [Source:HGNC Symbol;Acc:18601]" "HGNC_transcript_name"	2	0	2.87522	0.0357782
727	ENSP00000245105|ENSG00000125089	AC104650.1 Q8TE82 "SH3 domain and tetratricopeptide repeats-containing protein 1"	7	0	4	0.00823353
728	ENSP00000386183|ENSG00000136848	DAB2IP Q5VWQ8 "Disabled homolog 2-interacting protein"	1	0	2	0.00504626
741	ENSP00000295688|ENSG00000163468	CCT3 Q5SZY0;Q59H77;E9PQ35;E9PAQ6;B4DUR8 "Chaperonin containing TCP1, subunit 3 (Gamma)";"Chaperonin containing TCP1, subunit 3 (Gamma) variant";"Uncharacterized protein";"Uncharacterized protein";"cDNA FLJ57603, highly similar to T-complex protein 1 subunit gammacDNA, FLJ78822, highly similar to T-complex protein 1 subunit gammacDNA, FLJ79286, highly similar to T-complex protein 1 subunit gamma"	1	0	2	0.00917431
778	ENSP00000439189|ENSG00000188219	AC131180.2 Q6S8J3 "POTE ankyrin domain family member E"	76	0	23.5528	0.0706977
780	ENSP00000364071|ENSG00000075151	EIF4G3 Q504Z1;B1AN91 "EIF4G3 protein";"Eukaryotic translation initiation factor 4 gamma, 3"	1	0	2	0.00383142
782	ENSP00000417371|ENSG00000206530	WDR52 WDR52-003 "WD repeat domain 52 [Source:HGNC Symbol;Acc:25631]" "HGNC_transcript_name"	1	0	2	0.00504541
783	ENSP00000357475|ENSG00000143515	ATP8B2 Q6P3T1;Q5VZ21 "ATP8B2 protein";"ATPase, class I, type 8B, member 2"	1	0	1.62709	0.00490597
786	ENSP00000366453|ENSG00000119139	TJP2 Q9UDY2 "Tight junction protein ZO-2"	1	0	2	0.00420168
796	ENSP00000252242|ENSG00000186081	KRT5 P13647 "Keratin, type II cytoskeletal 5"	4	0	6	0.0389831
821	ENSP00000325674|ENSG00000179044	EXOC3L1 Q86VI1 "Exocyst complex component 3-like protein"	2	0	2	0.00670241
822	ENSP00000264661|ENSG00000089558	KCNH4 Q9UQ05 "Potassium voltage-gated channel subfamily H member 4"	1	0	2	0.00589971
823	ENSP00000427975|ENSG00000204764	RANBP17 Q546R4;E5RHX1 "RAN binding protein 17, isoform CRA_b";"Uncharacterized protein"	1	0	2	0.00459559
836	ENSP00000350447|ENSG00000163535	SGOL2 Q562F6 "Shugoshin-like 2"	1	1	2	0.00711462
848	ENSP00000380692|ENSG00000006459	JHDM1D Q6ZMT4 "Lysine-specific demethylase 7"	1	0	2	0.0053135
849	ENSP00000332415|ENSG00000181555	SETD2 SETD2-003 "SET domain containing 2 [Source:HGNC Symbol;Acc:18420]" "HGNC_transcript_name"	1	0	2	0.0029304
850	ENSP00000251030|ENSG00000102763	KIAA0564 E2QRD0;C9JBW2 "Uncharacterized protein";"Uncharacterized protein"	7	0	5.44249	0.00995025
856	ENSP00000309270|ENSG00000175264	CHST1 O43916 "Carbohydrate sulfotransferase 1"	1	0	1.48413	0.00973236
874	ENSP00000309463|ENSG00000175536	LIPT2 A6NK58 "Putative lipoyltransferase 2, mitochondrial"	1	0	2	0.017316
875	ENSP00000387070|ENSG00000204120	GIGYF2 E9PC50;E9PBB0;E7ESB6;C9JXQ0;C9JRZ2;C9JPV7;C9JHT0;C9JH18;C9J7G1;C9J1A6;C9J0V6 "Uncharacterized protein";"Uncharacterized protein";"Uncharacterized protein";"Uncharacterized protein";"Uncharacterized protein";"Uncharacterized protein";"Uncharacterized protein";"Uncharacterized protein";"Uncharacterized protein";"Uncharacterized protein";"Uncharacterized protein"	1	0	2	0.00309358
905	ENSP00000406773|ENSG00000161634	DCD A5JHP3 "Dermcidin isoform 2"	1	1	2	0.0909091
914	ENSP00000258526|ENSG00000136040	PLXNC1 O60486 "Plexin-C1"	1	0	2	0.00318878
917	ENSP00000356733|ENSG00000117501	C1orf129 NP_001157101.1 "armadillo repeat containing 11 isoform 1 "	8	0	2	0.0058072
919	ENSP00000407768|ENSG00000075391; ENSP00000356621|ENSG00000075391	RASAL2 Q8IW42;Q6P4F9;B1AKC7 "Similar to RAS protein activator like 2";"RASAL2 protein";"RAS protein activator like 2" ; RASAL2 Q8IW42;Q6P4F9;Q2TB22;E9PD20 "Similar to RAS protein activator like 2";"RASAL2 protein";"RASAL2 protein";"Uncharacterized protein"	1	0	2	0.00315209
962	ENSP00000248929|ENSG00000100359	SGSM3 Q96HU1 "Small G protein signaling modulator 3"	5	0	6	0.0200267
963	ENSP00000278886|ENSG00000101004	NINL Q9Y2I6 "Ninein-like protein"	2	0	4	0.0065123
965	ENSP00000412125|ENSG00000152582	SPEF2 SPEF2-006 "sperm flagellar 2 [Source:HGNC Symbol;Acc:26293]" "HGNC_transcript_name"	2	0	4	0.00715072
966	ENSP00000354611|ENSG00000019144	PHLDB1 Q86UU1 "Pleckstrin homology-like domain family B member 1"	1	0	2	0.00350877
967	ENSP00000325677|ENSG00000103549	RNF40 O75150 "E3 ubiquitin-protein ligase BRE1B"	2	0	2	0.004995
969	ENSP00000444236|ENSG00000168003; ENSP00000367122|ENSG00000168003	SLC3A2 NP_001013269.1 "4F2 cell-surface antigen heavy chain isoform f " ; SLC3A2 P08195 "4F2 cell-surface antigen heavy chain"	1	0	2	0.00834725
974	ENSP00000362953|ENSG00000119397	CEP110 Q5JVD1 "Centrosomal protein 110kDa"	2	0	2	0.00503018
975	ENSP00000416158|ENSG00000119321	FKBP15 Q5T1M5 "FK506-binding protein 15"	3	0	2	0.00482315
977	ENSP00000422153|ENSG00000164199	GPR98 GPR98-003 "G protein-coupled receptor 98 [Source:HGNC Symbol;Acc:17416]" "HGNC_transcript_name"	1	0	2	0.00310945
979	ENSP00000368169|ENSG00000107404	DVL1 P54792 "Segment polarity protein dishevelled homolog DVL-1-like"	1	0	1.45717	0.00746269
1025	ENSP00000351596|ENSG00000198677	TTC37 Q6PGP7 "Tetratricopeptide repeat protein 37"	3	0	4	0.00639386
1026	ENSP00000412361|ENSG00000161640	SIGLEC11 Q96RL6 "Sialic acid-binding Ig-like lectin 11"	1	0	2	0.00573066
1029	ENSP00000264659|ENSG00000017373	SRCIN1 Q9C0H9 "SRC kinase signaling inhibitor 1"	1	0	2	0.00338123
1031	ENSP00000342604|ENSG00000111879	FAM184A Q8NB25 "Protein FAM184A"	2	0	2	0.00438596
1034	ENSP00000265299|ENSG00000106125	FAM188B Q4G0A6 "Protein FAM188B"	1	0	2	0.00792602
1037	ENSP00000312649|ENSG00000155846	PPARGC1B Q86YN6 "Peroxisome proliferator-activated receptor gamma coactivator 1-beta"	1	0	2	0.00391007
1038	ENSP00000309893|ENSG00000173905	GOLIM4 C9J8T3 "Uncharacterized protein"	1	0	2	0.00748503
1040	ENSP00000357177|ENSG00000132694	ARHGEF11 Q6PFW2 "Rho guanine nucleotide exchange factor (GEF) 11"	2	0	2	0.00320102
1044	ENSP00000316772|ENSG00000180448	HMHA1 Q92619 "Minor histocompatibility protein HA-1Minor histocompatibility antigen HA-1"	1	0	2	0.00440141
1047	ENSP00000391100|ENSG00000088727; ENSP00000333942|ENSG00000088727; ENSP00000265529|ENSG00000088727	KIF9 Q9HAQ2 "Kinesin-like protein KIF9" ; KIF9 Q9HAQ2 "Kinesin-like protein KIF9" ; KIF9 Q9HAQ2 "Kinesin-like protein KIF9"	8	0	2	0.00632911
1051	ENSP00000382193|ENSG00000134571; ENSP00000256993|ENSG00000134571	MYBPC3 A8MXZ9 "Uncharacterized protein" ; MYBPC3 Q14896 "Myosin-binding protein C, cardiac-type"	1	0	1.45717	0.00392465

## Sheet: Exp2
Protein ID	Accession	Protein Name	Number of Peptides identified	Number of Peptides with Valid Quant	Total confidence	Peptide coverage
1	ENSP00000233242|ENSG00000084674	APOB P04114 "Apolipoprotein B-100Apolipoprotein B-48"	3764	1215	851.229	0.702389
2	ENSP00000372815|ENSG00000206340	C4A Q9UMV1;Q9UM89;Q6U2L9;Q6U2F6;Q6U2E7;Q6U2E0;Q5JNX2;Q4LE82 "Complement C4B1aComplement C4B2Complement C4B5";"ZA protein";"C4A3C4A4C4A6C4BC4B2C4B5";"C4A3";"C4B1";"C4B2C4B5";"Complement component 4A (Rodgers blood group)Uncharacterized protein";"C4A variant protein"	4322	0	587.11	0.845183
3	ENSP00000264613|ENSG00000047457	CP P00450 "Ceruloplasmin"	3196	932	374.037	0.84507
4	ENSP00000450384|ENSG00000241534; ENSP00000448991|ENSG00000243570; ENSP00000447504|ENSG00000239754; ENSP00000446706|ENSG00000242335; ENSP00000410815|ENSG00000244255	CFB B4E1Z4;A2BE06;A2ABJ9 "cDNA FLJ55673, highly similar to Complement factor B ";"Complement component 2";"Complement component 2" ; CFB B4E1Z4;A2BE06;A2ABJ9 "cDNA FLJ55673, highly similar to Complement factor B ";"Complement component 2";"Complement component 2" ; CFB B4E1Z4;A2BE06;A2ABJ9 "cDNA FLJ55673, highly similar to Complement factor B ";"Complement component 2";"Complement component 2" ; …	3050	797	375.352	0.719589
5	ENSP00000265983|ENSG00000110169	HPX P02790 "Hemopexin"	5521	1954	328.674	0.948052
6	ENSP00000356399|ENSG00000000971	CFH P08603 "Complement factor H"	3352	659	368.179	0.782291
7	ENSP00000417824|ENSG00000055955	ITIH4 B7ZKJ8 "ITIH4 protein"	2117	2	276.549	0.768984
8	ENSP00000350534|ENSG00000115414	FN1 Q9H382;Q7L553;Q53S27 "Fibronectin 1PRO2841";"FN1 protein";"Putative uncharacterized protein FN1"	1156	54	261.407	0.610294
9	ENSP00000421725|ENSG00000145321	GC D6RF20;D6RAK8 "Uncharacterized protein";"Uncharacterized protein"	2086	639	245.133	0.864097
10	ENSP00000263100|ENSG00000121410	A1BG P04217 "Alpha-1B-glycoprotein"	2502	891	221.574	0.787879
11	ENSP00000308541|ENSG00000180210	F2 P00734 "ProthrombinActivation peptide fragment 1Activation peptide fragment 2Thrombin light chainThrombin heavy chain"	1601	528	221.231	0.76045
12	ENSP00000308938|ENSG00000122194	PLG P00747 "PlasminogenPlasmin heavy chain AActivation peptideAngiostatinPlasmin heavy chain A, short formPlasmin light chain B"	1379	324	223.546	0.792593
13	ENSP00000356671|ENSG00000117601	SERPINC1 P01008 "Antithrombin-III"	2473	566	217.471	0.831897
14	ENSP00000362924|ENSG00000148180	GSN P06396 "Gelsolin"	1093	301	199.032	0.773657
15	ENSP00000351190|ENSG00000151655	ITIH2 P19823 "Inter-alpha-trypsin inhibitor heavy chain H2"	1804	667	210.344	0.615222
16	ENSP00000438707|ENSG00000145192	AHSG NP_001613.2 "alpha-2-HS-glycoprotein "	2169	803	179.313	0.699769
17	ENSP00000350425|ENSG00000110244	APOA4 P06727 "Apolipoprotein A-IV"	1227	489	196.052	0.936869
18	ENSP00000376795|ENSG00000196136; ENSP00000376793|ENSG00000196136	SERPINA3 P01011 "Alpha-1-antichymotrypsinAlpha-1-antichymotrypsin His-Pro-less" ; SERPINA3 P01011 "Alpha-1-antichymotrypsinAlpha-1-antichymotrypsin His-Pro-less"	2496	941	190.151	0.71875
19	ENSP00000223642|ENSG00000106804	C5 P01031 "Complement C5Complement C5 beta chainComplement C5 alpha chainC5a anaphylatoxinComplement C5 alpha' chain"	761	345	191.471	0.559069
20	ENSP00000265023|ENSG00000113889	KNG1 P01042 "Kininogen-1Kininogen-1 heavy chainT-kininBradykininLysyl-bradykininKininogen-1 light chainLow molecular weight growth-promoting factor"	2137	54	207.082	0.667702
21	ENSP00000273283|ENSG00000055957	ITIH1 P19827 "Inter-alpha-trypsin inhibitor heavy chain H1"	1077	249	185.177	0.648738
22	ENSP00000306361|ENSG00000171560	FGA P02671 "Fibrinogen alpha chainFibrinopeptide A"	888	217	180.78	0.481524
23	ENSP00000323929|ENSG00000175899	A2M P01023 "Alpha-2-macroglobulin"	568	194	167.645	0.565807
24	ENSP00000226355|ENSG00000079557	AFM P43652 "Afamin"	1096	428	153.167	0.72788
25	ENSP00000205948|ENSG00000091583	APOH P02749 "Beta-2-glycoprotein 1"	1074	309	135.664	0.866667
26	ENSP00000338861|ENSG00000039537	C6 P13671 "Complement component C6"	611	227	134.693	0.5803
27	ENSP00000226218|ENSG00000255604	AC002094.1 P04004 "VitronectinVitronectin V65 subunitVitronectin V10 subunitSomatomedin-B"	1858	618	148.835	0.621339
28	ENSP00000385035|ENSG00000182326	C1S P09871 "Complement C1s subcomponentComplement C1s subcomponent heavy chainComplement C1s subcomponent light chain"	457	120	110.591	0.68314
29	ENSP00000378131|ENSG00000205403	CFI Q6LAM0;E7ETH0;D6R9Z8 "Light chain of factor I";"Uncharacterized protein";"Uncharacterized protein"	728	193	117.198	0.678511
30	ENSP00000322061|ENSG00000112936	C7 P10643 "Complement component C7"	435	161	108.977	0.588375
31	ENSP00000415769|ENSG00000162267	ITIH3 Q06033 "Inter-alpha-trypsin inhibitor heavy chain H3"	608	174	110.847	0.564045
32	ENSP00000265132|ENSG00000106927	AMBP P02760 "Protein AMBPAlpha-1-microglobulinInter-alpha-trypsin inhibitor light chainTrypstatin"	1118	276	101.389	0.724432
33	ENSP00000302621|ENSG00000171236	LRG1 P02750 "Leucine-rich alpha-2-glycoprotein"	720	235	98.5565	0.706052
34	ENSP00000263408|ENSG00000113600	C9 P02748 "Complement component C9Complement component C9aComplement component C9b"	821	184	105.431	0.593918
35	ENSP00000245907|ENSG00000125730	C3 P01024 "Complement C3Complement C3 beta chainComplement C3 alpha chainC3a anaphylatoxinComplement C3b alpha' chainComplement C3c alpha' chain fragment 1Complement C3dg fragmentComplement C3g fragmentComplement C3d fragmentComplement C3f fragmentComplement C /.../ha' chain fragment 2"	320	89	115.595	0.367408
36	ENSP00000315130|ENSG00000120885	CLU P10909 "ClusterinClusterin beta chainClusterin alpha chain"	955	136	98.9991	0.556886
37	ENSP00000252486|ENSG00000130203	APOE P02649 "Apolipoprotein E"	526	165	97.625	0.946372
38	ENSP00000254722|ENSG00000132386	SERPINF1 P36955 "Pigment epithelium-derived factor"	438	181	90.5718	0.784689
39	ENSP00000290575|ENSG00000159403	C1R P00736 "Complement C1r subcomponentComplement C1r subcomponent heavy chainComplement C1r subcomponent light chain"	449	137	91.5476	0.543413
40	ENSP00000292401|ENSG00000160862	AZGP1 P25311 "Zinc-alpha-2-glycoprotein"	1008	442	103.259	0.795302
41	ENSP00000253496|ENSG00000131187	F12 P00748 "Coagulation factor XIICoagulation factor XIIa heavy chainBeta-factor XIIa part 1Beta-factor XIIa part 2Coagulation factor XIIa light chain"	312	106	90.3951	0.547967
42	ENSP00000367574|ENSG00000149131; ENSP00000278407|ENSG00000149131	SERPING1 B4E1H2;B4E1F0 "cDNA FLJ58564, highly similar to Plasma protease C1 inhibitor";"cDNA FLJ58826, highly similar to Plasma protease C1 inhibitor" ; SERPING1 P05155 "Plasma protease C1 inhibitor"	432	149	86.5243	0.582178
43	ENSP00000232003|ENSG00000113905	HRG P04196 "Histidine-rich glycoprotein"	805	270	81.3796	0.531429
44	ENSP00000426629|ENSG00000164344	KLKB1 C9JCT1;C9IYG8 "Uncharacterized protein";"Uncharacterized protein"	349	110	99.6451	0.623907
45	ENSP00000358863|ENSG00000196924; ENSP00000416926|ENSG00000196924; ENSP00000353467|ENSG00000196924; ENSP00000358866|ENSG00000196924	FLNA Q96C61;Q86TQ3;Q5HY54 "FLNA protein";"Similar to filamin C, gamma (Actin binding protein 280)";"Filamin A, alpha (Actin binding protein 280)" ; FLNA Q96C61;Q8TES4;Q86TQ3;Q6NXF2;Q60FE6 "FLNA protein";"FLJ00119 protein";"Similar to filamin C, gamma (Actin binding protein 280)";"FLNA protein";"Filamin A" ; FLNA Q96C61;Q8TES4;Q86TQ3;Q6NXF2;Q60FE6 "FLNA protein";"FLJ00119 protein";"Similar to fila…	98	35	93.5817	0.227848
46	ENSP00000215727|ENSG00000099937	SERPIND1 P05546 "Heparin cofactor 2"	367	98	81.5547	0.647295
47	ENSP00000354458|ENSG00000157131	C8A P07357 "Complement component C8 alpha chain"	338	106	75.9577	0.476027
48	ENSP00000356382|ENSG00000143278	F13B P05160 "Coagulation factor XIII B chain"	219	71	76.3272	0.608169
49	ENSP00000316029|ENSG00000137076	TLN1 Q9Y490 "Talin-1"	158	61	90.6288	0.238095
50	ENSP00000356771|ENSG00000198734; ENSP00000356770|ENSG00000198734	F5 P12259 "Coagulation factor VCoagulation factor V heavy chainCoagulation factor V light chain" ; F5 Q8TD21;Q2HZZ1;Q1L610 "Mutant coagulation factor V";"Coagulation factor V";"Coagulation factor V"	301	71	91.6343	0.227068
51	ENSP00000371493|ENSG00000167711	SERPINF2 P08697 "Alpha-2-antiplasmin"	387	141	76.5784	0.515275
52	ENSP00000345968|ENSG00000161031	PGLYRP2 Q96PD5 "N-acetylmuramoyl-L-alanine amidase"	448	3	76.5853	0.588542
53	ENSP00000416683|ENSG00000099769	IGFALS E9PGU3 "Uncharacterized protein"	287	100	62.0314	0.511664
54	ENSP00000360524|ENSG00000138207	RBP4 Q5VY30 "Retinol binding protein 4, plasma"	1461	329	67.1689	0.844221
55	ENSP00000440113|ENSG00000021852	C8B C8B-201 "complement component 8, beta polypeptide [Source:HGNC Symbol;Acc:1353]" "HGNC_transcript_name"	218	91	68.9001	0.586011
56	ENSP00000355627|ENSG00000135744	AGT P01019 "AngiotensinogenAngiotensin-1Angiotensin-2Angiotensin-3"	283	76	53.5401	0.548454
57	ENSP00000266718|ENSG00000139329	LUM P51884 "Lumican"	403	144	62.4709	0.573964
58	ENSP00000298841|ENSG00000100665	SERPINA4 P29622 "Kallistatin"	224	87	53.2176	0.611241
59	ENSP00000414287|ENSG00000173531	MST1 NP_066278.3 "hepatocyte growth factor-like protein precursor "	105	47	53.0558	0.412414
60	ENSP00000361841|ENSG00000035403; ENSP00000211998|ENSG00000035403	VCL NP_003364.1 "vinculin isoform VCL " ; VCL P18206 "Vinculin"	91	34	58.8914	0.363039
61	ENSP00000261405|ENSG00000110799	VWF P04275 "von Willebrand factorvon Willebrand antigen 2"	72	27	66.8215	0.120156
62	ENSP00000329374|ENSG00000123561	SERPINA7 P05543 "Thyroxine-binding globulin"	158	44	56.7529	0.457831
63	ENSP00000356455|ENSG00000116690	PRG4 B3KQ20 "cDNA FLJ32635 fis, clone SYNOV2000178, highly similar to Proteoglycan-4"	151	53	57.8004	0.18688
64	ENSP00000348170|ENSG00000257017	HP P00738 "HaptoglobinHaptoglobin alpha chainHaptoglobin beta chain"	237	99	62.1637	0.62069
65	ENSP00000246662|ENSG00000171403	KRT9 P35527 "Keratin, type I cytoskeletal 9"	226	40	53.9273	0.449438
66	ENSP00000351682|ENSG00000150656	CNDP1 Q96KN2 "Beta-Ala-His dipeptidase"	106	30	45.7803	0.540434
67	ENSP00000358043|ENSG00000143369	ECM1 Q16610 "Extracellular matrix protein 1"	117	36	48.5167	0.564815
68	ENSP00000255040|ENSG00000132703	APCS P02743 "Serum amyloid P-componentSerum amyloid P-component(1-203)"	355	98	44.4439	0.70852
69	ENSP00000404288|ENSG00000090512; ENSP00000265029|ENSG00000090512	FETUB Q9UGM5 "Fetuin-B" ; FETUB Q9UGM5 "Fetuin-B"	113	44	43.5251	0.520942
70	ENSP00000252244|ENSG00000167768	KRT1 P04264 "Keratin, type II cytoskeletal 1"	142	29	54.1198	0.468944
71	ENSP00000295546|ENSG00000163359	COL6A3 Q8N4Z1;E9PCV6;C9JNG9 "Similar to collagen, type VI, alpha 3";"Uncharacterized protein";"Uncharacterized protein"	82	32	51.0117	0.128989
72	ENSP00000264870|ENSG00000124491	F13A1 P00488 "Coagulation factor XIII A chain"	71	36	44.4753	0.348361
73	ENSP00000313967|ENSG00000173369	C1QB P02746 "Complement C1q subcomponent subunit B"	236	33	41.8971	0.509881
74	ENSP00000294728|ENSG00000162692	VCAM1 P19320 "Vascular cell adhesion protein 1"	43	14	39.5351	0.32341
75	ENSP00000264381|ENSG00000114200	BCHE P06276 "Cholinesterase"	77	27	32.0281	0.247508
76	ENSP00000387438|ENSG00000229353	TNXB Q5JNX3;E9PHU4;B6RHJ5 "Tenascin XB";"Uncharacterized protein";"Growth-inhibiting protein 45"	84	33	47.024	0.0934466
77	ENSP00000331514|ENSG00000184009	ACTG1 P63261 "Actin, cytoplasmic 2Actin, cytoplasmic 2, N-terminally processed"	118	8	41.1023	0.493333
78	ENSP00000269576|ENSG00000186395	KRT10 P13645 "Keratin, type I cytoskeletal 10"	52	10	43.8677	0.385274
79	ENSP00000384957|ENSG00000088926	F11 P03951 "Coagulation factor XICoagulation factor XIa heavy chainCoagulation factor XIa light chain"	95	24	42.4803	0.3392
80	ENSP00000261994|ENSG00000140093	SERPINA10 Q9UK55 "Protein Z-dependent protease inhibitor"	86	30	37.6253	0.497748
81	ENSP00000381581|ENSG00000136167; ENSP00000315757|ENSG00000136167	LCP1 P13796 "Plastin-2" ; LCP1 P13796 "Plastin-2"	102	27	43.9586	0.448166
82	ENSP00000369816|ENSG00000129214	SHBG P04278 "Sex hormone-binding globulin"	131	59	38.578	0.569652
83	ENSP00000416587|ENSG00000088812	ATRN C9J7K1 "Uncharacterized protein"	46	8	44.9472	0.180818
84	ENSP00000385521|ENSG00000077942	FBLN1 B1AHL2 "Fibulin 1Uncharacterized protein"	62	3	38.7436	0.34258
85	ENSP00000385519|ENSG00000170458; ENSP00000304236|ENSG00000170458	CD14 P08571 "Monocyte differentiation antigen CD14Monocyte differentiation antigen CD14, urinary formMonocyte differentiation antigen CD14, membrane-bound form" ; CD14 P08571 "Monocyte differentiation antigen CD14Monocyte differentiation antigen CD14, urinary formMonocyte differentiation antigen CD14, membrane-bound form"	123	40	32.1731	0.504
86	ENSP00000300933|ENSG00000167460	TPM4 P67936 "Tropomyosin alpha-4 chain"	68	8	40.9177	0.669355
87	ENSP00000364494|ENSG00000110245	APOC3 P02656 "Apolipoprotein C-III"	272	97	30.3165	0.675214
88	ENSP00000356384|ENSG00000134389	CFHR5 Q9BXR6 "Complement factor H-related protein 5"	94	30	39.0007	0.323777
89	ENSP00000252491|ENSG00000130208	APOC1 P02654 "Apolipoprotein C-ITruncated apolipoprotein C-I"	96	42	29.4922	0.578313
90	ENSP00000377783|ENSG00000184500	PROS1 P07225 "Vitamin K-dependent protein S"	121	39	38.1155	0.236686
91	ENSP00000296130|ENSG00000163815	CLEC3B P05452 "Tetranectin"	147	90	37.8193	0.663366
92	ENSP00000372224|ENSG00000109758	HGFAC Q04756 "Hepatocyte growth factor activatorHepatocyte growth factor activator short chainHepatocyte growth factor activator long chain"	93	0	33.8114	0.29313
93	ENSP00000336792|ENSG00000127241	MASP1 P48740 "Mannan-binding lectin serine protease 1Mannan-binding lectin serine protease 1 heavy chainMannan-binding lectin serine protease 1 light chain"	50	12	35.4727	0.296137
94	ENSP00000443283|ENSG00000148702; ENSP00000277903|ENSG00000148702	HABP2 NP_001171131.1 "hyaluronan-binding protein 2 isoform 2 " ; HABP2 Q14520 "Hyaluronan-binding protein 2Hyaluronan-binding protein 2 50 kDa heavy chainHyaluronan-binding protein 2 50 kDa heavy chain alternate formHyaluronan-binding protein 2 27 kDa light chainHyaluronan-binding protein 2 27 kDa light chain alternate form"	137	48	37.2971	0.320225
95	ENSP00000344115|ENSG00000179776	CDH5 P33151 "Cadherin-5"	70	37	35.6372	0.232143
96	ENSP00000359446|ENSG00000120054	CPN1 P15169 "Carboxypeptidase N catalytic chain"	91	43	35.7734	0.482533
97	ENSP00000356385|ENSG00000080910	CFHR2 P36980 "Complement factor H-related protein 2"	335	49	49.8494	0.707407
98	ENSP00000356969|ENSG00000158874	APOA2 P02652 "Apolipoprotein A-IIApolipoprotein A-II(1-76)"	97	53	29.1447	0.77
99	ENSP00000270879|ENSG00000142748	FCN3 O75636 "Ficolin-3"	163	41	31.6694	0.565217
100	ENSP00000364709|ENSG00000126218	F10 P00742 "Coagulation factor XFactor X light chainFactor X heavy chainActivated factor Xa heavy chain"	46	12	33.7442	0.270492
101	ENSP00000306099|ENSG00000171564	FGB P02675 "Fibrinogen beta chainFibrinopeptide B"	92	11	32.7549	0.179226
102	ENSP00000319464|ENSG00000178772	CPN2 P22792 "Carboxypeptidase N subunit 2"	116	34	30.715	0.322936
103	ENSP00000359629|ENSG00000095713	CRTAC1 Q9NQ79 "Cartilage acidic protein 1"	36	13	31.5556	0.290469
104	ENSP00000385564|ENSG00000173372; ENSP00000363773|ENSG00000173372	C1QA P02745 "Complement C1q subcomponent subunit A" ; C1QA P02745 "Complement C1q subcomponent subunit A"	94	49	27.4756	0.481633
105	ENSP00000237014|ENSG00000118271	TTR P02766 "Transthyretin"	130	37	29.0164	0.836735
106	ENSP00000266542|ENSG00000139178	C1RL Q9NZP8 "Complement C1r subcomponent-like protein"	161	36	41.8808	0.392197
107	ENSP00000324173|ENSG00000044574	HSPA5 P11021 "78 kDa glucose-regulated protein"	42	10	28.9334	0.302752
108	ENSP00000416330|ENSG00000120708	TGFBI Q15582 "Transforming growth factor-beta-induced protein ig-h3"	47	24	29.3495	0.243045
109	ENSP00000356574|ENSG00000116260	QSOX1 O00391 "Sulfhydryl oxidase 1"	50	11	28.9326	0.250335
110	ENSP00000224181|ENSG00000176919	C8G P07360 "Complement component C8 gamma chain"	123	77	24.7812	0.613861
111	ENSP00000370473|ENSG00000146674; ENSP00000275521|ENSG00000146674	IGFBP3 B3KPF0 "cDNA FLJ31712 fis, clone NT2RI2006445, highly similar to Insulin-like growth factor-binding protein 3cDNA FLJ34387 fis, clone HCHON1000191, highly similar to Insulin-like growth factor-binding protein 3cDNA FLJ38550 fis, clone HCHON2002123, highly similar to Insulin-like growth factor-binding protein 3cDNA PSEC0177 fis, clone OVARC1000287, highly similar to Insulin-like growth fact…	65	31	34.8097	0.572391
112	ENSP00000363771|ENSG00000159189	C1QC P02747 "Complement C1q subcomponent subunit C"	370	64	29.0754	0.379592
113	ENSP00000444071|ENSG00000177575	CD163 CD163-005 "CD163 molecule [Source:HGNC Symbol;Acc:1631]" "HGNC_transcript_name"	19	9	25.6001	0.144274
114	ENSP00000264036|ENSG00000076706	MCAM P43121 "Cell surface glycoprotein MUC18"	31	15	25.0951	0.249226
115	ENSP00000310861|ENSG00000172867	KRT2 P35908 "Keratin, type II cytoskeletal 2 epidermal"	64	12	27.9964	0.320814
116	ENSP00000356037|ENSG00000123838	C4BPA P04003 "C4b-binding protein alpha chain"	77	37	22.8491	0.234506
117	ENSP00000321334|ENSG00000198670	LPA P08519 "Apolipoprotein(a)"	156	34	37.416	0.0990196
118	ENSP00000332139|ENSG00000197766	CFD P00746 "Complement factor D"	66	50	22.3427	0.521739
119	ENSP00000407961|ENSG00000231543; ENSP00000405800|ENSG00000235017; ENSP00000402278|ENSG00000235696; ENSP00000392835|ENSG00000226560; ENSP00000372853|ENSG00000206372; ENSP00000364660|ENSG00000204364; ENSP00000299367|ENSG00000166278	C2 P06681 "Complement C2Complement C2b fragmentComplement C2a fragment" ; C2 P06681 "Complement C2Complement C2b fragmentComplement C2a fragment" ; C2 P06681 "Complement C2Complement C2b fragmentComplement C2a fragment" ; C2 P06681 "Complement C2Complement C2b fragmentComplement C2a fragment" ; C2 P06681 "Complement C2Complement C2b fragmentComplement C2a fragment" ; C2 P06681 "Complement C2Compl…	451	63	111.784	0.602394
120	ENSP00000441450|ENSG00000129988; ENSP00000217407|ENSG00000129988	LBP Q8TCF0 "LBP protein" ; LBP P18428 "Lipopolysaccharide-binding protein"	64	33	24.6474	0.24109
121	ENSP00000181383|ENSG00000080618	CPB2 Q96IY4 "Carboxypeptidase B2"	56	22	28.455	0.382979
122	ENSP00000363827|ENSG00000142798	HSPG2 P98160 "Basement membrane-specific heparan sulfate proteoglycan core proteinEndorepellinLG3 peptide"	82	9	38.6707	0.0610339
123	ENSP00000342850|ENSG00000170099	SERPINA6 P08185 "Corticosteroid-binding globulin"	49	11	18.5148	0.266667
124	ENSP00000420939|ENSG00000250722	SEPP1 NP_001078955.1;NP_005401.3 "selenoprotein P isoform 1 precursor ";"selenoprotein P isoform 1 precursor "	72	34	23.2703	0.296588
125	ENSP00000373477|ENSG00000211445	GPX3 P22352 "Glutathione peroxidase 3"	85	51	22.6553	0.40708
126	ENSP00000221347|ENSG00000090920	FCGBP Q9Y6R7 "IgGFc-binding protein"	38	8	31.8951	0.0505088
127	ENSP00000414272|ENSG00000072110; ENSP00000377941|ENSG00000072110	ACTN1 B3V8S3 "Actinin 1 smooth muscle variantActinin, alpha 1, isoform CRA_e" ; ACTN1 Q5ZEZ4;Q1HE25 "Alpha-actinin 1";"Actinin alpha 1 isoform b"	73	26	26.8372	0.210823
128	ENSP00000348997|ENSG00000160323	ADAMTS13 Q6QNA4 "Von Willebrand factor-cleaving protease"	50	15	22.3698	0.104478
129	ENSP00000393745|ENSG00000113889; ENSP00000287611|ENSG00000113889	KNG1 B4DPP8 "cDNA FLJ53075, highly similar to Kininogen-1" ; KNG1 NP_000884.1 "kininogen-1 isoform 2 "	2144	46	202.483	0.824096
130	ENSP00000380189|ENSG00000126759; ENSP00000247153|ENSG00000126759	CFP P27918 "Properdin" ; CFP P27918 "Properdin"	63	20	18.9034	0.287846
131	ENSP00000406381|ENSG00000224916	APOC4 P02655 "Apolipoprotein C-II"	58	22	21.5135	0.606299
132	ENSP00000252490|ENSG00000234906	APOC2 P02655 "Apolipoprotein C-II"	205	48	23.7017	0.782178
133	ENSP00000256509|ENSG00000134121	CHL1 C9JW79;C9JH37;C9JEY3;C9J905 "Uncharacterized protein";"Uncharacterized protein";"Uncharacterized protein";"Uncharacterized protein"	17	7	16.4507	0.0915033
134	ENSP00000377650|ENSG00000101981	F9 P00740 "Coagulation factor IXCoagulation factor IXa light chainCoagulation factor IXa heavy chain"	43	14	23.5612	0.314421
135	ENSP00000404030|ENSG00000115718	PROC Q8J004;Q8J003;Q6V7X9;E7EVH6;E7EU72;E7END6;B4DPQ7;B4DPC8 "Protein C";"Protein C";"Protein C";"Uncharacterized protein";"Uncharacterized protein";"Uncharacterized protein";"cDNA FLJ51925, highly similar to Vitamin K-dependent protein C ";"cDNA FLJ51023, highly similar to Vitamin K-dependent protein C "	40	12	17.8406	0.238372
136	ENSP00000333203|ENSG00000188488	SERPINA5 P05154 "Plasma serine protease inhibitor"	46	21	20.8061	0.302956
137	ENSP00000264832|ENSG00000090339	ICAM1 P05362 "Intercellular adhesion molecule 1"	34	6	19.3957	0.229323
138	ENSP00000363079|ENSG00000165471	MBL2 P11226 "Mannose-binding protein C"	33	6	16.463	0.407258
139	ENSP00000296028|ENSG00000163736	PPBP P02775 "Platelet basic proteinConnective tissue-activating peptide IIITC-2Connective tissue-activating peptide III(1-81)Beta-thromboglobulinNeutrophil-activating peptide 2(74)Neutrophil-activating peptide 2(73)Neutrophil-activating peptide 2TC-1Neutrophil-a /.../ing peptide 2(1-66)Neutrophil-activating peptide 2(1-63)"	82	16	14.9759	0.59375
140	ENSP00000236671|ENSG00000117984	CTSD P07339 "Cathepsin DCathepsin D light chainCathepsin D heavy chain"	11	4	14	0.228155
141	ENSP00000439156|ENSG00000105664; ENSP00000403361|ENSG00000105664; ENSP00000222271|ENSG00000105664	COMP COMP-007 "cartilage oligomeric matrix protein [Source:HGNC Symbol;Acc:2227]" "HGNC_transcript_name" ; COMP COMP-201 "cartilage oligomeric matrix protein [Source:HGNC Symbol;Acc:2227]" "HGNC_transcript_name" ; COMP P49747 "Cartilage oligomeric matrix protein"	28	8	19.4955	0.164365
142	ENSP00000443853|ENSG00000182871	COL18A1 COL18A1-203 "collagen, type XVIII, alpha 1 [Source:HGNC Symbol;Acc:2195]" "HGNC_transcript_name"	28	13	18.5039	0.0746864
143	ENSP00000255030|ENSG00000132693	CRP P02741 "C-reactive proteinC-reactive protein(1-205)"	80	57	16.1908	0.3125
144	ENSP00000261267|ENSG00000090382	LYZ P61626 "Lysozyme C"	80	20	20.1161	0.614865
145	ENSP00000354280|ENSG00000010438	PRSS3 P35030 "Trypsin-3"	112	2	17.5024	0.1875
146	ENSP00000357156|ENSG00000073754	CD5L O43866 "CD5 antigen-like"	43	12	20.1308	0.331412
147	ENSP00000244137|ENSG00000124299	PEPD P12955 "Xaa-Pro dipeptidase"	18	5	16.5717	0.227181
148	ENSP00000381448|ENSG00000101439	CST3 P01034 "Cystatin-C"	53	27	17.3928	0.657534
149	ENSP00000318472|ENSG00000149294	NCAM1 P13591 "Neural cell adhesion molecule 1"	11	4	12.7795	0.0966981
150	ENSP00000225655|ENSG00000108518	PFN1 P07737 "Profilin-1"	21	15	17.3223	0.635714
151	ENSP00000380070|ENSG00000111640; ENSP00000380067|ENSG00000111640; ENSP00000229239|ENSG00000111640	GAPDH P04406 "Glyceraldehyde-3-phosphate dehydrogenase" ; GAPDH Q5ZEY3;E7EUT4;E7EPW1;A4UCT1 "Glyceraldehyde-3-phosphate dehydrogenase";"Glyceraldehyde-3-phosphate dehydrogenase";"Uncharacterized protein";"Glyceraldehyde-3-phosphate dehydrogenase" ; GAPDH P04406 "Glyceraldehyde-3-phosphate dehydrogenase"	16	8	15.6308	0.304478
152	ENSP00000361554|ENSG00000066056	TIE1 P35590 "Tyrosine-protein kinase receptor Tie-1"	7	6	12.4616	0.0905097
153	ENSP00000393831|ENSG00000163631; ENSP00000295897|ENSG00000163631	ALB ALB-202 "albumin [Source:HGNC Symbol;Acc:399]" "HGNC_transcript_name" ; ALB P02768 "Serum albumin"	82	5	24.8863	0.228155
154	ENSP00000364697|ENSG00000126231; ENSP00000344458|ENSG00000126231	PROZ P22891 "Vitamin K-dependent protein Z" ; PROZ B0YJC6 "Vitamin K-dependent protein Z variant 1"	25	12	14.6332	0.165
155	ENSP00000447006|ENSG00000018236; ENSP00000325660|ENSG00000018236	CNTN1 NP_001834.2 "contactin-1 isoform 1 precursor " ; CNTN1 Q12860 "Contactin-1"	47	6	18.8862	0.125737
156	ENSP00000353408|ENSG00000147065	MSN P26038 "Moesin"	21	5	17.0103	0.149047
157	ENSP00000233809|ENSG00000115457	IGFBP2 P18065 "Insulin-like growth factor-binding protein 2"	33	17	14.5957	0.316923
158	ENSP00000357727|ENSG00000163220	S100A9 P06702 "Protein S100-A9"	12	2	14.2301	0.719298
159	ENSP00000388212|ENSG00000169814	BTD C9JSN9;C9J387;B4DLJ9 "Uncharacterized protein";"Uncharacterized protein";"cDNA FLJ51892, highly similar to Biotinidase "	66	40	12.9889	0.166972
160	ENSP00000409733|ENSG00000149177	PTPRJ Q9NPR5;Q6P4H4;E9PG76 "PTPRJ, protein tyrosine phosphatase receptor J, eta";"PTPRJ protein";"Uncharacterized protein"	34	2	15.4815	0.19666
161	ENSP00000438601|ENSG00000108679; ENSP00000262776|ENSG00000108679	LGALS3BP B4DVE1 "cDNA FLJ53478, highly similar to Galectin-3-binding protein" ; LGALS3BP Q08380 "Galectin-3-binding protein"	16	7	13.5747	0.164049
162	ENSP00000306864|ENSG00000168140	VASN Q6EMK4 "Vasorin"	29	12	15.8651	0.20208
163	ENSP00000216181|ENSG00000100345	MYH9 P35579 "Myosin-9"	26	5	15.392	0.0744898
164	ENSP00000222381|ENSG00000005421	PON1 P27169 "Serum paraoxonase/arylesterase 1"	22	6	14.9632	0.24507
165	ENSP00000415283|ENSG00000108622	ICAM2 P13598 "Intercellular adhesion molecule 2"	31	6	12.746	0.298182
166	ENSP00000378058|ENSG00000115380; ENSP00000378057|ENSG00000115380	EFEMP1 Q12805 "EGF-containing fibulin-like extracellular matrix protein 1" ; EFEMP1 Q12805 "EGF-containing fibulin-like extracellular matrix protein 1"	33	10	13.4653	0.144016
167	ENSP00000357453|ENSG00000111885	MAN1A1 P33908 "Mannosyl-oligosaccharide 1,2-alpha-mannosidase IA"	21	6	17.8122	0.19755
168	ENSP00000383690|ENSG00000009724	MASP2 O00187 "Mannan-binding lectin serine protease 2Mannan-binding lectin serine protease 2 A chainMannan-binding lectin serine protease 2 B chain"	45	15	13.7496	0.107872
169	ENSP00000428291|ENSG00000136960; ENSP00000403315|ENSG00000136960	ENPP2 E9PHP7 "Uncharacterized protein" ; ENPP2 E7EUF1 "Uncharacterized protein"	26	4	20.2825	0.126126
170	ENSP00000396783|ENSG00000185245; ENSP00000329380|ENSG00000185245	GP1BA P07359 "Platelet glycoprotein Ib alpha chainGlycocalicin" ; GP1BA E7ES66;E5FY30;E0D854;E0D852;A5CKE2 "Uncharacterized protein";"Glycoprotein Ib";"Platelet glycoprotein Ib alpha polypeptide type 4";"Platelet glycoprotein Ib alpha polypeptide type 2";"Platelet glycoprotein Ib alphaPlatelet glycoprotein Ib alpha polypeptide"	22	13	13.2826	0.0958466
171	ENSP00000296029|ENSG00000163737	PF4 P02776 "Platelet factor 4Platelet factor 4, short form"	24	5	11.3655	0.623762
172	ENSP00000357722|ENSG00000143546	S100A8 P05109 "Protein S100-A8"	30	18	15.4634	0.698925
173	ENSP00000364731|ENSG00000057593	F7 P08709 "Coagulation factor VIIFactor VII light chainFactor VII heavy chain"	18	6	14.4896	0.240343
174	ENSP00000398632|ENSG00000026508; ENSP00000391008|ENSG00000026508; ENSP00000389830|ENSG00000026508	CD44 E9PKC6;C1PHE6;C1PHC4;C1PHC3;C0STK4;B4XHE2 "Uncharacterized protein";"CD44 molecule";"CD44 molecule";"CD44 molecule";"CD44 molecule";"CD44" ; CD44 E9PKC6;C1PHE6;C1PHC4;C1PHC3;C0STK4;B4XHE2 "Uncharacterized protein";"CD44 molecule";"CD44 molecule";"CD44 molecule";"CD44 molecule";"CD44" ; CD44 Q9H5A7;E9PKC6;C1PHE6;C1PHC4;C1PHC3;C0STK4;B4XHE2 "CD44 molecule (Indian blood group)";"Uncharacterized…	26	20	11.6177	0.106469
175	ENSP00000278222|ENSG00000148965	SAA4 P35542 "Serum amyloid A-4 protein"	23	4	17.3883	0.507692
176	ENSP00000435033|ENSG00000107317; ENSP00000360687|ENSG00000107317; ENSP00000224167|ENSG00000107317	PTGDS NP_000945.3 "prostaglandin-H2 D-isomerase " ; PTGDS P41222 "Prostaglandin-H2 D-isomerase" ; PTGDS Q5SQ11;E9PEB1 "Prostaglandin D2 synthase 21kDa (Brain)";"Uncharacterized protein"	50	22	15.3588	0.494737
177	ENSP00000378669|ENSG00000149925; ENSP00000378661|ENSG00000149925	ALDOA P04075 "Fructose-bisphosphate aldolase A" ; ALDOA P04075 "Fructose-bisphosphate aldolase A"	21	3	15.1384	0.222488
178	ENSP00000414856|ENSG00000152583; ENSP00000282470|ENSG00000152583	SPARCL1 Q14515 "SPARC-like protein 1" ; SPARCL1 Q14515 "SPARC-like protein 1"	42	18	13.4486	0.120482
179	ENSP00000299767|ENSG00000166598	HSP90B1 P14625 "Endoplasmin"	14	3	15.1576	0.117061
180	ENSP00000296280|ENSG00000127241	MASP1 Q9NSY8;C9JLU5 "Putative uncharacterized protein DKFZp586F0824";"Uncharacterized protein"	40	7	30.1016	0.260989
181	ENSP00000408893|ENSG00000196083; ENSP00000314807|ENSG00000196083	IL1RAP Q8N9C1;C9JT28;C9J1D9;B1NLD0 "cDNA FLJ37788 fis, clone BRHIP2028593, weakly similar to Homo sapiens IL-1 receptor accessory protein mRNA";"Uncharacterized protein";"Uncharacterized protein";"Interleukin 1 receptor accessory protein variant AcPbInterleukin-1 receptor accessory protein transcript variant 3" ; IL1RAP Q8N9C1;C9JT28;C9J1D9;B1NLD0 "cDNA FLJ37788 fis, clone BRHIP2028593, weakly si…	31	5	15.5498	0.135371
182	ENSP00000230036|ENSG00000112293	GPLD1 P80108 "Phosphatidylinositol-glycan-specific phospholipase D"	14	6	13.9747	0.0988095
183	ENSP00000419425|ENSG00000196262	PPIA P62937 "Peptidyl-prolyl cis-trans isomerase A"	18	10	13.4244	0.50303
184	ENSP00000336762|ENSG00000214274	ANG P03950 "Angiogenin"	15	8	12.9156	0.469388
185	ENSP00000340858|ENSG00000166710	B2M P61769 "Beta-2-microglobulinBeta-2-microglobulin form pI 5.3"	41	6	14.7151	0.420168
186	ENSP00000362778|ENSG00000164530	PI16 Q6UXB8 "Peptidase inhibitor 16"	34	9	14.2201	0.136069
187	ENSP00000341198|ENSG00000067141; ENSP00000261908|ENSG00000067141	NEO1 B7ZKM9 "NEO1 protein" ; NEO1 Q92859 "Neogenin"	10	4	12.5672	0.0816761
188	ENSP00000398599|ENSG00000164924; ENSP00000379287|ENSG00000164924; ENSP00000379283|ENSG00000164924; ENSP00000379281|ENSG00000164924	YWHAZ P63104 "14-3-3 protein zeta/delta" ; YWHAZ P63104 "14-3-3 protein zeta/delta" ; YWHAZ P63104 "14-3-3 protein zeta/delta" ; YWHAZ P63104 "14-3-3 protein zeta/delta"	12	1	12.6645	0.371429
189	ENSP00000370813|ENSG00000167244; ENSP00000370799|ENSG00000167244; ENSP00000370786|ENSG00000167244; ENSP00000370720|ENSG00000167244	IGF2 IGF2-002 "insulin-like growth factor 2 (somatomedin A) [Source:HGNC Symbol;Acc:5466]" "HGNC_transcript_name" ; IGF2 IGF2-004 "insulin-like growth factor 2 (somatomedin A) [Source:HGNC Symbol;Acc:5466]" "HGNC_transcript_name" ; IGF2 IGF2-006 "insulin-like growth factor 2 (somatomedin A) [Source:HGNC Symbol;Acc:5466]" "HGNC_transcript_name" ; IGF2 IGF2-202 "insulin-like growth factor 2 (somato…	18	14	7.26536	0.240437
190	ENSP00000304945|ENSG00000154133	ROBO4 Q8WZ75 "Roundabout homolog 4"	48	9	17.2482	0.118173
191	ENSP00000327801|ENSG00000185624	P4HB P07237 "Protein disulfide-isomerase"	11	3	8.91525	0.0964567
192	ENSP00000314299|ENSG00000244414	CFHR1 Q03591 "Complement factor H-related protein 1"	503	11	75.7839	0.727273
193	ENSP00000371554|ENSG00000109610	SOD3 P08294 "Extracellular superoxide dismutase [Cu-Zn]"	14	8	12	0.295833
194	ENSP00000357521|ENSG00000143549	TPM3 Q8NI98;Q6LDX7 "Cytoskeletal tropomyosin TM30";"Cytoskeletal tropomyosin isoform (2.5 kb)"	52	7	26.6731	0.516129
195	ENSP00000300060|ENSG00000166825	ANPEP P15144 "Aminopeptidase N"	19	3	15.6424	0.0765253
196	ENSP00000223061|ENSG00000106333	PCOLCE Q15113 "Procollagen C-endopeptidase enhancer 1"	10	5	6.15397	0.11804
197	ENSP00000225927|ENSG00000108784	NAGLU P54802 "Alpha-N-acetylglucosaminidaseAlpha-N-acetylglucosaminidase 82 kDa formAlpha-N-acetylglucosaminidase 77 kDa form"	30	2	11.6018	0.0942127
198	ENSP00000379317|ENSG00000099250	NRP1 Q9H2E0;Q9H2D9;Q9H2D8;Q9H2D7;Q7Z5M2;Q5JWQ2;E9PEP6 "Neuropilin-1Putative uncharacterized protein DKFZp686M1967";"Neuropilin-1";"Neuropilin-1";"Neuropilin-1";"Neuropilin-1";"Neuropilin 1";"Uncharacterized protein"	27	6	12.0369	0.0860927
199	ENSP00000204679|ENSG00000090581	GNPTG Q9UJJ9 "N-acetylglucosamine-1-phosphotransferase subunit gamma"	10	1	13.0718	0.347541
200	ENSP00000260356|ENSG00000137801	THBS1 P07996 "Thrombospondin-1"	17	12	15.0742	0.0811966
201	ENSP00000300289|ENSG00000167004	PDIA3 P30101 "Protein disulfide-isomerase A3"	6	3	8.27951	0.10495
202	ENSP00000402060|ENSG00000073008	PVR P15151 "Poliovirus receptor"	30	1	10.8141	0.11271
203	ENSP00000234590|ENSG00000074800	ENO1 P06733 "Alpha-enolase"	23	4	12.7159	0.200461
204	ENSP00000359664|ENSG00000117151	CTBS Q01459 "Di-N-acetylchitobiase"	9	5	10.7145	0.145455
205	ENSP00000284088|ENSG00000153956	CACNA2D1 Q9UDU5;Q9UDL7;O95026 "Putative uncharacterized protein CACNA2D1";"Putative uncharacterized protein CACNA2D1";"Putative uncharacterized protein CACNA2D1"	12	2	13.7075	0.0873874
206	ENSP00000261590|ENSG00000046604	DSG2 Q14126 "Desmoglein-2"	8	5	9.64954	0.0572451
207	ENSP00000424822|ENSG00000187653	TMSL3 TMSL3-202 "thymosin-like 3 [Source:HGNC Symbol;Acc:11885]" "HGNC_transcript_name"	7	2	9.16558	0.492754
208	ENSP00000446528|ENSG00000236625	C4B Q9UMV1;Q9UM89;Q6U2L7;Q6U2H4;Q6U2E7;Q6U2E0 "Complement C4B1aComplement C4B2Complement C4B5";"ZA protein";"C4A2C4BC4B1";"C4B1";"C4B1";"C4B2C4B5"	4112	0	554.706	0.835689
209	ENSP00000312326|ENSG00000131471	AOC3 Q16853 "Membrane primary amine oxidase"	19	11	9.68238	0.0969856
210	ENSP00000362413|ENSG00000102144	PGK1 P00558 "Phosphoglycerate kinase 1"	8	4	8.65846	0.16307
211	ENSP00000357076|ENSG00000158710	TAGLN2 P37802 "Transgelin-2"	31	10	11.2808	0.4
212	ENSP00000229270|ENSG00000111669	TPI1 P60174 "Triosephosphate isomerase"	28	5	12.913	0.29021
213	ENSP00000437125|ENSG00000109971; ENSP00000432083|ENSG00000109971; ENSP00000227378|ENSG00000109971	HSPA8 Q9NZ87;Q96IS6;Q96H53;Q96BE0;E9PS65;E9PQQ4;E9PQK7;E9PPY6;E9PN89;E9PN25;E9PM13;E9PLF4;E9PK54;A8K7Q2 "Uncharacterized bone marrow protein BM034";"HSPA8 protein";"HSPA8 protein";"Putative uncharacterized protein";"Uncharacterized protein";"Uncharacterized protein";"Uncharacterized protein";"Uncharacterized protein";"Uncharacterized protein";"Uncharacterized protein";"Uncharacterized protein";"U…	21	3	11.4763	0.126935
214	ENSP00000389026|ENSG00000096006; ENSP00000360201|ENSG00000096006; ENSP00000263045|ENSG00000096006	CRISP3 P16562 "Cysteine-rich secretory protein 2" ; CRISP3 P54108 "Cysteine-rich secretory protein 3" ; CRISP3 P54108 "Cysteine-rich secretory protein 3"	21	6	13.3389	0.272388
215	ENSP00000269907|ENSG00000105426; ENSP00000348321|ENSG00000105426; ENSP00000347106|ENSG00000105426; ENSP00000262963|ENSG00000105426	PTPRS NP_570924.2 "receptor-type tyrosine-protein phosphatase S isoform 2 precursor " ; PTPRS PTPRS-206 "protein tyrosine phosphatase, receptor type, S [Source:HGNC Symbol;Acc:9681]" "HGNC_transcript_name" ; PTPRS PTPRS-204 "protein tyrosine phosphatase, receptor type, S [Source:HGNC Symbol;Acc:9681]" "HGNC_transcript_name" ; PTPRS PTPRS-201 "protein tyrosine phosphatase, receptor type, S [Source…	57	2	13.3019	0.0649215
216	ENSP00000405546|ENSG00000012223; ENSP00000231751|ENSG00000012223	LTF E7ER44;C9J0S5 "Uncharacterized protein";"Uncharacterized protein" ; LTF P02788 "LactotransferrinKaliocin-1Lactoferroxin-ALactoferroxin-BLactoferroxin-C"	7	1	9.15363	0.0861582
217	ENSP00000379386|ENSG00000111716	LDHB P07195 "L-lactate dehydrogenase B chain"	14	2	7.55522	0.140719
218	ENSP00000243077|ENSG00000123384	LRP1 Q07954 "Prolow-density lipoprotein receptor-related protein 1Low-density lipoprotein receptor-related protein 1 85 kDa subunitLow-density lipoprotein receptor-related protein 1 515 kDa subunitLow-density lipoprotein receptor-related protein 1 intracellular domain"	30	3	17.3181	0.0193662
219	ENSP00000241052|ENSG00000121691	CAT P04040 "Catalase"	16	2	11.5216	0.134725
220	ENSP00000339950|ENSG00000149781; ENSP00000279227|ENSG00000149781	FERMT3 NP_113659.3 "fermitin family homolog 3 short form " ; FERMT3 Q86UX7 "Fermitin family homolog 3"	8	1	9.74741	0.125189
221	ENSP00000217133|ENSG00000101162	TUBB1 Q9H4B7 "Tubulin beta-1 chain"	4	1	8	0.0709534
222	ENSP00000167586|ENSG00000186847	KRT14 P02533 "Keratin, type I cytoskeletal 14"	25	1	17.5428	0.197034
223	ENSP00000344419|ENSG00000005381	MPO MPO-202 "myeloperoxidase [Source:HGNC Symbol;Acc:7218]" "HGNC_transcript_name"	30	2	10.5938	0.0810811
224	ENSP00000340520|ENSG00000055955	ITIH4 ITIH4-201 "inter-alpha (globulin) inhibitor H4 (plasma Kallikrein-sensitive glycoprotein) [Source:HGNC Symbol;Acc:6169]" "HGNC_transcript_name"	2070	7	274.955	0.798687
225	ENSP00000260118|ENSG00000137563	GGH Q92820 "Gamma-glutamyl hydrolase"	9	2	9.1349	0.154088
226	ENSP00000256733|ENSG00000134339	SAA2 P02735 "Serum amyloid A proteinAmyloid protein ASerum amyloid protein A(2-104)Serum amyloid protein A(3-104)Serum amyloid protein A(2-103)Serum amyloid protein A(2-102)Serum amyloid protein A(4-101)"	12	2	8.23963	0.385246
227	ENSP00000356946|ENSG00000203747	FCGR3A P08637 "Low affinity immunoglobulin gamma Fc region receptor III-A"	12	8	8.43866	0.189655
228	ENSP00000418009|ENSG00000106538; ENSP00000223271|ENSG00000106538	RARRES2 Q99969 "Retinoic acid receptor responder protein 2" ; RARRES2 Q99969 "Retinoic acid receptor responder protein 2"	17	2	10.1864	0.288344
229	ENSP00000383931|ENSG00000178732	GP5 P40197 "Platelet glycoprotein V"	34	4	11.5509	0.121429
230	ENSP00000361064|ENSG00000107789	MINPP1 Q9UNW1 "Multiple inositol polyphosphate phosphatase 1"	14	5	7.33207	0.106776
231	ENSP00000376776|ENSG00000123454	DBH P09172 "Dopamine beta-hydroxylaseSoluble dopamine beta-hydroxylase"	19	9	10.3705	0.142626
232	ENSP00000374274|ENSG00000179954	SSC5D A1L4H1 "Soluble scavenger receptor cysteine-rich domain-containing protein SSC5D"	9	4	10.8511	0.0425938
233	ENSP00000248437|ENSG00000127824	TUBA4A P68366 "Tubulin alpha-4A chain"	7	0	7.10513	0.0915179
234	ENSP00000363988|ENSG00000136872	ALDOB P05062 "Fructose-bisphosphate aldolase B"	8	3	8.70036	0.178571
235	ENSP00000369317|ENSG00000205420	KRT6A P02538 "Keratin, type II cytoskeletal 6A"	24	1	17.333	0.230496
236	ENSP00000375625|ENSG00000170866; ENSP00000251390|ENSG00000170866	LILRA3 Q8N6C8 "Leukocyte immunoglobulin-like receptor subfamily A member 3" ; LILRA3 Q8N6C8 "Leukocyte immunoglobulin-like receptor subfamily A member 3"	19	12	9.10697	0.133772
237	ENSP00000405730|ENSG00000227567; ENSP00000401684|ENSG00000224290; ENSP00000398944|ENSG00000226215; ENSP00000394610|ENSG00000231974; ENSP00000389591|ENSG00000235754; ENSP00000372930|ENSG00000206409; ENSP00000365081|ENSG00000204444	APOM O95445 "Apolipoprotein M" ; APOM O95445 "Apolipoprotein M" ; APOM O95445 "Apolipoprotein M" ; APOM O95445 "Apolipoprotein M" ; APOM O95445 "Apolipoprotein M" ; APOM O95445 "Apolipoprotein M" ; APOM O95445 "Apolipoprotein M"	36	22	10.649	0.25
238	ENSP00000269593|ENSG00000141753	IGFBP4 P22692 "Insulin-like growth factor-binding protein 4"	7	3	9.69465	0.228682
239	ENSP00000411507|ENSG00000100342; ENSP00000387372|ENSG00000100342; ENSP00000380449|ENSG00000100342; ENSP00000380448|ENSG00000100342; ENSP00000317674|ENSG00000100342	APOL1 O14791 "Apolipoprotein L1" ; APOL1 O14791 "Apolipoprotein L1" ; APOL1 O14791 "Apolipoprotein L1" ; APOL1 O14791 "Apolipoprotein L1" ; APOL1 O14791 "Apolipoprotein L1"	30	7	11.4807	0.180905
240	ENSP00000369071|ENSG00000133110	POSTN Q15063 "Periostin"	38	5	12.1553	0.100478
241	ENSP00000219070|ENSG00000087245	MMP2 P08253 "72 kDa type IV collagenasePEX"	10	6	8.59688	0.104545
242	ENSP00000334983|ENSG00000067225	PKM2 P14618 "Pyruvate kinase isozymes M1/M2"	16	3	10.5736	0.12806
243	ENSP00000308720|ENSG00000204983	PRSS1 P07477 "Trypsin-1Alpha-trypsin chain 1Alpha-trypsin chain 2"	133	1	23.6685	0.340081
244	ENSP00000364472|ENSG00000118137; ENSP00000364469|ENSG00000118137	APOA1 P02647 "Apolipoprotein A-IApolipoprotein A-I(1-242)" ; APOA1 P02647 "Apolipoprotein A-IApolipoprotein A-I(1-242)"	12	5	7.91976	0.191011
245	ENSP00000417773|ENSG00000163931	TKT P29401 "Transketolase"	8	4	9.68808	0.0979133
246	ENSP00000303208|ENSG00000169174	PCSK9 Q8NBP7 "Proprotein convertase subtilisin/kexin type 9"	19	4	10.1535	0.0953757
247	ENSP00000246006|ENSG00000125810	CD93 Q9NPY3 "Complement component C1q receptor"	21	13	9.86715	0.115031
248	ENSP00000430656|ENSG00000133742; ENSP00000256119|ENSG00000133742	CA1 E5RIF9;E5RHS7;E5RHP7;E5RH81;E5RGU8;E5RG43;E5RFL2 "Uncharacterized protein";"Uncharacterized protein";"Uncharacterized protein";"Uncharacterized protein";"Uncharacterized protein";"Uncharacterized protein";"Uncharacterized protein" ; CA1 P00915 "Carbonic anhydrase 1"	9	7	6.83714	0.176245
249	ENSP00000332613|ENSG00000184232	OAF Q86UD1 "Out at first protein homolog"	15	0	6.29525	0.131868
250	ENSP00000366002|ENSG00000206503	HLA-A Q9UEX6;Q9TQ84;Q9MYA8;Q8HWS5;Q861Q7;Q5XLD1;Q5SRN5;Q2L4E7;Q1M2R8;Q0MSI1;O78086;O78085;O78081;E9LY14;E9LY02;E9LY00;E8ZF52;E7BY93;E7BY85;E7BBA1;E5DCM4;E5DCM2;E5DCM0;E3SG86;E2DH82;E2D5M3;E2D5L9;E2D5K9;E0YTI8;E0YTI1;E0X9K2;E0WBX4;E0WBX1;D7NSP0;D7NPA3;D7NP98;D7NP92;D7NNU1;D7NNT9;D7NNT6;D7NNT3;D7NNS2;D7NNR5;D7NNM6;D6MLN9;D6MLN3;D6MLM4;D6MLL1;D6MLK2;D6MLJ4;D6MLJ1;D6ML56;D6ML55;D6ML54;D6ML44;D6ML42;D…	5	2	8.14504	0.175202
251	ENSP00000261336|ENSG00000126838	PZP P20742 "Pregnancy zone protein"	70	5	28.7369	0.109312
252	ENSP00000311502|ENSG00000173706	HEG1 Q9ULI3 "Protein HEG homolog 1"	8	3	7.34311	0.0463432
253	ENSP00000264005|ENSG00000213398	LCAT P04180 "Phosphatidylcholine-sterol acyltransferase"	10	4	6.91606	0.134091
254	ENSP00000377191|ENSG00000091136; ENSP00000222399|ENSG00000091136	LAMB1 LAMB1-003 "laminin, beta 1 [Source:HGNC Symbol;Acc:6486]" "HGNC_transcript_name" ; LAMB1 P07942 "Laminin subunit beta-1"	32	4	10.1269	0.0325967
255	ENSP00000312700|ENSG00000177191	B3GNT8 Q7Z7M8 "UDP-GlcNAc:betaGal beta-1,3-N-acetylglucosaminyltransferase 8"	16	5	7.92818	0.176322
256	ENSP00000439395|ENSG00000164692; ENSP00000297268|ENSG00000164692	COL1A2 A2TIK1 "Collagen type I alpha 2" ; COL1A2 P08123 "Collagen alpha-2(I) chain"	6	1	7.72448	0.051207
257	ENSP00000309297|ENSG00000152268	SPON1 Q9HCB6 "Spondin-1"	6	5	6.29973	0.057072
258	ENSP00000219150|ENSG00000102879	CORO1A P31146 "Coronin-1A"	9	2	7.64715	0.154013
259	ENSP00000444236|ENSG00000168003; ENSP00000367122|ENSG00000168003	SLC3A2 NP_001013269.1 "4F2 cell-surface antigen heavy chain isoform f " ; SLC3A2 P08195 "4F2 cell-surface antigen heavy chain"	34	2	10.7398	0.143573
260	ENSP00000419236|ENSG00000170017	ALCAM B4DTU0 "cDNA FLJ59249, highly similar to CD166 antigencDNA, FLJ79012, highly similar to CD166 antigen"	8	3	9.28193	0.107018
261	ENSP00000218388|ENSG00000102265	TIMP1 P01033 "Metalloproteinase inhibitor 1"	6	1	6.45951	0.173913
262	ENSP00000375790|ENSG00000123843; ENSP00000356045|ENSG00000123843; ENSP00000356043|ENSG00000123843; ENSP00000243611|ENSG00000123843	C4BPB P20851 "C4b-binding protein beta chain" ; C4BPB P20851 "C4b-binding protein beta chain" ; C4BPB NP_001017364.1;NP_001017366.1 "C4b-binding protein beta chain isoform 2 precursor ";"C4b-binding protein beta chain isoform 2 precursor " ; C4BPB P20851 "C4b-binding protein beta chain"	11	7	9.18496	0.202381
263	ENSP00000293371|ENSG00000161634	DCD P81605 "DermcidinSurvival-promoting peptideDCD-1"	11	6	6.84361	0.327273
264	ENSP00000262551|ENSG00000106809	OGN P20774 "Mimecan"	12	8	7.99817	0.147651
265	ENSP00000384860|ENSG00000171557; ENSP00000384552|ENSG00000171557; ENSP00000384101|ENSG00000171557; ENSP00000336829|ENSG00000171557	FGG D3DP16;C9JU00;C9JPQ9 "Fibrinogen gamma chain, isoform CRA_a";"Uncharacterized protein";"Uncharacterized protein" ; FGG C9JC84 "Uncharacterized protein" ; FGG C9JEU5 "Uncharacterized protein" ; FGG P02679 "Fibrinogen gamma chain"	5	0	7.13105	0.107551
266	ENSP00000302665|ENSG00000017427	IGF1 P05019 "Insulin-like growth factor I"	7	4	6.8122	0.215385
267	ENSP00000262768|ENSG00000035862	TIMP2 P16035 "Metalloproteinase inhibitor 2"	16	1	10.4262	0.245455
268	ENSP00000333994|ENSG00000244734	HBB P68871 "Hemoglobin subunit betaLVV-hemorphin-7"	8	6	6.87761	0.360544
269	ENSP00000340278|ENSG00000116288	PARK7 Q99497 "Protein DJ-1"	3	2	6	0.164021
270	ENSP00000233813|ENSG00000115461	IGFBP5 P24593 "Insulin-like growth factor-binding protein 5"	8	2	7.93172	0.242647
271	ENSP00000403487|ENSG00000166333; ENSP00000379975|ENSG00000166333; ENSP00000299421|ENSG00000166333	ILK Q13418 "Integrin-linked protein kinase" ; ILK Q13418 "Integrin-linked protein kinase" ; ILK Q13418 "Integrin-linked protein kinase"	5	3	6.13793	0.0774336
272	ENSP00000418817|ENSG00000154175; ENSP00000373189|ENSG00000154175	ABI3BP B4DSV9 "cDNA FLJ56632, moderately similar to Target of Nesh-SH3" ; ABI3BP B4DSV9 "cDNA FLJ56632, moderately similar to Target of Nesh-SH3"	8	1	5.88786	0.040672
273	ENSP00000301522|ENSG00000167815	PRDX2 P32119 "Peroxiredoxin-2"	5	2	6.22385	0.207071
274	ENSP00000366620|ENSG00000049239	H6PD O95479 "GDH/6PGL endoplasmic bifunctional proteinGlucose 1-dehydrogenase6-phosphogluconolactonase"	58	3	11.913	0.12263
275	ENSP00000360861|ENSG00000130558	OLFM1 Q96BL8;Q6IMJ5;B3KR22 "OLFM1 protein";"NOELIN1_V2";"cDNA FLJ33499 fis, clone BRAMY2004351, highly similar to Noelin"	17	2	10.7866	0.159389
276	ENSP00000285379|ENSG00000104267	CA2 P00918 "Carbonic anhydrase 2"	9	6	6	0.134615
277	ENSP00000366525|ENSG00000087086	FTL P02792 "Ferritin light chain"	15	2	6.69254	0.274286
278	ENSP00000236147|ENSG00000188404	SELL P14151 "L-selectin"	35	17	7.09065	0.103896
279	ENSP00000225964|ENSG00000108821	COL1A1 P02452 "Collagen alpha-1(I) chain"	6	2	6.56314	0.0389344
280	ENSP00000432660|ENSG00000172757; ENSP00000431696|ENSG00000172757; ENSP00000309629|ENSG00000172757	CFL1 E9PS23;E9PQB7;E9PP50;E9PLJ3 "Uncharacterized protein";"Uncharacterized protein";"Uncharacterized protein";"Uncharacterized protein" ; CFL1 E9PQB7;E9PLJ3;E9PK25 "Uncharacterized protein";"Uncharacterized protein";"Uncharacterized protein" ; CFL1 P23528 "Cofilin-1"	5	3	5.90286	0.325301
281	ENSP00000371783|ENSG00000109743	BST1 A6NC48 "Uncharacterized protein"	25	18	5.70775	0.0840841
282	ENSP00000245932|ENSG00000125753	VASP P50552 "Vasodilator-stimulated phosphoprotein"	16	7	5.53471	0.0921053
283	ENSP00000216492|ENSG00000100604	CHGA P10645 "Chromogranin-AVasostatin-1Vasostatin-2EA-92ES-43PancreastatinSS-18WA-8WE-14LF-19AL-11GV-19GR-44ER-37"	51	3	7.14297	0.107221
284	ENSP00000444559|ENSG00000104687; ENSP00000221130|ENSG00000104687	GSR E5RI06;C8KIL9 "Uncharacterized protein";"Glutathion reductase delta9 alternative splicing varian" ; GSR P00390 "Glutathione reductase, mitochondrial"	31	1	7.12582	0.0746269
285	ENSP00000448953|ENSG00000167779	IGFBP6 Q9H2B5 "Insulin-like growth factor binding protein 6"	4	3	3.84043	0.12605
286	ENSP00000384144|ENSG00000149428; ENSP00000278752|ENSG00000149428	HYOU1 Q9Y4L1 "Hypoxia up-regulated protein 1" ; HYOU1 Q9Y4L1 "Hypoxia up-regulated protein 1"	10	0	8.10061	0.0600601
287	ENSP00000255409|ENSG00000133048	CHI3L1 P36222 "Chitinase-3-like protein 1"	4	2	5.81283	0.10705
288	ENSP00000216951|ENSG00000100983	GSS P48637 "Glutathione synthetase"	12	1	4.76708	0.0675105
289	ENSP00000441750|ENSG00000092841	MYL6 B7Z6Z4 "cDNA FLJ56329, highly similar to Myosin light polypeptide 6"	1	0	2	0.0672269
290	ENSP00000341917|ENSG00000106991	ENG Q71V36;Q5T9B9 "Endoglin";"EndoglinEndoglin (Osler-Rendu-Weber syndrome 1)Endoglin (Osler-Rendu-Weber syndrome 1), isoform CRA_b"	60	1	8.21935	0.0848
291	ENSP00000339730|ENSG00000113296	THBS4 P35443 "Thrombospondin-4"	30	1	7.08587	0.0509886
292	ENSP00000256178|ENSG00000133800	LYVE1 Q9Y5Y7 "Lymphatic vessel endothelial hyaluronic acid receptor 1"	7	2	5.7819	0.142857
293	ENSP00000358727|ENSG00000148834	GSTO1 P78417 "Glutathione S-transferase omega-1"	4	2	4.83953	0.157676
294	ENSP00000409171|ENSG00000196576; ENSP00000352288|ENSG00000196576	PLXNB2 O15031 "Plexin-B2" ; PLXNB2 O15031 "Plexin-B2"	29	2	7.0833	0.0277476
295	ENSP00000328359|ENSG00000239839	DEFA3 P59666 "Neutrophil defensin 3HP 3-56Neutrophil defensin 2"	12	7	7.60555	0.202128
296	ENSP00000408411|ENSG00000005893	LAMP2 Q6Q3G8 "Lysosomal-associated membrane protein 2, isoform CRA_bLysosomal-associated membrane protein 2C"	53	11	6.78257	0.0778589
297	ENSP00000378431|ENSG00000138722; ENSP00000264790|ENSG00000138722	MMRN1 Q13201 "Multimerin-1Platelet glycoprotein Ia*155 kDa platelet multimerin" ; MMRN1 Q13201 "Multimerin-1Platelet glycoprotein Ia*155 kDa platelet multimerin"	14	3	6.73471	0.0415309
298	ENSP00000333298|ENSG00000185896	LAMP1 P11279 "Lysosome-associated membrane glycoprotein 1"	3	1	4.31831	0.0791367
299	ENSP00000286301|ENSG00000182578	CSF1R P07333 "Macrophage colony-stimulating factor 1 receptor"	4	3	5.05143	0.0411523
300	ENSP00000356632|ENSG00000146386	C6orf115 Q9P1F3 "Costars family protein C6orf115"	2	0	4	0.358025
301	ENSP00000360170|ENSG00000132855	ANGPTL3 Q9Y5C1 "Angiopoietin-related protein 3"	12	0	4.80488	0.0847826
302	ENSP00000349437|ENSG00000197081	IGF2R P11717 "Cation-independent mannose-6-phosphate receptor"	26	2	7.24216	0.0240867
303	ENSP00000382733|ENSG00000093072; ENSP00000382731|ENSG00000093072; ENSP00000262607|ENSG00000093072	CECR1 Q9NZK5 "Adenosine deaminase CECR1" ; CECR1 Q9NZK5 "Adenosine deaminase CECR1" ; CECR1 Q9NZK5 "Adenosine deaminase CECR1"	10	9	4.48547	0.0665362
304	ENSP00000444146|ENSG00000163453; ENSP00000295666|ENSG00000163453	IGFBP7 B4E1N2 "cDNA FLJ56737, highly similar to Insulin-like growth factor-binding protein 7" ; IGFBP7 Q16270 "Insulin-like growth factor-binding protein 7"	11	8	4.40369	0.121864
305	ENSP00000423998|ENSG00000169223	LMAN2 D6RIU4;D6RBV2 "Uncharacterized protein";"Uncharacterized protein"	12	1	4.37376	0.0676923
306	ENSP00000308117|ENSG00000174807	CD248 Q9HCU0 "Endosialin"	5	2	5.37161	0.0409511
307	ENSP00000380676|ENSG00000099834; ENSP00000351118|ENSG00000099834	CDHR5 Q9HBB8 "Cadherin-related family member 5" ; CDHR5 Q9HBB8 "Cadherin-related family member 5"	9	0	3.03433	0.0236686
308	ENSP00000415941|ENSG00000224389; ENSP00000407942|ENSG00000228267	C4B Q9UMV1;Q9UM89;Q96SA7;Q6U2M5;Q6U2M2;Q6U2E9;Q6U2E7;Q6U2E0 "Complement C4B1aComplement C4B2Complement C4B5";"ZA protein";"C4 complement C4d region";"C4B1";"C4B1C4B2C4B3C4B5";"C4B1Complement component 4B (Childo blood group)";"C4B1";"C4B2C4B5" ; C4B Q9UMV1;Q9UM89;Q96SA7;Q6U2M5;Q6U2M2;Q6U2E9;Q6U2E7;Q6U2E0 "Complement C4B1aComplement C4B2Complement C4B5";"ZA protein";"C4 complement C4d region";"C4B…	4301	4	577.918	0.842317
309	ENSP00000336799|ENSG00000123416	TUBA1B P68363 "Tubulin alpha-1B chain"	8	0	6.3055	0.0709534
310	ENSP00000377430|ENSG00000167261; ENSP00000314702|ENSG00000167261	DPEP2 Q9H4A9 "Dipeptidase 2" ; DPEP2 C9J3S5 "Uncharacterized protein"	8	3	3.24393	0.0740741
311	ENSP00000249842|ENSG00000129009	ISLR O14498 "Immunoglobulin superfamily containing leucine-rich repeat protein"	9	2	4.53677	0.0771028
312	ENSP00000231061|ENSG00000113140	SPARC P09486 "SPARC"	4	1	4.33348	0.128713
313	ENSP00000355645|ENSG00000143632	ACTA1 P68133 "Actin, alpha skeletal muscle"	99	0	35.9291	0.400531
314	ENSP00000366502|ENSG00000171603	CLSTN1 Q5SR54;B4E3Q1 "Calsyntenin 1";"cDNA FLJ61580, highly similar to Calsyntenin-1"	17	0	4.60793	0.0259875
315	ENSP00000448058|ENSG00000127329; ENSP00000334928|ENSG00000127329	PTPRB PTPRB-003 "protein tyrosine phosphatase, receptor type, B [Source:HGNC Symbol;Acc:9665]" "HGNC_transcript_name" ; PTPRB NP_001103224.1 "receptor-type tyrosine-protein phosphatase beta isoform a "	30	0	6.26993	0.0150447
316	ENSP00000415559|ENSG00000146648	EGFR Q504U8;F1JTL6;A7VN06 "EGFR protein";"Epidermal growth factor receptor";"Epidermal growth factor receptor"	9	0	5.65967	0.0384968
317	ENSP00000348877|ENSG00000105220	GPI P06744 "Glucose-6-phosphate isomerase"	5	3	4.47263	0.0412186
318	ENSP00000356581|ENSG00000112414	GPR126 NP_940971.1 "G-protein coupled receptor 126 beta 1 precursor "	3	1	2.36802	0.0224
319	ENSP00000437822|ENSG00000142657; ENSP00000270776|ENSG00000142657	PGD B4DV68;B4DQJ8 "6-phosphogluconate dehydrogenase, decarboxylating";"6-phosphogluconate dehydrogenase, decarboxylating" ; PGD P52209 "6-phosphogluconate dehydrogenase, decarboxylating"	2	0	2.40472	0.0340426
320	ENSP00000360305|ENSG00000107438	PDLIM1 O00151 "PDZ and LIM domain protein 1"	6	0	3.0166	0.0668693
321	ENSP00000333900|ENSG00000138315	OIT3 Q8WWZ8 "Oncoprotein-induced transcript 3 protein"	7	6	4.43985	0.0458716
322	ENSP00000261799|ENSG00000113721	PDGFRB P09619 "Beta-type platelet-derived growth factor receptor"	3	1	4.1515	0.0235081
323	ENSP00000358817|ENSG00000184371; ENSP00000327513|ENSG00000184371	CSF1 P09603 "Macrophage colony-stimulating factor 1Processed macrophage colony-stimulating factor 1" ; CSF1 P09603 "Macrophage colony-stimulating factor 1Processed macrophage colony-stimulating factor 1"	4	1	2.76686	0.0451264
324	ENSP00000320866|ENSG00000179218	CALR P27797 "Calreticulin"	2	0	4	0.0455635
325	ENSP00000274507|ENSG00000145826	LECT2 O14960 "Leukocyte cell-derived chemotaxin-2"	1	0	2	0.0596026
326	ENSP00000361366|ENSG00000133661	SFTPD P35247 "Pulmonary surfactant-associated protein D"	3	1	4.16317	0.149333
327	ENSP00000398822|ENSG00000142949; ENSP00000361491|ENSG00000142949; ENSP00000361490|ENSG00000142949; ENSP00000353030|ENSG00000142949	PTPRF E9PDC5 "Uncharacterized protein" ; PTPRF P10586 "Receptor-type tyrosine-protein phosphatase F" ; PTPRF E9PDC5 "Uncharacterized protein" ; PTPRF P10586 "Receptor-type tyrosine-protein phosphatase F"	10	0	5.58005	0.0289779
328	ENSP00000377010|ENSG00000131446; ENSP00000332073|ENSG00000131446	MGAT1 P26572 "Alpha-1,3-mannosyl-glycoprotein 2-beta-N-acetylglucosaminyltransferase" ; MGAT1 P26572 "Alpha-1,3-mannosyl-glycoprotein 2-beta-N-acetylglucosaminyltransferase"	5	1	4.35992	0.0651685
329	ENSP00000345395|ENSG00000100767	PAPLN B3KXI1 "cDNA FLJ45428 fis, clone BRHIP3038735, highly similar to Homo sapiens papilin, proteoglycan-like sulfated glycoprotein (PAPLN), mRNA"	2	1	4	0.0279776
330	ENSP00000383230|ENSG00000160223	ICOSLG D3YTG1 "Inducible T-cell co-stimulator ligand, isoform CRA_bUncharacterized protein"	6	5	4.15789	0.0528541
331	ENSP00000366460|ENSG00000120594	PLXDC2 Q6UX71 "Plexin domain-containing protein 2"	13	1	4.93984	0.0642722
332	ENSP00000419992|ENSG00000136279; ENSP00000417653|ENSG00000136279	DBNL B4DXL9 "cDNA FLJ53677, highly similar to Drebrin-like protein" ; DBNL C9J7P1 "Uncharacterized protein"	2	0	4	0.0603248
333	ENSP00000320709|ENSG00000181092	ADIPOQ Q15848 "Adiponectin"	5	2	4	0.0942623
334	ENSP00000445907|ENSG00000111341; ENSP00000228938|ENSG00000111341	MGP NP_000891.2 "matrix Gla protein isoform 2 precursor " ; MGP P08493 "Matrix Gla protein"	4	0	4	0.174757
335	ENSP00000392853|ENSG00000002834; ENSP00000325240|ENSG00000002834	LASP1 C9J9W2 "Uncharacterized protein" ; LASP1 Q14847 "LIM and SH3 domain protein 1"	2	1	4	0.111111
336	ENSP00000322421|ENSG00000206172; ENSP00000251595|ENSG00000188536	HBA1 P69905 "Hemoglobin subunit alpha" ; HBA2 P69905 "Hemoglobin subunit alpha"	8	0	4.20426	0.246479
337	ENSP00000440296|ENSG00000100979; ENSP00000417138|ENSG00000100979; ENSP00000361508|ENSG00000100979	PLTP B3KUE5 "Phospholipid transfer protein, isoform CRA_ccDNA FLJ39690 fis, clone SMINT2010639, highly similar to PHOSPHOLIPID TRANSFER PROTEIN" ; PLTP P55058 "Phospholipid transfer protein" ; PLTP P55058 "Phospholipid transfer protein"	6	1	6.3288	0.0955166
338	ENSP00000368415|ENSG00000039068	CDH1 Q9UII7 "E-cadherin"	12	6	6.95379	0.04
339	ENSP00000439261|ENSG00000118257	NRP2 C9JH98 "Uncharacterized protein"	9	2	6.06244	0.0418042
340	ENSP00000427687|ENSG00000071127; ENSP00000371890|ENSG00000071127	WDR1 NP_059830.1 "WD repeat-containing protein 1 isoform 1 " ; WDR1 O75083 "WD repeat-containing protein 1"	4	1	4.45262	0.0594059
341	ENSP00000363641|ENSG00000136810	TXN P10599 "Thioredoxin"	3	3	5.79588	0.314286
342	ENSP00000409495|ENSG00000165828	PRAP1 PRAP1-202 "proline-rich acidic protein 1 [Source:HGNC Symbol;Acc:23304]" "HGNC_transcript_name"	3	1	4	0.111842
343	ENSP00000306100|ENSG00000145730	PAM P19021 "Peptidyl-glycine alpha-amidating monooxygenasePeptidylglycine alpha-hydroxylating monooxygenasePeptidyl-alpha-hydroxyglycine alpha-amidating lyase"	4	0	4.33663	0.036961
344	ENSP00000408414|ENSG00000163131; ENSP00000357981|ENSG00000163131	CTSS B4DWC9 "cDNA FLJ50259, highly similar to Cathepsin S " ; CTSS P25774 "Cathepsin S"	1	0	2	0.0355872
345	ENSP00000220763|ENSG00000104324	AC010859.1 Q9Y646 "Plasma glutamate carboxypeptidase"	5	2	5.20286	0.0572034
346	ENSP00000351022|ENSG00000140416	TPM1 D9YZV5 "Tropomyosin 1 (Alpha) isoform 4Tropomyosin 1 (Alpha), isoform CRA_c"	40	0	20.2544	0.338028
347	ENSP00000366064|ENSG00000037280	FLT4 E9PFB0 "Uncharacterized protein"	10	2	9.90691	0.0671053
348	ENSP00000445320|ENSG00000150991; ENSP00000443053|ENSG00000150991; ENSP00000442456|ENSG00000150991; ENSP00000442173|ENSG00000150991; ENSP00000441543|ENSG00000150991; ENSP00000438394|ENSG00000150991; ENSP00000344818|ENSG00000150991	UBC Q9UFQ0;Q96C32;Q5PY61;A8CGI2 "Putative uncharacterized protein DKFZp434K0435";"UBC protein";"Ubiquitin C splice variant";"Ubiquitin C" ; UBC Q9UFQ0;Q96C32;Q5PY61;A8CGI2 "Putative uncharacterized protein DKFZp434K0435";"UBC protein";"Ubiquitin C splice variant";"Ubiquitin C" ; UBC Q9UFQ0;Q96C32;Q5PY61;A8CGI2 "Putative uncharacterized protein DKFZp434K0435";"UBC protein";"Ubiquitin C splice vari…	3	2	4.34314	0.0361248
349	ENSP00000384871|ENSG00000162804	SNED1 Q8TER0 "Sushi, nidogen and EGF-like domain-containing protein 1"	10	8	6.54525	0.0309668
350	ENSP00000355180|ENSG00000142156	COL6A1 P12109 "Collagen alpha-1(VI) chain"	14	2	5.44292	0.0379377
351	ENSP00000440705|ENSG00000173402; ENSP00000312435|ENSG00000173402	DAG1 C9JYS1;C9JY76;C9JQL4;C9JEN1;C9JEH2;C9J6Z6;C9J196 "Uncharacterized protein";"Uncharacterized protein";"Uncharacterized protein";"Uncharacterized protein";"Uncharacterized protein";"Uncharacterized protein";"Uncharacterized protein" ; DAG1 Q14118 "DystroglycanAlpha-dystroglycanBeta-dystroglycan"	5	5	2.16826	0.0301676
352	ENSP00000335024|ENSG00000186910	SERPINA11 Q86U17 "Serpin A11"	3	3	4.19346	0.0758294
353	ENSP00000370698|ENSG00000134352; ENSP00000338799|ENSG00000134352	IL6ST P40189 "Interleukin-6 receptor subunit beta" ; IL6ST P40189 "Interleukin-6 receptor subunit beta"	8	1	4.66085	0.0490196
354	ENSP00000407034|ENSG00000117450; ENSP00000389047|ENSG00000117450; ENSP00000361152|ENSG00000117450; ENSP00000262746|ENSG00000117450	PRDX1 PRDX1-002 "peroxiredoxin 1 [Source:HGNC Symbol;Acc:9352]" "HGNC_transcript_name" ; PRDX1 PRDX1-004 "peroxiredoxin 1 [Source:HGNC Symbol;Acc:9352]" "HGNC_transcript_name" ; PRDX1 Q06830 "Peroxiredoxin-1" ; PRDX1 Q06830 "Peroxiredoxin-1"	6	4	4.28828	0.122807
355	ENSP00000385080|ENSG00000103876	FAH P16930 "Fumarylacetoacetase"	5	3	5.75493	0.0668258
356	ENSP00000270142|ENSG00000142168	SOD1 P00441 "Superoxide dismutase [Cu-Zn]"	6	5	3.87615	0.11039
357	ENSP00000160262|ENSG00000076662	ICAM3 P32942 "Intercellular adhesion molecule 3"	12	2	6.45324	0.0804388
358	ENSP00000387654|ENSG00000116005	PCYOX1 Q9UHG3 "Prenylcysteine oxidase 1"	11	1	5.12181	0.0613861
359	ENSP00000268613|ENSG00000140945	CDH13 P55290 "Cadherin-13"	11	0	3.78894	0.0644737
360	ENSP00000310832|ENSG00000174080	CTSF Q9UBX1 "Cathepsin F"	3	1	4.38105	0.0454545
361	ENSP00000301178|ENSG00000167601	AXL P30530 "Tyrosine-protein kinase receptor UFO"	4	2	4.23725	0.0313199
362	ENSP00000002165|ENSG00000001036	FUCA2 Q9BTY2 "Plasma alpha-L-fucosidase"	2	1	3.67778	0.0406852
363	ENSP00000415235|ENSG00000189058	APOD C9JX71;C9JF17 "Uncharacterized protein";"Uncharacterized protein"	3	0	2	0.0418605
364	ENSP00000322323|ENSG00000177706	FAM20C Q8IXL6 "Dentin matrix protein 4"	4	4	3.55099	0.0342466
365	ENSP00000395616|ENSG00000130175; ENSP00000252455|ENSG00000130175	PRKCSH A8K318 "cDNA FLJ78273, highly similar to Homo sapiens protein kinase C substrate 80K-H (PRKCSH), transcript variant 2, mRNA" ; PRKCSH P14314 "Glucosidase 2 subunit beta"	3	3	3.93605	0.0552381
366	ENSP00000411406|ENSG00000041982	TNC E9PC84 "Uncharacterized protein"	14	3	8.4075	0.0223029
367	ENSP00000446469|ENSG00000091129; ENSP00000325269|ENSG00000091129; ENSP00000401244|ENSG00000091129; ENSP00000368317|ENSG00000091129; ENSP00000368314|ENSG00000091129	NRCAM NRCAM-207 "neuronal cell adhesion molecule [Source:HGNC Symbol;Acc:7994]" "HGNC_transcript_name" ; NRCAM C9JH43;C9J8B6;B3KRX0 "Uncharacterized protein";"Uncharacterized protein";"cDNA FLJ35011 fis, clone OCBBF2013149, highly similar to Neuronal cell adhesion molecule" ; NRCAM C9JUR7;C9JF43;B3KRX0 "Uncharacterized protein";"Uncharacterized protein";"cDNA FLJ35011 fis, clone OCBBF2013149, hig…	5	0	4.86036	0.0390286
368	ENSP00000354826|ENSG00000122786	CALD1 Q05682 "Caldesmon"	6	1	3.97928	0.03657
369	ENSP00000404475|ENSG00000156535	CD109 Q6YHK3 "CD109 antigen"	5	1	2.3805	0.0182749
370	ENSP00000331544|ENSG00000077942	FBLN1 P23142 "Fibulin-1"	51	2	33.4638	0.311522
371	ENSP00000321259|ENSG00000177156	TALDO1 P37837 "Transaldolase"	4	2	4.82594	0.0652819
372	ENSP00000356905|ENSG00000112299	VNN1 O95497 "Pantetheinase"	4	0	2.35992	0.0253411
373	ENSP00000252242|ENSG00000186081	KRT5 P13647 "Keratin, type II cytoskeletal 5"	48	3	17.3954	0.189831
374	ENSP00000217652|ENSG00000101608	MYL12A P19105 "Myosin regulatory light chain 12A"	2	0	3.65956	0.128655
375	ENSP00000411440|ENSG00000143933; ENSP00000403491|ENSG00000198668; ENSP00000387065|ENSG00000143933; ENSP00000349467|ENSG00000198668; ENSP00000291295|ENSG00000160014; ENSP00000272298|ENSG00000143933	CALM2 Q96HY3 "CALM1 proteinCalmodulin 2 (Phosphorylase kinase, delta), isoform CRA_aCalmodulin 3 (Phosphorylase kinase, delta), isoform CRA_aLP7057 protein" ; CALM1 Q96HY3;E7ETZ0 "CALM1 proteinCalmodulin 2 (Phosphorylase kinase, delta), isoform CRA_aCalmodulin 3 (Phosphorylase kinase, delta), isoform CRA_aLP7057 protein";"Uncharacterized protein" ; CALM2 Q96HY3;E7EMB3 "CALM1 proteinCalmodulin 2 (…	1	0	1.01547	0.0909091
376	ENSP00000374370|ENSG00000070182	SPTB Q71VG2;Q71VG1;Q71VG0;Q71VF9;O14726;O14725 "Beta-spectrin";"Beta-spectrin";"Beta-spectrin";"Beta-spectrin";"Beta-spectrin";"Beta-spectrin"	70	0	7.28724	0.017094
377	ENSP00000413642|ENSG00000144619; ENSP00000396010|ENSG00000144619	CNTN4 Q8IWV2 "Contactin-4" ; CNTN4 Q8IWV2 "Contactin-4"	28	1	6.30561	0.0350877
378	ENSP00000382753|ENSG00000101639; ENSP00000317156|ENSG00000101639; ENSP00000389190|ENSG00000101639	CEP192 CEP192-202 "centrosomal protein 192kDa [Source:HGNC Symbol;Acc:25515]" "HGNC_transcript_name" ; CEP192 Q8TEP8 "Centrosomal protein of 192 kDa" ; CEP192 CEP192-203 "centrosomal protein 192kDa [Source:HGNC Symbol;Acc:25515]" "HGNC_transcript_name"	32	0	6.11399	0.0195775
379	ENSP00000416066|ENSG00000197249; ENSP00000390299|ENSG00000197249	SERPINA1 P01009 "Alpha-1-antitrypsinShort peptide from AAT" ; SERPINA1 P01009 "Alpha-1-antitrypsinShort peptide from AAT"	5	2	3.25903	0.0909091
380	ENSP00000296417|ENSG00000164032	H2AFZ P0C0S5 "Histone H2A.Z"	19	0	4.14446	0.164062
381	ENSP00000449958|ENSG00000111144	LTA4H Q49AK0 "LTA4H protein"	19	1	5.65646	0.088586
382	ENSP00000407726|ENSG00000110002; ENSP00000376504|ENSG00000110002	VWA5A O00534 "von Willebrand factor A domain-containing protein 5A" ; VWA5A O00534 "von Willebrand factor A domain-containing protein 5A"	5	0	3.86277	0.0267176
383	ENSP00000217131|ENSG00000101160	CTSZ Q9UBR2 "Cathepsin Z"	2	1	2.81389	0.049505
384	ENSP00000349509|ENSG00000115414	FN1 FN1-204 "fibronectin 1 [Source:HGNC Symbol;Acc:3778]" "HGNC_transcript_name"	996	1	237.585	0.586411
385	ENSP00000297826|ENSG00000165124	SVEP1 SVEP1-004 "sushi, von Willebrand factor type A, EGF and pentraxin domain containing 1 [Source:HGNC Symbol;Acc:15985]" "HGNC_transcript_name"	10	1	3.57608	0.0300601
386	ENSP00000386377|ENSG00000152127	MGAT5 Q09328 "Alpha-1,6-mannosylglycoprotein 6-beta-N-acetylglucosaminyltransferase A"	11	0	3.82566	0.0364372
387	ENSP00000356515|ENSG00000152818	UTRN P46939 "Utrophin"	15	0	6.80774	0.0212642
388	ENSP00000390688|ENSG00000189184; ENSP00000355082|ENSG00000189184	PCDH18 Q9HCL0 "Protocadherin-18" ; PCDH18 Q9HCL0 "Protocadherin-18"	12	0	3.51788	0.0335097
389	ENSP00000395359|ENSG00000182985	CADM1 Q6MZK6 "Putative uncharacterized protein DKFZp686F1789"	7	1	4.11951	0.0520362
390	ENSP00000295874|ENSG00000144724	PTPRG O60420;B7Z3T1 "Protein tyrosine phosphatase gamma";"cDNA FLJ50782, highly similar to Receptor-type tyrosine-protein phosphatase gamma "	2	0	2.28508	0.0162429
391	ENSP00000309096|ENSG00000174684	B3GNT1 O43505 "N-acetyllactosaminide beta-1,3-N-acetylglucosaminyltransferase"	4	1	2.67837	0.0457831
392	ENSP00000228825|ENSG00000111229	ARPC3 O15145 "Actin-related protein 2/3 complex subunit 3"	3	1	2.57174	0.123596
393	ENSP00000363859|ENSG00000089472; ENSP00000343939|ENSG00000089472; ENSP00000430620|ENSG00000089472	HEPH Q9BQS7 "Hephaestin" ; HEPH Q9BQS7 "Hephaestin" ; HEPH Q5JZ07;Q1HE23;E9PHN8;B4DFV3 "Hephaestin";"Hephaestin";"Uncharacterized protein";"cDNA FLJ61228, highly similar to Hephaestin cDNA, FLJ79130, highly similar to Hephaestin "	9	0	7.14043	0.0301464
394	ENSP00000406952|ENSG00000155849; ENSP00000312185|ENSG00000155849	ELMO1 Q92556 "Engulfment and cell motility protein 1" ; ELMO1 Q92556 "Engulfment and cell motility protein 1"	14	0	7.4869	0.0288858
395	ENSP00000413992|ENSG00000233841	HLA-C Q9TPU5;Q9TNT2;Q9MY32;Q8HWT1;Q860R7;Q546A4;Q30204;Q30203;Q1WAA9;Q0ZP95;Q0PQ42;F1CCI7;E5DCP3;E3SWL5;E3Q1I7;E3Q0Y6;E0YTN8;E0YTN0;E0YTM2;E0YTM1;E0WBQ0;D7NR11;D7NQX8;D7NP17;D7NP10;D7NP08;D7NP07;D7NP06;D7NNZ8;D7NNZ6;D7NNY9;D7NNY6;D7NNY5;D7NNX9;D7NNV8;D6ML86;D6ML82;D6ML76;D6ML75;D6MKX5;D6MKU9;D6MKU8;D6MKU5;D6MKU4;D6MKU0;D6MKT8;D5L9E4;C6K4R1;C6K4Q8;C6K4L0;C6JSX6;C6JSX5;C5IZX3;C0KK02;C0KJY4;C0KJW1;B…	7	0	4.55545	0.0982368
397	ENSP00000332204|ENSG00000185033	SEMA4B Q9NPR2 "Semaphorin-4B"	6	0	3.30656	0.0250896
398	ENSP00000290866|ENSG00000159640	ACE P12821 "Angiotensin-converting enzymeAngiotensin-converting enzyme, soluble form"	16	0	1.69153	0.00689127
399	ENSP00000353608|ENSG00000134762	DSC3 Q14574 "Desmocollin-3"	2	2	2.25376	0.015625
400	ENSP00000407349|ENSG00000104413; ENSP00000405738|ENSG00000104413; ENSP00000402766|ENSG00000104413; ENSP00000351168|ENSG00000104413	ESRP1 E9PB47;E5RI26;E5RGE9 "Uncharacterized protein";"Uncharacterized protein";"Uncharacterized protein" ; ESRP1 Q6NXG1 "Epithelial splicing regulatory protein 1" ; ESRP1 E5RI26;E5RGE9 "Uncharacterized protein";"Uncharacterized protein" ; ESRP1 E5RI26;E5RGE9 "Uncharacterized protein";"Uncharacterized protein"	7	0	3.71746	0.030349
401	ENSP00000380860|ENSG00000105976; ENSP00000317272|ENSG00000105976	MET P08581 "Hepatocyte growth factor receptor" ; MET Q9UEJ3;B4DPY6 "Proto-oncogenic met protein";"cDNA FLJ51931, highly similar to Hepatocyte growth factor receptor "	9	2	3.39186	0.0179856
402	ENSP00000430406|ENSG00000168487	BMP1 BMP1-007 "bone morphogenetic protein 1 [Source:HGNC Symbol;Acc:1067]" "HGNC_transcript_name"	2	1	2.14972	0.0306834
403	ENSP00000296435|ENSG00000164047	CAMP P49913 "Cathelicidin antimicrobial peptideAntibacterial protein FALL-39Antibacterial protein LL-37"	5	1	2.71165	0.205882
404	ENSP00000308716|ENSG00000175189	INHBC P55103 "Inhibin beta C chain"	5	1	2.23203	0.0482955
405	ENSP00000244336|ENSG00000124469	CEACAM8 P31997 "Carcinoembryonic antigen-related cell adhesion molecule 8"	2	1	2.29525	0.0573066
406	ENSP00000351145|ENSG00000170909; ENSP00000348927|ENSG00000170909; ENSP00000304523|ENSG00000170909	OSCAR NP_573399.1 "osteoclast-associated immunoglobulin-like receptor isoform 4 " ; OSCAR NP_570127.2 "osteoclast-associated immunoglobulin-like receptor isoform 3 " ; OSCAR NP_573398.1 "osteoclast-associated immunoglobulin-like receptor isoform 5 "	9	1	3.13113	0.0988593
408	ENSP00000405132|ENSG00000166033	HTRA1 E7ESJ0;A8K224 "Uncharacterized protein";"cDNA FLJ35157 fis, clone PLACE6011156, highly similar to Serine protease HTRA1 cDNA FLJ78224"	14	1	4.18762	0.0536913
409	ENSP00000389536|ENSG00000162613; ENSP00000378380|ENSG00000162613; ENSP00000359809|ENSG00000162613; ENSP00000359804|ENSG00000162613; ENSP00000359803|ENSG00000162613; ENSP00000294623|ENSG00000162613	FUBP1 E9PCF5;B4DT31 "Uncharacterized protein";"cDNA FLJ53425, highly similar to Far upstream element-binding protein 1" ; FUBP1 B4E0X8 "cDNA FLJ61021, highly similar to Far upstream element-binding protein 1" ; FUBP1 C9JT73 "Uncharacterized protein" ; FUBP1 Q96AE4 "Far upstream element-binding protein 1" ; FUBP1 E9PEB5 "Uncharacterized protein" ; FUBP1 FUBP1-001 "far upstream element (FUSE) bindi…	6	0	4.32024	0.0240602
410	ENSP00000417992|ENSG00000169855	ROBO1 E9PD49 "Uncharacterized protein"	30	1	6.62831	0.040619
411	ENSP00000351509|ENSG00000151348	EXT2 E9PNL9;E9PJA5;C9JU51 "Uncharacterized protein";"Uncharacterized protein";"Exostoses (Multiple) 2, isoform CRA_cUncharacterized protein"	3	0	4.20689	0.0343407
412	ENSP00000350335|ENSG00000112964	GHR Q9HCW9 "Growth hormone receptor"	44	1	4.23085	0.0519481
413	ENSP00000415886|ENSG00000073849	ST6GAL1 ST6GAL1-019 "ST6 beta-galactosamide alpha-2,6-sialyltranferase 1 [Source:HGNC Symbol;Acc:10860]" "HGNC_transcript_name"	9	0	4.12234	0.106742
414	ENSP00000265162|ENSG00000138792	ENPEP Q07075 "Glutamyl aminopeptidase"	5	0	3.57691	0.0323929
415	ENSP00000395473|ENSG00000104774; ENSP00000221363|ENSG00000104774	MAN2B1 O00754 "Lysosomal alpha-mannosidaseLysosomal alpha-mannosidase A peptideLysosomal alpha-mannosidase B peptideLysosomal alpha-mannosidase C peptideLysosomal alpha-mannosidase D peptideLysosomal alpha-mannosidase E peptide" ; MAN2B1 NP_001166969.1 "lysosomal alpha-mannosidase isoform 2 precursor "	4	1	4.08068	0.0316518
416	ENSP00000400376|ENSG00000164308	ERAP2 Q6P179 "Endoplasmic reticulum aminopeptidase 2"	5	0	3.64148	0.025
417	ENSP00000380870|ENSG00000142173; ENSP00000350497|ENSG00000142173	COL6A2 C9JH44 "Uncharacterized protein" ; COL6A2 C9JH44 "Uncharacterized protein"	4	0	2.35992	0.0185185
418	ENSP00000388694|ENSG00000150093	ITGB1 Q5T3E6;Q5T3E5;Q5T3E4;E9PQJ2;E9PLR6;E7ERX5;E7EQW5;C9JPK5;C9JJP8 "Integrin beta";"Integrin beta";"Integrin, beta 1 (Fibronectin receptor, beta polypeptide, antigen CD29 includes MDF2, MSK12)";"Uncharacterized protein";"Uncharacterized protein";"Integrin beta";"Integrin beta";"Integrin beta";"Uncharacterized protein"	3	0	2.49445	0.0262172
419	ENSP00000429395|ENSG00000070756	PABPC1 E7ERJ7;E5RJM8;E5RHG7;E5RGC4;E5RFD8 "Uncharacterized protein";"Uncharacterized protein";"Uncharacterized protein";"Uncharacterized protein";"Uncharacterized protein"	24	1	3.52106	0.044702
420	ENSP00000261180|ENSG00000072657	TRHDE Q9UKU6 "Thyrotropin-releasing hormone-degrading ectoenzyme"	3	1	2.21567	0.0185547
421	ENSP00000443767|ENSG00000085998	POMGNT1 POMGNT1-203 "protein O-linked mannose beta1,2-N-acetylglucosaminyltransferase [Source:HGNC Symbol;Acc:19139]" "HGNC_transcript_name"	2	1	2.15077	0.0297806
422	ENSP00000354090|ENSG00000254415	SIGLEC14 Q08ET2 "Sialic acid-binding Ig-like lectin 14"	2	0	2.2772	0.0378788
423	ENSP00000297347|ENSG00000164758	MED30 Q96HR3 "Mediator of RNA polymerase II transcription subunit 30"	23	2	3.80193	0.0730337
424	ENSP00000344166|ENSG00000124208	TMEM189-UBE2V1 Q13404 "Ubiquitin-conjugating enzyme E2 variant 1"	3	0	2.46504	0.0540541
425	ENSP00000417376|ENSG00000064225; ENSP00000377717|ENSG00000064225	ST3GAL6 Q9Y274 "Type 2 lactosamine alpha-2,3-sialyltransferase" ; ST3GAL6 Q9Y274 "Type 2 lactosamine alpha-2,3-sialyltransferase"	2	0	2.36422	0.0392749
426	ENSP00000339521|ENSG00000148484	RSU1 Q15404 "Ras suppressor protein 1"	1	0	2	0.0361011
427	ENSP00000274353|ENSG00000145692	BHMT Q93088 "Betaine--homocysteine S-methyltransferase 1"	2	0	2.21695	0.0344828
428	ENSP00000393463|ENSG00000174876; ENSP00000359100|ENSG00000237763; ENSP00000359097|ENSG00000174876; ENSP00000359096|ENSG00000187733; ENSP00000330484|ENSG00000174876	AMY1B P04745 "Alpha-amylase 1" ; AMY1A P04745 "Alpha-amylase 1" ; AMY1B P04745 "Alpha-amylase 1" ; AMY1C P04745 "Alpha-amylase 1" ; AMY1B P04745 "Alpha-amylase 1"	2	0	2.28108	0.0626263
429	ENSP00000381666|ENSG00000151233	GXYLT1 Q4G148 "Glucoside xylosyltransferase 1"	1	0	2	0.0181818
430	ENSP00000251047|ENSG00000074695	LMAN1 P49257 "Protein ERGIC-53"	9	1	2.70034	0.101961
431	ENSP00000261714|ENSG00000108578	BLMH Q13867 "Bleomycin hydrolase"	2	1	2.38616	0.0395604
432	ENSP00000396839|ENSG00000026297	RNASET2 RNASET2-203 "ribonuclease T2 [Source:HGNC Symbol;Acc:21686]" "HGNC_transcript_name"	1	1	2	0.0555556
433	ENSP00000300026|ENSG00000166794	PPIB P23284 "Peptidyl-prolyl cis-trans isomerase B"	3	1	2.17555	0.0694444
434	ENSP00000444385|ENSG00000162694; ENSP00000359131|ENSG00000162694	EXTL2 O00245;C9IYF5 "EXTL2";"Uncharacterized protein" ; EXTL2 Q9UBQ6 "Exostosin-like 2Processed exostosin-like 2"	1	1	2	0.0347003
435	ENSP00000278927|ENSG00000149564	ESAM Q96AP7 "Endothelial cell-selective adhesion molecule"	1	0	2	0.0435897
436	ENSP00000362466|ENSG00000072080	SPP2 Q13103 "Secreted phosphoprotein 24"	2	0	2.21875	0.0853081
437	ENSP00000379221|ENSG00000148053; ENSP00000352906|ENSG00000148053	NTRK2 Q8WXJ4;Q5VWE5;B4DFV9 "Neurotrophin receptor tyrosine kinase type 2";"Neurotrophic tyrosine kinase, receptor, type 2Neurotrophic tyrosine kinase, receptor, type 2, isoform CRA_acDNA FLJ76753, highly similar to Homo sapiens neurotrophic tyrosine kinase, receptor, type 2 (NTRK2), transcript variant b, mRNA";"cDNA FLJ53976, highly similar to BDNF/NT-3 growth factors receptor " ; NTRK2 Q8WXJ4;Q5…	1	0	2	0.0314465
438	ENSP00000396688|ENSG00000244731	C4A P0C0L4 "Complement C4-AComplement C4 beta chainComplement C4-A alpha chainC4a anaphylatoxinC4b-AC4d-AComplement C4 gamma chain"	4302	1	584.268	0.845183
439	ENSP00000266041|ENSG00000055955	ITIH4 Q14624 "Inter-alpha-trypsin inhibitor heavy chain H470 kDa inter-alpha-trypsin inhibitor heavy chain H435 kDa inter-alpha-trypsin inhibitor heavy chain H4"	2137	1	277.105	0.767742
440	ENSP00000421801|ENSG00000109758	HGFAC D6RAR4 "Uncharacterized protein"	90	1	33.8114	0.293051
441	ENSP00000300161|ENSG00000166913	YWHAB P31946 "14-3-3 protein beta/alpha14-3-3 protein beta/alpha, N-terminally processed"	28	0	7.72522	0.199187
442	ENSP00000306330|ENSG00000170027	YWHAG P61981 "14-3-3 protein gamma14-3-3 protein gamma, N-terminally processed"	8	0	7.40151	0.218623
443	ENSP00000348918|ENSG00000173432	SAA1 P02735 "Serum amyloid A proteinAmyloid protein ASerum amyloid protein A(2-104)Serum amyloid protein A(3-104)Serum amyloid protein A(2-103)Serum amyloid protein A(2-102)Serum amyloid protein A(4-101)"	10	0	6.26082	0.311475
444	ENSP00000390492|ENSG00000198848; ENSP00000355193|ENSG00000198848; ENSP00000353720|ENSG00000198848	CES1 E9PAU8 "Uncharacterized protein" ; CES1 P23141 "Liver carboxylesterase 1" ; CES1 B7Z795 "cDNA FLJ57637, highly similar to Liver carboxylesterase 1 "	3	0	3.79588	0.0300353
445	ENSP00000384570|ENSG00000100065; ENSP00000251973|ENSG00000100065	CARD10 Q9BWT7 "Caspase recruitment domain-containing protein 10" ; CARD10 Q9BWT7 "Caspase recruitment domain-containing protein 10"	6	0	4.39084	0.0232558
446	ENSP00000421365|ENSG00000173083	HPSE E9PFG6 "Uncharacterized protein"	24	0	3.44855	0.0268041
447	ENSP00000385923|ENSG00000104805; ENSP00000263273|ENSG00000104805	NUCB1 Q02818 "Nucleobindin-1" ; NUCB1 Q02818 "Nucleobindin-1"	24	1	3.44855	0.0368764
448	ENSP00000362817|ENSG00000121769	FABP3 P05413 "Fatty acid-binding protein, heart"	11	0	3.61386	0.210526
449	ENSP00000256646|ENSG00000134250	NOTCH2 Q04721 "Neurogenic locus notch homolog protein 2Notch 2 extracellular truncationNotch 2 intracellular domain"	31	1	4.4741	0.0105221
450	ENSP00000404146|ENSG00000074416; ENSP00000265052|ENSG00000074416	MGLL C9JAM4;C9J8Q3;B7Z9D1;B2ZGL7 "Uncharacterized protein";"Uncharacterized protein";"cDNA FLJ54260, highly similar to Monoglyceride lipase ";"Monoacylglycerol lipase isoform 2" ; MGLL Q99685 "Monoglyceride lipase"	3	1	3.00554	0.0777385
451	ENSP00000422554|ENSG00000151388	ADAMTS12 NP_112217.2 "A disintegrin and metalloproteinase with thrombospondin motifs 12 preproprotein "	1	0	0.326979	0.00250941
452	ENSP00000432972|ENSG00000077782; ENSP00000400162|ENSG00000077782; ENSP00000393312|ENSG00000077782; ENSP00000380302|ENSG00000077782; ENSP00000380297|ENSG00000077782; ENSP00000380280|ENSG00000077782	FGFR1 E9PNM3;E9PN14;D3DSX2;C9J205 "Uncharacterized protein";"Uncharacterized protein";"Fibroblast growth factor receptor 1 (Fms-related tyrosine kinase 2, Pfeiffer syndrome), isoform CRA_b";"Uncharacterized protein" ; FGFR1 E9PNM3;E9PN14;D3DSX2;C9J205 "Uncharacterized protein";"Uncharacterized protein";"Fibroblast growth factor receptor 1 (Fms-related tyrosine kinase 2, Pfeiffer syndrome), isofor…	3	1	2.21304	0.0231707
453	ENSP00000389272|ENSG00000230938	RP11-88G17.6 A2A3K3 "Novel protein similar to hemicentin (LOC392395)"	1	0	2	0.0281501
454	ENSP00000369538|ENSG00000057608; ENSP00000369475|ENSG00000057608	GDI2 P50395 "Rab GDP dissociation inhibitor beta" ; GDI2 Q5SX90;E7EU23;B3KVE3 "GDP dissociation inhibitor 2";"Uncharacterized protein";"cDNA FLJ16452 fis, clone BRAWH3002467, highly similar to RAB GDP DISSOCIATION INHIBITOR BETA"	3	0	2.94686	0.0404494
455	ENSP00000223836|ENSG00000106992	AK1 Q5T9B7 "Adenylate kinase 1"	4	0	2.44883	0.109524
456	ENSP00000395875|ENSG00000025708; ENSP00000379038|ENSG00000025708; ENSP00000379037|ENSG00000025708; ENSP00000252029|ENSG00000025708	TYMP C9JGI3 "Uncharacterized protein" ; TYMP TYMP-003 "thymidine phosphorylase [Source:HGNC Symbol;Acc:3148]" "HGNC_transcript_name" ; TYMP P19971 "Thymidine phosphorylase" ; TYMP P19971 "Thymidine phosphorylase"	4	0	2.72041	0.058427
457	ENSP00000423354|ENSG00000145794; ENSP00000274473|ENSG00000145794	MEGF10 NP_115822.1 "multiple epidermal growth factor-like domains protein 10 precursor " ; MEGF10 Q96KG7 "Multiple epidermal growth factor-like domains protein 10"	1	1	2	0.00877193
458	ENSP00000385914|ENSG00000185339; ENSP00000215838|ENSG00000185339	TCN2 B5MBX2 "Uncharacterized protein" ; TCN2 P20062 "Transcobalamin-2"	4	0	3.41279	0.0567376
459	ENSP00000363361|ENSG00000142669	SH3BGRL3 Q9H299 "SH3 domain-binding glutamic acid-rich-like protein 3"	4	1	2.21503	0.0663717
460	ENSP00000311429|ENSG00000174442	ZWILCH Q9H900 "Protein zwilch homolog"	4	0	2	0.0152284
461	ENSP00000443429|ENSG00000185565; ENSP00000419000|ENSG00000185565; ENSP00000328455|ENSG00000185565	LSAMP LSAMP-201 "limbic system-associated membrane protein [Source:HGNC Symbol;Acc:6705]" "HGNC_transcript_name" ; LSAMP Q13449 "Limbic system-associated membrane protein" ; LSAMP LSAMP-002 "limbic system-associated membrane protein [Source:HGNC Symbol;Acc:6705]" "HGNC_transcript_name"	3	1	2.80677	0.0698324
462	ENSP00000362219|ENSG00000161911	TREML1 Q86YW5 "Trem-like transcript 1 protein"	1	0	2	0.0514469
463	ENSP00000386043|ENSG00000049323; ENSP00000346467|ENSG00000049323	LTBP1 Q14766 "Latent-transforming growth factor beta-binding protein 1" ; LTBP1 LTBP1-202 "latent transforming growth factor beta binding protein 1 [Source:HGNC Symbol;Acc:6714]" "HGNC_transcript_name"	3	1	2.75117	0.0110401
464	ENSP00000358035|ENSG00000143382	ADAMTSL4 Q9UFG7;E7EVS1;A8KAH2 "Putative uncharacterized protein DKFZp434K1772";"Uncharacterized protein";"cDNA FLJ78748, highly similar to Homo sapiens ADAMTS-like 4, mRNA"	13	8	2.44771	0.023701
465	ENSP00000278836|ENSG00000124920; ENSP00000265460|ENSG00000124920	C11orf9 Q9Y2G1 "Myelin gene regulatory factor" ; C11orf9 NP_037411.1 "myelin gene regulatory factor isoform 1 "	2	1	3.04335	0.0173762
466	ENSP00000361562|ENSG00000064601; ENSP00000346952|ENSG00000064601	CTSA P10619 "Lysosomal protective proteinLysosomal protective protein 32 kDa chainLysosomal protective protein 20 kDa chain" ; CTSA P10619 "Lysosomal protective proteinLysosomal protective protein 32 kDa chainLysosomal protective protein 20 kDa chain"	5	1	2.3887	0.0240964
467	ENSP00000412646|ENSG00000183785	TUBA8 C9K0S6;C9J2C0 "Uncharacterized protein";"Uncharacterized protein"	2	1	2.50962	0.0406852
469	ENSP00000369055|ENSG00000086062	B4GALT1 P15291 "Beta-1,4-galactosyltransferase 1Lactose synthase A proteinN-acetyllactosamine synthaseBeta-N-acetylglucosaminylglycopeptide beta-1,4-galactosyltransferaseBeta-N-acetylglucosaminyl-glycolipid beta-1,4-galactosyltransferaseProcessed beta-1,4-galactosy /.../ferase 1"	4	1	2.31105	0.0452261
470	ENSP00000356198|ENSG00000133063	CHIT1 Q13231 "Chitotriosidase-1"	2	1	2	0.0214592
471	ENSP00000064571|ENSG00000054803	CBLN4 Q9NTU7 "Cerebellin-4"	1	0	2	0.0348259
472	ENSP00000380355|ENSG00000163703	CRELD1 Q96HD1 "Cysteine-rich with EGF-like domain protein 1"	1	1	2	0.0261905
473	ENSP00000380489|ENSG00000198125; ENSP00000352835|ENSG00000198125	MB P02144 "Myoglobin" ; MB P02144 "Myoglobin"	2	2	2	0.0974026
474	ENSP00000357425|ENSG00000172594	SMPDL3A Q92484 "Acid sphingomyelinase-like phosphodiesterase 3a"	5	0	2.43309	0.0286976
475	ENSP00000356354|ENSG00000120265; ENSP00000356348|ENSG00000120265	PCMT1 E9PAN3;C9J0F2 "Uncharacterized protein";"Uncharacterized protein" ; PCMT1 P22061 "Protein-L-isoaspartate(D-aspartate) O-methyltransferase"	1	1	2	0.0594406
476	ENSP00000446252|ENSG00000112096; ENSP00000356022|ENSG00000112096	SOD2 Q9UG59;B3KUK2 "Putative uncharacterized protein DKFZp564M2422";"Superoxide dismutase" ; SOD2 P04179 "Superoxide dismutase [Mn], mitochondrial"	1	1	2	0.0630631
477	ENSP00000438205|ENSG00000111261	MANSC1 NP_060520.2 "MANSC domain-containing protein 1 precursor "	2	0	3.70334	0.037123
478	ENSP00000433689|ENSG00000154096	THY1 THY1-005 "Thy-1 cell surface antigen [Source:HGNC Symbol;Acc:11801]" "HGNC_transcript_name"	1	1	2	0.0828402
479	ENSP00000376800|ENSG00000105887	MTPN P58546 "Myotrophin"	1	1	2	0.177966
480	ENSP00000440997|ENSG00000175336; ENSP00000381250|ENSG00000175336	APOF APOF-202 "apolipoprotein F [Source:HGNC Symbol;Acc:615]" "HGNC_transcript_name" ; APOF Q13790 "Apolipoprotein F"	14	12	2	0.0422078
481	ENSP00000440066|ENSG00000132465; ENSP00000254801|ENSG00000132465	IGJ D6RHJ6 "Uncharacterized protein" ; IGJ P01591 "Immunoglobulin J chain"	1	1	2	0.08
482	ENSP00000367196|ENSG00000122694	GLIPR2 Q9H4G4 "Golgi-associated plant pathogenesis-related protein 1"	1	0	2	0.0844156
483	ENSP00000246515|ENSG00000126233	SLURP1 P55000 "Secreted Ly-6/uPAR-related protein 1"	2	0	2	0.0679612
484	ENSP00000433112|ENSG00000050165; ENSP00000379762|ENSG00000050165	DKK3 E9PKW6;E7EUD0 "Uncharacterized protein";"Uncharacterized protein" ; DKK3 Q9UBP4 "Dickkopf-related protein 3"	10	1	2.60337	0.0604396
485	ENSP00000353731|ENSG00000197635	DPP4 P27487 "Dipeptidyl peptidase 4Dipeptidyl peptidase 4 membrane formDipeptidyl peptidase 4 soluble form"	1	1	2	0.0182768
486	ENSP00000357718|ENSG00000184330	S100A7A Q86SG5 "Protein S100-A7A"	1	1	2	0.108911
487	ENSP00000262094|ENSG00000041353	RAB27B O00194 "Ras-related protein Rab-27B"	1	1	2	0.0504587
488	ENSP00000008938|ENSG00000008438	PGLYRP1 O75594 "Peptidoglycan recognition protein 1"	1	0	2	0.0816327
489	ENSP00000368069|ENSG00000137077; ENSP00000259607|ENSG00000137077	CCL21 Q5VZ73 "Chemokine (C-C motif) ligand 21" ; CCL21 O00585 "C-C motif chemokine 21"	1	0	2	0.145161
490	ENSP00000426097|ENSG00000145708; ENSP00000274368|ENSG00000145708	CRHBP D6RHH7 "Uncharacterized protein" ; CRHBP P24387 "Corticotropin-releasing factor-binding protein"	1	0	2	0.0462185
491	ENSP00000386630|ENSG00000172016	REG3A Q06141 "Regenerating islet-derived protein 3-alpha"	1	0	2	0.131429
492	ENSP00000416895|ENSG00000166689; ENSP00000347883|ENSG00000166689	PLEKHA7 Q6IQ23 "Pleckstrin homology domain-containing family A member 7" ; PLEKHA7 Q6IQ23 "Pleckstrin homology domain-containing family A member 7"	16	0	3.41031	0.0213904
493	ENSP00000445175|ENSG00000134333; ENSP00000395337|ENSG00000134333; ENSP00000368722|ENSG00000134333	LDHA B7Z5E3 "L-lactate dehydrogenase" ; LDHA P00338 "L-lactate dehydrogenase A chain" ; LDHA NP_005557.1 "L-lactate dehydrogenase A chain isoform 1 "	3	0	4.83505	0.0858726
494	ENSP00000259396|ENSG00000229314	ORM1 P02763 "Alpha-1-acid glycoprotein 1"	24	1	3.44855	0.0746269
495	ENSP00000215754|ENSG00000240972	MIF P14174 "Macrophage migration inhibitory factor"	2	0	2.56751	0.147826
496	ENSP00000387608|ENSG00000173482	PTPRM Q49AC9;E7EVX9 "PTPRM protein";"Uncharacterized protein"	9	1	7.1287	0.031477
497	ENSP00000395987|ENSG00000164050	PLXNB1 PLXNB1-007 "plexin B1 [Source:HGNC Symbol;Acc:9103]" "HGNC_transcript_name"	24	1	3.44855	0.0219479
498	ENSP00000414225|ENSG00000105609	LILRB5 C9JMK7 "Uncharacterized protein"	30	2	4.53578	0.0675241
499	ENSP00000298556|ENSG00000165704	HPRT1 P00492 "Hypoxanthine-guanine phosphoribosyltransferase"	2	2	2.24109	0.0963303
500	ENSP00000387264|ENSG00000169756	LIMS1 P48059 "LIM and senescent cell antigen-like-containing domain protein 1"	3	0	2.35531	0.0635359
501	ENSP00000412284|ENSG00000241553; ENSP00000388169|ENSG00000241553; ENSP00000380431|ENSG00000241553	ARPC4 ARPC4-006 "actin related protein 2/3 complex, subunit 4, 20kDa [Source:HGNC Symbol;Acc:707]" "HGNC_transcript_name" ; ARPC4 C9JWM7;C9JJ59 "Uncharacterized protein";"Uncharacterized protein" ; ARPC4 P59998 "Actin-related protein 2/3 complex subunit 4"	1	0	2	0.0441989
502	ENSP00000234313|ENSG00000115956	PLEK P08567 "Pleckstrin"	5	3	2.41865	0.0542857
503	ENSP00000407791|ENSG00000226417; ENSP00000407429|ENSG00000226248; ENSP00000406335|ENSG00000226651; ENSP00000401292|ENSG00000223639; ENSP00000398056|ENSG00000230685; ENSP00000382926|ENSG00000206394; ENSP00000364940|ENSG00000213719	CLIC1 O00299 "Chloride intracellular channel protein 1" ; CLIC1 O00299 "Chloride intracellular channel protein 1" ; CLIC1 O00299 "Chloride intracellular channel protein 1" ; CLIC1 O00299 "Chloride intracellular channel protein 1" ; CLIC1 O00299 "Chloride intracellular channel protein 1" ; CLIC1 O00299 "Chloride intracellular channel protein 1" ; CLIC1 O00299 "Chloride intracellular channel protei…	6	5	2.47573	0.06639
504	ENSP00000325527|ENSG00000166147	FBN1 P35555 "Fibrillin-1"	18	4	7.32459	0.0229885
505	ENSP00000445185|ENSG00000111348; ENSP00000444860|ENSG00000111348; ENSP00000228945|ENSG00000111348	ARHGDIB ARHGDIB-008 "Rho GDP dissociation inhibitor (GDI) beta [Source:HGNC Symbol;Acc:679]" "HGNC_transcript_name" ; ARHGDIB NP_001166.3 "rho GDP-dissociation inhibitor 2 " ; ARHGDIB P52566 "Rho GDP-dissociation inhibitor 2"	3	1	3.5157	0.0769231
506	ENSP00000441805|ENSG00000256865; ENSP00000332124|ENSG00000183748; ENSP00000239761|ENSG00000120586	AC069023.1 B4DLK9 "cDNA FLJ56855, highly similar to Macrophage mannose receptor 1" ; AL928580.1 Q5VSK2 "Macrophage mannose receptor 1-like protein 1" ; MRC1 P22897 "Macrophage mannose receptor 1"	5	1	3.49632	0.0240385
507	ENSP00000414196|ENSG00000236693; ENSP00000411486|ENSG00000236693; ENSP00000400149|ENSG00000230763; ENSP00000396095|ENSG00000230763	HLA-DPB1 Q67AT7;Q67AT3;Q67AT0;Q67AS6;Q67AS4;Q67AS1;Q67AQ5;Q67AQ4;Q67AQ3;Q67AQ2;Q67AQ1;Q67AQ0;Q67AP9;Q67AP8;Q67AP7;Q67AP5;Q67AP4;Q67AP3;Q67AP0;Q49U72;Q49U70;Q49U66;Q49U64;Q49U62;Q49U58;Q49U56;Q49U54;Q49U52;Q49U50;Q49U48;Q49U46;Q49U44;Q49U42;Q49U38;Q49U34;Q49U32;Q49U30;Q49U28;Q30037;Q30030;Q30012;O19686 "MHC class II antigen";"MHC class II antigen";"MHC class II antigen";"MHC class II antigen";"MHC…	43	1	4.744	0.0736434
508	ENSP00000275815|ENSG00000146904	EPHA1 P21709 "Ephrin type-A receptor 1"	5	0	2.782	0.0389344
509	ENSP00000375001|ENSG00000211899	IGHM P01871 "Ig mu chain C region"	1	1	2	0.0154525
510	ENSP00000368678|ENSG00000188157	AGRN O00468 "Agrin"	3	1	2.6033	0.00977995
511	ENSP00000269141|ENSG00000170558	CDH2 P19022 "Cadherin-2"	9	0	6.74312	0.0629139
512	ENSP00000355955|ENSG00000117691	NENF Q9UMX5 "Neudesin"	2	0	2	0.0523256
513	ENSP00000418442|ENSG00000196562	SULF2 B1AMP9 "Novel protein similar to glucosamine-6-sulfatases SULF2 (Contains FLJ90554, FLJ90002)"	1	1	2	0.0103806
514	ENSP00000269321|ENSG00000141522	ARHGDIA P52565 "Rho GDP-dissociation inhibitor 1"	1	1	2	0.0784314
515	ENSP00000376781|ENSG00000197859	ADAMTSL2 Q86TH1 "ADAMTS-like protein 2"	3	0	2.57206	0.0216981
517	ENSP00000349434|ENSG00000143297	FCRL5 A6NJE8 "Uncharacterized protein"	4	0	2.74317	0.035824
518	ENSP00000386242|ENSG00000119862	AC008074.1 B9A055 "Uncharacterized protein"	3	0	2.43168	0.15
519	ENSP00000362308|ENSG00000131171	SH3BGRL O75368 "SH3 domain-binding glutamic acid-rich-like protein"	2	1	2.27092	0.149123
520	ENSP00000227266|ENSG00000109861	CTSC P53634 "Dipeptidyl peptidase 1Dipeptidyl peptidase 1 exclusion domain chainDipeptidyl peptidase 1 heavy chainDipeptidyl peptidase 1 light chain"	1	1	2	0.0237581
521	ENSP00000311313|ENSG00000175315	CST6 Q15828 "Cystatin-M"	6	0	2.32166	0.107383
522	ENSP00000292609|ENSG00000161031	PGLYRP2 PGLYRP2-201 "peptidoglycan recognition protein 2 [Source:HGNC Symbol;Acc:30013]" "HGNC_transcript_name"	436	0	74.5853	0.529968
523	ENSP00000356395|ENSG00000116785	CFHR3 Q02985 "Complement factor H-related protein 3"	148	0	12.9788	0.175758
524	ENSP00000363869|ENSG00000155659	VSIG4 Q9Y279 "V-set and immunoglobulin domain-containing protein 4"	2	1	3.71593	0.0827068
525	ENSP00000361097|ENSG00000173269	MMRN2 Q9H8L6 "Multimerin-2"	10	8	2.39106	0.0210748
526	ENSP00000263368|ENSG00000090013	BLVRB P30043 "Flavin reductase"	2	0	3.14509	0.0970874
527	ENSP00000381167|ENSG00000187240	DYNC2H1 NP_001073932.1 "cytoplasmic dynein 2 heavy chain 1 isoform 2 "	83	0	8.94469	0.0210941
528	ENSP00000264833|ENSG00000105088	OLFM2 O95897 "Noelin-2"	4	0	2.6426	0.0550661
529	ENSP00000369689|ENSG00000178372	CALML5 Q9NZT1 "Calmodulin-like protein 5"	4	1	2.24405	0.0890411
530	ENSP00000394355|ENSG00000163430	FSTL1 Q9BZQ0;B4DTT5 "Follistatin-related protein";"cDNA FLJ50214, highly similar to Follistatin-related protein 1"	2	0	2	0.029304
531	ENSP00000348099|ENSG00000196923	PDLIM7 Q9NR12 "PDZ and LIM domain protein 7"	2	1	3.60485	0.0503282
532	ENSP00000248598|ENSG00000127951	FGL2 Q14314 "Fibroleukin"	3	1	3.07883	0.0318907
533	ENSP00000389152|ENSG00000153208; ENSP00000295408|ENSG00000153208	MERTK Q96T45;Q53R53;Q53QW0;Q07941;E9PHX8;B4DFQ0 "MER receptor tyrosine kinase";"Putative uncharacterized protein MERTK";"Putative uncharacterized protein MERTK";"STK kinase";"Uncharacterized protein";"cDNA FLJ60239, highly similar to Proto-oncogene tyrosine-protein kinase MER " ; MERTK Q12866 "Tyrosine-protein kinase Mer"	2	0	1.87615	0.012012
534	ENSP00000324422|ENSG00000159840	ZYX Q15942 "Zyxin"	2	0	2	0.020979
535	ENSP00000367242|ENSG00000089177	KIF16B A6NKJ9 "Uncharacterized protein"	102	0	4.00314	0.0517928
536	ENSP00000396654|ENSG00000170632	ARMC10 NP_001154482.1 "armadillo repeat-containing protein 10 isoform c "	26	0	1.60382	0.0316901
537	ENSP00000429757|ENSG00000104760; ENSP00000221204|ENSG00000104760	FGL1 E7ERS0 "Uncharacterized protein" ; FGL1 Q08830 "Fibrinogen-like protein 1"	2	0	2.17218	0.0416667
538	ENSP00000364284|ENSG00000077549; ENSP00000264202|ENSG00000077549	CAPZB P47756 "F-actin-capping protein subunit beta" ; CAPZB P47756 "F-actin-capping protein subunit beta"	1	0	2	0.0288809
539	ENSP00000401418|ENSG00000169344; ENSP00000379446|ENSG00000169344; ENSP00000379442|ENSG00000169344; ENSP00000379438|ENSG00000169344; ENSP00000306279|ENSG00000169344	UMOD Q8NHW8;E7ER18;B3KXM9 "Uromodulin";"Uncharacterized protein";"cDNA FLJ45746 fis, clone KIDNE2018727, highly similar to Uromodulin" ; UMOD Q8NHW8;B3KXM9 "Uromodulin";"cDNA FLJ45746 fis, clone KIDNE2018727, highly similar to Uromodulin" ; UMOD P07911 "UromodulinUromodulin, secreted form" ; UMOD Q8NHW8;E9PEA4;B3KXM9 "Uromodulin";"Uncharacterized protein";"cDNA FLJ45746 fis, clone KIDNE2018727, h…	7	0	4	0.0210356
540	ENSP00000266560|ENSG00000139194	RBP5 P82980 "Retinol-binding protein 5"	54	0	2	0.0666667
541	ENSP00000412387|ENSG00000152894	PTPRK PTPRK-202 "protein tyrosine phosphatase, receptor type, K [Source:HGNC Symbol;Acc:9674]" "HGNC_transcript_name"	3	0	2.8772	0.0321285
542	ENSP00000236693|ENSG00000118004	COLEC11 NP_954705.1 "collectin-11 isoform b "	3	1	3.77291	0.0746269
543	ENSP00000432744|ENSG00000226492; ENSP00000417544|ENSG00000112514; ENSP00000400114|ENSG00000226492; ENSP00000391509|ENSG00000226492; ENSP00000363624|ENSG00000112514; ENSP00000363620|ENSG00000112514	CUTA NP_001014838.1;NP_057005.1;NP_001014837.1 "protein CutA isoform 2 ";"protein CutA isoform 2 ";"protein CutA isoform 2 " ; CUTA O60888 "Protein CutA" ; CUTA O60888 "Protein CutA" ; CUTA NP_001014838.1;NP_057005.1;NP_001014433.1;NP_001014837.1 "protein CutA isoform 2 ";"protein CutA isoform 2 ";"protein CutA isoform 1 ";"protein CutA isoform 2 " ; CUTA NP_001014838.1;NP_057005.1;NP_001014433.1…	1	1	2	0.0897436
544	ENSP00000263388|ENSG00000074181	NOTCH3 Q9UM47 "Neurogenic locus notch homolog protein 3Notch 3 extracellular truncationNotch 3 intracellular domain"	26	1	3.70937	0.00990952
545	ENSP00000390987|ENSG00000157404; ENSP00000288135|ENSG00000157404	KIT Q8TCG9;D5LXN2 "KIT protein";"Tyrosine-protein kinase receptor" ; KIT P10721 "Mast/stem cell growth factor receptor"	31	2	6.83906	0.0421811
546	ENSP00000357704|ENSG00000196154	S100A4 P26447 "Protein S100-A4"	3	1	2.48598	0.158416
547	ENSP00000391190|ENSG00000152291	TGOLN2 TGOLN2-004 "trans-golgi network protein 2 [Source:HGNC Symbol;Acc:15450]" "HGNC_transcript_name"	7	1	4.5844	0.0626398
548	ENSP00000306324|ENSG00000171813	PWWP2B Q6NUJ5 "PWWP domain-containing protein 2B"	2	0	2.40838	0.0288136
549	ENSP00000426034|ENSG00000145335	SNCA Q4W5L2;E7EPV7;D6RA31 "Putative uncharacterized protein SNCA";"Uncharacterized protein";"Uncharacterized protein"	1	0	2	0.0782609
550	ENSP00000371497|ENSG00000082196	C1QTNF3 Q0VAN4 "C1q and tumor necrosis factor related protein 3CTRP3 variant BcDNA FLJ58190, highly similar to Homo sapiens C1q and tumor necrosis factor related protein 3 (C1QTNF3), transcript variant 2, mRNAcDNA, FLJ78820, highly similar to Homo sapiens C1q and tumor necrosis factor related protein 3 (C1QTNF3), transcript variant 2, mRNA"	5	1	2.6117	0.0626959
551	ENSP00000265071|ENSG00000113361	CDH6 P55285 "Cadherin-6"	7	1	3.62981	0.0392405
553	ENSP00000438144|ENSG00000014641	MDH1 C9JRL4;C9JF79;B4DUN2 "Uncharacterized protein";"Malate dehydrogenase";"Malate dehydrogenase"	6	0	2.93048	0.113636
554	ENSP00000442915|ENSG00000131236; ENSP00000361891|ENSG00000131236; ENSP00000361888|ENSG00000131236; ENSP00000361884|ENSG00000131236; ENSP00000361883|ENSG00000131236; ENSP00000361878|ENSG00000131236	CAP1 CAP1-202 "CAP, adenylate cyclase-associated protein 1 (yeast) [Source:HGNC Symbol;Acc:20040]" "HGNC_transcript_name" ; CAP1 Q01518 "Adenylyl cyclase-associated protein 1" ; CAP1 Q5T0R9 "Adenylyl cyclase-associated protein" ; CAP1 Q5T0R9 "Adenylyl cyclase-associated protein" ; CAP1 Q01518 "Adenylyl cyclase-associated protein 1" ; CAP1 Q01518 "Adenylyl cyclase-associated protein 1"	3	1	2.32023	0.0464602
556	ENSP00000303057|ENSG00000168938	PPIC P45877 "Peptidyl-prolyl cis-trans isomerase C"	1	0	1.9393	0.0471698
557	ENSP00000381057|ENSG00000129538	RNASE1 P07998 "Ribonuclease pancreatic"	1	0	1.9431	0.0448718
559	ENSP00000373364|ENSG00000135052	GOLM1 Q8NBJ4 "Golgi membrane protein 1"	3	0	2.661	0.084788
560	ENSP00000319799|ENSG00000178804	H1FOO Q8IZA3 "Histone H1oo"	2	0	2.13929	0.0462428
561	ENSP00000371018|ENSG00000101307	SIRPB1 O00241 "Signal-regulatory protein beta-1"	1	0	1.88606	0.0351759
562	ENSP00000256404|ENSG00000134020	PEBP4 Q96S96 "Phosphatidylethanolamine-binding protein 4"	5	2	2.54391	0.101322
563	ENSP00000217456|ENSG00000101474	C20orf3 Q9HDC9 "Adipocyte plasma membrane-associated protein"	6	0	3.25571	0.0360577
564	ENSP00000433734|ENSG00000172578; ENSP00000341342|ENSG00000172578	KLHL6 KLHL6-002 "kelch-like 6 (Drosophila) [Source:HGNC Symbol;Acc:18653]" "HGNC_transcript_name" ; KLHL6 Q8WZ60 "Kelch-like protein 6"	2	0	0.351933	0.00819672
565	ENSP00000261918|ENSG00000138623	SEMA7A O75326 "Semaphorin-7A"	1	1	1.82391	0.0195195
566	ENSP00000266066|ENSG00000120057	SFRP5 Q5T4F7 "Secreted frizzled-related protein 5"	1	0	1.80967	0.0189274
567	ENSP00000309474|ENSG00000173692	PSMD1 Q99460 "26S proteasome non-ATPase regulatory subunit 1"	16	1	4.15373	0.0157398
568	ENSP00000397248|ENSG00000003436; ENSP00000376172|ENSG00000003436; ENSP00000233156|ENSG00000003436	TFPI C9JT76;C9JQ14;C9JP39;C9JBB3;C9J103 "Uncharacterized protein";"Uncharacterized protein";"Uncharacterized protein";"Uncharacterized protein";"Uncharacterized protein" ; TFPI P10646 "Tissue factor pathway inhibitor" ; TFPI P10646 "Tissue factor pathway inhibitor"	1	1	1.76195	0.03125
569	ENSP00000265271|ENSG00000091009	RBM27 Q9P2N5 "RNA-binding protein 27"	5	0	2.18615	0.0103774
570	ENSP00000390392|ENSG00000129657; ENSP00000376268|ENSG00000129657	SEC14L1 Q92503 "SEC14-like protein 1" ; SEC14L1 Q92503 "SEC14-like protein 1"	29	1	3.45951	0.0181818
572	ENSP00000334219|ENSG00000105429	MEGF8 NP_001401.2 "multiple epidermal growth factor-like domains protein 8 "	8	1	2.78683	0.0100792
573	ENSP00000440518|ENSG00000128567; ENSP00000439063|ENSG00000128567; ENSP00000367817|ENSG00000128567; ENSP00000319782|ENSG00000128567	PODXL PODXL-202 "podocalyxin-like [Source:HGNC Symbol;Acc:9171]" "HGNC_transcript_name" ; PODXL PODXL-203 "podocalyxin-like [Source:HGNC Symbol;Acc:9171]" "HGNC_transcript_name" ; PODXL O00592 "Podocalyxin" ; PODXL NP_005388.2 "podocalyxin isoform 2 precursor "	4	1	2.78138	0.0571429
574	ENSP00000445578|ENSG00000120053	GOT1 B7Z7E9 "Aspartate aminotransferase"	3	0	1.8765	0.0484694
575	ENSP00000387219|ENSG00000169599; ENSP00000306965|ENSG00000169599	NFU1 Q9UMS0 "NFU1 iron-sulfur cluster scaffold homolog, mitochondrial" ; NFU1 E9PAQ8;C9JGG7;C9J8Q1 "Uncharacterized protein";"Uncharacterized protein";"Uncharacterized protein"	96	0	2	0.023622
576	ENSP00000295095|ENSG00000075884	ARHGAP15 Q53QZ3 "Rho GTPase-activating protein 15"	5	0	1.62525	0.0126316
577	ENSP00000378517|ENSG00000118785; ENSP00000351971|ENSG00000118785; ENSP00000237623|ENSG00000118785	SPP1 P10451 "Osteopontin" ; SPP1 C9JXD2 "Uncharacterized protein" ; SPP1 B2RDA1 "Secreted phosphoprotein 1 (Osteopontin, bone sialoprotein I, early T-lymphocyte activation 1), isoform CRA_ccDNA, FLJ96520, Homo sapiens secreted phosphoprotein 1 (osteopontin, bonesialoprotein I, early T-lymphocyte activation 1) (SPP1), mRNA"	2	0	1.86507	0.0573248
578	ENSP00000376894|ENSG00000243678; ENSP00000376889|ENSG00000243678	NME1-NME2 P22392 "Nucleoside diphosphate kinase B" ; NME1-NME2 P22392 "Nucleoside diphosphate kinase B"	1	0	1.56703	0.0273973
579	ENSP00000265299|ENSG00000106125	FAM188B Q4G0A6 "Protein FAM188B"	13	0	2.03474	0.0211361
580	ENSP00000441504|ENSG00000171495	HEATR7B2 HEATR7B2-006 "HEAT repeat family member 7B2 [Source:HGNC Symbol;Acc:26857]" "HGNC_transcript_name"	14	0	5.64723	0.0192982
584	ENSP00000363891|ENSG00000157637	SLC38A10 Q9HBR0 "Putative sodium-coupled neutral amino acid transporter 10"	3	0	2.55526	0.0321716
585	ENSP00000221476|ENSG00000104879	CKM P06732 "Creatine kinase M-type"	1	0	1.4389	0.0183727
588	ENSP00000301653|ENSG00000186832	KRT16 P08779 "Keratin, type I cytoskeletal 16"	26	0	16.4589	0.211416
589	ENSP00000342422|ENSG00000164465	DCBLD1 Q8N8Z6 "Discoidin, CUB and LCCL domain-containing protein 1"	25	1	3.17198	0.027972
590	ENSP00000347041|ENSG00000122176	FMOD Q06828 "Fibromodulin"	1	1	1.36653	0.0212766
594	ENSP00000421884|ENSG00000167107; ENSP00000300441|ENSG00000167107	ACSF2 B4DUF5;B4DHT5 "cDNA FLJ50687, weakly similar to Long-chain-fatty-acid--CoA ligase ";"cDNA FLJ54351, weakly similar to Long-chain-fatty-acid--CoA ligase " ; ACSF2 Q96CM8 "Acyl-CoA synthetase family member 2, mitochondrial"	1	0	0.510323	0.00664452
596	ENSP00000385509|ENSG00000134318	ROCK2 Q14DU5;E9PF63 "ROCK2 protein";"Uncharacterized protein"	5	0	1.90569	0.0165939
597	ENSP00000350676|ENSG00000172943	PHF8 Q9UPP1 "Histone lysine demethylase PHF8"	26	0	2.69109	0.0207547
598	ENSP00000366275|ENSG00000158158	CNNM4 Q6P4Q7 "Metal transporter CNNM4"	28	0	5.91952	0.0335484
604	ENSP00000324827|ENSG00000197976	AKAP17A Q02040 "A-kinase anchor protein 17A"	6	0	2.31937	0.0230216
605	ENSP00000439923|ENSG00000168282; ENSP00000307423|ENSG00000168282	MGAT2 B4DDK9 "cDNA FLJ55952, highly similar to Alpha-1,6-mannosyl-glycoprotein2-beta-N- acetylglucosaminyltransferase " ; MGAT2 Q10469 "Alpha-1,6-mannosyl-glycoprotein 2-beta-N-acetylglucosaminyltransferase"	4	1	1.9559	0.0397351
606	ENSP00000341452|ENSG00000151500	THYN1 NP_954994.1;NP_001032381.1 "thymocyte nuclear protein 1 isoform 2 ";"thymocyte nuclear protein 1 isoform 2 "	11	1	1.23284	0.0421687
610	ENSP00000433321|ENSG00000167996; ENSP00000384656|ENSG00000167996; ENSP00000273550|ENSG00000167996	FTH1 E9PPQ4;A9JQE1 "Uncharacterized protein";"Ferritin" ; FTH1 P02794 "Ferritin heavy chain" ; FTH1 P02794 "Ferritin heavy chain"	1	0	1.1945	0.0457516
612	ENSP00000409952|ENSG00000223501; ENSP00000406988|ENSG00000236014; ENSP00000404016|ENSG00000224455; ENSP00000391197|ENSG00000225590; ENSP00000390831|ENSG00000228425; ENSP00000372697|ENSG00000206286	VPS52 Q8N1B4 "Vacuolar protein sorting-associated protein 52 homolog" ; VPS52 Q8N1B4 "Vacuolar protein sorting-associated protein 52 homolog" ; VPS52 Q8N1B4 "Vacuolar protein sorting-associated protein 52 homolog" ; VPS52 Q8N1B4 "Vacuolar protein sorting-associated protein 52 homolog" ; VPS52 Q8N1B4 "Vacuolar protein sorting-associated protein 52 homolog" ; VPS52 Q8N1B4 "Vacuolar protein sorting-…	14	0	2.63226	0.0165975
613	ENSP00000445614|ENSG00000197302; ENSP00000434091|ENSG00000197302	ZNF720 ZNF720-010 "zinc finger protein 720 [Source:HGNC Symbol;Acc:26987]" "HGNC_transcript_name" ; ZNF720 ZNF720-002 "zinc finger protein 720 [Source:HGNC Symbol;Acc:26987]" "HGNC_transcript_name"	1	0	1.18046	0.230769
614	ENSP00000365777|ENSG00000177000; ENSP00000365770|ENSG00000177000; ENSP00000365767|ENSG00000177000	MTHFR P42898 "Methylenetetrahydrofolate reductase" ; MTHFR P42898 "Methylenetetrahydrofolate reductase" ; MTHFR P42898 "Methylenetetrahydrofolate reductase"	7	0	3.23351	0.0442073
617	ENSP00000257198|ENSG00000134765	DSC1 Q08554 "Desmocollin-1"	39	1	3.88154	0.0246085
618	ENSP00000446496|ENSG00000118308	LRMP NP_001191056.1;NP_001191055.1;NP_006143.2 "lymphoid-restricted membrane protein ";"lymphoid-restricted membrane protein ";"lymphoid-restricted membrane protein "	3	1	1.31679	0.0280561
619	ENSP00000358792|ENSG00000107954	NEURL B4DS86 "cDNA FLJ57494, highly similar to Neuralized-like protein 1"	25	0	2.17009	0.0251346
620	ENSP00000433016|ENSG00000186652; ENSP00000312134|ENSG00000186652	PRG2 NP_002719.3 "bone marrow proteoglycan preproprotein " ; PRG2 P13727 "Bone marrow proteoglycanEosinophil granule major basic protein"	2	2	1.2589	0.0810811
621	ENSP00000412419|ENSG00000158747; ENSP00000400250|ENSG00000158747; ENSP00000390607|ENSG00000158747; ENSP00000364278|ENSG00000158747; ENSP00000289749|ENSG00000158747	NBL1 E5RG89;E5RFY3;E5RFC8;A3KFI4;A3KFI3;A3KFI2 "Uncharacterized protein";"Uncharacterized protein";"Uncharacterized protein";"Neuroblastoma, suppression of tumorigenicity 1";"Neuroblastoma, suppression of tumorigenicity 1";"Neuroblastoma, suppression of tumorigenicity 1" ; NBL1 E5RG89;E5RFY3;A3KFI3;A3KFI2 "Uncharacterized protein";"Uncharacterized protein";"Neuroblastoma, suppression of tumorigen…	2	0	1.12148	0.0598291
622	ENSP00000405934|ENSG00000150995; ENSP00000397885|ENSG00000150995; ENSP00000349597|ENSG00000150995	ITPR1 ITPR1-204 "inositol 1,4,5-trisphosphate receptor, type 1 [Source:HGNC Symbol;Acc:6180]" "HGNC_transcript_name" ; ITPR1 NP_002213.5 "inositol 1,4,5-trisphosphate receptor type 1 isoform 2 " ; ITPR1 NP_001093422.2 "inositol 1,4,5-trisphosphate receptor type 1 isoform 1 "	72	0	12.6195	0.0295203
624	ENSP00000440926|ENSG00000120899; ENSP00000380638|ENSG00000120899; ENSP00000332816|ENSG00000120899	PTK2B E5RK84;E5RJ77;E5RHL2;C9JHV9 "Uncharacterized protein";"Uncharacterized protein";"Uncharacterized protein";"Uncharacterized protein" ; PTK2B Q14289 "Protein-tyrosine kinase 2-beta" ; PTK2B Q14289 "Protein-tyrosine kinase 2-beta"	29	3	3.53526	0.0188305
625	ENSP00000305595|ENSG00000170340	B3GNT2 Q9NY97 "UDP-GlcNAc:betaGal beta-1,3-N-acetylglucosaminyltransferase 2"	6	0	3.48152	0.0503778
626	ENSP00000437016|ENSG00000198814; ENSP00000368229|ENSG00000198814; ENSP00000368228|ENSG00000198814; ENSP00000368226|ENSG00000198814	GK C9JLT1 "Uncharacterized protein" ; GK A6NJP5 "Uncharacterized protein" ; GK NP_000158.1 "glycerol kinase isoform b " ; GK C9JLT1 "Uncharacterized protein"	7	0	1.52858	0.0304114
627	ENSP00000319006|ENSG00000177352	CCDC71 Q8IV32 "Coiled-coil domain-containing protein 71"	1	0	1.08355	0.0171306
635	ENSP00000325012|ENSG00000140481	CCDC33 C9JFX2 "Uncharacterized protein"	1	0	0.999566	0.00684262
636	ENSP00000416479|ENSG00000172115; ENSP00000307786|ENSG00000172115	CYCS C9JFR7 "Uncharacterized protein" ; CYCS P99999 "Cytochrome c"	1	0	1.05899	0.0792079
637	ENSP00000420609|ENSG00000124486	USP9X E9PFG1 "Uncharacterized protein"	4	0	1.76791	0.0157171
640	ENSP00000430242|ENSG00000189001	SBSN E9PBV3 "Uncharacterized protein"	1	1	1.01457	0.0237288
641	ENSP00000360090|ENSG00000156697	UTP14A E7EWQ9 "Uncharacterized protein"	26	1	2.54005	0.0251046
642	ENSP00000379241|ENSG00000163827	LRRC2 Q9BYS8 "Leucine-rich repeat-containing protein 2"	11	0	1.2537	0.032345
644	ENSP00000332723|ENSG00000184374	COLEC10 Q9Y6Z7 "Collectin-10"	2	0	1.21447	0.0541516
645	ENSP00000271638|ENSG00000163191	S100A11 P31949 "Protein S100-A11"	1	0	0.988007	0.0857143
646	ENSP00000309836|ENSG00000244607	CCDC13 Q8IYE1 "Coiled-coil domain-containing protein 13"	3	1	1.33234	0.0153846
649	ENSP00000419162|ENSG00000187260	WDR86 C9JXE3;B4DJF1 "Uncharacterized protein";"cDNA FLJ59701"	4	0	2.37233	0.0427136
653	ENSP00000263208|ENSG00000100084	HIRA P54198 "Protein HIRA"	8	0	4.53319	0.0255654
654	ENSP00000335153|ENSG00000080824	HSP90AA1 P07900;Q14568 "Heat shock protein HSP 90-alpha";"Putative heat shock protein HSP 90-alpha A2"	27	1	2.96473	0.0374707
655	ENSP00000440273|ENSG00000160999	SH2B2 C9JK89 "Uncharacterized protein"	24	0	2.35829	0.0178838
657	ENSP00000358283|ENSG00000014123	KIAA0776 O94874 "E3 UFM1-protein ligase 1"	4	0	1.24723	0.0201511
659	ENSP00000229758|ENSG00000112029	FBXO5 Q9UKT4 "F-box only protein 5"	2	0	1.47156	0.0268456
661	ENSP00000328070|ENSG00000182327	GLTPD2 A6NH11 "Glycolipid transfer protein domain-containing protein 2"	1	0	0.922269	0.0412371
664	ENSP00000344855|ENSG00000171823	FBXL14 Q8N1E6 "F-box/LRR-repeat protein 14"	4	0	1.00005	0.0358852
666	ENSP00000378535|ENSG00000180921	FAM83H Q6ZRV2 "Protein FAM83H"	4	0	1.15574	0.0198675
667	ENSP00000358310|ENSG00000143127	ITGA10 O75578 "Integrin alpha-10"	3	0	0.895172	0.00514139
668	ENSP00000443289|ENSG00000213022	KLK9 Q6QA55 "Kallikrein 9 splice variant 2"	3	0	0.912219	0.114754
670	ENSP00000360096|ENSG00000187122; ENSP00000315005|ENSG00000187122	SLIT1 Q5T0V4;E7EWQ8 "Slit homolog 1 (Drosophila)";"Uncharacterized protein" ; SLIT1 Q5T0V4 "Slit homolog 1 (Drosophila)"	8	0	3.00347	0.0220859
675	ENSP00000405018|ENSG00000107863	ARHGAP21 Q5T5U1;E7ESW5 "Rho GTPase activating protein 21";"Uncharacterized protein"	12	0	1.21082	0.0141468
676	ENSP00000426044|ENSG00000073331	ALPK1 ALPK1-203 "alpha-kinase 1 [Source:HGNC Symbol;Acc:20917]" "HGNC_transcript_name"	36	0	1.13223	0.00943396
680	ENSP00000369798|ENSG00000178473	UCN3 Q969E3 "Urocortin-3"	2	0	0.854804	0.068323
681	ENSP00000295082|ENSG00000162975	KCNF1 Q9H3M0 "Potassium voltage-gated channel subfamily F member 1"	6	0	0.978455	0.0242915
683	ENSP00000428756|ENSG00000040341	STAU2 E9PF26;E7ER74;E5RJN7 "Uncharacterized protein";"Uncharacterized protein";"Uncharacterized protein"	6	0	3.24353	0.0263158
690	ENSP00000448044|ENSG00000257599	RP11-677C1.2 RP11-677C1.2-001 "Clone_based_vega_transcript"	1	0	0.814741	0.0555556
692	ENSP00000380278|ENSG00000079337	RAPGEF3 RAPGEF3-203 "Rap guanine nucleotide exchange factor (GEF) 3 [Source:HGNC Symbol;Acc:16629]" "HGNC_transcript_name"	28	0	3.2161	0.0241935
694	ENSP00000274793|ENSG00000146070	PLA2G7 Q13093 "Platelet-activating factor acetylhydrolase"	2	1	1.48237	0.0385488
695	ENSP00000416278|ENSG00000204104	TRAF3IP1 TRAF3IP1-202 "TNF receptor-associated factor 3 interacting protein 1 [Source:HGNC Symbol;Acc:17861]" "HGNC_transcript_name"	8	0	1.73709	0.0272
696	ENSP00000406716|ENSG00000106070; ENSP00000385770|ENSG00000106070; ENSP00000385748|ENSG00000106070; ENSP00000385544|ENSG00000106070; ENSP00000385366|ENSG00000106070; ENSP00000385189|ENSG00000106070; ENSP00000385046|ENSG00000106070; ENSP00000381793|ENSG00000106070; ENSP00000338543|ENSG00000106070	GRB10 Q75MT1;Q75M93;C9JTW6;A8MY80 "Putative uncharacterized protein GRB10";"Putative uncharacterized protein GRB10";"Uncharacterized protein";"Uncharacterized protein" ; GRB10 Q13322 "Growth factor receptor-bound protein 10" ; GRB10 Q75MT1;Q75M93;A8MY80 "Putative uncharacterized protein GRB10";"Putative uncharacterized protein GRB10";"Uncharacterized protein" ; GRB10 Q75MT1;Q75M93;C9JTW6;A8MY80 "…	3	0	0.793714	0.0102041
697	ENSP00000395402|ENSG00000229183; ENSP00000367391|ENSG00000229183; ENSP00000322192|ENSG00000229859; ENSP00000309542|ENSG00000256713	PGA4 B7ZW62 "Pepsinogen 5, group I (Pepsinogen A)" ; PGA4 P00790 "Pepsin A" ; PGA3 NP_001073275.1 "pepsin A preproprotein " ; PGA5 B7ZW62 "Pepsinogen 5, group I (Pepsinogen A)"	3	2	1.02488	0.0412371
698	ENSP00000331907|ENSG00000134815	DHX34 Q14147 "Probable ATP-dependent RNA helicase DHX34"	31	0	4.33489	0.0227472
700	ENSP00000432481|ENSG00000077616	NAALAD2 E9PJ53;E9PII2 "Uncharacterized protein";"Uncharacterized protein"	24	1	2.1316	0.0175676
701	ENSP00000397746|ENSG00000183317; ENSP00000362139|ENSG00000183317	EPHA10 Q5JZY3 "Ephrin type-A receptor 10" ; EPHA10 Q5JZY3 "Ephrin type-A receptor 10"	12	1	2.42925	0.0167653
703	ENSP00000421412|ENSG00000121104	FAM117A D6RFX7 "Uncharacterized protein"	41	1	1.80912	0.044843
705	ENSP00000438708|ENSG00000160007	GRLF1 A2RRE5 "GRLF1 protein"	44	0	1.06451	0.0213618
708	ENSP00000264326|ENSG00000114480	GBE1 Q04446 "1,4-alpha-glucan-branching enzyme"	8	0	1.63853	0.0225764
709	ENSP00000433203|ENSG00000105397	TYK2 E9PQM4;E9PM19 "Uncharacterized protein";"Uncharacterized protein"	5	1	1.81186	0.0209581
711	ENSP00000336606|ENSG00000197275	RAD54B Q9Y620 "DNA repair and recombination protein RAD54B"	1	0	0.576099	0.0043956
712	ENSP00000436543|ENSG00000198561; ENSP00000432041|ENSG00000198561; ENSP00000413586|ENSG00000198561; ENSP00000354907|ENSG00000198561; ENSP00000351527|ENSG00000198561	CTNND1 E9PKY0;E9PKL1 "Uncharacterized protein";"Uncharacterized protein" ; CTNND1 E9PKY0;E9PKL1;E9PIE5;C9JZR2 "Uncharacterized protein";"Uncharacterized protein";"Uncharacterized protein";"Uncharacterized protein" ; CTNND1 E9PKY0;E9PKL1 "Uncharacterized protein";"Uncharacterized protein" ; CTNND1 E9PKY0;E9PKL1 "Uncharacterized protein";"Uncharacterized protein" ; CTNND1 E9PKY0;E9PKL1 "Uncharacter…	8	0	1.41951	0.0235798
715	ENSP00000257567|ENSG00000135111; ENSP00000257566|ENSG00000135111	TBX3 NP_005987.3 "T-box transcription factor TBX3 isoform 1 " ; TBX3 O15119 "T-box transcription factor TBX3"	4	0	0.99131	0.0165975
716	ENSP00000355944|ENSG00000117697	NSL1 Q96IY1 "Kinetochore-associated protein NSL1 homolog"	1	0	0.730487	0.0213523
717	ENSP00000408331|ENSG00000168288	MMADHC MMADHC-004 "methylmalonic aciduria (cobalamin deficiency) cblD type, with homocystinuria [Source:HGNC Symbol;Acc:25221]" "HGNC_transcript_name"	5	1	1.11672	0.0484848
718	ENSP00000234392|ENSG00000116035	VAX2 Q9UIW0 "Ventral anterior homeobox 2"	5	0	1.03689	0.037931
719	ENSP00000363436|ENSG00000204175	GPRIN2 O60269 "G protein-regulated inducer of neurite outgrowth 2"	1	0	0.662142	0.0152838
720	ENSP00000367220|ENSG00000138071	ACTR2 E9PF41 "Uncharacterized protein"	30	1	4.56213	0.0651629
721	ENSP00000440430|ENSG00000089094	KDM2B B4DSN4 "cDNA FLJ55590, highly similar to JmjC domain-containing histone demethylation protein 1B "	25	1	2.31801	0.0269576
722	ENSP00000386689|ENSG00000137474; ENSP00000341532|ENSG00000137474	MYO7A B9A012 "Myosin VIIA, isoform CRA_aUncharacterized protein" ; MYO7A MYO7A-203 "myosin VIIA [Source:HGNC Symbol;Acc:7606]" "HGNC_transcript_name"	26	1	2.36101	0.016129
724	ENSP00000240587|ENSG00000121297	TSHZ3 Q63HK5 "Teashirt homolog 3"	15	0	1.35678	0.0203515
725	ENSP00000433511|ENSG00000198055	GRK6 D6RHC7;D6RDA3;D6R9V4 "Uncharacterized protein";"Uncharacterized protein";"Uncharacterized protein"	18	0	1.65348	0.0526316
727	ENSP00000377040|ENSG00000008311	AASS Q9UDR5 "Alpha-aminoadipic semialdehyde synthase, mitochondrialLysine ketoglutarate reductaseSaccharopine dehydrogenase"	5	0	2.90053	0.0269978
728	ENSP00000385342|ENSG00000171587	DSCAM Q8WY19 "Down syndrome cell adhesion molecule splice variant"	6	1	2.39578	0.0166094
731	ENSP00000325065|ENSG00000181958	OR4A15 Q8NGL6 "Olfactory receptor 4A15"	10	0	1.14161	0.0377907
732	ENSP00000299853|ENSG00000058600	POLR3E Q9NVU0 "DNA-directed RNA polymerase III subunit RPC5"	2	0	1.18494	0.0155367
735	ENSP00000365761|ENSG00000177084	POLE E7ENR1 "DNA polymerase"	19	0	1.67289	0.00901713
736	ENSP00000368265|ENSG00000122756	CNTFR P26992 "Ciliary neurotrophic factor receptor subunit alpha"	4	1	1.60954	0.061828
737	ENSP00000441180|ENSG00000169515	CCDC8 CCDC8-201 "coiled-coil domain containing 8 [Source:HGNC Symbol;Acc:25367]" "HGNC_transcript_name"	5	1	0.836328	0.0308642
738	ENSP00000307939|ENSG00000135968	GCC2 Q8IWJ2 "GRIP and coiled-coil domain-containing protein 2"	12	0	4.2386	0.0255344
739	ENSP00000449241|ENSG00000135439	AGAP2 B3KVD5 "cDNA FLJ16430 fis, clone BRACE3009044, highly similar to Centaurin-gamma 1"	5	0	3.79727	0.0192953
740	ENSP00000445818|ENSG00000198707	CEP290 Q05BJ6 "CEP290 protein"	21	0	2.74529	0.0273632
741	ENSP00000380692|ENSG00000006459	JHDM1D Q6ZMT4 "Lysine-specific demethylase 7"	21	0	3.78157	0.0382572
743	ENSP00000081029|ENSG00000061794	MRPS35 P82673 "28S ribosomal protein S35, mitochondrial"	2	0	2.78085	0.0371517
744	ENSP00000407487|ENSG00000140553	UNC45A Q9H3U1 "Protein unc-45 homolog A"	14	1	3.30123	0.0508475
745	ENSP00000365210|ENSG00000147082; ENSP00000276014|ENSG00000147082	CCNB3 Q8WWL7 "G2/mitotic-specific cyclin-B3" ; CCNB3 Q8WWL7 "G2/mitotic-specific cyclin-B3"	26	0	4.01255	0.0293907
746	ENSP00000302579|ENSG00000136155	SCEL O95171 "Sciellin"	21	0	3.13491	0.0276163
753	ENSP00000351618|ENSG00000116117	PARD3B Q587I4;Q53TQ6;Q53TP8;Q53TL6;Q53TI4;Q53T65;Q53SN0;Q4ZG80 "Putative uncharacterized protein ALS2CR19";"Putative uncharacterized protein ALS2CR19";"Putative uncharacterized protein ALS2CR19";"Putative uncharacterized protein ALS2CR19";"Putative uncharacterized protein ALS2CR19";"Putative uncharacterized protein ALS2CR19";"Putative uncharacterized protein ALS2CR19";"Putative uncharacterized pr…	6	0	0.831765	0.0096238
755	ENSP00000380718|ENSG00000153046; ENSP00000330512|ENSG00000153046	CDYL E9PE79 "Uncharacterized protein" ; CDYL Q9Y232 "Chromodomain Y-like protein"	34	0	0.906496	0.0220588
757	ENSP00000332123|ENSG00000088899	RP5-1187M17.10 O60299 "ProSAP-interacting protein 1"	3	0	1.00372	0.02526
760	ENSP00000357597|ENSG00000189241	TSPYL1 Q9H0U9 "Testis-specific Y-encoded-like protein 1"	2	1	0.618163	0.01373
762	ENSP00000376822|ENSG00000115107; ENSP00000376819|ENSG00000115107; ENSP00000376818|ENSG00000115107	STEAP3 Q658P3 "Metalloreductase STEAP3" ; STEAP3 Q658P3 "Metalloreductase STEAP3" ; STEAP3 Q658P3 "Metalloreductase STEAP3"	4	0	0.646084	0.0140562
764	ENSP00000355518|ENSG00000091483	FH P07954 "Fumarate hydratase, mitochondrial"	1	0	0.631899	0.0117647
765	ENSP00000249044|ENSG00000128313	APOL5 Q9BWW9 "Apolipoprotein L5"	2	1	0.801589	0.0277136
766	ENSP00000251102|ENSG00000070729	CNGB1 Q14028 "Cyclic nucleotide-gated cation channel beta-1"	24	1	3.45499	0.0207834
768	ENSP00000386711|ENSG00000152969	JAKMIP1 NP_001092903.1 "janus kinase and microtubule-interacting protein 1 isoform 1 "	29	0	2.87924	0.0264741
769	ENSP00000387851|ENSG00000226321	AC104809.3 AC104809.3-201 "Clone_based_vega_transcript"	12	0	2.58823	0.0254902
771	ENSP00000353655|ENSG00000196547	MAN2A2 B7ZA35 "cDNA, FLJ79049, highly similar to Homo sapiens mannosidase, alpha, class 2A, member 2 (MAN2A2), mRNA"	3	0	2.49799	0.0113043
772	ENSP00000434126|ENSG00000173020	ADRBK1 E9PRV7 "Uncharacterized protein"	4	0	2.56339	0.0416667
773	ENSP00000414091|ENSG00000160967; ENSP00000292538|ENSG00000160967	CUX1 P39880 "Homeobox protein cut-like 1" ; CUX1 Q13948;P39880 "Protein CASP";"Homeobox protein cut-like 1"	51	0	2.44143	0.0591716
774	ENSP00000402626|ENSG00000058453	CROCC B1AKD8 "Ciliary rootlet coiled-coil, rootletin"	124	0	6.8959	0.0374078
775	ENSP00000262738|ENSG00000075275	CELSR1 Q9NYQ6 "Cadherin EGF LAG seven-pass G-type receptor 1"	50	0	6.55791	0.0119443
776	ENSP00000370013|ENSG00000049883; ENSP00000308948|ENSG00000049883	PTCD2 Q8WV60 "Pentatricopeptide repeat-containing protein 2" ; PTCD2 D6RGK0;B3KPU6 "Uncharacterized protein";"cDNA FLJ32199 fis, clone PLACE6002710, highly similar to Homo sapiens pentatricopeptide repeat domain 2 (PTCD2), mRNA"	17	1	1.91157	0.0747423
777	ENSP00000227868|ENSG00000110435	PDHX O00330 "Pyruvate dehydrogenase protein X component, mitochondrial"	12	2	2.00653	0.0479042
778	ENSP00000253083|ENSG00000130787	HIP1R O75146 "Huntingtin-interacting protein 1-related protein"	14	0	1.52639	0.0196629
781	ENSP00000441912|ENSG00000168056; ENSP00000431219|ENSG00000168056	LTBP3 E9PR75;E9PQR0;E9PPT7 "Uncharacterized protein";"Uncharacterized protein";"Uncharacterized protein" ; LTBP3 E9PR75;E9PQR0;E9PPT7 "Uncharacterized protein";"Uncharacterized protein";"Uncharacterized protein"	21	0	2.4538	0.0181406
784	ENSP00000264065|ENSG00000077232	DNAJC10 Q8IXB1 "DnaJ homolog subfamily C member 10"	3	0	0.730659	0.0151324
786	ENSP00000298717|ENSG00000165819	METTL3 Q86U44 "N6-adenosine-methyltransferase 70 kDa subunit"	3	0	1.01719	0.0293103
787	ENSP00000263817|ENSG00000073734	ABCB11 O95342 "Bile salt export pump"	5	0	1.80119	0.014383
792	ENSP00000360939|ENSG00000162368	CMPK1 P30085 "UMP-CMP kinase"	1	0	0.564952	0.0570175
793	ENSP00000418018|ENSG00000184995	IFNE Q86WN2 "Interferon epsilon"	2	0	0.769544	0.0625
794	ENSP00000303468|ENSG00000168228	ZCCHC4 Q9H5U6 "Zinc finger CCHC domain-containing protein 4"	3	3	0.249337	0.0194932

## Sheet: Exp3
Protein ID	Accession	Protein Name	Number of Peptides identified	Number of Peptides with Valid Quant	Total confidence	Peptide coverage
1	ENSP00000233242|ENSG00000084674	APOB P04114 "Apolipoprotein B-100Apolipoprotein B-48"	3514	2018	507.146	0.498137
2	ENSP00000396688|ENSG00000244731	C4A P0C0L4 "Complement C4-AComplement C4 beta chainComplement C4-A alpha chainC4a anaphylatoxinC4b-AC4d-AComplement C4 gamma chain"	4494	95	281.411	0.741399
3	ENSP00000450384|ENSG00000241534; ENSP00000448991|ENSG00000243570; ENSP00000447504|ENSG00000239754; ENSP00000446706|ENSG00000242335; ENSP00000410815|ENSG00000244255	CFB B4E1Z4;A2BE06;A2ABJ9 "cDNA FLJ55673, highly similar to Complement factor B ";"Complement component 2";"Complement component 2" ; CFB B4E1Z4;A2BE06;A2ABJ9 "cDNA FLJ55673, highly similar to Complement factor B ";"Complement component 2";"Complement component 2" ; CFB B4E1Z4;A2BE06;A2ABJ9 "cDNA FLJ55673, highly similar to Complement factor B ";"Complement component 2";"Complement component 2" ; …	1923	0	202.069	0.575829
4	ENSP00000264613|ENSG00000047457	CP P00450 "Ceruloplasmin"	4844	2355	200.059	0.679812
5	ENSP00000356399|ENSG00000000971	CFH P08603 "Complement factor H"	2464	822	176.182	0.641755
6	ENSP00000223642|ENSG00000106804	C5 P01031 "Complement C5Complement C5 beta chainComplement C5 alpha chainC5a anaphylatoxinComplement C5 alpha' chain"	610	323	172.833	0.557279
7	ENSP00000265983|ENSG00000110169	HPX P02790 "Hemopexin"	3044	1928	139.606	0.833333
8	ENSP00000417824|ENSG00000055955	ITIH4 B7ZKJ8 "ITIH4 protein"	2484	2	148.733	0.66631
9	ENSP00000265312|ENSG00000115414	FN1 Q53S27;E7ERA3;A6YID5 "Putative uncharacterized protein FN1";"Uncharacterized protein";"Fibronectin splice variant D"	692	347	144.392	0.413388
10	ENSP00000351190|ENSG00000151655	ITIH2 P19823 "Inter-alpha-trypsin inhibitor heavy chain H2"	2396	1006	117.959	0.524313
11	ENSP00000323929|ENSG00000175899; ENSP00000443268|ENSG00000175899	A2M P01023 "Alpha-2-macroglobulin" ; A2M Q9BQ22;C9J773 "Alpha-2-macroglobulin";"Uncharacterized protein"	590	291	129.053	0.565129
12	ENSP00000308938|ENSG00000122194	PLG P00747 "PlasminogenPlasmin heavy chain AActivation peptideAngiostatinPlasmin heavy chain A, short formPlasmin light chain B"	992	262	112.266	0.64321
13	ENSP00000356671|ENSG00000117601	SERPINC1 P01008 "Antithrombin-III"	2090	975	101.81	0.700431
14	ENSP00000376795|ENSG00000196136; ENSP00000376793|ENSG00000196136	SERPINA3 P01011 "Alpha-1-antichymotrypsinAlpha-1-antichymotrypsin His-Pro-less" ; SERPINA3 P01011 "Alpha-1-antichymotrypsinAlpha-1-antichymotrypsin His-Pro-less"	4111	2484	96.1137	0.685268
15	ENSP00000273283|ENSG00000055957	ITIH1 P19827 "Inter-alpha-trypsin inhibitor heavy chain H1"	2152	871	102.746	0.517014
16	ENSP00000308541|ENSG00000180210	F2 P00734 "ProthrombinActivation peptide fragment 1Activation peptide fragment 2Thrombin light chainThrombin heavy chain"	881	474	106	0.643087
17	ENSP00000306361|ENSG00000171560	FGA P02671 "Fibrinogen alpha chainFibrinopeptide A"	545	130	87.0484	0.39261
18	ENSP00000438707|ENSG00000145192	AHSG NP_001613.2 "alpha-2-HS-glycoprotein "	1408	798	61.0341	0.598152
19	ENSP00000263100|ENSG00000121410	A1BG P04217 "Alpha-1B-glycoprotein"	1806	655	71.3898	0.662626
20	ENSP00000421725|ENSG00000145321	GC D6RF20;D6RAK8 "Uncharacterized protein";"Uncharacterized protein"	1616	873	90.8034	0.677485
21	ENSP00000393745|ENSG00000113889; ENSP00000287611|ENSG00000113889	KNG1 B4DPP8 "cDNA FLJ53075, highly similar to Kininogen-1" ; KNG1 NP_000884.1 "kininogen-1 isoform 2 "	1184	18	93.0564	0.684337
22	ENSP00000362924|ENSG00000148180	GSN P06396 "Gelsolin"	793	324	92.7009	0.607417
23	ENSP00000350425|ENSG00000110244	APOA4 P06727 "Apolipoprotein A-IV"	847	325	87.5304	0.790404
24	ENSP00000338861|ENSG00000039537	C6 P13671 "Complement component C6"	542	267	75.0372	0.399358
25	ENSP00000226355|ENSG00000079557	AFM P43652 "Afamin"	989	440	87.7089	0.520868
26	ENSP00000322061|ENSG00000112936	C7 P10643 "Complement component C7"	240	145	71.634	0.478055
27	ENSP00000245907|ENSG00000125730	C3 P01024 "Complement C3Complement C3 beta chainComplement C3 alpha chainC3a anaphylatoxinComplement C3b alpha' chainComplement C3c alpha' chain fragment 1Complement C3dg fragmentComplement C3g fragmentComplement C3d fragmentComplement C3f fragmentComplement C /.../ha' chain fragment 2"	162	47	72.1414	0.235117
28	ENSP00000385035|ENSG00000182326	C1S P09871 "Complement C1s subcomponentComplement C1s subcomponent heavy chainComplement C1s subcomponent light chain"	408	184	65.4067	0.501453
29	ENSP00000378131|ENSG00000205403	CFI Q6LAM0;E7ETH0;D6R9Z8 "Light chain of factor I";"Uncharacterized protein";"Uncharacterized protein"	351	218	62.5981	0.480541
30	ENSP00000205948|ENSG00000091583	APOH P02749 "Beta-2-glycoprotein 1"	851	329	61.9654	0.710145
31	ENSP00000292401|ENSG00000160862	AZGP1 P25311 "Zinc-alpha-2-glycoprotein"	679	286	52	0.630872
32	ENSP00000273291|ENSG00000162267	ITIH3 ITIH3-201 "inter-alpha (globulin) inhibitor H3 [Source:HGNC Symbol;Acc:6168]" "HGNC_transcript_name"	358	188	59.4635	0.349153
33	ENSP00000290575|ENSG00000159403	C1R P00736 "Complement C1r subcomponentComplement C1r subcomponent heavy chainComplement C1r subcomponent light chain"	262	118	52	0.414671
34	ENSP00000232003|ENSG00000113905	HRG P04196 "Histidine-rich glycoprotein"	1041	490	46	0.382857
35	ENSP00000263408|ENSG00000113600	C9 P02748 "Complement component C9Complement component C9aComplement component C9b"	717	356	44.8377	0.375671
36	ENSP00000264690|ENSG00000164344	KLKB1 P03952 "Plasma kallikreinPlasma kallikrein heavy chainPlasma kallikrein light chain"	174	124	55.0117	0.452978
37	ENSP00000278407|ENSG00000149131	SERPING1 P05155 "Plasma protease C1 inhibitor"	421	313	43.3152	0.462
38	ENSP00000315130|ENSG00000120885	CLU P10909 "ClusterinClusterin beta chainClusterin alpha chain"	535	313	53.6624	0.407186
39	ENSP00000226218|ENSG00000255604	AC002094.1 P04004 "VitronectinVitronectin V65 subunitVitronectin V10 subunitSomatomedin-B"	813	347	40	0.343096
40	ENSP00000298841|ENSG00000100665	SERPINA4 P29622 "Kallistatin"	319	150	50	0.590164
41	ENSP00000302621|ENSG00000171236	LRG1 P02750 "Leucine-rich alpha-2-glycoprotein"	535	353	41.8697	0.59366
42	ENSP00000252486|ENSG00000130203	APOE P02649 "Apolipoprotein E"	237	152	46.6513	0.750789
43	ENSP00000253496|ENSG00000131187	F12 P00748 "Coagulation factor XIICoagulation factor XIIa heavy chainBeta-factor XIIa part 1Beta-factor XIIa part 2Coagulation factor XIIa light chain"	135	83	46	0.406504
44	ENSP00000269576|ENSG00000186395	KRT10 P13645 "Keratin, type I cytoskeletal 10"	136	9	50	0.433219
45	ENSP00000355627|ENSG00000135744	AGT P01019 "AngiotensinogenAngiotensin-1Angiotensin-2Angiotensin-3"	332	172	39.3595	0.463918
46	ENSP00000356771|ENSG00000198734; ENSP00000356770|ENSG00000198734	F5 P12259 "Coagulation factor VCoagulation factor V heavy chainCoagulation factor V light chain" ; F5 Q8TD21;Q2HZZ1;Q1L610 "Mutant coagulation factor V";"Coagulation factor V";"Coagulation factor V"	95	53	59.6021	0.151079
47	ENSP00000356382|ENSG00000143278	F13B P05160 "Coagulation factor XIII B chain"	121	56	46	0.361573
48	ENSP00000215727|ENSG00000099937	SERPIND1 P05546 "Heparin cofactor 2"	357	162	44	0.40481
49	ENSP00000252244|ENSG00000167768	KRT1 P04264 "Keratin, type II cytoskeletal 1"	124	54	46	0.34472
50	ENSP00000416683|ENSG00000099769	IGFALS E9PGU3 "Uncharacterized protein"	249	161	44.6726	0.396579
51	ENSP00000345968|ENSG00000161031	PGLYRP2 Q96PD5 "N-acetylmuramoyl-L-alanine amidase"	357	215	34	0.447917
52	ENSP00000360281|ENSG00000021852	C8B P07358 "Complement component C8 beta chain"	131	93	41.9172	0.414552
53	ENSP00000371493|ENSG00000167711	SERPINF2 P08697 "Alpha-2-antiplasmin"	314	99	40	0.431772
54	ENSP00000377783|ENSG00000184500	PROS1 P07225 "Vitamin K-dependent protein S"	113	47	41.393	0.257396
55	ENSP00000265132|ENSG00000106927	AMBP P02760 "Protein AMBPAlpha-1-microglobulinInter-alpha-trypsin inhibitor light chainTrypstatin"	482	282	39.1373	0.596591
56	ENSP00000358045|ENSG00000143369	ECM1 NP_001189787.1 "extracellular matrix protein 1 isoform 3 precursor "	123	81	37.8962	0.335097
57	ENSP00000321334|ENSG00000198670	LPA P08519 "Apolipoprotein(a)"	129	72	53.7613	0.14902
58	ENSP00000254722|ENSG00000132386	SERPINF1 P36955 "Pigment epithelium-derived factor"	504	266	41.226	0.502392
59	ENSP00000356574|ENSG00000116260	QSOX1 O00391 "Sulfhydryl oxidase 1"	51	30	33.0276	0.273092
60	ENSP00000221347|ENSG00000090920	FCGBP Q9Y6R7 "IgGFc-binding protein"	43	36	37.194	0.0432932
61	ENSP00000369816|ENSG00000129214	SHBG P04278 "Sex hormone-binding globulin"	79	25	32	0.422886
62	ENSP00000360518|ENSG00000138207	RBP4 A6NCP9 "Retinol binding protein 4, plasma, isoform CRA_bUncharacterized protein"	562	347	35.6861	0.788945
63	ENSP00000384957|ENSG00000088926	F11 P03951 "Coagulation factor XICoagulation factor XIa heavy chainCoagulation factor XIa light chain"	54	34	39.8097	0.3328
64	ENSP00000329374|ENSG00000123561	SERPINA7 P05543 "Thyroxine-binding globulin"	208	48	36	0.421687
65	ENSP00000266718|ENSG00000139329	LUM P51884 "Lumican"	401	209	34.5515	0.473373
66	ENSP00000264870|ENSG00000124491	F13A1 P00488 "Coagulation factor XIII A chain"	40	28	36	0.26776
67	ENSP00000406495|ENSG00000236236	TNXB Q9NPK6;A2BHY8 "DJ34F7.1.4 (Tenascin XB (Isoform 4))";"Tenascin XB"	33	22	33.1358	0.0986505
68	ENSP00000354458|ENSG00000157131	C8A P07357 "Complement component C8 alpha chain"	182	78	28	0.226027
69	ENSP00000381581|ENSG00000136167; ENSP00000315757|ENSG00000136167	LCP1 P13796 "Plastin-2" ; LCP1 P13796 "Plastin-2"	50	18	31.4989	0.339713
70	ENSP00000296130|ENSG00000163815	CLEC3B P05452 "Tetranectin"	111	76	27.762	0.678218
71	ENSP00000310861|ENSG00000172867	KRT2 P35908 "Keratin, type II cytoskeletal 2 epidermal"	96	41	42	0.374022
72	ENSP00000261405|ENSG00000110799	VWF P04275 "von Willebrand factorvon Willebrand antigen 2"	52	16	35.1372	0.0721649
73	ENSP00000358863|ENSG00000196924; ENSP00000416926|ENSG00000196924; ENSP00000353467|ENSG00000196924; ENSP00000358866|ENSG00000196924	FLNA Q96C61;Q86TQ3;Q5HY54 "FLNA protein";"Similar to filamin C, gamma (Actin binding protein 280)";"Filamin A, alpha (Actin binding protein 280)" ; FLNA Q96C61;Q8TES4;Q86TQ3;Q6NXF2;Q60FE6 "FLNA protein";"FLJ00119 protein";"Similar to filamin C, gamma (Actin binding protein 280)";"FLNA protein";"Filamin A" ; FLNA Q96C61;Q8TES4;Q86TQ3;Q6NXF2;Q60FE6 "FLNA protein";"FLJ00119 protein";"Similar to fila…	23	12	38.9612	0.0878404
74	ENSP00000418285|ENSG00000163359	COL6A3 Q8N4Z1;E9PFQ6;E7EVD3 "Similar to collagen, type VI, alpha 3";"Uncharacterized protein";"Uncharacterized protein"	28	21	33.4789	0.0972763
75	ENSP00000319464|ENSG00000178772	CPN2 P22792 "Carboxypeptidase N subunit 2"	206	159	24	0.26055
76	ENSP00000351682|ENSG00000150656	CNDP1 Q96KN2 "Beta-Ala-His dipeptidase"	33	30	20	0.284024
77	ENSP00000261994|ENSG00000140093	SERPINA10 Q9UK55 "Protein Z-dependent protease inhibitor"	47	26	29.6339	0.385135
78	ENSP00000414287|ENSG00000173531	MST1 NP_066278.3 "hepatocyte growth factor-like protein precursor "	62	23	25.6038	0.206897
79	ENSP00000416587|ENSG00000088812	ATRN C9J7K1 "Uncharacterized protein"	60	31	27.8283	0.112421
80	ENSP00000246662|ENSG00000171403	KRT9 P35527 "Keratin, type I cytoskeletal 9"	49	32	29.6308	0.280899
81	ENSP00000349960|ENSG00000075624; ENSP00000331514|ENSG00000184009	ACTB P60709 "Actin, cytoplasmic 1Actin, cytoplasmic 1, N-terminally processed" ; ACTG1 P63261 "Actin, cytoplasmic 2Actin, cytoplasmic 2, N-terminally processed"	60	5	27.7423	0.376
82	ENSP00000264381|ENSG00000114200	BCHE P06276 "Cholinesterase"	77	66	27.6783	0.254153
83	ENSP00000181383|ENSG00000080618	CPB2 Q96IY4 "Carboxypeptidase B2"	78	33	26.7688	0.321513
84	ENSP00000270879|ENSG00000142748	FCN3 O75636 "Ficolin-3"	28	19	19.0221	0.324415
85	ENSP00000359446|ENSG00000120054	CPN1 P15169 "Carboxypeptidase N catalytic chain"	76	53	21.9245	0.262009
86	ENSP00000224181|ENSG00000176919	C8G P07360 "Complement component C8 gamma chain"	224	130	24	0.613861
87	ENSP00000298819|ENSG00000095713	CRTAC1 Q5T4F6 "Cartilage acidic protein 1"	30	6	21.8827	0.186306
88	ENSP00000372224|ENSG00000109758	HGFAC Q04756 "Hepatocyte growth factor activatorHepatocyte growth factor activator short chainHepatocyte growth factor activator long chain"	66	39	20	0.198473
89	ENSP00000393831|ENSG00000163631; ENSP00000295897|ENSG00000163631	ALB ALB-202 "albumin [Source:HGNC Symbol;Acc:399]" "HGNC_transcript_name" ; ALB P02768 "Serum albumin"	28	11	24	0.199029
90	ENSP00000296280|ENSG00000127241	MASP1 Q9NSY8;C9JLU5 "Putative uncharacterized protein DKFZp586F0824";"Uncharacterized protein"	45	23	22	0.173077
91	ENSP00000294728|ENSG00000162692	VCAM1 P19320 "Vascular cell adhesion protein 1"	22	8	25.6769	0.231394
92	ENSP00000416330|ENSG00000120708	TGFBI Q15582 "Transforming growth factor-beta-induced protein ig-h3"	30	16	16	0.162518
93	ENSP00000385519|ENSG00000170458; ENSP00000304236|ENSG00000170458	CD14 P08571 "Monocyte differentiation antigen CD14Monocyte differentiation antigen CD14, urinary formMonocyte differentiation antigen CD14, membrane-bound form" ; CD14 P08571 "Monocyte differentiation antigen CD14Monocyte differentiation antigen CD14, urinary formMonocyte differentiation antigen CD14, membrane-bound form"	93	65	19.4634	0.336
94	ENSP00000255040|ENSG00000132703	APCS P02743 "Serum amyloid P-componentSerum amyloid P-component(1-203)"	146	103	21.7376	0.399103
95	ENSP00000423689|ENSG00000173369; ENSP00000313967|ENSG00000173369	C1QB D6RGJ1;D6RA08;D6R934 "Uncharacterized protein";"Uncharacterized protein";"Uncharacterized protein" ; C1QB P02746 "Complement C1q subcomponent subunit B"	201	30	20.8092	0.47012
96	ENSP00000344115|ENSG00000179776	CDH5 P33151 "Cadherin-5"	26	9	21.2921	0.158163
97	ENSP00000261336|ENSG00000126838	PZP P20742 "Pregnancy zone protein"	117	16	44	0.166667
98	ENSP00000256509|ENSG00000134121	CHL1 C9JW79;C9JH37;C9JEY3;C9J905 "Uncharacterized protein";"Uncharacterized protein";"Uncharacterized protein";"Uncharacterized protein"	10	7	17.3958	0.107843
99	ENSP00000407961|ENSG00000231543; ENSP00000405800|ENSG00000235017; ENSP00000402278|ENSG00000235696; ENSP00000392835|ENSG00000226560; ENSP00000372853|ENSG00000206372; ENSP00000364660|ENSG00000204364; ENSP00000299367|ENSG00000166278	C2 P06681 "Complement C2Complement C2b fragmentComplement C2a fragment" ; C2 P06681 "Complement C2Complement C2b fragmentComplement C2a fragment" ; C2 P06681 "Complement C2Complement C2b fragmentComplement C2a fragment" ; C2 P06681 "Complement C2Complement C2b fragmentComplement C2a fragment" ; C2 P06681 "Complement C2Complement C2b fragmentComplement C2a fragment" ; C2 P06681 "Complement C2Compl…	245	34	67.1758	0.367021
100	ENSP00000356385|ENSG00000080910	CFHR2 P36980 "Complement factor H-related protein 2"	219	78	27.7773	0.518519
101	ENSP00000442981|ENSG00000137076	TLN1 Q5TCU6 "Talin 1"	22	19	19.8477	0.0461095
102	ENSP00000356969|ENSG00000158874	APOA2 P02652 "Apolipoprotein A-IIApolipoprotein A-II(1-76)"	36	24	18	0.69
103	ENSP00000230036|ENSG00000112293	GPLD1 P80108 "Phosphatidylinositol-glycan-specific phospholipase D"	26	6	18	0.167857
104	ENSP00000356454|ENSG00000116690	PRG4 E7EQ48;B3KQ20 "Uncharacterized protein";"cDNA FLJ32635 fis, clone SYNOV2000178, highly similar to Proteoglycan-4"	38	13	20.8587	0.12433
105	ENSP00000363827|ENSG00000142798	HSPG2 P98160 "Basement membrane-specific heparan sulfate proteoglycan core proteinEndorepellinLG3 peptide"	12	7	20.9183	0.0318834
106	ENSP00000370473|ENSG00000146674; ENSP00000275521|ENSG00000146674	IGFBP3 B3KPF0 "cDNA FLJ31712 fis, clone NT2RI2006445, highly similar to Insulin-like growth factor-binding protein 3cDNA FLJ34387 fis, clone HCHON1000191, highly similar to Insulin-like growth factor-binding protein 3cDNA FLJ38550 fis, clone HCHON2002123, highly similar to Insulin-like growth factor-binding protein 3cDNA PSEC0177 fis, clone OVARC1000287, highly similar to Insulin-like growth fact…	43	31	13.7305	0.252525
107	ENSP00000348997|ENSG00000160323	ADAMTS13 Q6QNA4 "Von Willebrand factor-cleaving protease"	22	10	16	0.0671642
108	ENSP00000342850|ENSG00000170099	SERPINA6 P08185 "Corticosteroid-binding globulin"	37	23	19.8268	0.25679
109	ENSP00000400995|ENSG00000169814	BTD C9JSN9;C9J387;A6NHF2 "Uncharacterized protein";"Uncharacterized protein";"Uncharacterized proteincDNA FLJ59679, highly similar to Biotinidase "	44	12	16	0.222018
110	ENSP00000266542|ENSG00000139178	C1RL Q9NZP8 "Complement C1r subcomponent-like protein"	71	5	25.4401	0.225873
111	ENSP00000385564|ENSG00000173372; ENSP00000363773|ENSG00000173372	C1QA P02745 "Complement C1q subcomponent subunit A" ; C1QA P02745 "Complement C1q subcomponent subunit A"	61	43	14	0.342857
112	ENSP00000348170|ENSG00000257017	HP P00738 "HaptoglobinHaptoglobin alpha chainHaptoglobin beta chain"	19	15	13.9706	0.184729
113	ENSP00000306099|ENSG00000171564	FGB P02675 "Fibrinogen beta chainFibrinopeptide B"	20	5	15.3925	0.0855397
114	ENSP00000443283|ENSG00000148702; ENSP00000277903|ENSG00000148702	HABP2 NP_001171131.1 "hyaluronan-binding protein 2 isoform 2 " ; HABP2 Q14520 "Hyaluronan-binding protein 2Hyaluronan-binding protein 2 50 kDa heavy chainHyaluronan-binding protein 2 50 kDa heavy chain alternate formHyaluronan-binding protein 2 27 kDa light chainHyaluronan-binding protein 2 27 kDa light chain alternate form"	29	18	21.3038	0.172285
115	ENSP00000404288|ENSG00000090512; ENSP00000265029|ENSG00000090512	FETUB Q9UGM5 "Fetuin-B" ; FETUB Q9UGM5 "Fetuin-B"	37	30	13.4181	0.225131
116	ENSP00000218099|ENSG00000101981	F9 P00740 "Coagulation factor IXCoagulation factor IXa light chainCoagulation factor IXa heavy chain"	34	22	14	0.177874
117	ENSP00000255030|ENSG00000132693	CRP P02741 "C-reactive proteinC-reactive protein(1-205)"	103	63	15.3497	0.290179
118	ENSP00000356384|ENSG00000134389	CFHR5 Q9BXR6 "Complement factor H-related protein 5"	34	15	17.5171	0.163575
119	ENSP00000414272|ENSG00000072110	ACTN1 B3V8S3 "Actinin 1 smooth muscle variantActinin, alpha 1, isoform CRA_e"	15	12	12	0.0777903
120	ENSP00000373477|ENSG00000211445	GPX3 P22352 "Glutathione peroxidase 3"	80	68	13.4498	0.283186
121	ENSP00000376776|ENSG00000123454	DBH P09172 "Dopamine beta-hydroxylaseSoluble dopamine beta-hydroxylase"	12	9	15.5986	0.183144
122	ENSP00000449523|ENSG00000228267; ENSP00000391933|ENSG00000224389	C4B Q9UMV1;Q9UM89;Q96SA7;Q6U2M5;Q6U2M2;Q6U2E7;Q6U2E0 "Complement C4B1aComplement C4B2Complement C4B5";"ZA protein";"C4 complement C4d region";"C4B1";"C4B1C4B2C4B3C4B5";"C4B1";"C4B2C4B5" ; C4B Q9UMV1;Q9UM89;Q96SA7;Q6U2M5;Q6U2M2;Q6U2E7;Q6U2E0 "Complement C4B1aComplement C4B2Complement C4B5";"ZA protein";"C4 complement C4d region";"C4B1";"C4B1C4B2C4B3C4B5";"C4B1";"C4B2C4B5"	4476	48	279.121	0.742638
123	ENSP00000237014|ENSG00000118271	TTR P02766 "Transthyretin"	49	4	9.96658	0.319728
124	ENSP00000261267|ENSG00000090382	LYZ P61626 "Lysozyme C"	49	19	14	0.432432
125	ENSP00000300933|ENSG00000167460	TPM4 P67936 "Tropomyosin alpha-4 chain"	60	0	12	0.177419
126	ENSP00000364709|ENSG00000126218	F10 P00742 "Coagulation factor XFactor X light chainFactor X heavy chainActivated factor Xa heavy chain"	96	54	16.7548	0.188525
127	ENSP00000385521|ENSG00000077942	FBLN1 B1AHL2 "Fibulin 1Uncharacterized protein"	19	5	15.2345	0.119279
128	ENSP00000264036|ENSG00000076706	MCAM P43121 "Cell surface glycoprotein MUC18"	24	6	12	0.108359
129	ENSP00000306864|ENSG00000168140	VASN Q6EMK4 "Vasorin"	7	4	10	0.111441
130	ENSP00000357722|ENSG00000143546	S100A8 P05109 "Protein S100-A8"	23	13	14	0.709677
131	ENSP00000333203|ENSG00000188488	SERPINA5 P05154 "Plasma serine protease inhibitor"	11	10	10	0.133005
132	ENSP00000211998|ENSG00000035403	VCL P18206 "Vinculin"	10	8	12	0.0670194
133	ENSP00000364001|ENSG00000099250; ENSP00000265371|ENSG00000099250	NRP1 O14786 "Neuropilin-1" ; NRP1 O14786 "Neuropilin-1"	10	4	13.6696	0.0855905
134	ENSP00000225927|ENSG00000108784	NAGLU P54802 "Alpha-N-acetylglucosaminidaseAlpha-N-acetylglucosaminidase 82 kDa formAlpha-N-acetylglucosaminidase 77 kDa form"	7	5	12	0.121131
135	ENSP00000296028|ENSG00000163736	PPBP P02775 "Platelet basic proteinConnective tissue-activating peptide IIITC-2Connective tissue-activating peptide III(1-81)Beta-thromboglobulinNeutrophil-activating peptide 2(74)Neutrophil-activating peptide 2(73)Neutrophil-activating peptide 2TC-1Neutrophil-a /.../ing peptide 2(1-66)Neutrophil-activating peptide 2(1-63)"	101	50	12	0.445312
136	ENSP00000380189|ENSG00000126759; ENSP00000247153|ENSG00000126759	CFP P27918 "Properdin" ; CFP P27918 "Properdin"	42	30	12	0.1258
137	ENSP00000252491|ENSG00000130208	APOC1 P02654 "Apolipoprotein C-ITruncated apolipoprotein C-I"	8	2	13.4295	0.46988
138	ENSP00000364731|ENSG00000057593	F7 P08709 "Coagulation factor VIIFactor VII light chainFactor VII heavy chain"	10	3	11.7399	0.169528
139	ENSP00000363079|ENSG00000165471	MBL2 P11226 "Mannose-binding protein C"	12	0	6	0.21371
140	ENSP00000225655|ENSG00000108518	PFN1 P07737 "Profilin-1"	10	3	11.6162	0.564286
141	ENSP00000356037|ENSG00000123838	C4BPA P04003 "C4b-binding protein alpha chain"	9	3	13.6486	0.130653
142	ENSP00000256733|ENSG00000134339	SAA2 P02735 "Serum amyloid A proteinAmyloid protein ASerum amyloid protein A(2-104)Serum amyloid protein A(3-104)Serum amyloid protein A(2-103)Serum amyloid protein A(2-102)Serum amyloid protein A(4-101)"	19	3	6	0.245902
143	ENSP00000363771|ENSG00000159189	C1QC P02747 "Complement C1q subcomponent subunit C"	140	92	11.0563	0.220408
144	ENSP00000417854|ENSG00000204983	PRSS1 Q7Z445;Q53ZV8;E7EQ64 "Nonfunctional trypsin 1";"Nonfunctional trypsin 1";"Uncharacterized protein"	77	11	11.4179	0.164751
145	ENSP00000420939|ENSG00000250722	SEPP1 NP_001078955.1;NP_005401.3 "selenoprotein P isoform 1 precursor ";"selenoprotein P isoform 1 precursor "	31	1	7.81248	0.133858
146	ENSP00000260356|ENSG00000137801	THBS1 P07996 "Thrombospondin-1"	9	6	8	0.057265
147	ENSP00000324173|ENSG00000044574	HSPA5 P11021 "78 kDa glucose-regulated protein"	9	6	10	0.11315
148	ENSP00000244137|ENSG00000124299	PEPD P12955 "Xaa-Pro dipeptidase"	6	5	10	0.127789
149	ENSP00000312326|ENSG00000131471	AOC3 Q16853 "Membrane primary amine oxidase"	17	5	10	0.0773263
150	ENSP00000438601|ENSG00000108679; ENSP00000262776|ENSG00000108679	LGALS3BP B4DVE1 "cDNA FLJ53478, highly similar to Galectin-3-binding protein" ; LGALS3BP Q08380 "Galectin-3-binding protein"	7	4	10	0.095986
151	ENSP00000222381|ENSG00000005421	PON1 P27169 "Serum paraoxonase/arylesterase 1"	7	6	8	0.138028
152	ENSP00000371554|ENSG00000109610	SOD3 P08294 "Extracellular superoxide dismutase [Cu-Zn]"	11	8	8	0.2
153	ENSP00000357727|ENSG00000163220	S100A9 P06702 "Protein S100-A9"	31	14	10	0.561404
154	ENSP00000304945|ENSG00000154133	ROBO4 Q8WZ75 "Roundabout homolog 4"	7	6	10	0.0635551
155	ENSP00000439156|ENSG00000105664; ENSP00000222271|ENSG00000105664	COMP COMP-007 "cartilage oligomeric matrix protein [Source:HGNC Symbol;Acc:2227]" "HGNC_transcript_name" ; COMP P49747 "Cartilage oligomeric matrix protein"	9	5	12	0.114641
156	ENSP00000264832|ENSG00000090339	ICAM1 P05362 "Intercellular adhesion molecule 1"	9	9	10	0.107143
157	ENSP00000339118|ENSG00000182871	COL18A1 COL18A1-003 "collagen, type XVIII, alpha 1 [Source:HGNC Symbol;Acc:2195]" "HGNC_transcript_name"	4	4	7.40672	0.062591
158	ENSP00000441450|ENSG00000129988	LBP Q8TCF0 "LBP protein"	39	27	10	0.111111
159	ENSP00000236671|ENSG00000117984	CTSD P07339 "Cathepsin DCathepsin D light chainCathepsin D heavy chain"	7	6	11.9066	0.194175
160	ENSP00000415283|ENSG00000108622	ICAM2 P13598 "Intercellular adhesion molecule 2"	28	23	9.52433	0.214545
161	ENSP00000435033|ENSG00000107317; ENSP00000360687|ENSG00000107317; ENSP00000224167|ENSG00000107317	PTGDS NP_000945.3 "prostaglandin-H2 D-isomerase " ; PTGDS P41222 "Prostaglandin-H2 D-isomerase" ; PTGDS Q5SQ11;E9PEB1 "Prostaglandin D2 synthase 21kDa (Brain)";"Uncharacterized protein"	15	0	4	0.194737
162	ENSP00000362778|ENSG00000164530	PI16 Q6UXB8 "Peptidase inhibitor 16"	26	24	8	0.107991
163	ENSP00000252490|ENSG00000234906	APOC2 P02655 "Apolipoprotein C-II"	27	21	9.73283	0.564356
164	ENSP00000447006|ENSG00000018236; ENSP00000325660|ENSG00000018236; ENSP00000261160|ENSG00000018236	CNTN1 NP_001834.2 "contactin-1 isoform 1 precursor " ; CNTN1 Q12860 "Contactin-1" ; CNTN1 NP_778203.1 "contactin-1 isoform 2 precursor "	8	7	10.9713	0.0628684
165	ENSP00000381448|ENSG00000101439	CST3 P01034 "Cystatin-C"	10	2	9.63265	0.40411
166	ENSP00000404030|ENSG00000115718	PROC Q8J004;Q8J003;Q6V7X9;E7EVH6;E7EU72;E7END6;B4DPQ7;B4DPC8 "Protein C";"Protein C";"Protein C";"Uncharacterized protein";"Uncharacterized protein";"Uncharacterized protein";"cDNA FLJ51925, highly similar to Vitamin K-dependent protein C ";"cDNA FLJ51023, highly similar to Vitamin K-dependent protein C "	24	23	9.42552	0.122093
167	ENSP00000223061|ENSG00000106333	PCOLCE Q15113 "Procollagen C-endopeptidase enhancer 1"	5	3	8	0.126949
168	ENSP00000233809|ENSG00000115457	IGFBP2 P18065 "Insulin-like growth factor-binding protein 2"	17	15	8	0.153846
169	ENSP00000444795|ENSG00000149428	HYOU1 E9PL22 "Uncharacterized protein"	4	2	8	0.0561224
170	ENSP00000400010|ENSG00000149177	PTPRJ Q12913 "Receptor-type tyrosine-protein phosphatase eta"	7	3	8	0.0403889
171	ENSP00000357076|ENSG00000158710	TAGLN2 P37802 "Transgelin-2"	3	2	6	0.209091
172	ENSP00000318472|ENSG00000149294	NCAM1 P13591 "Neural cell adhesion molecule 1"	7	5	7.79318	0.0483491
173	ENSP00000396783|ENSG00000185245; ENSP00000329380|ENSG00000185245	GP1BA P07359 "Platelet glycoprotein Ib alpha chainGlycocalicin" ; GP1BA E7ES66;E5FY30;E0D854;E0D852;A5CKE2 "Uncharacterized protein";"Glycoprotein Ib";"Platelet glycoprotein Ib alpha polypeptide type 4";"Platelet glycoprotein Ib alpha polypeptide type 2";"Platelet glycoprotein Ib alphaPlatelet glycoprotein Ib alpha polypeptide"	23	12	8	0.0654952
174	ENSP00000430058|ENSG00000164924; ENSP00000398599|ENSG00000164924; ENSP00000379287|ENSG00000164924; ENSP00000379283|ENSG00000164924; ENSP00000379281|ENSG00000164924	YWHAZ Q6LD62;E9PD24;E7EX29;E7EVZ2;E7ESK7;E5RIR4;E5RGE1 "14-3-3 protein/cytosolic phospholipase A2 protein";"Uncharacterized protein";"Uncharacterized protein";"Uncharacterized protein";"Uncharacterized protein";"Uncharacterized protein";"Uncharacterized protein" ; YWHAZ P63104 "14-3-3 protein zeta/delta" ; YWHAZ P63104 "14-3-3 protein zeta/delta" ; YWHAZ P63104 "14-3-3 protein zeta/delta" ; YWHAZ…	3	1	5.63451	0.130081
175	ENSP00000403315|ENSG00000136960	ENPP2 E7EUF1 "Uncharacterized protein"	4	3	8	0.0667421
176	ENSP00000418112|ENSG00000144724	PTPRG P23470 "Receptor-type tyrosine-protein phosphatase gamma"	5	2	8	0.0346021
177	ENSP00000369067|ENSG00000133110	POSTN D2KRH7;B1ALD8 "OSF-2";"Periostin, osteoblast specific factor"	6	4	6	0.0506799
178	ENSP00000296029|ENSG00000163737	PF4 P02776 "Platelet factor 4Platelet factor 4, short form"	8	3	10	0.475248
179	ENSP00000262030|ENSG00000110955	ATP5B P06576 "ATP synthase subunit beta, mitochondrial"	3	0	4	0.0548204
180	ENSP00000261590|ENSG00000046604	DSG2 Q14126 "Desmoglein-2"	7	5	10	0.0465116
181	ENSP00000278222|ENSG00000148965	SAA4 P35542 "Serum amyloid A-4 protein"	12	8	8	0.246154
182	ENSP00000444071|ENSG00000177575	CD163 CD163-005 "CD163 molecule [Source:HGNC Symbol;Acc:1631]" "HGNC_transcript_name"	5	3	6	0.0324617
183	ENSP00000402060|ENSG00000073008; ENSP00000383907|ENSG00000073008	PVR P15151 "Poliovirus receptor" ; PVR NP_001129242.1 "poliovirus receptor isoform delta "	9	3	6	0.0791367
184	ENSP00000216181|ENSG00000100345	MYH9 P35579 "Myosin-9"	10	4	9.79318	0.0321429
185	ENSP00000265023|ENSG00000113889	KNG1 P01042 "Kininogen-1Kininogen-1 heavy chainT-kininBradykininLysyl-bradykininKininogen-1 light chainLow molecular weight growth-promoting factor"	1093	0	93.0564	0.47205
186	ENSP00000320709|ENSG00000181092	ADIPOQ Q15848 "Adiponectin"	17	0	6	0.188525
187	ENSP00000383690|ENSG00000009724	MASP2 O00187 "Mannan-binding lectin serine protease 2Mannan-binding lectin serine protease 2 A chainMannan-binding lectin serine protease 2 B chain"	18	5	11.1712	0.090379
188	ENSP00000243077|ENSG00000123384	LRP1 Q07954 "Prolow-density lipoprotein receptor-related protein 1Low-density lipoprotein receptor-related protein 1 85 kDa subunitLow-density lipoprotein receptor-related protein 1 515 kDa subunitLow-density lipoprotein receptor-related protein 1 intracellular domain"	8	7	9.97062	0.0134243
189	ENSP00000414567|ENSG00000026508	CD44 E9PKC6;C1PHE6;C1PHC4;C1PHC3;C0STK4;B4XHE2 "Uncharacterized protein";"CD44 molecule";"CD44 molecule";"CD44 molecule";"CD44 molecule";"CD44"	9	2	4	0.0308123
190	ENSP00000431696|ENSG00000172757	CFL1 E9PQB7;E9PLJ3;E9PK25 "Uncharacterized protein";"Uncharacterized protein";"Uncharacterized protein"	3	2	6	0.240196
191	ENSP00000301522|ENSG00000167815	PRDX2 P32119 "Peroxiredoxin-2"	6	1	7.56225	0.191919
192	ENSP00000219070|ENSG00000087245	MMP2 P08253 "72 kDa type IV collagenasePEX"	4	4	6	0.0681818
193	ENSP00000299767|ENSG00000166598	HSP90B1 P14625 "Endoplasmin"	2	1	4	0.0311333
194	ENSP00000341198|ENSG00000067141	NEO1 B7ZKM9 "NEO1 protein"	8	8	6	0.0291193
195	ENSP00000391471|ENSG00000185624; ENSP00000327801|ENSG00000185624	P4HB B3KTQ9 "Procollagen-proline, 2-oxoglutarate 4-dioxygenase (Proline 4-hydroxylase), beta polypeptide, isoform CRA_bcDNA FLJ38619 fis, clone HEART2007696, highly similar to Protein disulfide-isomerase cDNA FLJ45462 fis, clone BRSTN2011961, highly similar to Protein disulfide-isomerase " ; P4HB P07237 "Protein disulfide-isomerase"	4	1	7.99568	0.150407
196	ENSP00000377191|ENSG00000091136; ENSP00000222399|ENSG00000091136	LAMB1 LAMB1-003 "laminin, beta 1 [Source:HGNC Symbol;Acc:6486]" "HGNC_transcript_name" ; LAMB1 P07942 "Laminin subunit beta-1"	2	1	4	0.0104972
197	ENSP00000220763|ENSG00000104324	AC010859.1 Q9Y646 "Plasma glutamate carboxypeptidase"	8	7	6	0.0635593
198	ENSP00000361064|ENSG00000107789	MINPP1 Q9UNW1 "Multiple inositol polyphosphate phosphatase 1"	4	2	6	0.0841889
199	ENSP00000419236|ENSG00000170017; ENSP00000305988|ENSG00000170017	ALCAM B4DTU0 "cDNA FLJ59249, highly similar to CD166 antigencDNA, FLJ79012, highly similar to CD166 antigen" ; ALCAM Q13740 "CD166 antigen"	3	2	6	0.0614035
200	ENSP00000364494|ENSG00000110245	APOC3 P02656 "Apolipoprotein C-III"	27	14	6	0.376068
201	ENSP00000368415|ENSG00000039068	CDH1 Q9UII7 "E-cadherin"	4	2	7.76701	0.0633333
202	ENSP00000260118|ENSG00000137563	GGH Q92820 "Gamma-glutamyl hydrolase"	4	0	4	0.119497
203	ENSP00000354280|ENSG00000010438	PRSS3 P35030 "Trypsin-3"	37	6	19.3176	0.171053
204	ENSP00000332139|ENSG00000197766	CFD P00746 "Complement factor D"	34	33	9.62525	0.280632
205	ENSP00000269907|ENSG00000105426; ENSP00000262963|ENSG00000105426	PTPRS NP_570924.2 "receptor-type tyrosine-protein phosphatase S isoform 2 precursor " ; PTPRS PTPRS-201 "protein tyrosine phosphatase, receptor type, S [Source:HGNC Symbol;Acc:9681]" "HGNC_transcript_name"	4	2	7.78516	0.034555
206	ENSP00000389026|ENSG00000096006; ENSP00000377274|ENSG00000096006; ENSP00000360201|ENSG00000096006; ENSP00000263045|ENSG00000096006	CRISP3 P16562 "Cysteine-rich secretory protein 2" ; CRISP3 P54108 "Cysteine-rich secretory protein 3" ; CRISP3 P54108 "Cysteine-rich secretory protein 3" ; CRISP3 P54108 "Cysteine-rich secretory protein 3"	7	0	6	0.130597
207	ENSP00000378058|ENSG00000115380; ENSP00000378057|ENSG00000115380	EFEMP1 Q12805 "EGF-containing fibulin-like extracellular matrix protein 1" ; EFEMP1 Q12805 "EGF-containing fibulin-like extracellular matrix protein 1"	10	9	6	0.0709939
208	ENSP00000357453|ENSG00000111885	MAN1A1 P33908 "Mannosyl-oligosaccharide 1,2-alpha-mannosidase IA"	7	4	7.39686	0.0612557
209	ENSP00000251268|ENSG00000105429	MEGF8 Q7Z7M0 "Multiple epidermal growth factor-like domains protein 8"	3	0	4	0.00843585
210	ENSP00000433642|ENSG00000162747	FCGR3B E9PNY5 "Uncharacterized protein"	3	1	6	0.130112
211	ENSP00000405546|ENSG00000012223; ENSP00000231751|ENSG00000012223	LTF E7ER44;C9J0S5 "Uncharacterized protein";"Uncharacterized protein" ; LTF P02788 "LactotransferrinKaliocin-1Lactoferroxin-ALactoferroxin-BLactoferroxin-C"	3	2	6	0.0522599
212	ENSP00000344419|ENSG00000005381	MPO MPO-202 "myeloperoxidase [Source:HGNC Symbol;Acc:7218]" "HGNC_transcript_name"	4	3	6	0.043758
213	ENSP00000256178|ENSG00000133800	LYVE1 Q9Y5Y7 "Lymphatic vessel endothelial hyaluronic acid receptor 1"	6	5	5.97062	0.0807453
214	ENSP00000268613|ENSG00000140945	CDH13 P55290 "Cadherin-13"	2	1	4	0.0328947
215	ENSP00000369689|ENSG00000178372	CALML5 Q9NZT1 "Calmodulin-like protein 5"	5	1	8	0.315068
216	ENSP00000430656|ENSG00000133742; ENSP00000256119|ENSG00000133742	CA1 E5RIF9;E5RHS7;E5RHP7;E5RH81;E5RGU8;E5RG43;E5RFL2 "Uncharacterized protein";"Uncharacterized protein";"Uncharacterized protein";"Uncharacterized protein";"Uncharacterized protein";"Uncharacterized protein";"Uncharacterized protein" ; CA1 P00915 "Carbonic anhydrase 1"	6	1	6	0.118774
217	ENSP00000357156|ENSG00000073754	CD5L O43866 "CD5 antigen-like"	2	1	3.82974	0.0403458
218	ENSP00000419425|ENSG00000196262	PPIA P62937 "Peptidyl-prolyl cis-trans isomerase A"	4	4	5.91722	0.181818
219	ENSP00000314299|ENSG00000244414	CFHR1 Q03591 "Complement factor H-related protein 1"	193	1	29.2694	0.445455
220	ENSP00000348888|ENSG00000162896	PIGR P01833 "Polymeric immunoglobulin receptorSecretory component"	14	14	2	0.0209424
221	ENSP00000249842|ENSG00000129009	ISLR O14498 "Immunoglobulin superfamily containing leucine-rich repeat protein"	4	4	5.69897	0.0864486
222	ENSP00000360861|ENSG00000130558	OLFM1 Q96BL8;Q6IMJ5;B3KR22 "OLFM1 protein";"NOELIN1_V2";"cDNA FLJ33499 fis, clone BRAMY2004351, highly similar to Noelin"	5	3	5.59007	0.0742358
223	ENSP00000380620|ENSG00000096696	DSP DSP-201 "desmoplakin [Source:HGNC Symbol;Acc:3052]" "HGNC_transcript_name"	3	0	4	0.0167891
224	ENSP00000300060|ENSG00000166825	ANPEP P15144 "Aminopeptidase N"	3	1	5.10896	0.0403309
225	ENSP00000322323|ENSG00000177706	FAM20C Q8IXL6 "Dentin matrix protein 4"	1	0	2	0.0273973
226	ENSP00000440296|ENSG00000100979; ENSP00000417138|ENSG00000100979; ENSP00000361508|ENSG00000100979	PLTP B3KUE5 "Phospholipid transfer protein, isoform CRA_ccDNA FLJ39690 fis, clone SMINT2010639, highly similar to PHOSPHOLIPID TRANSFER PROTEIN" ; PLTP P55058 "Phospholipid transfer protein" ; PLTP P55058 "Phospholipid transfer protein"	8	8	4	0.0506823
227	ENSP00000286301|ENSG00000182578	CSF1R P07333 "Macrophage colony-stimulating factor 1 receptor"	7	7	2	0.0174897
228	ENSP00000445175|ENSG00000134333; ENSP00000395337|ENSG00000134333; ENSP00000368722|ENSG00000134333	LDHA B7Z5E3 "L-lactate dehydrogenase" ; LDHA P00338 "L-lactate dehydrogenase A chain" ; LDHA NP_005557.1 "L-lactate dehydrogenase A chain isoform 1 "	2	0	4	0.0886427
229	ENSP00000385080|ENSG00000103876	FAH P16930 "Fumarylacetoacetase"	2	1	4	0.0668258
230	ENSP00000375001|ENSG00000211899	IGHM P01871 "Ig mu chain C region"	2	1	4	0.0507726
231	ENSP00000373745|ENSG00000067225; ENSP00000320171|ENSG00000067225	PKM2 E7EUQ8 "Pyruvate kinase" ; PKM2 E7EUQ8 "Pyruvate kinase"	3	2	5.92445	0.114878
232	ENSP00000388062|ENSG00000156535; ENSP00000287097|ENSG00000156535	CD109 Q5XUN1;Q5XUM8;Q5XUM6;F1C639 "CD109";"CD109";"CD109";"CD109 antigen" ; CD109 Q6YHK3 "CD109 antigen"	2	1	4	0.017507
233	ENSP00000221130|ENSG00000104687	GSR P00390 "Glutathione reductase, mitochondrial"	6	6	4	0.0440613
234	ENSP00000297268|ENSG00000164692	COL1A2 P08123 "Collagen alpha-2(I) chain"	1	1	2	0.00658858
235	ENSP00000405730|ENSG00000227567; ENSP00000401684|ENSG00000224290; ENSP00000398944|ENSG00000226215; ENSP00000394610|ENSG00000231974; ENSP00000389591|ENSG00000235754; ENSP00000372930|ENSG00000206409; ENSP00000365081|ENSG00000204444	APOM O95445 "Apolipoprotein M" ; APOM O95445 "Apolipoprotein M" ; APOM O95445 "Apolipoprotein M" ; APOM O95445 "Apolipoprotein M" ; APOM O95445 "Apolipoprotein M" ; APOM O95445 "Apolipoprotein M" ; APOM O95445 "Apolipoprotein M"	10	10	4	0.0851064
236	ENSP00000236147|ENSG00000188404	SELL P14151 "L-selectin"	17	7	4	0.0415584
237	ENSP00000344555|ENSG00000041982; ENSP00000438152|ENSG00000041982	TNC P24821 "Tenascin" ; TNC TNC-205 "tenascin C [Source:HGNC Symbol;Acc:5318]" "HGNC_transcript_name"	1	1	2	0.0132931
238	ENSP00000297185|ENSG00000113013	HSPA9 P38646 "Stress-70 protein, mitochondrial"	2	0	2	0.0309278
239	ENSP00000225964|ENSG00000108821	COL1A1 P02452 "Collagen alpha-1(I) chain"	1	1	2	0.00819672
240	ENSP00000418009|ENSG00000106538; ENSP00000223271|ENSG00000106538	RARRES2 Q99969 "Retinoic acid receptor responder protein 2" ; RARRES2 Q99969 "Retinoic acid receptor responder protein 2"	3	2	4	0.177914
241	ENSP00000391764|ENSG00000142949	PTPRF PTPRF-005 "protein tyrosine phosphatase, receptor type, F [Source:HGNC Symbol;Acc:9670]" "HGNC_transcript_name"	2	0	4	0.0232378
242	ENSP00000424565|ENSG00000074276; ENSP00000261944|ENSG00000074276	CDHR2 NP_001165447.1;NP_060145.3 "cadherin-related family member 2 ";"cadherin-related family member 2 " ; CDHR2 Q9BYE9 "Cadherin-related family member 2"	3	2	4	0.0206107
243	ENSP00000371783|ENSG00000109743; ENSP00000265016|ENSG00000109743	BST1 A6NC48 "Uncharacterized protein" ; BST1 Q10588 "ADP-ribosyl cyclase 2"	3	2	5.35067	0.0870871
244	ENSP00000446709|ENSG00000092841	MYL6 MYL6-013 "myosin, light chain 6, alkali, smooth muscle and non-muscle [Source:HGNC Symbol;Acc:7587]" "HGNC_transcript_name"	2	2	4	0.127551
245	ENSP00000350335|ENSG00000112964; ENSP00000230882|ENSG00000112964	GHR Q9HCW9 "Growth hormone receptor" ; GHR P10912 "Growth hormone receptorGrowth hormone-binding protein"	1	1	2	0.0178571
246	ENSP00000264005|ENSG00000213398	LCAT P04180 "Phosphatidylcholine-sterol acyltransferase"	1	0	2	0.0318182
247	ENSP00000340520|ENSG00000055955	ITIH4 ITIH4-201 "inter-alpha (globulin) inhibitor H4 (plasma Kallikrein-sensitive glycoprotein) [Source:HGNC Symbol;Acc:6169]" "HGNC_transcript_name"	2475	5	146.733	0.659737
248	ENSP00000391481|ENSG00000163931	TKT E7EPA7;B3KPZ8 "Uncharacterized protein";"cDNA FLJ32530 fis, clone SMINT2000185, highly similar to TRANSKETOLASE "	2	1	4	0.0570523
249	ENSP00000442387|ENSG00000182985; ENSP00000439176|ENSG00000182985	CADM1 CADM1-008 "cell adhesion molecule 1 [Source:HGNC Symbol;Acc:5951]" "HGNC_transcript_name" ; CADM1 NP_001091987.1 "cell adhesion molecule 1 isoform 2 "	2	2	4	0.0508475
250	ENSP00000301464|ENSG00000167779	IGFBP6 P24592 "Insulin-like growth factor-binding protein 6"	9	0	4	0.0875
251	ENSP00000285379|ENSG00000104267	CA2 P00918 "Carbonic anhydrase 2"	4	2	4	0.0961538
252	ENSP00000364697|ENSG00000126231; ENSP00000344458|ENSG00000126231	PROZ P22891 "Vitamin K-dependent protein Z" ; PROZ B0YJC6 "Vitamin K-dependent protein Z variant 1"	3	2	5.87615	0.0725
253	ENSP00000252252|ENSG00000185479	KRT6B P04259 "Keratin, type II cytoskeletal 6B"	41	1	18	0.129433
254	ENSP00000383931|ENSG00000178732	GP5 P40197 "Platelet glycoprotein V"	4	1	3.91722	0.0160714
255	ENSP00000339730|ENSG00000113296	THBS4 P35443 "Thrombospondin-4"	4	1	6	0.0405827
256	ENSP00000234313|ENSG00000115956	PLEK P08567 "Pleckstrin"	4	3	5.98297	0.194286
257	ENSP00000002165|ENSG00000001036	FUCA2 Q9BTY2 "Plasma alpha-L-fucosidase"	2	0	2	0.0171306
258	ENSP00000394765|ENSG00000162551; ENSP00000363973|ENSG00000162551	ALPL P05186 "Alkaline phosphatase, tissue-nonspecific isozyme" ; ALPL P05186 "Alkaline phosphatase, tissue-nonspecific isozyme"	2	1	4	0.0458015
259	ENSP00000408893|ENSG00000196083; ENSP00000314807|ENSG00000196083	IL1RAP Q8N9C1;C9JT28;C9J1D9;B1NLD0 "cDNA FLJ37788 fis, clone BRHIP2028593, weakly similar to Homo sapiens IL-1 receptor accessory protein mRNA";"Uncharacterized protein";"Uncharacterized protein";"Interleukin 1 receptor accessory protein variant AcPbInterleukin-1 receptor accessory protein transcript variant 3" ; IL1RAP Q8N9C1;C9JT28;C9J1D9;B1NLD0 "cDNA FLJ37788 fis, clone BRHIP2028593, weakly si…	4	1	4	0.0305677
260	ENSP00000394496|ENSG00000110880	CORO1C Q9ULV4 "Coronin-1C"	2	1	4	0.0360531
261	ENSP00000331544|ENSG00000077942	FBLN1 P23142 "Fibulin-1"	16	4	11.7328	0.0924609
262	ENSP00000408411|ENSG00000005893	LAMP2 Q6Q3G8 "Lysosomal-associated membrane protein 2, isoform CRA_bLysosomal-associated membrane protein 2C"	3	3	4	0.0486618
263	ENSP00000385923|ENSG00000104805; ENSP00000263273|ENSG00000104805	NUCB1 Q02818 "Nucleobindin-1" ; NUCB1 Q02818 "Nucleobindin-1"	2	2	4	0.0520607
264	ENSP00000437604|ENSG00000166710; ENSP00000340858|ENSG00000166710	B2M Q9UM88 "Beta 2-microglobulin protein" ; B2M P61769 "Beta-2-microglobulinBeta-2-microglobulin form pI 5.3"	31	18	5.2938	0.213115
265	ENSP00000360882|ENSG00000130635	COL5A1 P20908 "Collagen alpha-1(V) chain"	1	0	2	0.0114255
266	ENSP00000378199|ENSG00000126803	HSPA2 P54652 "Heat shock-related 70 kDa protein 2"	95	44	2	0.0422535
267	ENSP00000333298|ENSG00000185896	LAMP1 P11279 "Lysosome-associated membrane glycoprotein 1"	2	1	4	0.059952
268	ENSP00000382733|ENSG00000093072; ENSP00000382731|ENSG00000093072; ENSP00000262607|ENSG00000093072	CECR1 Q9NZK5 "Adenosine deaminase CECR1" ; CECR1 Q9NZK5 "Adenosine deaminase CECR1" ; CECR1 Q9NZK5 "Adenosine deaminase CECR1"	2	2	4	0.0313112
269	ENSP00000353408|ENSG00000147065	MSN P26038 "Moesin"	11	11	3.64975	0.0450607
270	ENSP00000443475|ENSG00000167553	TUBA1C TUBA1C-002 "tubulin, alpha 1c [Source:HGNC Symbol;Acc:20768]" "HGNC_transcript_name"	2	1	4	0.0289017
271	ENSP00000359664|ENSG00000117151	CTBS Q01459 "Di-N-acetylchitobiase"	2	1	4	0.0571429
272	ENSP00000355180|ENSG00000142156	COL6A1 P12109 "Collagen alpha-1(VI) chain"	2	0	4	0.0262646
273	ENSP00000321259|ENSG00000177156	TALDO1 P37837 "Transaldolase"	2	0	4	0.0563798
274	ENSP00000297012|ENSG00000164508	HIST1H2AA Q96QV6 "Histone H2A type 1-A"	10	7	4	0.21374
275	ENSP00000406381|ENSG00000224916	APOC4 P02655 "Apolipoprotein C-II"	2	0	3.86967	0.15748
276	ENSP00000361891|ENSG00000131236; ENSP00000361883|ENSG00000131236; ENSP00000361878|ENSG00000131236	CAP1 Q01518 "Adenylyl cyclase-associated protein 1" ; CAP1 Q01518 "Adenylyl cyclase-associated protein 1" ; CAP1 Q01518 "Adenylyl cyclase-associated protein 1"	2	1	4	0.0757895
277	ENSP00000370259|ENSG00000104064; ENSP00000220429|ENSG00000104064	GABPB1 Q06547 "GA-binding protein subunit beta-1" ; GABPB1 NP_057738.1 "GA-binding protein subunit beta-1 isoform beta 2 "	2	0	4	0.035443
278	ENSP00000411472|ENSG00000102904	TSNAXIP1 E7ENJ7 "Uncharacterized protein"	3	0	4	0.0202177
279	ENSP00000366620|ENSG00000049239	H6PD O95479 "GDH/6PGL endoplasmic bifunctional proteinGlucose 1-dehydrogenase6-phosphogluconolactonase"	2	0	2	0.0126422
280	ENSP00000379386|ENSG00000111716	LDHB P07195 "L-lactate dehydrogenase B chain"	3	1	3.89279	0.0538922
281	ENSP00000333900|ENSG00000138315	OIT3 Q8WWZ8 "Oncoprotein-induced transcript 3 protein"	3	1	5.65997	0.053211
282	ENSP00000446469|ENSG00000091129	NRCAM NRCAM-207 "neuronal cell adhesion molecule [Source:HGNC Symbol;Acc:7994]" "HGNC_transcript_name"	2	0	3.54212	0.0190807
283	ENSP00000415235|ENSG00000189058; ENSP00000345179|ENSG00000189058	APOD C9JX71;C9JF17 "Uncharacterized protein";"Uncharacterized protein" ; APOD P05090 "Apolipoprotein D"	2	0	4	0.0837209
284	ENSP00000300026|ENSG00000166794	PPIB P23284 "Peptidyl-prolyl cis-trans isomerase B"	2	2	3.70334	0.0972222
285	ENSP00000357517|ENSG00000143549	TPM3 Q6LDX7 "Cytoskeletal tropomyosin isoform (2.5 kb)"	56	1	7.48812	0.133603
286	ENSP00000390987|ENSG00000157404; ENSP00000288135|ENSG00000157404	KIT Q8TCG9;D5LXN2 "KIT protein";"Tyrosine-protein kinase receptor" ; KIT P10721 "Mast/stem cell growth factor receptor"	3	2	3.9914	0.0154321
287	ENSP00000246006|ENSG00000125810	CD93 Q9NPY3 "Complement component C1q receptor"	1	0	2	0.0168712
288	ENSP00000269593|ENSG00000141753	IGFBP4 P22692 "Insulin-like growth factor-binding protein 4"	2	0	3.73049	0.0503876
290	ENSP00000441608|ENSG00000204388	HSPA1B A8K5I0 "Heat shock 70kDa protein 1AHeat shock 70kDa protein 1BcDNA FLJ75127, highly similar to Homo sapiens heat shock 70kDa protein 1A, mRNA"	16	11	2	0.0381356
291	ENSP00000375618|ENSG00000239998; ENSP00000251377|ENSG00000239998; ENSP00000251376|ENSG00000239998	LILRA2 Q8N149 "Leukocyte immunoglobulin-like receptor subfamily A member 2" ; LILRA2 Q8N149 "Leukocyte immunoglobulin-like receptor subfamily A member 2" ; LILRA2 E9PDF4 "Uncharacterized protein"	1	0	2	0.0248447
292	ENSP00000229270|ENSG00000111669	TPI1 P60174 "Triosephosphate isomerase"	2	2	3.59517	0.104895
293	ENSP00000377430|ENSG00000167261	DPEP2 Q9H4A9 "Dipeptidase 2"	1	1	2	0.0329218
295	ENSP00000387035|ENSG00000152291	TGOLN2 O43493 "Trans-Golgi network integral membrane protein 2"	4	4	2	0.030837
296	ENSP00000241052|ENSG00000121691	CAT P04040 "Catalase"	2	0	2	0.0170778
297	ENSP00000405649|ENSG00000123843	C4BPB E7EQT9 "Uncharacterized protein"	1	1	2	0.0642202
298	ENSP00000358727|ENSG00000148834	GSTO1 P78417 "Glutathione S-transferase omega-1"	1	1	2	0.0580913
299	ENSP00000351922|ENSG00000127914	AKAP9 Q99996 "A-kinase anchor protein 9"	2	0	3.39577	0.00383534
300	ENSP00000167586|ENSG00000186847	KRT14 P02533 "Keratin, type I cytoskeletal 14"	13	3	10	0.0847458
301	ENSP00000428249|ENSG00000168487; ENSP00000346941|ENSG00000168487	BMP1 Q3MIM8 "BMP1 protein" ; BMP1 Q3MIM8 "BMP1 protein"	1	0	2	0.0529801
302	ENSP00000308117|ENSG00000174807	CD248 Q9HCU0 "Endosialin"	2	1	2	0.015852
303	ENSP00000345470|ENSG00000165972	CCDC38 Q502W7 "Coiled-coil domain-containing protein 38"	4	0	2	0.0142096
305	ENSP00000423318|ENSG00000150753	CCT5 Q9HB74;Q96GI1;E9PCA1;B7ZAR1 "PNAS-102";"Putative uncharacterized protein";"Uncharacterized protein";"cDNA, FLJ79275, highly similar to T-complex protein 1 subunit epsilon"	1	1	2	0.0134615
306	ENSP00000378669|ENSG00000149925	ALDOA P04075 "Fructose-bisphosphate aldolase A"	1	0	2	0.0191388
307	ENSP00000294008|ENSG00000188827	SLX4 Q8IY92 "Structure-specific endonuclease subunit SLX4"	1	0	2	0.00490731
308	ENSP00000379438|ENSG00000169344	UMOD Q8NHW8;E9PEA4;B3KXM9 "Uromodulin";"Uncharacterized protein";"cDNA FLJ45746 fis, clone KIDNE2018727, highly similar to Uromodulin"	2	1	2	0.013373
309	ENSP00000391826|ENSG00000167244	IGF2 E3UN46;E3UN45;C9JAF2 "Insulin-like growth factor II transcript variant 3 isoform 1";"Insulin-like growth factor II transcript variant 3 isoform 2";"Uncharacterized protein"	2	2	2	0.0677966
310	ENSP00000363358|ENSG00000142669	SH3BGRL3 Q5T123 "SH3 domain binding glutamic acid-rich protein like 3"	7	5	2	0.113636
311	ENSP00000423034|ENSG00000026036	RTEL1 D6RA96 "Uncharacterized protein"	1	0	2	0.00764331
312	ENSP00000364207|ENSG00000095383	TBC1D2 Q9BYX2 "TBC1 domain family member 2A"	1	0	2	0.0087241
313	ENSP00000407487|ENSG00000140553	UNC45A Q9H3U1 "Protein unc-45 homolog A"	1	0	2	0.0095339
314	ENSP00000216492|ENSG00000100604	CHGA P10645 "Chromogranin-AVasostatin-1Vasostatin-2EA-92ES-43PancreastatinSS-18WA-8WE-14LF-19AL-11GV-19GR-44ER-37"	15	0	3.3536	0.0634573
315	ENSP00000303208|ENSG00000169174	PCSK9 Q8NBP7 "Proprotein convertase subtilisin/kexin type 9"	2	2	2	0.0202312
316	ENSP00000387170|ENSG00000204120; ENSP00000386765|ENSG00000204120; ENSP00000362667|ENSG00000204120	GIGYF2 E9PC50;C9JXQ0;C9JRZ2;C9JPV7;C9JHT0;C9JH18;C9J1A6;C9J0V6;A6H8W4 "Uncharacterized protein";"Uncharacterized protein";"Uncharacterized protein";"Uncharacterized protein";"Uncharacterized protein";"Uncharacterized protein";"Uncharacterized protein";"Uncharacterized protein";"GIGYF2 protein" ; GIGYF2 E9PC50;C9JXQ0;C9JRZ2;C9JPV7;C9JHT0;C9JH18;C9J7G1;C9J1A6;C9J0V6 "Uncharacterized protein";"Uncha…	2	0	2	0.00530303
317	ENSP00000331504|ENSG00000182511	FES P07332 "Tyrosine-protein kinase Fes/Fps"	3	0	2	0.00729927
318	ENSP00000342992|ENSG00000162804; ENSP00000308893|ENSG00000162804	SNED1 B5MEF5 "Uncharacterized protein" ; SNED1 Q8TER0 "Sushi, nidogen and EGF-like domain-containing protein 1"	1	0	2	0.00724638
319	ENSP00000444146|ENSG00000163453; ENSP00000295666|ENSG00000163453	IGFBP7 B4E1N2 "cDNA FLJ56737, highly similar to Insulin-like growth factor-binding protein 7" ; IGFBP7 Q16270 "Insulin-like growth factor-binding protein 7"	2	2	2	0.046595
320	ENSP00000359539|ENSG00000120053	GOT1 P17174 "Aspartate aminotransferase, cytoplasmic"	1	1	2	0.0217918
321	ENSP00000351777|ENSG00000165280	VCP P55072 "Transitional endoplasmic reticulum ATPase"	6	1	3.6517	0.0248139
322	ENSP00000317128|ENSG00000004399	PLXND1 Q9Y4D7 "Plexin-D1"	1	1	2	0.00519481
323	ENSP00000363891|ENSG00000157637	SLC38A10 Q9HBR0 "Putative sodium-coupled neutral amino acid transporter 10"	1	1	2	0.00983021
324	ENSP00000439114|ENSG00000256277	PECAM1 NP_000433.4 "platelet endothelial cell adhesion molecule precursor "	1	1	2	0.0108401
325	ENSP00000437822|ENSG00000142657; ENSP00000270776|ENSG00000142657	PGD B4DV68;B4DQJ8 "6-phosphogluconate dehydrogenase, decarboxylating";"6-phosphogluconate dehydrogenase, decarboxylating" ; PGD P52209 "6-phosphogluconate dehydrogenase, decarboxylating"	1	0	2	0.0234043
326	ENSP00000312490|ENSG00000152223	EPG5 B5MEF3 "Uncharacterized protein"	1	0	2	0.00589971
327	ENSP00000263665|ENSG00000113805	CNTN3 Q9P232 "Contactin-3"	1	1	2	0.0145914
328	ENSP00000312506|ENSG00000173546	CSPG4 Q6UVK1 "Chondroitin sulfate proteoglycan 4"	1	1	2	0.00645995
329	ENSP00000434610|ENSG00000166349; ENSP00000299440|ENSG00000166349	RAG1 E9PPC4 "Uncharacterized protein" ; RAG1 P15918 "V(D)J recombination-activating protein 1Endonuclease RAG1E3 ubiquitin-protein ligase RAG1"	1	0	2	0.00859291
330	ENSP00000447662|ENSG00000228964	HLA-B Q9GIZ8;Q95HA7;Q8HWR8;Q8HWR4;Q8HWR3;Q8HWR2;Q861E5;Q710M8;Q710M7;Q66WL2;Q5QR78;Q5QR74;Q5QR71;Q5QR70;Q5QR45;Q5QR34;Q5QR33;Q5QR31;Q58P05;Q29923;Q29843;E7ENZ6 "Leucocyte antigen B";"MHC class I antigen";"Leucocyte antigen";"Leucocyte antigen";"Leucocyte antigen";"Leucocyte antigen";"MHC class I antigen";"MHC class I antigen";"MHC class I antigen";"MHC class I antigen";"MHC class I antigen";"MHC …	1	1	2	0.0461894
331	ENSP00000436607|ENSG00000148926; ENSP00000435124|ENSG00000148926; ENSP00000278175|ENSG00000148926	ADM E9PL83 "Uncharacterized protein" ; ADM E9PL83 "Uncharacterized protein" ; ADM P35318 "ADMAdrenomedullinProadrenomedullin N-20 terminal peptide"	1	1	2	0.0594595
332	ENSP00000317674|ENSG00000100342	APOL1 O14791 "Apolipoprotein L1"	2	0	2	0.0193237
333	ENSP00000433689|ENSG00000154096	THY1 THY1-005 "Thy-1 cell surface antigen [Source:HGNC Symbol;Acc:11801]" "HGNC_transcript_name"	1	1	2	0.0828402
334	ENSP00000353731|ENSG00000197635	DPP4 P27487 "Dipeptidyl peptidase 4Dipeptidyl peptidase 4 membrane formDipeptidyl peptidase 4 soluble form"	3	2	2	0.0182768
335	ENSP00000407461|ENSG00000203814	HIST2H2BF B4DR52 "Histone H2B"	6	2	2	0.0903614
336	ENSP00000372139|ENSG00000206047	DEFA1 P59665 "Neutrophil defensin 1HP 1-56Neutrophil defensin 2"	8	8	2	0.0957447
339	ENSP00000204679|ENSG00000090581	GNPTG Q9UJJ9 "N-acetylglucosamine-1-phosphotransferase subunit gamma"	1	0	2	0.0327869
340	ENSP00000370372|ENSG00000123213	NLN Q9BYT8 "Neurolysin, mitochondrial"	1	0	2	0.00852273
341	ENSP00000381167|ENSG00000187240	DYNC2H1 NP_001073932.1 "cytoplasmic dynein 2 heavy chain 1 isoform 2 "	3	0	2	0.00162262
342	ENSP00000371923|ENSG00000183638	RP1L1 A6NKC6 "Uncharacterized protein"	1	0	2	0.00291667
343	ENSP00000291495|ENSG00000160161	CILP2 Q8IUL8 "Cartilage intermediate layer protein 2Cartilage intermediate layer protein 2 C1Cartilage intermediate layer protein 2 C2"	1	1	2	0.0112457
345	ENSP00000376781|ENSG00000197859	ADAMTSL2 Q86TH1 "ADAMTS-like protein 2"	2	1	2	0.0245283
346	ENSP00000351075|ENSG00000099994	SUSD2 Q9UGT4 "Sushi domain-containing protein 2"	1	1	2	0.0170316
347	ENSP00000340589|ENSG00000160712	IL6R NP_001193795.1;NP_852004.1 "interleukin-6 receptor subunit alpha isoform 3 precursor ";"interleukin-6 receptor subunit alpha isoform 2 precursor "	1	1	2	0.0273973
348	ENSP00000264187|ENSG00000116962	NID1 P14543 "Nidogen-1"	2	2	2	0.00882117
349	ENSP00000160262|ENSG00000076662	ICAM3 P32942 "Intercellular adhesion molecule 3"	1	0	2	0.0182815
350	ENSP00000380676|ENSG00000099834; ENSP00000351118|ENSG00000099834	CDHR5 Q9HBB8 "Cadherin-related family member 5" ; CDHR5 Q9HBB8 "Cadherin-related family member 5"	1	1	2	0.0142012
351	ENSP00000223836|ENSG00000106992	AK1 Q5T9B7 "Adenylate kinase 1"	1	1	2	0.047619
352	ENSP00000381250|ENSG00000175336	APOF Q13790 "Apolipoprotein F"	2	0	2	0.0398773
353	ENSP00000445506|ENSG00000166147	FBN1 Q75N89 "Fibrillin 1"	1	1	2	0.0113142
354	ENSP00000231004|ENSG00000113083	LOX P28300 "Protein-lysine 6-oxidase"	1	0	2	0.0167866
355	ENSP00000433112|ENSG00000050165; ENSP00000379762|ENSG00000050165	DKK3 E9PKW6;E7EUD0 "Uncharacterized protein";"Uncharacterized protein" ; DKK3 Q9UBP4 "Dickkopf-related protein 3"	1	0	2	0.0467033
356	ENSP00000374993|ENSG00000211897	IGHG3 Q86TT2 "Full-length cDNA clone CS0DI019YF20 of Placenta of Homo sapiens (human)"	1	1	2	0.0318302
357	ENSP00000302665|ENSG00000017427	IGF1 P05019 "Insulin-like growth factor I"	1	0	2	0.0769231
358	ENSP00000278927|ENSG00000149564	ESAM Q96AP7 "Endothelial cell-selective adhesion molecule"	1	1	2	0.0435897
359	ENSP00000367196|ENSG00000122694	GLIPR2 Q9H4G4 "Golgi-associated plant pathogenesis-related protein 1"	1	0	2	0.0844156
360	ENSP00000228938|ENSG00000111341	MGP P08493 "Matrix Gla protein"	1	1	2	0.0859375
361	ENSP00000219197|ENSG00000102924	CBLN1 P23435 "Cerebellin-1Cerebellin[des-Ser1]-cerebellin"	1	0	2	0.0621762
362	ENSP00000446897|ENSG00000241253	CFB E7EVA3;A2BE06;A2ABJ9 "Uncharacterized protein";"Complement component 2";"Complement component 2"	1919	0	200.069	0.575039
363	ENSP00000266041|ENSG00000055955	ITIH4 Q14624 "Inter-alpha-trypsin inhibitor heavy chain H470 kDa inter-alpha-trypsin inhibitor heavy chain H435 kDa inter-alpha-trypsin inhibitor heavy chain H4"	2484	2	148.733	0.664516
364	ENSP00000348918|ENSG00000173432	SAA1 P02735 "Serum amyloid A proteinAmyloid protein ASerum amyloid protein A(2-104)Serum amyloid protein A(3-104)Serum amyloid protein A(2-103)Serum amyloid protein A(2-102)Serum amyloid protein A(4-101)"	19	4	4	0.278689
365	ENSP00000392047|ENSG00000203747	FCGR3A Q9UN20;E9PG94;C9JC71 "Fc gamma receptor III-A";"Uncharacterized protein";"Uncharacterized protein"	7	5	6	0.107266
366	ENSP00000383230|ENSG00000160223	ICOSLG D3YTG1 "Inducible T-cell co-stimulator ligand, isoform CRA_bUncharacterized protein"	1	0	2	0.0211416
367	ENSP00000272849|ENSG00000118257	NRP2 E9PBJ1;C9JH98 "Uncharacterized protein";"Uncharacterized protein"	2	0	3.63264	0.01766
368	ENSP00000415258|ENSG00000102854	MSLN NP_001170826.1;NP_005814.2 "mesothelin isoform 1 preproprotein ";"mesothelin isoform 1 preproprotein "	1	1	2	0.022508
369	ENSP00000419000|ENSG00000185565	LSAMP Q13449 "Limbic system-associated membrane protein"	3	0	2	0.0473373
370	ENSP00000349437|ENSG00000197081	IGF2R P11717 "Cation-independent mannose-6-phosphate receptor"	1	1	2	0.00481734
371	ENSP00000351165|ENSG00000079385	CEACAM1 NP_001171744.1 "carcinoembryonic antigen-related cell adhesion molecule 1 isoform 3 precursor "	2	2	2	0.0195228
372	ENSP00000384207|ENSG00000078808	SDF4 B1AME7 "Stromal cell derived factor 4"	1	1	2	0.0493827
374	ENSP00000274289|ENSG00000145632	PLK2 Q9NYY3 "Serine/threonine-protein kinase PLK2"	1	0	2	0.00875912
375	ENSP00000371381|ENSG00000103174	NAGPA NAGPA-201 "N-acetylglucosamine-1-phosphodiester alpha-N-acetylglucosaminidase [Source:HGNC Symbol;Acc:17378]" "HGNC_transcript_name"	1	0	2	0.016632
376	ENSP00000292385|ENSG00000113758	DBN1 D6RCR4 "Uncharacterized protein"	1	1	2	0.0122888
377	ENSP00000375938|ENSG00000127824; ENSP00000248437|ENSG00000127824	TUBA4A C9JQ00;C9JEV8;C9JDS9;A8MUB1 "Uncharacterized protein";"Uncharacterized protein";"Uncharacterized protein";"Tubulin, alpha 1 (Testis specific), isoform CRA_aUncharacterized proteincDNA FLJ58687, highly similar to Tubulin alpha-4 chain" ; TUBA4A P68366 "Tubulin alpha-4A chain"	2	0	2	0.034642
378	ENSP00000341214|ENSG00000187475	HIST1H1T P22492 "Histone H1t"	3	3	2	0.0483092
379	ENSP00000264059|ENSG00000115468	EFHD1 Q9BUP0 "EF-hand domain-containing protein D1"	1	0	2	0.0251046
380	ENSP00000426097|ENSG00000145708	CRHBP D6RHH7 "Uncharacterized protein"	1	1	2	0.0462185
381	ENSP00000363641|ENSG00000136810	TXN P10599 "Thioredoxin"	1	1	2	0.0857143
382	ENSP00000356632|ENSG00000146386	C6orf115 Q9P1F3 "Costars family protein C6orf115"	2	0	2	0.160494
383	ENSP00000321856|ENSG00000163703	CRELD1 NP_001026887.1 "cysteine-rich with EGF-like domain protein 1 isoform 1 precursor "	1	1	2	0.0260664
384	ENSP00000245932|ENSG00000125753	VASP P50552 "Vasodilator-stimulated phosphoprotein"	3	3	2	0.0368421
385	ENSP00000295633|ENSG00000163430	FSTL1 Q12841 "Follistatin-related protein 1"	1	1	2	0.038961
386	ENSP00000365048|ENSG00000102524	TNFSF13B Q9Y275 "Tumor necrosis factor ligand superfamily member 13BTumor necrosis factor ligand superfamily member 13b, membrane formTumor necrosis factor ligand superfamily member 13b, soluble form"	1	1	2	0.045614
387	ENSP00000406558|ENSG00000169193; ENSP00000386355|ENSG00000169193; ENSP00000304355|ENSG00000169193	CCDC126 C9J0J0 "Uncharacterized protein" ; CCDC126 Q96EE4 "Coiled-coil domain-containing protein 126" ; CCDC126 Q96EE4 "Coiled-coil domain-containing protein 126"	2	2	2	0.108108
388	ENSP00000367172|ENSG00000169605	GKN1 Q9NS71 "Gastrokine-1"	1	0	2	0.0703518
389	ENSP00000263368|ENSG00000090013	BLVRB P30043 "Flavin reductase"	1	1	2	0.0728155
391	ENSP00000357712|ENSG00000143556	S100A7 P31151 "Protein S100-A7"	1	0	2	0.108911
392	ENSP00000333994|ENSG00000244734	HBB P68871 "Hemoglobin subunit betaLVV-hemorphin-7"	1	0	2	0.0884354
393	ENSP00000262551|ENSG00000106809	OGN P20774 "Mimecan"	2	2	2	0.0536913
394	ENSP00000276651|ENSG00000147647	DPYS Q14117 "Dihydropyrimidinase"	1	1	2	0.0154143
395	ENSP00000341917|ENSG00000106991	ENG Q71V36;Q5T9B9 "Endoglin";"EndoglinEndoglin (Osler-Rendu-Weber syndrome 1)Endoglin (Osler-Rendu-Weber syndrome 1), isoform CRA_b"	3	1	3.69897	0.0288
396	ENSP00000356395|ENSG00000116785	CFHR3 Q02985 "Complement factor H-related protein 3"	123	0	8	0.1
397	ENSP00000335024|ENSG00000186910	SERPINA11 Q86U17 "Serpin A11"	2	2	2	0.021327
398	ENSP00000298480|ENSG00000107147	KCNT1 C9JBV2 "Uncharacterized protein"	1	0	2	0.00557325
399	ENSP00000385574|ENSG00000138028	CGREF1 B5MCP5;B5MCC9 "Uncharacterized protein";"Uncharacterized protein"	1	1	2	0.0386364
400	ENSP00000308107|ENSG00000173083	HPSE Q9Y251 "HeparanaseHeparanase 8 kDa subunitHeparanase 50 kDa subunit"	1	1	2	0.0165746
401	ENSP00000374274|ENSG00000179954	SSC5D A1L4H1 "Soluble scavenger receptor cysteine-rich domain-containing protein SSC5D"	1	1	2	0.00762873
402	ENSP00000332613|ENSG00000184232	OAF Q86UD1 "Out at first protein homolog"	1	0	2	0.032967
403	ENSP00000363988|ENSG00000136872	ALDOB P05062 "Fructose-bisphosphate aldolase B"	1	0	2	0.0384615
404	ENSP00000261483|ENSG00000112893	MAN2A1 Q16706 "Alpha-mannosidase 2"	1	1	2	0.00961538
405	ENSP00000359100|ENSG00000237763; ENSP00000359097|ENSG00000174876; ENSP00000359096|ENSG00000187733; ENSP00000330484|ENSG00000174876	AMY1A P04745 "Alpha-amylase 1" ; AMY1B P04745 "Alpha-amylase 1" ; AMY1C P04745 "Alpha-amylase 1" ; AMY1B P04745 "Alpha-amylase 1"	1	1	2	0.0293542
406	ENSP00000336762|ENSG00000214274	ANG P03950 "Angiogenin"	1	1	2	0.0408163
407	ENSP00000303057|ENSG00000168938	PPIC P45877 "Peptidyl-prolyl cis-trans isomerase C"	1	0	2	0.0377358
408	ENSP00000389152|ENSG00000153208; ENSP00000295408|ENSG00000153208	MERTK Q96T45;Q53R53;Q53QW0;Q07941;E9PHX8;B4DFQ0 "MER receptor tyrosine kinase";"Putative uncharacterized protein MERTK";"Putative uncharacterized protein MERTK";"STK kinase";"Uncharacterized protein";"cDNA FLJ60239, highly similar to Proto-oncogene tyrosine-protein kinase MER " ; MERTK Q12866 "Tyrosine-protein kinase Mer"	2	2	2	0.012012
409	ENSP00000373620|ENSG00000144381; ENSP00000340019|ENSG00000144381	HSPD1 P10809 "60 kDa heat shock protein, mitochondrial" ; HSPD1 P10809 "60 kDa heat shock protein, mitochondrial"	1	0	2	0.0244328
410	ENSP00000262809|ENSG00000105656	ELL P55199 "RNA polymerase II elongation factor ELL"	1	0	2	0.0128824
411	ENSP00000354563|ENSG00000069122	GPR116 E9PBS6 "Uncharacterized protein"	1	1	2	0.00829563
412	ENSP00000355645|ENSG00000143632	ACTA1 P68133 "Actin, alpha skeletal muscle"	48	5	21.7423	0.281167
413	ENSP00000274276|ENSG00000145623	OSMR Q99650 "Oncostatin-M-specific receptor subunit beta"	1	1	2	0.0081716
414	ENSP00000360305|ENSG00000107438	PDLIM1 O00151 "PDZ and LIM domain protein 1"	1	1	2	0.0455927
415	ENSP00000356905|ENSG00000112299	VNN1 O95497 "Pantetheinase"	1	0	2	0.0175439
416	ENSP00000376894|ENSG00000243678; ENSP00000376889|ENSG00000243678	NME1-NME2 P22392 "Nucleoside diphosphate kinase B" ; NME1-NME2 P22392 "Nucleoside diphosphate kinase B"	1	1	2	0.0308219
417	ENSP00000297347|ENSG00000164758	MED30 Q96HR3 "Mediator of RNA polymerase II transcription subunit 30"	3	0	2	0.0505618
418	ENSP00000257198|ENSG00000134765	DSC1 Q08554 "Desmocollin-1"	1	1	2	0.0123043
419	ENSP00000435179|ENSG00000085063; ENSP00000379191|ENSG00000085063; ENSP00000340210|ENSG00000085063	CD59 Q6FHM9 "CD59 antigen, complement regulatory protein, isoform CRA_bCD59 proteincDNA, FLJ92039, Homo sapiens CD59 antigen p18-20 (antigen identified by monoclonalantibodies 16.3A5, EJ16, EJ30, EL32 and G344) (CD59), mRNA" ; CD59 P13987 "CD59 glycoprotein" ; CD59 P13987 "CD59 glycoprotein"	1	1	2	0.0625
420	ENSP00000442467|ENSG00000174197	MGA NP_001074010.2 "MAX gene-associated protein isoform 2 "	4	0	2	0.00210084
421	ENSP00000223167|ENSG00000106436	MYL10 Q9BUA6 "Myosin regulatory light chain 10"	2	0	2	0.079646
422	ENSP00000449900|ENSG00000258340	TTC25 NP_113609.1 "tetratricopeptide repeat protein 25 "	1	0	2	0.0119048
423	ENSP00000233813|ENSG00000115461	IGFBP5 P24593 "Insulin-like growth factor-binding protein 5"	1	1	2	0.0294118
424	ENSP00000418248|ENSG00000168477	TNXB C9J7W4 "Uncharacterized protein"	2	0	2	0.0106888
425	ENSP00000432744|ENSG00000226492; ENSP00000418659|ENSG00000112514; ENSP00000417544|ENSG00000112514; ENSP00000400114|ENSG00000226492; ENSP00000391509|ENSG00000226492; ENSP00000363624|ENSG00000112514; ENSP00000363620|ENSG00000112514	CUTA NP_001014838.1;NP_057005.1;NP_001014837.1 "protein CutA isoform 2 ";"protein CutA isoform 2 ";"protein CutA isoform 2 " ; CUTA C9IZG4 "Uncharacterized protein" ; CUTA O60888 "Protein CutA" ; CUTA O60888 "Protein CutA" ; CUTA NP_001014838.1;NP_057005.1;NP_001014433.1;NP_001014837.1 "protein CutA isoform 2 ";"protein CutA isoform 2 ";"protein CutA isoform 1 ";"protein CutA isoform 2 " ; CUTA N…	1	1	2	0.0897436
426	ENSP00000433586|ENSG00000167701	GPT NP_005300.1 "alanine aminotransferase 1 "	1	0	2	0.0181452
427	ENSP00000444708|ENSG00000102144; ENSP00000362413|ENSG00000102144	PGK1 B7Z7A9;B4DHM5 "Phosphoglycerate kinase";"Phosphoglycerate kinase" ; PGK1 P00558 "Phosphoglycerate kinase 1"	1	1	2	0.0282776
429	ENSP00000366460|ENSG00000120594	PLXDC2 Q6UX71 "Plexin domain-containing protein 2"	1	0	2	0.0189036
430	ENSP00000231061|ENSG00000113140	SPARC P09486 "SPARC"	1	0	2	0.0462046
431	ENSP00000370698|ENSG00000134352; ENSP00000338799|ENSG00000134352	IL6ST P40189 "Interleukin-6 receptor subunit beta" ; IL6ST P40189 "Interleukin-6 receptor subunit beta"	1	1	2	0.0087146
432	ENSP00000356919|ENSG00000118217	ATF6 P18850 "Cyclic AMP-dependent transcription factor ATF-6 alphaProcessed cyclic AMP-dependent transcription factor ATF-6 alpha"	1	1	2	0.0149254
433	ENSP00000367891|ENSG00000205076; ENSP00000313571|ENSG00000178934	LGALS7 P47929 "Galectin-7" ; LGALS7B P47929 "Galectin-7"	1	0	2	0.117647
434	ENSP00000296877|ENSG00000164406	LEAP2 Q969E1 "Liver-expressed antimicrobial peptide 2"	1	1	2	0.103896
435	ENSP00000379032|ENSG00000151348	EXT2 Q93063 "Exostosin-2"	1	0	2	0.0133156
436	ENSP00000324422|ENSG00000159840	ZYX Q15942 "Zyxin"	1	1	2	0.0332168
438	ENSP00000341565|ENSG00000189057	FAM111B Q6SJ93 "Protein FAM111B"	1	0	2	0.00953678
439	ENSP00000397593|ENSG00000159640	ACE Q3KRI5 "Angiotensin I converting enzyme"	2	0	2	0.0122271
440	ENSP00000414856|ENSG00000152583; ENSP00000282470|ENSG00000152583	SPARCL1 Q14515 "SPARC-like protein 1" ; SPARCL1 Q14515 "SPARC-like protein 1"	1	1	2	0.0135542
441	ENSP00000427012|ENSG00000145826; ENSP00000274507|ENSG00000145826	LECT2 D6RD58 "Uncharacterized protein" ; LECT2 O14960 "Leukocyte cell-derived chemotaxin-2"	1	1	2	0.113924
443	ENSP00000407791|ENSG00000226417; ENSP00000407429|ENSG00000226248; ENSP00000406335|ENSG00000226651; ENSP00000401292|ENSG00000223639; ENSP00000398056|ENSG00000230685; ENSP00000382926|ENSG00000206394; ENSP00000364940|ENSG00000213719	CLIC1 O00299 "Chloride intracellular channel protein 1" ; CLIC1 O00299 "Chloride intracellular channel protein 1" ; CLIC1 O00299 "Chloride intracellular channel protein 1" ; CLIC1 O00299 "Chloride intracellular channel protein 1" ; CLIC1 O00299 "Chloride intracellular channel protein 1" ; CLIC1 O00299 "Chloride intracellular channel protein 1" ; CLIC1 O00299 "Chloride intracellular channel protei…	1	0	1.9747	0.0373444
444	ENSP00000402257|ENSG00000079102	RUNX1T1 Q9HBV9;Q7Z4J5;E7EPN4;E5RK76;E5RJB3;E5RHJ8;E5RH72;E5RH30;E5RG85 "MTG8";"Core-binding factor, runt domain, alpha subunit 2; translocated to, 1; cyclin D-relatedRunt-related transcription factor 1; translocated to, 1 (Cyclin D-related)Runt-related transcription factor 1; translocated to, 1 (Cyclin D-related), isoform CRA_e";"Uncharacterized protein";"Uncharacterized protein";"Uncharacterized…	1	0	1.97062	0.0097561
445	ENSP00000382312|ENSG00000170558	CDH2 C9JMH2;C9J126;A8MWK3 "Uncharacterized protein";"Uncharacterized protein";"Uncharacterized proteincDNA FLJ53252, highly similar to Cadherin-2"	1	1	1.6038	0.0102857
446	ENSP00000408842|ENSG00000236873; ENSP00000406615|ENSG00000227642; ENSP00000406614|ENSG00000228892; ENSP00000405565|ENSG00000226467; ENSP00000401287|ENSG00000235758; ENSP00000382723|ENSG00000206324; ENSP00000378874|ENSG00000204310	AGPAT1 Q99943 "1-acyl-sn-glycerol-3-phosphate acyltransferase alpha" ; AGPAT1 Q99943 "1-acyl-sn-glycerol-3-phosphate acyltransferase alpha" ; AGPAT1 Q99943 "1-acyl-sn-glycerol-3-phosphate acyltransferase alpha" ; AGPAT1 Q99943 "1-acyl-sn-glycerol-3-phosphate acyltransferase alpha" ; AGPAT1 Q99943 "1-acyl-sn-glycerol-3-phosphate acyltransferase alpha" ; AGPAT1 Q99943 "1-acyl-sn-glycerol-3-phosphat…	5	0	1.97881	0.0353357
449	ENSP00000427687|ENSG00000071127; ENSP00000371890|ENSG00000071127	WDR1 NP_059830.1 "WD repeat-containing protein 1 isoform 1 " ; WDR1 O75083 "WD repeat-containing protein 1"	1	0	1.93554	0.0165017
450	ENSP00000300289|ENSG00000167004	PDIA3 P30101 "Protein disulfide-isomerase A3"	2	0	3.92812	0.0336634
451	ENSP00000357542|ENSG00000198546	ZNF511 ZNF511-201 "zinc finger protein 511 [Source:HGNC Symbol;Acc:28445]" "HGNC_transcript_name"	15	0	3.90658	0.0451613
452	ENSP00000270142|ENSG00000142168	SOD1 P00441 "Superoxide dismutase [Cu-Zn]"	1	1	1.90658	0.0649351
453	ENSP00000377010|ENSG00000131446; ENSP00000332073|ENSG00000131446	MGAT1 P26572 "Alpha-1,3-mannosyl-glycoprotein 2-beta-N-acetylglucosaminyltransferase" ; MGAT1 P26572 "Alpha-1,3-mannosyl-glycoprotein 2-beta-N-acetylglucosaminyltransferase"	1	1	1.85387	0.0314607
455	ENSP00000395650|ENSG00000197256; ENSP00000347276|ENSG00000197256	KANK2 Q63ZY3 "KN motif and ankyrin repeat domain-containing protein 2" ; KANK2 Q63ZY3 "KN motif and ankyrin repeat domain-containing protein 2"	5	0	3.79317	0.016298
456	ENSP00000350249|ENSG00000128513	POT1 Q9NUX5 "Protection of telomeres protein 1"	1	0	1.78252	0.011041
459	ENSP00000390688|ENSG00000189184; ENSP00000355082|ENSG00000189184	PCDH18 Q9HCL0 "Protocadherin-18" ; PCDH18 Q9HCL0 "Protocadherin-18"	1	0	1.74715	0.00617284
460	ENSP00000400985|ENSG00000159140	SON SON-007 "SON DNA binding protein [Source:HGNC Symbol;Acc:11183]" "HGNC_transcript_name"	1	0	1.41341	0.00687758
461	ENSP00000445185|ENSG00000111348; ENSP00000444860|ENSG00000111348; ENSP00000228945|ENSG00000111348	ARHGDIB ARHGDIB-008 "Rho GDP dissociation inhibitor (GDI) beta [Source:HGNC Symbol;Acc:679]" "HGNC_transcript_name" ; ARHGDIB NP_001166.3 "rho GDP-dissociation inhibitor 2 " ; ARHGDIB P52566 "Rho GDP-dissociation inhibitor 2"	1	1	1.67985	0.0410256
462	ENSP00000395083|ENSG00000164144; ENSP00000296557|ENSG00000164144	ARFIP1 B7ZA10;B4E273 "cDNA, FLJ79024, highly similar to Arfaptin-1";"ADP-ribosylation factor interacting protein 1 (Arfaptin 1), isoform CRA_bARFIP1 proteincDNA FLJ53696, highly similar to Arfaptin-1" ; ARFIP1 P53367 "Arfaptin-1"	1	0	1.73518	0.0187668
463	ENSP00000311502|ENSG00000173706	HEG1 Q9ULI3 "Protein HEG homolog 1"	1	0	1.79317	0.00651702
464	ENSP00000324510|ENSG00000007516	BAIAP3 O94812 "BAI1-associated protein 3"	1	0	1.65561	0.00589722
465	ENSP00000344002|ENSG00000128591	FLNC B3KM41 "cDNA FLJ10186 fis, clone HEMBA1004534, highly similar to Filamin-C"	3	0	6	0.0100297
467	ENSP00000308716|ENSG00000175189	INHBC P55103 "Inhibin beta C chain"	2	0	1.66756	0.0227273
468	ENSP00000418231|ENSG00000173230	GOLGB1 E7EU81;C9J8Q0;B4DQW7 "Uncharacterized protein";"Uncharacterized protein";"cDNA FLJ54378, highly similar to Golgin subfamily B member 1"	4	0	1.98716	0.00426829
472	ENSP00000360730|ENSG00000131724	IL13RA1 P78552 "Interleukin-13 receptor subunit alpha-1"	1	1	1.61083	0.030445
473	ENSP00000296658|ENSG00000164237	CMBL Q96DG6 "Carboxymethylenebutenolidase homolog"	1	0	1.60906	0.0285714
474	ENSP00000386406|ENSG00000204843; ENSP00000387327|ENSG00000204843	DCTN1 E9PFS5;C9JTE5;C9JJN7;C9J1B7 "Uncharacterized protein";"Uncharacterized protein";"Uncharacterized protein";"Uncharacterized protein" ; DCTN1 Q6LCB2;E7EX90;C9JTE5;C9JJN7;C9JJD0;C9J1B7 "Dynactin";"Uncharacterized protein";"Uncharacterized protein";"Uncharacterized protein";"Uncharacterized protein";"Uncharacterized protein"	1	0	1.56225	0.00566343
475	ENSP00000376953|ENSG00000144061; ENSP00000313169|ENSG00000144061	NPHP1 O15259 "Nephrocystin-1" ; NPHP1 NP_000263.2 "nephrocystin-1 isoform 1 "	2	0	1.5784	0.00956284
477	ENSP00000439127|ENSG00000256713	PGA5 PGA5-201 "pepsinogen 5, group I (pepsinogen A) [Source:HGNC Symbol;Acc:8887]" "HGNC_transcript_name"	1	1	1.56067	0.0283688
478	ENSP00000430620|ENSG00000089472	HEPH Q5JZ07;Q1HE23;E9PHN8;B4DFV3 "Hephaestin";"Hephaestin";"Uncharacterized protein";"cDNA FLJ61228, highly similar to Hephaestin cDNA, FLJ79130, highly similar to Hephaestin "	1	0	2	0.00742574
480	ENSP00000293371|ENSG00000161634	DCD P81605 "DermcidinSurvival-promoting peptideDCD-1"	2	0	1.46344	0.0636364
482	ENSP00000342026|ENSG00000117592	PRDX6 P30041 "Peroxiredoxin-6"	1	1	1.45469	0.0401786
483	ENSP00000307014|ENSG00000186049	KRT73 Q86Y46 "Keratin, type II cytoskeletal 73"	9	1	5.43771	0.037037
484	ENSP00000388320|ENSG00000174177	CTU2 Q2VPK5 "Cytoplasmic tRNA 2-thiolation protein 2"	1	1	1.4318	0.015534
485	ENSP00000254320|ENSG00000132000	PODNL1 Q6PEZ8 "Podocan-like protein 1"	1	0	1.38828	0.0139535
486	ENSP00000249598|ENSG00000128802	GDF2 Q9UK05 "Growth/differentiation factor 2"	1	0	1.44129	0.02331
487	ENSP00000406952|ENSG00000155849; ENSP00000312185|ENSG00000155849	ELMO1 Q92556 "Engulfment and cell motility protein 1" ; ELMO1 Q92556 "Engulfment and cell motility protein 1"	1	0	1.4168	0.00825309
491	ENSP00000409199|ENSG00000136235; ENSP00000371420|ENSG00000136235; ENSP00000258733|ENSG00000136235	GPNMB Q14956 "Transmembrane glycoprotein NMB" ; GPNMB Q14956 "Transmembrane glycoprotein NMB" ; GPNMB B4DZS5 "cDNA FLJ58556, highly similar to Transmembrane glycoprotein NMB"	1	1	1.37469	0.014827
494	ENSP00000361405|ENSG00000100985	MMP9 P14780 "Matrix metalloproteinase-967 kDa matrix metalloproteinase-982 kDa matrix metalloproteinase-9"	1	1	1.36856	0.0155587
515	ENSP00000386932|ENSG00000173692; ENSP00000362738|ENSG00000173692; ENSP00000309474|ENSG00000173692	PSMD1 NP_001177966.1 "26S proteasome non-ATPase regulatory subunit 1 isoform 2 " ; PSMD1 NP_001177966.1 "26S proteasome non-ATPase regulatory subunit 1 isoform 2 " ; PSMD1 Q99460 "26S proteasome non-ATPase regulatory subunit 1"	7	0	2	0.00650759
530	ENSP00000341375|ENSG00000006747	SCIN SCIN-002 "scinderin [Source:HGNC Symbol;Acc:21695]" "HGNC_transcript_name"	10	0	3.5867	0.0172414
552	ENSP00000305595|ENSG00000170340	B3GNT2 Q9NY97 "UDP-GlcNAc:betaGal beta-1,3-N-acetylglucosaminyltransferase 2"	1	0	2	0.0125945
596	ENSP00000441160|ENSG00000170486; ENSP00000293745|ENSG00000170486	KRT72 B4DXK4 "cDNA FLJ50908, highly similar to Homo sapiens keratin protein K6irs (K6IRS2), mRNA" ; KRT72 Q14CN4 "Keratin, type II cytoskeletal 72"	8	0	4	0.0176125
597	ENSP00000361152|ENSG00000117450; ENSP00000262746|ENSG00000117450	PRDX1 Q06830 "Peroxiredoxin-1" ; PRDX1 Q06830 "Peroxiredoxin-1"	2	0	1.56225	0.0552764
631	ENSP00000336792|ENSG00000127241	MASP1 P48740 "Mannan-binding lectin serine protease 1Mannan-binding lectin serine protease 1 heavy chainMannan-binding lectin serine protease 1 light chain"	43	0	16	0.113019
651	ENSP00000252242|ENSG00000186081	KRT5 P13647 "Keratin, type II cytoskeletal 5"	35	0	12	0.0711864
712	ENSP00000434456|ENSG00000204983	PRSS1 Q7Z445;Q53ZV8;A6XGL3 "Nonfunctional trypsin 1";"Nonfunctional trypsin 1";"Protease serine 1"	62	0	13.4179	0.14346
713	ENSP00000264335|ENSG00000108953	YWHAE P62258 "14-3-3 protein epsilon"	1	0	2	0.0313725
