# Supplementary material for: Discovery and Validation of Predictive Biomarkers of Survival for Non-small Cell Lung Cancer Patients Undergoing Radical Radiotherapy: Two Proteins With Predictive Value
Source: eBioMedicine. 2015 Jun 19;2(8):841–50. doi: 10.1016/j.ebiom.2015.06.013 (PMC4563120; doi:10.1016/j.ebiom.2015.06.013)
Supplement: Supplementary Table 6 — All peptides identified and quantified using global discovery proteomics. Quantification is given as area of iTRAQ region for each peptide spectral match. Any non-tryptic cleavages and missed cleavages are shown under cleavage. [file mmc6.xlsx]

## Sheet: Sheet1
	Supplementary Table 6. All peptides identified and quantified using global discovery proteomics. Quantification is given as area of iTRAQ region for each peptide spectral match. Any non-tryptic cleavages and missed cleavages are shown under cleavage.

## Sheet: experiment 1
protein_id	accession	peptide_seq	confidence	modification	cleavage	charge	m/z	area113	area114	area115	area116	area117	area118	area119	area121
1	ENSP00000233242|ENSG00000084674	ADSVVDLLSYNVQGSGETTYDHK	99	iTRAQ8plex@N-term; iTRAQ8plex(K)@23		4	777.443	260.93	300.182	152.644	190.311	207.262	185.628	142.102	161.422
1	ENSP00000233242|ENSG00000084674	AEKSHDELPR	99	iTRAQ8plex@N-term; iTRAQ8plex(K)@3	missed K-S@3	4	448.258	185.38	205.621	126.321	128.701	194.078	148.842	108.521	137.983
1	ENSP00000233242|ENSG00000084674	AGKLKFIIPSPKRPVK	99	iTRAQ8plex@N-term; iTRAQ8plex(K)@3; iTRAQ8plex(K)@5; iTRAQ8plex(K)@12; iTRAQ8plex(K)@16	missed K-L@3; missed K-F@5; missed K-R@12	7	472.315	62.07	39.954	33.0727	33.4624	49.2949	70.083	40.5967	49.1478
1	ENSP00000233242|ENSG00000084674	AHLDIAGSLEGHLR	99	iTRAQ8plex@N-term		4	449.004	32.12	19.2918	53.101	29.3599	49.4773	21.1435	29.0217	42.3105
1	ENSP00000233242|ENSG00000084674	ALVDTLKFVTQAEGAK	99	iTRAQ8plex@N-term; iTRAQ8plex(K)@7; iTRAQ8plex(K)@16	missed K-F@7	4	651.641	996.91	467.862	523.402	559.796	850.54	699.912	502.256	756.696
1	ENSP00000233242|ENSG00000084674	AQNLYQELLTQEGQASFQGLK	99	iTRAQ8plex@N-term; iTRAQ8plex(K)@21		4	744.409	87.08	14.7482	68.4994				48.4818	19.1547
1	ENSP00000233242|ENSG00000084674	ATGVLYDYVNK	99	iTRAQ8plex@N-term; iTRAQ8plex(K)@11		3	617.688	76.7	85.9802	59.9679	75.5339	19.7398	46.6716	47.657	31.2492
1	ENSP00000233242|ENSG00000084674	DAVEKPQEFTIVAFVK	99	iTRAQ8plex@N-term; iTRAQ8plex(K)@5; iTRAQ8plex(K)@16		4	684.154	1237.23	671.175	529.072	703.001	1032.42	700.54	550.747	369.652
1	ENSP00000233242|ENSG00000084674	DFSLWEK	99	iTRAQ8plex@N-term; iTRAQ8plex(K)@7		2	766.932	421.98	685.048	386.494	500.755	567.116	362.231	120.202	590.614
1	ENSP00000233242|ENSG00000084674	EAQEVFK	99	iTRAQ8plex@N-term; iTRAQ8plex(K)@7		3	486.952	328.5	215.646	77.9023	47.0235	168.476	266.26	100.254	51.8422
1	ENSP00000233242|ENSG00000084674	EIFNMAR	99	iTRAQ8plex@N-term		2	592.824	4854.63	3757.39	2821.49	2714.17	3970.24	3800.16	2207.79	2432.03
1	ENSP00000233242|ENSG00000084674	ESQLPTVMDFR	99	iTRAQ8plex@N-term		2	813.928	3202.21	2591.9	1855.57	1953.15	3003.42	2284.71	1784.95	1612.16
1	ENSP00000233242|ENSG00000084674	EVGTVLSQVYSK	99	iTRAQ8plex@N-term; iTRAQ8plex(K)@12		3	640.04	32.87	52.8784	75.0801	154.466	2.16494	59.9416	27.5493	9.07593
1	ENSP00000233242|ENSG00000084674	FFGEGTKKMGLAFESTK	99	iTRAQ8plex@N-term; iTRAQ8plex(K)@7; iTRAQ8plex(K)@8; iTRAQ8plex(K)@17	missed K-K@7; missed K-M@8	4	774.445	3582.76	3665.91	2637.1	2788.23	4337.42	2592.79	3222.22	2585.92
1	ENSP00000233242|ENSG00000084674	FKPIRTGISPLALIK	99	iTRAQ8plex@N-term; iTRAQ8plex(K)@2; iTRAQ8plex(K)@15	missed R-T@5	5	514.138	812.08	653.021	343.095	458.352	750.029	571.201	669.841	673.007
1	ENSP00000233242|ENSG00000084674	GFEPTLEALFGK	99	iTRAQ8plex@N-term; iTRAQ8plex(K)@12		2	959.051	6076.43	4241.42	3915.27	3788.24	5160.81	4814.87	3745.87	3900.08
1	ENSP00000233242|ENSG00000084674	GIISALLVPPETEEAK	99	iTRAQ8plex@N-term; iTRAQ8plex(K)@16		3	759.116	1789.37	1593.61	957.886	991.451	1357.31	1798.33	1279.93	1382.85
1	ENSP00000233242|ENSG00000084674	GNVATEISTER	99	iTRAQ8plex@N-term		2	740.899	414.36	356.898	249.04	203.996	331.88	322.887	313.402	348.38
1	ENSP00000233242|ENSG00000084674	HIQNIDIQHLAGK	99	iTRAQ8plex@N-term; iTRAQ8plex(K)@13		2	1048.11	126.62	45.868	194.782	23.4859	42.7514	175.091	55.1873	20.1777
1	ENSP00000233242|ENSG00000084674	IADFELPTIIVPEQTIEIPSIK	99	iTRAQ8plex@N-term; iTRAQ8plex(K)@22		5	615.762	414.25	368.673	291.88	192.352	295.769	279.983	208.057	177.852
1	ENSP00000233242|ENSG00000084674	IEDGTLASK	99	iTRAQ8plex@N-term; iTRAQ8plex(K)@9		2	771.496	1720.89	1100.22	1025.8	997.854	1319.77	1274.96	1087.16	1169.51
1	ENSP00000233242|ENSG00000084674	IEGNLIFDPNN	99	iTRAQ8plex@N-term; Deamidated(N)@11	cleaved N-Y@C-term	2	775.934	16.16			15.602	31.5618	4.91954	4.66547	5.03431
1	ENSP00000233242|ENSG00000084674	IGQDGISTSATTNLK	99	iTRAQ8plex@N-term; iTRAQ8plex(K)@15		3	705.402	368.5	759.759	301.283	309.812	890.567	189.908	209.449	558.869
1	ENSP00000233242|ENSG00000084674	IVQILPWEQNEQVK	99	iTRAQ8plex@N-term; iTRAQ8plex(K)@14		3	778.121	6628.18	4307.27	4045.91	3212.25	5417.73	3833.13	3288.08	3459.97
1	ENSP00000233242|ENSG00000084674	IYSLWEHSTK	99	iTRAQ8plex@N-term; iTRAQ8plex(K)@10		3	624.688	1284.84	1544.39	901.768	1146.99	1188.05	1140.9	1048.87	976.949
1	ENSP00000233242|ENSG00000084674	KLTISEQNIQR	99	iTRAQ8plex@N-term; iTRAQ8plex(K)@1	missed K-L@1	4	485.295	12924.8	11301.8	8102.81	8715.19	13213.3	10014.7	8321.76	12045.7
1	ENSP00000233242|ENSG00000084674	LAIPEGKQVFLYPEKDEPTYILNIKR	99	iTRAQ8plex@N-term; iTRAQ8plex(K)@7; iTRAQ8plex(K)@15; iTRAQ8plex(K)@25	missed K-Q@7; missed K-D@15; missed K-R@25	6	716.089	22894	17761.1	12864.3	16448.7	24953.2	21570.4	19392.7	16169
1	ENSP00000233242|ENSG00000084674	LAPGELTIIL	99	iTRAQ8plex@N-term		2	672.426	373.35	703.633	244.865	771.024	827.03	469.194	274.828	793.911
1	ENSP00000233242|ENSG00000084674	LHVAGNLK	99	iTRAQ8plex@N-term; iTRAQ8plex(K)@8		3	487.311	3091.08	2166.12	837.04	1395.83	2081.56	1026.11	1671.78	1518.36
1	ENSP00000233242|ENSG00000084674	LIVAMSSWLQK	99	iTRAQ8plex@N-term; iTRAQ8plex(K)@11		3	628.714	19.19	19.8505	11.7439	15.5605	16.6019	15.9914	12.0717	14.3128
1	ENSP00000233242|ENSG00000084674	LLLMGAR	99	iTRAQ8plex@N-term		2	539.341	36.15	47.5864	36.7923	32.271	48.2124	18.5617	14.7947	47.5575
1	ENSP00000233242|ENSG00000084674	LLLQMDSSATAYGSTVSK	99	iTRAQ8plex@N-term; iTRAQ8plex(K)@18		3	827.452	1826.99	1825.66	1075.53	1526.21	1623	1603.27	1841.17	1623.51
1	ENSP00000233242|ENSG00000084674	LTIFKTELRVR	99	iTRAQ8plex@N-term; iTRAQ8plex(K)@5	missed K-T@5; missed R-V@9	4	496.818	320.14	301.173	293.896	287.021	257.311	326.027	253.816	213.538
1	ENSP00000233242|ENSG00000084674	LTISEQNIQR	99	iTRAQ8plex@N-term		2	753.433	5265.93	5106.27	3492.34	3470.19	5198.98	4289.42	3930.67	4343.23
1	ENSP00000233242|ENSG00000084674	LVGFIDDAVK	99	iTRAQ8plex@N-term; iTRAQ8plex(K)@10		3	562.341	227.88	153.828	110.247	105.246	89.0664	212.215	24.9061	114.158
1	ENSP00000233242|ENSG00000084674	MLETVR	99	iTRAQ8plex@N-term		2	526.809	4089.86	3223.56	1689.31	2366.6	3624.55	2368.83	2247.79	2213.49
1	ENSP00000233242|ENSG00000084674	MTSNFPVDLSDYPK	99	iTRAQ8plex@N-term; iTRAQ8plex(K)@14		3	741.392	2313.31	1864.44	1786.45	1732.79	1650.71	2153.8	1286.35	1533.34
1	ENSP00000233242|ENSG00000084674	MYQMDIQQELQR	99	iTRAQ8plex@N-term		3	629.652	83.03	436.026	43.1909	160.568	199.174	96.4253	154.049	121.178
1	ENSP00000233242|ENSG00000084674	NFVASHIANILNSEELDIQDLK	99	iTRAQ8plex@N-term; iTRAQ8plex(K)@22		4	773.677	87.83	48.2611	164.076	57.2902	102.834	19.6084	28.1613	18.0202
1	ENSP00000233242|ENSG00000084674	NFVASHIANILNSEELDIQDLKK	99	iTRAQ8plex@N-term; iTRAQ8plex(K)@22; iTRAQ8plex(K)@23	missed K-K@22	5	705.603	167.35	65.4339	120.56	55.3529	210.668	28.5636	47.9497	30.2362
1	ENSP00000233242|ENSG00000084674	NKYGMVAQVTQTLKLEDTPK	99	iTRAQ8plex@N-term; iTRAQ8plex(K)@2; iTRAQ8plex(K)@14; iTRAQ8plex(K)@20	missed K-Y@2; missed K-L@14	5	697.008	2363.78	2103.64	1683.13	1304.44	1907.32	2115.31	1883.29	2476
1	ENSP00000233242|ENSG00000084674	NLQNNAEWVYQGAIRQIDDIDVR	99	iTRAQ8plex@N-term	missed R-Q@15	4	759.397	32.35		112.315	26.4281	63.9264	20.783	28.1613	10.0889
1	ENSP00000233242|ENSG00000084674	NLTDFAEQYSIQDWAK	99	iTRAQ8plex@N-term; iTRAQ8plex(K)@16		4	635.083	1483.81	895.855	1207.08	795.049	768.504	1322.22	715.546	513.459
1	ENSP00000233242|ENSG00000084674	NNALDFVTK	99	iTRAQ8plex@N-term; iTRAQ8plex(K)@9		3	543.984	8440.22	7016.8	5625.6	5572.23	6828.21	6840.66	4722.7	4234.25
1	ENSP00000233242|ENSG00000084674	NRQTIIVVLENVQR	99	iTRAQ8plex@N-term	missed R-Q@2	3	662.731	29.94	22.2224	22.7204	14.9182	22.0021	12.735	19.7174	16.2273
1	ENSP00000233242|ENSG00000084674	QGFFPDSVNK	99	iTRAQ8plex@N-term; iTRAQ8plex(K)@10		2	873.982	4697.02	3911.91	3758.39	3081.59	3780.5	3494.27	3706.24	3299.21
1	ENSP00000233242|ENSG00000084674	QIDDIDVR	99	iTRAQ8plex@N-term		2	639.353	282.73	272.573	350.092	304.311	234.908	412.997	234.285	262.574
1	ENSP00000233242|ENSG00000084674	QVFLYPEKDEPTYILNIKR	99	iTRAQ8plex@N-term; iTRAQ8plex(K)@8; iTRAQ8plex(K)@18	missed K-D@8; missed K-R@18	5	656.583	2194.37	2365.28	1603.63	1911.47	2243.71	2132.24	2197.39	2182.07
1	ENSP00000233242|ENSG00000084674	QVSHAKEKLTALTK	99	iTRAQ8plex@N-term; iTRAQ8plex(K)@6; iTRAQ8plex(K)@8; iTRAQ8plex(K)@14	missed K-E@6; missed K-L@8	5	554.949	3039.72	2804.78	1951.54	2535.25	2840.01	2805.53	1952.64	2362.26
1	ENSP00000233242|ENSG00000084674	RGIISALLVPPETEEAK	99	iTRAQ8plex@N-term; iTRAQ8plex(K)@17	missed R-G@1	4	608.614	358.43	462.728	421.414	381.15	263.137	437.257	497.795	382.212
1	ENSP00000233242|ENSG00000084674	SEYQADYESLR	99	iTRAQ8plex@N-term		2	832.918	167.89	121.475	156.637	131.861	102.749	122.977	75.7207	113.277
1	ENSP00000233242|ENSG00000084674	SPSQADINK	99	iTRAQ8plex@N-term; iTRAQ8plex(K)@9		3	523.302	3074.31	2342.84	2514.27	1954.21	2147.14	2483.46	1907.87	2136.19
1	ENSP00000233242|ENSG00000084674	SSVKLQGTSK	99	iTRAQ8plex@N-term; iTRAQ8plex(K)@4; iTRAQ8plex(K)@10	missed K-L@4	3	649.737	509.63	303.598	211.221	308.134	323.646	409.589	259.785	343.893
1	ENSP00000233242|ENSG00000084674	STSPPKQAEAVLKTLQELK	99	iTRAQ8plex@N-term; iTRAQ8plex(K)@6; iTRAQ8plex(K)@13; iTRAQ8plex(K)@19	missed K-Q@6; missed K-T@13	5	657.803	224.21	423.934	315.615	272.113	695.163	123.64	190.85	430.519
1	ENSP00000233242|ENSG00000084674	TEVIPPLIENR	99	iTRAQ8plex@N-term		2	792.966	5461.69	4342.82	3493.12	2932.67	3849.49	3749.85	3415.57	4291.23
1	ENSP00000233242|ENSG00000084674	TLADLTLLDSPIK	99	iTRAQ8plex@N-term; iTRAQ8plex(K)@13		3	670.077	3908.5	2263.09	1606.61	1404.81	2782.65	2387.46	1160.81	1253.05
1	ENSP00000233242|ENSG00000084674	TPALHFK	99	iTRAQ8plex@N-term; iTRAQ8plex(K)@7		3	474.628	22145.6	23479.7	17408.3	18780.7	18250.6	23803.3	18327.2	22378.7
1	ENSP00000233242|ENSG00000084674	VLVDHFGYTK	99	iTRAQ8plex@N-term; iTRAQ8plex(K)@10		2	894.017	239.96	128.675	342.588	142.977	70.2145	106.183	126.473	64.7471
1	ENSP00000233242|ENSG00000084674	VSALLTPAEQTGTWK	99	iTRAQ8plex@N-term; iTRAQ8plex(K)@15		3	737.424	3175.05	2392.41	1361.24	1781.15	2709.54	2004.16	1551.64	1651.92
1	ENSP00000233242|ENSG00000084674	VSTAFVYTK	99	iTRAQ8plex@N-term; iTRAQ8plex(K)@9		3	541.99	633.21	441.697	395.052	279.075	613.334	447.282	399.669	415.143
1	ENSP00000233242|ENSG00000084674	YDKNQDVHSINLPFFETLQEYFER	99	iTRAQ8plex@N-term; iTRAQ8plex(K)@3	missed K-N@3	5	728.978	764.22	479.195	318.385	298.924	484.301	411.031	244.848	230.352
1	ENSP00000233242|ENSG00000084674	YELKLAIPEGKQVFLYPEKDEPTYILNIKR	99	iTRAQ8plex@N-term; iTRAQ8plex(K)@4; iTRAQ8plex(K)@11; iTRAQ8plex(K)@19; iTRAQ8plex(K)@29	missed K-L@4; missed K-Q@11; missed K-D@19; missed K-R@29	6	855.671	3220.9	2888	1958.78	2474.39	3600.71	2523.9	2719.63	2574.98
1	ENSP00000233242|ENSG00000084674	YGMVAQVTQTLKLEDTPK	99	iTRAQ8plex@N-term; iTRAQ8plex(K)@12; iTRAQ8plex(K)@18	missed K-L@12	3	978.894	1299.65	1459.96	1002.72	1272.59	1166.9	1112.37	1413.97	1462.74
1	ENSP00000233242|ENSG00000084674	VNDESTEGKTSYR	99	iTRAQ8plex@N-term; iTRAQ8plex(K)@9	missed K-T@9	4	524.282	183.88	249.886	130.028	125.696	111.129	239.697	141.294	145.367
1	ENSP00000233242|ENSG00000084674	TIHDLHLFIENIDFNK	99	iTRAQ8plex@N-term; iTRAQ8plex(K)@16		4	645.112	1668.31	1081.24	913.226	1358.47	1260.52	816.236	791.4	698.584
1	ENSP00000233242|ENSG00000084674	AEPLAFTFSHDYK	99	iTRAQ8plex@N-term; iTRAQ8plex(K)@13		4	534.292	3126.35	1969.17	1411.87	930.027	2150.07	1823.36	1204.6	578.439
1	ENSP00000233242|ENSG00000084674	NIQEYLSILTDPDGKGK	99	iTRAQ8plex@N-term; iTRAQ8plex(K)@15; iTRAQ8plex(K)@17	missed K-G@15	4	701.655	656.29	392.487	451.716	357.82	584.496	428.779	313.092	193.704
1	ENSP00000233242|ENSG00000084674	SHDELPR	99	iTRAQ8plex@N-term		2	579.314	174.47	109.12	256.843	125.976	283.473	38.077	57.3249	19.1648
1	ENSP00000233242|ENSG00000084674	EKLTALTK	99	iTRAQ8plex@N-term; iTRAQ8plex(K)@2; iTRAQ8plex(K)@8	missed K-L@2	3	606.059	1355.11	1290.91	1162.14	1169.19	1164.89	1558.35	934.078	1328.85
1	ENSP00000233242|ENSG00000084674	NIILPVYDK	99	iTRAQ8plex@N-term; iTRAQ8plex(K)@9		2	842.018	8255.78	6376.12	4097.36	5111.84	6969.18	6075.55	3683.71	3786.2
1	ENSP00000233242|ENSG00000084674	WKNEVR	99	iTRAQ8plex@N-term; iTRAQ8plex(K)@2	missed K-N@2	3	480.623	10441.7	7719	6707.17	7012.38	7399.64	7800.71	7110.94	8449.88
1	ENSP00000233242|ENSG00000084674	TTLTAFGFASADLIEIGLEGK	99	iTRAQ8plex@N-term; iTRAQ8plex(K)@21		3	921.52	511.52	555.234	479.821	474.711	436.283	580.529	386.844	532.401
1	ENSP00000233242|ENSG00000084674	AGHIAWTSSGK	99	iTRAQ8plex@N-term; iTRAQ8plex(K)@11		3	574.996	97.77	23.0131	205.03	131.477	191.195	28.3193	57.4846	18.1519
1	ENSP00000233242|ENSG00000084674	LDVTTSIGR	99	iTRAQ8plex@N-term		2	633.372	3537.5	2997.26	2360.11	2222.31	2845.37	2420.24	1923.62	2684.91
1	ENSP00000233242|ENSG00000084674	QAEAVLK	99	Gln->pyro-Glu@N-term; iTRAQ8plex(K)@7		2	523.313	784.1	763.743	498.601	588.949	691.648	938.573	585.436	587.778
1	ENSP00000233242|ENSG00000084674	DFSAEYEEDGK	98.92	iTRAQ8plex@N-term; iTRAQ8plex(K)@11		3	633.315	161.33	19.218	133.331	147.794	93.8585	80.6316	47.0716	54.4252
1	ENSP00000233242|ENSG00000084674	GMTRPLSTLISSSQ	99	iTRAQ8plex@N-term	cleaved Q-S@C-term	3	594.662	15.89	26.7976	18.2075	15.6849	4.76772	17.8173	9.14467	33.2447
1	ENSP00000233242|ENSG00000084674	ANLFNK	98.65	iTRAQ8plex@N-term; iTRAQ8plex(K)@6		2	657.902	3102.15	2358.51	1840.63	1885.24	2702.14	2748.24	1712.19	1965.63
1	ENSP00000233242|ENSG00000084674	FFGEGTKK	98.53	iTRAQ8plex@N-term; iTRAQ8plex(K)@7; iTRAQ8plex(K)@8	missed K-K@7	2	913.548	3990.93	3546.98	2692.52	2640.86	4366.04	3624.94	3700.06	4180.3
1	ENSP00000233242|ENSG00000084674	DKDQEVLLQTFLDDASPGDK	97.59	iTRAQ8plex@N-term; iTRAQ8plex(K)@2; iTRAQ8plex(K)@20	missed K-D@2	4	787.429	392.28	301.458	209.608	218.449	318.537	298.661	121.364	147.373
1	ENSP00000233242|ENSG00000084674	TGLKEFLK	97.2	iTRAQ8plex@N-term; iTRAQ8plex(K)@4; iTRAQ8plex(K)@8	missed K-E@4	4	462.797	4141.38	3017.28	2964.59	3149.49	3624.21	2230.99	2499.16	2499.66
1	ENSP00000233242|ENSG00000084674	GAVDHK	97.15	iTRAQ8plex@N-term; iTRAQ8plex(K)@6		3	412.25	118.74	81.3101	75.2492	82.2368	96.8018	62.6979	36.9423	38.3094
1	ENSP00000233242|ENSG00000084674	NYQLYK	96.31	iTRAQ8plex@N-term; iTRAQ8plex(K)@6		3	479.616	118.83	184.136	164.024	179.547	157.554	148.819	153.162	147.504
1	ENSP00000233242|ENSG00000084674	DDKHEQDMVNGIMLSVEK	99	iTRAQ8plex@N-term; iTRAQ8plex(K)@3; iTRAQ8plex(K)@18	missed K-H@3	4	751.02	65.52	17.1307	25.5686	21.186		23.5045	18.5554	33.2548
1	ENSP00000233242|ENSG00000084674	ESSSGVPGTADSR	96.87	iTRAQ8plex@N-term	cleaved A-E@N-term	2	777.421	10.73	4.15353	41.1751	9.39641
1	ENSP00000233242|ENSG00000084674	LAPGELTII	99	iTRAQ8plex@N-term; Dehydrated(T)@7	cleaved I-L@C-term	2	606.88		11.1323	12.7063	10.132	12.5518			33.2345
1	ENSP00000233242|ENSG00000084674	VRESDEETQIKVN	99	iTRAQ8plex@N-term; iTRAQ8plex(K)@11	cleaved N-W@C-term; missed R-E@2; missed K-V@11	4	540.075	32.33			21.4035	25.0914		9.52607
1	ENSP00000233242|ENSG00000084674	QELNGNTK	99	iTRAQ8plex@N-term; Deamidated(N)@4; iTRAQ8plex(K)@8		3	505.153	32.23	7.49533	80.6854	62.7187	49.0638
1	ENSP00000233242|ENSG00000084674	ADSVVDLLSYNVQGSGETTYDHK	99	iTRAQ8plex@N-term; iTRAQ8plex(K)@23		4	777.443	206.21	167.575	66.4706	126.919	160.388	96.4369	152.976	170.376
1	ENSP00000233242|ENSG00000084674	AHLNIK	99	iTRAQ8plex@N-term; iTRAQ8plex(K)@6		2	652.418	1977.99	2135.48	2062.77	1504.86	1634.71	1832.75	1694.79	1722.54
1	ENSP00000233242|ENSG00000084674	AHLNIK	99	iTRAQ8plex@N-term; iTRAQ8plex(K)@6		3	435.281	742.17	532.548	764.626	461.077	772.383	780.904	626.893	575.907
1	ENSP00000233242|ENSG00000084674	ALVDTLK	99	iTRAQ8plex@N-term; iTRAQ8plex(K)@7		3	456.627	130.59	81.2995	19.1439	49.023	193.494	64.2098	76.4126	201.899
1	ENSP00000233242|ENSG00000084674	ALVDTLK	99	iTRAQ8plex@N-term; iTRAQ8plex(K)@7		3	456.627	316.64	217.312	102.092	179.133	211.969	106.322	181.359	157.593
1	ENSP00000233242|ENSG00000084674	ALVDTLK	99	iTRAQ8plex@N-term; iTRAQ8plex(K)@7		3	456.628	462.46	730.051	283.257	548.97	544.542	545.429	222.914	558.788
1	ENSP00000233242|ENSG00000084674	ALVDTLK	99	iTRAQ8plex@N-term; iTRAQ8plex(K)@7		3	456.628	2308.23	1272.81	1321.13	832.893	1244.05	466.658	1592.94	1198.41
1	ENSP00000233242|ENSG00000084674	ALVDTLK	99	iTRAQ8plex@N-term; iTRAQ8plex(K)@7		3	456.628	1497.28	838.939	950.187	829.806	1063.86	460.017	881.525	703.739
1	ENSP00000233242|ENSG00000084674	ALVDTLK	99	iTRAQ8plex@N-term; iTRAQ8plex(K)@7		3	456.628	742.91	455.781	465.762	366.046	523.075	264.097	603.637	562.678
1	ENSP00000233242|ENSG00000084674	ALVDTLKFVTQAEGAK	99	iTRAQ8plex@N-term; iTRAQ8plex(K)@7; iTRAQ8plex(K)@16	missed K-F@7	4	651.641	598.99	529.185	199.906	314.516	497.668	337.099	401.275	462.812
1	ENSP00000233242|ENSG00000084674	ALVDTLKFVTQAEGAK	99	iTRAQ8plex@N-term; iTRAQ8plex(K)@7; iTRAQ8plex(K)@16	missed K-F@7	4	651.641	2021.37	1430.75	1005.49	1192.45	1377.77	1765.79	1287.54	1206.13
1	ENSP00000233242|ENSG00000084674	ALVDTLKFVTQAEGAK	99	iTRAQ8plex@N-term; iTRAQ8plex(K)@7; iTRAQ8plex(K)@16	missed K-F@7	4	651.641	2003.67	1255.02	815.061	1270.99	1543.38	1308.1	1101.87	1163.29
1	ENSP00000233242|ENSG00000084674	ALVDTLKFVTQAEGAK	99	iTRAQ8plex@N-term; iTRAQ8plex(K)@7; iTRAQ8plex(K)@16	missed K-F@7	4	651.642	3067.41	2164.36	1610.68	1986.12	2392.68	2468.74	1750.89	1918.59
1	ENSP00000233242|ENSG00000084674	ALVDTLKFVTQAEGAK	99	iTRAQ8plex@N-term; iTRAQ8plex(K)@7; iTRAQ8plex(K)@16	missed K-F@7	3	868.522	2640.55	2323.33	1552.78	1578.31	1755.13	1983.49	1791.67	1940.27
1	ENSP00000233242|ENSG00000084674	AQNLYQELLTQEGQASFQGLK	99	iTRAQ8plex@N-term; iTRAQ8plex(K)@21		4	744.409	21.35	19.4288	96.0448	40.0513	9.69356	23.8882	9.10919	7.01967
1	ENSP00000233242|ENSG00000084674	AQNLYQELLTQEGQASFQGLK	99	iTRAQ8plex@N-term; iTRAQ8plex(K)@21		4	744.409	54.42	51.1496	78.2014	72.5192	87.0474	35.309	8.91406	15.974
1	ENSP00000233242|ENSG00000084674	AQNLYQELLTQEGQASFQGLK	99	iTRAQ8plex@N-term; iTRAQ8plex(K)@21		3	992.207	75.57	92.2526	304.846	86.6708	41.7784	131.537	85.2557	49.3707
1	ENSP00000233242|ENSG00000084674	ATLYALSHAVNNYHK	99	iTRAQ8plex@N-term; iTRAQ8plex(K)@15		4	578.325	115.67	64.4851	78.8647	22.6985	46.7407	78.7242	27.1679	45.4506
1	ENSP00000233242|ENSG00000084674	ATLYALSHAVNNYHK	99	iTRAQ8plex@N-term; iTRAQ8plex(K)@15		5	462.861	77.15	39.6061	51.7484	20.0464		10.1647	29.27	11.1119
1	ENSP00000233242|ENSG00000084674	ATLYALSHAVNNYHK	99	iTRAQ8plex@N-term; iTRAQ8plex(K)@15		4	578.325	10.56	21.8851		22.367		25.0164		11.0816
1	ENSP00000233242|ENSG00000084674	ATLYALSHAVNNYHK	99	iTRAQ8plex@N-term; iTRAQ8plex(K)@15		4	578.325	34.34	12.6503	32.5655	32.3539	20.1534	30.971	26.0503	31.6442
1	ENSP00000233242|ENSG00000084674	ATLYALSHAVNNYHK	99	iTRAQ8plex@N-term; iTRAQ8plex(K)@15		4	578.324	16.06	9.99377	5.3192	21.3724	17.2465	23.3067	13.8367	22.1732
1	ENSP00000233242|ENSG00000084674	ATLYALSHAVNNYHK	99	iTRAQ8plex@N-term; iTRAQ8plex(K)@15		4	578.325	85.47	70.3992	69.7089	33.2241	75.3471	45.0783	47.6037	62.2856
1	ENSP00000233242|ENSG00000084674	ATLYALSHAVNNYHK	99	iTRAQ8plex@N-term; iTRAQ8plex(K)@15		5	462.863	39.47	38.3938	28.5078	11.8828	37.3026	21.5157	29.0572	28.3218
1	ENSP00000233242|ENSG00000084674	ATLYALSHAVNNYHK	98.62	iTRAQ8plex@N-term; iTRAQ8plex(K)@15		4	578.325	20.07	40.2281	9.11678	5.40786	55.0113	38.0188	34.4943	29.9526
1	ENSP00000233242|ENSG00000084674	ATLYALSHAVNNYHKTN	99	iTRAQ8plex@N-term; iTRAQ8plex(K)@15	cleaved N-P@C-term; missed K-T@15	4	632.097							9.5172
1	ENSP00000233242|ENSG00000084674	DATRFKHLRKYTYNYEAESSSGVPGTADSR	98.82	iTRAQ8plex@N-term; iTRAQ8plex(K)@6; iTRAQ8plex(K)@10	missed R-F@4; missed K-H@6; missed R-K@9; missed K-Y@10	5	862.479	10.78		13.6166	10.1112	12.5518
1	ENSP00000233242|ENSG00000084674	DAVEKPQEFTIVAFVK	99	iTRAQ8plex@N-term; iTRAQ8plex(K)@5; iTRAQ8plex(K)@16		4	684.154	1278.64	731.791	852.776	659.189	875.449	695.957	541.709	587.14
1	ENSP00000233242|ENSG00000084674	DAVEKPQEFTIVAFVK	99	iTRAQ8plex@N-term; iTRAQ8plex(K)@5; iTRAQ8plex(K)@16		5	547.526	2424.22	1303.82	951.956	909.432	1719.14	821.714	713.763	546.41
1	ENSP00000233242|ENSG00000084674	DAVEKPQEFTIVAFVK	99	iTRAQ8plex@N-term; iTRAQ8plex(K)@5; iTRAQ8plex(K)@16		5	547.526	1946.47	820.312	776.084	632.181	1066.06	888.087	594.883	548.496
1	ENSP00000233242|ENSG00000084674	DAVEKPQEFTIVAFVK	99	iTRAQ8plex@N-term; iTRAQ8plex(K)@5; iTRAQ8plex(K)@16		5	547.526	699.71	356.128	319.425	163.956	440.735	326.422	197.644	251.523
1	ENSP00000233242|ENSG00000084674	DAVEKPQEFTIVAFVK	99	iTRAQ8plex@N-term; iTRAQ8plex(K)@5; iTRAQ8plex(K)@16		4	684.152	1790.08	959.413	780.219	947.07	1175.27	802.478	498.797	739.537
1	ENSP00000233242|ENSG00000084674	DAVEKPQEFTIVAFVK	99	iTRAQ8plex@N-term; iTRAQ8plex(K)@5; iTRAQ8plex(K)@16		5	547.523	876.07	492.436	499.082	396.162	408.176	471.927	321.492	362.43
1	ENSP00000233242|ENSG00000084674	DKDQEVLLQTFLDDASPGDK	97.59	iTRAQ8plex@N-term; iTRAQ8plex(K)@2; iTRAQ8plex(K)@20	missed K-D@2	4	787.429	351.46	179.719	154.595	193.564	275.494	275.215	87.4731	164.532
1	ENSP00000233242|ENSG00000084674	EEEMLENVSLVCPKDATR	99	iTRAQ8plex@N-term; No Methylthio(C)@12; iTRAQ8plex(K)@14	cleaved A-E@N-term; missed K-D@14	4	668.738	31.68	64.7381	48.6272	54.2029	9.04895	23.8999	9.0471	32.2317
1	ENSP00000233242|ENSG00000084674	EEEMLENVSLVCPKDATR	99	iTRAQ8plex@N-term; Deamidated(N)@7; Methylthio(C)@12; iTRAQ8plex(K)@14	cleaved A-E@N-term; missed K-D@14	4	680.448	32.11	19.977	11.0546	32.4782	10.1557	23.8882	9.0471	33.2447
1	ENSP00000233242|ENSG00000084674	EEEMLENVSLVCPKDATR	99	iTRAQ8plex@N-term; No Methylthio(C)@12; iTRAQ8plex(K)@14	cleaved A-E@N-term; missed K-D@14	4	668.738	42.56	53.2052	9.25984	10.6707		12.514		32.2216
1	ENSP00000233242|ENSG00000084674	EEEMLENVSLVCPKDATR	99	iTRAQ8plex@N-term; Methylthio(C)@12; iTRAQ8plex(K)@14	cleaved A-E@N-term; missed K-D@14	3	906.028	16.06	9.75131	19.9633	4.49619	5.97182	5.68712	4.62112	16.6223
1	ENSP00000233242|ENSG00000084674	EEEMLENVSLVCPKDATR	99	iTRAQ8plex@N-term; Deamidated(N)@7; Methylthio(C)@12; iTRAQ8plex(K)@14	cleaved A-E@N-term; missed K-D@14	4	680.448	10.57	20.9679	53.4522	19.1243	23.1818	35.2276	18.4579
1	ENSP00000233242|ENSG00000084674	EFQVPTFTIPK	99	iTRAQ8plex@N-term; iTRAQ8plex(K)@11		3	639.043	426.13	252.701	256.687	178.055	406.205	204.364	161.872	117.754
1	ENSP00000233242|ENSG00000084674	ENFAGEATLQR	99	iTRAQ8plex@N-term		2	770.459	119.59	105.103	71.8808	85.8316	61.0925	19.2478	47.9497	87.761
1	ENSP00000233242|ENSG00000084674	ENFAGEATLQR	99	iTRAQ8plex@N-term		2	770.459	876.38	460.104	257.559	458.777	500.781	394.017	294.182	367.059
1	ENSP00000233242|ENSG00000084674	ENFAGEATLQR	99	iTRAQ8plex@N-term		2	770.459	185.11	121.981	113.29	94.42	80.1148	141.108	123.049	76.8416
1	ENSP00000233242|ENSG00000084674	ESDEETQIKVNWEEEAASGLLTSLKDNVPK	99	iTRAQ8plex@N-term; iTRAQ8plex(K)@9; iTRAQ8plex(K)@25; iTRAQ8plex(K)@30	missed K-V@9; missed K-D@25	6	763.551	550.05	355.011	409.254	572.415	405.402	603.382	470.299	460.411
1	ENSP00000233242|ENSG00000084674	ESDEETQIKVNWEEEAASGLLTSLKDNVPK	99	iTRAQ8plex@N-term; iTRAQ8plex(K)@9; iTRAQ8plex(K)@25; iTRAQ8plex(K)@30	missed K-V@9; missed K-D@25	6	763.551	564.21	451.09	358.429	497.782	434.678	611.534	514.594	556.904
1	ENSP00000233242|ENSG00000084674	ESDEETQIKVNWEEEAASGLLTSLKDNVPK	99	iTRAQ8plex@N-term; iTRAQ8plex(K)@9; iTRAQ8plex(K)@25; iTRAQ8plex(K)@30	missed K-V@9; missed K-D@25	6	763.551	92.89	82.3959	63.2062	105.142	90.6962	105.764	93.1231	103.289
1	ENSP00000233242|ENSG00000084674	ESDEETQIKVNWEEEAASGLLTSLKDNVPK	99	iTRAQ8plex@N-term; iTRAQ8plex(K)@9; iTRAQ8plex(K)@25; iTRAQ8plex(K)@30	missed K-V@9; missed K-D@25	6	763.551	522.87	495.092	498.991	497.171	446.086	394.656	478.388	427.298
1	ENSP00000233242|ENSG00000084674	ESDEETQIKVNWEEEAASGLLTSLKDNVPK	99	iTRAQ8plex@N-term; iTRAQ8plex(K)@9; iTRAQ8plex(K)@25; iTRAQ8plex(K)@30	missed K-V@9; missed K-D@25	6	763.551	108.82	105.525	97.8005	137.32	145.294	125.838	133.622	123.295
1	ENSP00000233242|ENSG00000084674	ESDEETQIKVNWEEEAASGLLTSLKDNVPK	99	iTRAQ8plex@N-term; iTRAQ8plex(K)@9; iTRAQ8plex(K)@25; iTRAQ8plex(K)@30	missed K-V@9; missed K-D@25	6	763.552	164.23	53.8799	148.613	77.4609	145.416	156.297	64.8198	85.7453
1	ENSP00000233242|ENSG00000084674	ESDEETQIKVNWEEEAASGLLTSLKDNVPK	99	iTRAQ8plex@N-term; iTRAQ8plex(K)@9; iTRAQ8plex(K)@25; iTRAQ8plex(K)@30	missed K-V@9; missed K-D@25	6	763.549	53.24	62.809	63.7004	62.9363	59.5965	44.2642	47.5949	73.5394
1	ENSP00000233242|ENSG00000084674	ESQLPTVMDFR	99	iTRAQ8plex@N-term		3	542.955	829.64	506.225	501.488	342.923	557.58	673.604	473.873	492.542
1	ENSP00000233242|ENSG00000084674	ESQLPTVMDFR	99	iTRAQ8plex@N-term		3	542.955	1524.41	1040.66	616.195	678.034	883.099	1025.11	710.561	558.859
1	ENSP00000233242|ENSG00000084674	ESQLPTVMDFR	99	iTRAQ8plex@N-term		3	542.955	2435.83	1328.69	831.344	1068.94	898.181	1383.2	744.124	860.117
1	ENSP00000233242|ENSG00000084674	ESQLPTVMDFR	99	iTRAQ8plex@N-term		3	542.955	2333.74	1531.66	1037.17	897.529	1263.06	1198.09	696.512	913.003
1	ENSP00000233242|ENSG00000084674	ESQLPTVMDFR	99	iTRAQ8plex@N-term		3	542.955	723.52	343.879	331.156	315.956	624.231	485.534	243.518	296.082
1	ENSP00000233242|ENSG00000084674	ESQLPTVMDFR	99	iTRAQ8plex@N-term		3	542.957	272.5	216.31	235.372	97.0203	138.532	286.985	179.496	155.972
1	ENSP00000233242|ENSG00000084674	EVGTVLSQVYSK	99	iTRAQ8plex@N-term; iTRAQ8plex(K)@12		3	640.04	120.56	116.352	142.045	127.499	54.9626	70.5599	47.2578	41.409
1	ENSP00000233242|ENSG00000084674	FFGEGTK	99	iTRAQ8plex@N-term; iTRAQ8plex(K)@7		2	697.398	8141.43	7183.49	4970.87	4793.4	7593.99	6066.65	6497.56	7288.61
1	ENSP00000233242|ENSG00000084674	FFGEGTK	99	iTRAQ8plex@N-term; iTRAQ8plex(K)@7		3	465.269	3398.98	2620.32	2088.8	1877.25	3022.1	2125.72	2915.48	1997.56
1	ENSP00000233242|ENSG00000084674	FFGEGTK	99	iTRAQ8plex@N-term; iTRAQ8plex(K)@7		3	465.269	666.61	552.166	550.531	438.648	747.73	753.247	654.868	585.033
1	ENSP00000233242|ENSG00000084674	FFGEGTK	98.97	iTRAQ8plex@N-term; iTRAQ8plex(K)@7		3	465.269	7399.11	5993.54	4411	4485.82	6829.61	5207.95	5919.41	5203.61
1	ENSP00000233242|ENSG00000084674	FFGEGTK	98.82	iTRAQ8plex@N-term; iTRAQ8plex(K)@7		3	465.269	1468.67	1799.37	1204.96	1259.24	1479.96	1323.81	1194.45	909.68
1	ENSP00000233242|ENSG00000084674	FFGEGTKK	98.22	iTRAQ8plex@N-term; iTRAQ8plex(K)@7; iTRAQ8plex(K)@8	missed K-K@7	2	913.548	2626.3	2461.77	1750.47	1698.33	2701.39	2015.44	2573.42	2650.27
1	ENSP00000233242|ENSG00000084674	FFGEGTKKMGLAFESTK	99	iTRAQ8plex@N-term; iTRAQ8plex(K)@7; iTRAQ8plex(K)@8; iTRAQ8plex(K)@17	missed K-K@7; missed K-M@8	5	619.758	5410.25	4766.41	4175.48	3883.7	5775.22	4120.91	4404.54	3274.51
1	ENSP00000233242|ENSG00000084674	FFGEGTKKMGLAFESTK	99	iTRAQ8plex@N-term; iTRAQ8plex(K)@7; iTRAQ8plex(K)@8; iTRAQ8plex(K)@17	missed K-K@7; missed K-M@8	5	619.758	8842.42	7182.57	5974.83	6253.13	9200.98	6087.24	7664.29	5032.31
1	ENSP00000233242|ENSG00000084674	FKPIRTGISPLALIK	99	iTRAQ8plex@N-term; iTRAQ8plex(K)@2; iTRAQ8plex(K)@15	missed R-T@5	4	642.422	552.48	439.199	240.652	313.241	520.059	403.158	502.797	494.709
1	ENSP00000233242|ENSG00000084674	FKPIRTGISPLALIK	99	iTRAQ8plex@N-term; iTRAQ8plex(K)@2; iTRAQ8plex(K)@15	missed R-T@5	5	514.138	660.09	558.186	283.14	373.07	594.64	513.481	529.353	585.155
1	ENSP00000233242|ENSG00000084674	FKPIRTGISPLALIK	99	iTRAQ8plex@N-term; iTRAQ8plex(K)@2; iTRAQ8plex(K)@15	missed R-T@5	4	642.422	147.52	112.356	49.5505	67.0906	113.708	99.5654	115.954	132.958
1	ENSP00000233242|ENSG00000084674	FKPIRTGISPLALIK	96.21	iTRAQ8plex@N-term; iTRAQ8plex(K)@2; iTRAQ8plex(K)@15	missed R-T@5	4	642.418	44.96	27.8202	24.7493	21.7765	45.3542	33.0993	21.2962	19.6611
1	ENSP00000233242|ENSG00000084674	FPEVDVLTK	99	iTRAQ8plex@N-term; iTRAQ8plex(K)@9		3	552.665	720.34	1235.6	438.438	901.268	1330.61	605.743	375.978	912.314
1	ENSP00000233242|ENSG00000084674	FPEVDVLTK	99	iTRAQ8plex@N-term; iTRAQ8plex(K)@9		2	828.494	446.97	885.492	416.992	675.464	836.541	372.35	330.06	593.268
1	ENSP00000233242|ENSG00000084674	FPEVDVLTK	99	iTRAQ8plex@N-term; iTRAQ8plex(K)@9		2	828.494	288.26	593.354	255.075	485.34	503.433	274.959	159.761	518.696
1	ENSP00000233242|ENSG00000084674	FPEVDVLTK	99	iTRAQ8plex@N-term; iTRAQ8plex(K)@9		3	552.665	576.16	887.759	493.047	673.848	1139.8	606.859	262.765	578.115
1	ENSP00000233242|ENSG00000084674	FPEVDVLTK	99	iTRAQ8plex@N-term; iTRAQ8plex(K)@9		3	552.665	119.27	137.994	141.642	92.6174	100.037	34.995	164.533	110.127
1	ENSP00000233242|ENSG00000084674	GFEPTLEALFGK	99	iTRAQ8plex@N-term; iTRAQ8plex(K)@12		3	639.703	5448.14	3960.3	3658.7	3030.8	4267.39	3858.13	2305.84	2385.86
1	ENSP00000233242|ENSG00000084674	GFEPTLEALFGK	99	iTRAQ8plex@N-term; iTRAQ8plex(K)@12		2	959.051	15292.2	10217.1	9752.78	8895.65	12650.7	12039.5	8024.21	8606.85
1	ENSP00000233242|ENSG00000084674	GFEPTLEALFGK	99	iTRAQ8plex@N-term; iTRAQ8plex(K)@12		3	639.703	5035.59	3750.62	3271.36	2925.81	4111.91	4118.29	2291.07	2486.28
1	ENSP00000233242|ENSG00000084674	GFEPTLEALFGK	99	iTRAQ8plex@N-term; iTRAQ8plex(K)@12		3	639.703	1437.42	792.512	540.881	529.659	1008.23	797.291	646.114	766.805
1	ENSP00000233242|ENSG00000084674	GFEPTLEALFGK	96.7	iTRAQ8plex@N-term; iTRAQ8plex(K)@12		2	959.051	2552.71	1715.77	1625.05	1887.51	1848.96	2101.57	1507.32	1666
1	ENSP00000233242|ENSG00000084674	GIISALLVPPETEEAK	99	iTRAQ8plex@N-term; iTRAQ8plex(K)@16		4	569.589	883.47	731.411	545.784	544.65	671.325	624.793	541.7	655.493
1	ENSP00000233242|ENSG00000084674	GIISALLVPPETEEAK	99	iTRAQ8plex@N-term; iTRAQ8plex(K)@16		3	759.116	412.12	589.875	292.231	460.87	425.483	327.283	518.506	390.063
1	ENSP00000233242|ENSG00000084674	GIISALLVPPETEEAK	99	iTRAQ8plex@N-term; iTRAQ8plex(K)@16		3	759.116	675.71	613.521	359.989	440.326	606.535	696.841	444.621	641.585
1	ENSP00000233242|ENSG00000084674	GIISALLVPPETEEAK	99	iTRAQ8plex@N-term; iTRAQ8plex(K)@16		3	759.116	709.82	537.661	538.007	465.262	643.436	463.774	477.004	547.919
1	ENSP00000233242|ENSG00000084674	GIISALLVPPETEEAK	99	iTRAQ8plex@N-term; iTRAQ8plex(K)@16		4	569.591	207.84	109.763	58.6933	82.8687	160.448	113.219	114.845	110.998
1	ENSP00000233242|ENSG00000084674	GIISALLVPPETEEAK	99	iTRAQ8plex@N-term; iTRAQ8plex(K)@16		3	759.117	250.27	288.449	296.861	204.753	257.725	218.623	335.169	275.732
1	ENSP00000233242|ENSG00000084674	GIISALLVPPETEEAK	99	iTRAQ8plex@N-term; iTRAQ8plex(K)@16		3	759.116	1764.17	1526.78	1213.23	1167.36	1734.24	1183.97	1244.78	1411.9
1	ENSP00000233242|ENSG00000084674	GIISALLVPPETEEAK	99	iTRAQ8plex@N-term; iTRAQ8plex(K)@16		4	569.589	348.41	385.045	298.11	293.444	351.145	364.709	390.844	281.982
1	ENSP00000233242|ENSG00000084674	GIISALLVPPETEEAK	99	iTRAQ8plex@N-term; iTRAQ8plex(K)@16		2	1138.17	1739.79	1486.36	1858.83	1614.63	1495.39	835.112	1247.75	1637.86
1	ENSP00000233242|ENSG00000084674	GIISALLVPPETEEAK	99	iTRAQ8plex@N-term; iTRAQ8plex(K)@16		3	759.116	533.64	494.428	487.585	353.158	639.739	396.296	371.792	478.735
1	ENSP00000233242|ENSG00000084674	GIISALLVPPETEEAK	99	iTRAQ8plex@N-term; iTRAQ8plex(K)@16		2	1138.17	860.04	929.178	694.332	752.573	608.371	603.091	678.914	643.763
1	ENSP00000233242|ENSG00000084674	GMTRPLSTLISSSQS	99	iTRAQ8plex@N-term	cleaved S-C@C-term	3	623.673	4.28	3.04662	0.897372	6.46457	4.6461	4.62878	2.77622	2.01575
1	ENSP00000233242|ENSG00000084674	GNVATEISTER	99	iTRAQ8plex@N-term		3	494.269	422.37	644.546	296.588	234.993	326.212	400.367	312.95	424.087
1	ENSP00000233242|ENSG00000084674	GNVATEISTER	99	iTRAQ8plex@N-term		2	740.899	414.07	275.472	238.61	205.405	310.413	212.04	257.443	234.394
1	ENSP00000233242|ENSG00000084674	GNVATEISTER	99	iTRAQ8plex@N-term		3	494.269	195.45	166.732	169.031	77.1811	150.791	343.612	246.791	254.41
1	ENSP00000233242|ENSG00000084674	GNVATEISTER	99	iTRAQ8plex@N-term		2	740.899	944.76	1189.4	735.481	627.716	939.424	767.529	731.281	1470.19
1	ENSP00000233242|ENSG00000084674	GNVATEISTER	99	iTRAQ8plex@N-term		2	740.899	510.54	657.67	596.973	486.997	546.829	519.133	474.831	691.807
1	ENSP00000233242|ENSG00000084674	GNVATEISTER	99	iTRAQ8plex@N-term		3	494.268	685.97	666.241	621.671	572.218	750.454	601.719	629.678	581.721
1	ENSP00000233242|ENSG00000084674	HIQNIDIQHLAGK	99	iTRAQ8plex@N-term; iTRAQ8plex(K)@13		4	524.561	215.88	169.725	96.591	138.595	105.121	196.526	74.7717	37.266
1	ENSP00000233242|ENSG00000084674	HIQNIDIQHLAGK	99	iTRAQ8plex@N-term; iTRAQ8plex(K)@13		4	524.561	172.63	76.5767	314.939	211.901	70.5915	232.881	131.289	11.9223
1	ENSP00000233242|ENSG00000084674	IADFELPTIIVPEQTIEIPSIK	99	iTRAQ8plex@N-term; iTRAQ8plex(K)@22		3	1025.6	664.98	609.599	511.84	571.047	528.098	820.295	518.896	573.577
1	ENSP00000233242|ENSG00000084674	IADFELPTIIVPEQTIEIPSIK	99	iTRAQ8plex@N-term; iTRAQ8plex(K)@22		4	769.451	577.48	526.665	455.995	381.119	539.531	517.238	330.166	410.909
1	ENSP00000233242|ENSG00000084674	IADFELPTIIVPEQTIEIPSIK	99	iTRAQ8plex@N-term; iTRAQ8plex(K)@22		5	615.762	939.49	728.038	484.074	737.158	675.423	621.467	407.457	394.823
1	ENSP00000233242|ENSG00000084674	IADFELPTIIVPEQTIEIPSIK	99	iTRAQ8plex@N-term; iTRAQ8plex(K)@22		3	1025.6	4907.84	3711.24	3239.93	3112.42	3988.33	4347.74	2600.54	3087.01
1	ENSP00000233242|ENSG00000084674	IADFELPTIIVPEQTIEIPSIK	99	iTRAQ8plex@N-term; iTRAQ8plex(K)@22		4	769.451	2152.28	1590.43	1151.56	1120.72	1600.23	1633.31	865.045	1105.95
1	ENSP00000233242|ENSG00000084674	IADFELPTIIVPEQTIEIPSIK	99	iTRAQ8plex@N-term; iTRAQ8plex(K)@22		3	1025.6	349.64	256.907	295.001	272.123	305.572	242.883	199.861	266.15
1	ENSP00000233242|ENSG00000084674	IADFELPTIIVPEQTIEIPSIK	99	iTRAQ8plex@N-term; iTRAQ8plex(K)@22		4	769.451	270.95	377.381	374.334	221.619	345.757	269.039	170.068	235.245
1	ENSP00000233242|ENSG00000084674	IADFELPTIIVPEQTIEIPSIK	99	iTRAQ8plex@N-term; iTRAQ8plex(K)@22		4	769.451	106.97	186.245	92.0392	159.749	141.487	178.941	94.0544	35.1692
1	ENSP00000233242|ENSG00000084674	IADFELPTIIVPEQTIEIPSIK	99	iTRAQ8plex@N-term; iTRAQ8plex(K)@22		4	769.451	53.34	52.383	8.01132	43.5322	44.2717	106.45	55.3559	1.88407
1	ENSP00000233242|ENSG00000084674	IADFELPTIIVPEQTIEIPSIK	99	iTRAQ8plex@N-term; iTRAQ8plex(K)@22		4	769.452	4829.28	3706.61	2651.47	2419.79	3271.19	3806.3	2299.14	2724.92
1	ENSP00000233242|ENSG00000084674	IADFELPTIIVPEQTIEIPSIK	99	iTRAQ8plex@N-term; iTRAQ8plex(K)@22		4	769.452	7403.33	5666.92	4676.95	3555.96	5130.16	4910.07	3628.57	4224.59
1	ENSP00000233242|ENSG00000084674	IADFELPTIIVPEQTIEIPSIK	99	iTRAQ8plex@N-term; iTRAQ8plex(K)@22		4	769.452	184.56	179.73	119.415	179.661	208.77	139.178	239.731	174.226
1	ENSP00000233242|ENSG00000084674	IADFELPTIIVPEQTIEIPSIK	98.89	iTRAQ8plex@N-term; iTRAQ8plex(K)@22		5	615.762	1167.5	756.617	559.128	482.222	782.795	848.312	402.268	671.761
1	ENSP00000233242|ENSG00000084674	IADFELPTIIVPEQTIEIPSIK	98.89	iTRAQ8plex@N-term; iTRAQ8plex(K)@22		4	769.452	818.82	735.649	663.912	407.247	838.11	624.642	639.834	557.329
1	ENSP00000233242|ENSG00000084674	IAELSATAQEIIK	99	iTRAQ8plex@N-term; iTRAQ8plex(K)@13		3	665.735	371.8	303.513	181.373	189.607	192.327	194.351	210.336	183.038
1	ENSP00000233242|ENSG00000084674	IDDIWNLEVK	99	iTRAQ8plex@N-term; iTRAQ8plex(K)@10		4	464.021	141.15	102.468	129.963	103.06	132.499	155.332	65.7866	84.7121
1	ENSP00000233242|ENSG00000084674	IDDIWNLEVK	99	iTRAQ8plex@N-term; iTRAQ8plex(K)@10		4	464.021	197.18	98.7676	88.8008	51.644	31.3064	95.2739	75.2063	113.085
1	ENSP00000233242|ENSG00000084674	IDDIWNLEVK	99	iTRAQ8plex@N-term; iTRAQ8plex(K)@10		3	618.359	230.59	95.9318	102.508	60.3567	84.3838	94.4481	65.8931	44.4782
1	ENSP00000233242|ENSG00000084674	IEDGTLASK	99	iTRAQ8plex@N-term; iTRAQ8plex(K)@9		2	771.496	661.31	430.544	318.983	429.231	473.805	583.017	357.715	383.276
1	ENSP00000233242|ENSG00000084674	IEDGTLASK	99	iTRAQ8plex@N-term; iTRAQ8plex(K)@9		2	771.496	727.71	804.657	414.924	471.364	601.864	509.48	419.227	565.453
1	ENSP00000233242|ENSG00000084674	IEDGTLASK	99	iTRAQ8plex@N-term; iTRAQ8plex(K)@9		2	771.496	183.56	283.969	127.453	158.403	197.824	147.993	133.161	168.624
1	ENSP00000233242|ENSG00000084674	IEDGTLASK	99	iTRAQ8plex@N-term; iTRAQ8plex(K)@9		2	771.453	962.05	733.983	498.354	461.367	468.988	613.465	430.837	592.833
1	ENSP00000233242|ENSG00000084674	IEDGTLASK	99	iTRAQ8plex@N-term; iTRAQ8plex(K)@9		2	771.453	1962.56	1162.79	1036.33	894.856	1680.94	1252.94	917.687	1428.17
1	ENSP00000233242|ENSG00000084674	IEDGTLASK	99	iTRAQ8plex@N-term; iTRAQ8plex(K)@9		3	514.638	2845.74	2036.34	1901.77	1780.13	2157.71	2274.8	1504.27	1801.03
1	ENSP00000233242|ENSG00000084674	IEDGTLASK	99	iTRAQ8plex@N-term; iTRAQ8plex(K)@9		3	514.638	7495.94	5216.94	4579.93	4109.53	5873.85	5210.13	4041.05	5367.13
1	ENSP00000233242|ENSG00000084674	IEDGTLASK	99	iTRAQ8plex@N-term; iTRAQ8plex(K)@9		3	514.637	228.1	242.981	271.54	194.838	254.866	258.247	324.135	259.667
1	ENSP00000233242|ENSG00000084674	IEDGTLASK	98.87	iTRAQ8plex@N-term; iTRAQ8plex(K)@9		3	514.638	316.88	192.032	190.763	176.305	216.19	253.036	90.7194	146.43
1	ENSP00000233242|ENSG00000084674	IEDGTLASK	97.45	iTRAQ8plex@N-term; iTRAQ8plex(K)@9		2	771.453	448.99	226.589	288.343	170.482	297.399	247.14	150.43	244.159
1	ENSP00000233242|ENSG00000084674	IEGNLIFDPNN	99	iTRAQ8plex@N-term; Deamidated(N)@11	cleaved N-Y@C-term	2	775.934	16.05	10.1203		45.2934	10.5328	4.75672	14.1561	9.57227
1	ENSP00000233242|ENSG00000084674	IEGNLIFDPNN	99	iTRAQ8plex@N-term; Deamidated(N)@11	cleaved N-Y@C-term	2	775.934		11.1323	13.1224		11.7734	24.6209		10.0585
1	ENSP00000233242|ENSG00000084674	IEGNLIFDPNN	99	iTRAQ8plex@N-term; Deamidated(N)@11	cleaved N-Y@C-term	2	775.934	6.36	10.563	16.79	13.3228	11.4815	16.5962	6.38619	1.70174
1	ENSP00000233242|ENSG00000084674	IEGNLIFDPNNYLPK	99	iTRAQ8plex@N-term; iTRAQ8plex(K)@15		2	1178.16	3319.85	3011.72	2722.65	2629.93	2912.15	3069.85	2457.36	2950.7
1	ENSP00000233242|ENSG00000084674	IEGNLIFDPNNYLPK	99	iTRAQ8plex@N-term; iTRAQ8plex(K)@15		3	785.776	3652.96	2634.78	3039.22	2544.51	2835.77	2896.8	2185.89	2386.76
1	ENSP00000233242|ENSG00000084674	IEGNLIFDPNNYLPK	99	iTRAQ8plex@N-term; iTRAQ8plex(K)@15		2	1178.16	2321.21	2275.65	2042.03	2012.85	2353.95	2116.9	2144.5	2145.62
1	ENSP00000233242|ENSG00000084674	IEGNLIFDPNNYLPK	99	iTRAQ8plex@N-term; iTRAQ8plex(K)@15		3	785.776	2596.97	2264.82	2494.88	2514.18	2470.33	2496.87	2224.67	2300.91
1	ENSP00000233242|ENSG00000084674	IGQDGISTSATTNLK	99	iTRAQ8plex@N-term; iTRAQ8plex(K)@15		3	705.402	162.71	436.479	327.112	214.781	247.411	133.06	317.545	255.494
1	ENSP00000233242|ENSG00000084674	IGQDGISTSATTNLK	99	iTRAQ8plex@N-term; iTRAQ8plex(K)@15		4	529.304	108.9	209.511	46.0391	219.826	133.435	31.5641	37.1641	141.295
1	ENSP00000233242|ENSG00000084674	IHSGSFQSQVELSNDQEK	99	iTRAQ8plex@N-term; iTRAQ8plex(K)@18		3	881.115	173.78	180.499	192.922	157.512	116.688	154.82	93.1497	167.571
1	ENSP00000233242|ENSG00000084674	ILGEELGFASLHDLQLLGK	99	iTRAQ8plex@N-term; iTRAQ8plex(K)@19		3	887.859	8790.95	6262.74	5422.12	4964.5	6019.12	6421.86	4464.21	4557.78
1	ENSP00000233242|ENSG00000084674	ILGEELGFASLHDLQLLGK	99	iTRAQ8plex@N-term; iTRAQ8plex(K)@19		3	887.859	5326.61	3383.82	3377.84	2703.4	3396.82	3881.65	2524.56	2560.96
1	ENSP00000233242|ENSG00000084674	ILGEELGFASLHDLQLLGK	99	iTRAQ8plex@N-term; iTRAQ8plex(K)@19		3	887.859	4332.09	3003.83	3221.27	2372.38	2944.34	3009.83	2497.41	2519.48
1	ENSP00000233242|ENSG00000084674	ILGEELGFASLHDLQLLGK	99	iTRAQ8plex@N-term; iTRAQ8plex(K)@19		4	666.144	2852.84	1969.97	1144.83	1554.77	1769.73	1502.32	1472.64	1038.2
1	ENSP00000233242|ENSG00000084674	ILGEELGFASLHDLQLLGK	99	iTRAQ8plex@N-term; iTRAQ8plex(K)@19		4	666.144	906.11	616.599	388.133	410.655	468.1	583.913	348.775	531.641
1	ENSP00000233242|ENSG00000084674	ILGEELGFASLHDLQLLGK	99	iTRAQ8plex@N-term; iTRAQ8plex(K)@19		4	666.144	1475.07	684.236	604.972	536.549	805.612	581.273	553.106	545.387
1	ENSP00000233242|ENSG00000084674	ILGEELGFASLHDLQLLGK	99	iTRAQ8plex@N-term; iTRAQ8plex(K)@19		3	887.859	1239.04	930.77	865.483	728.445	835.653	881.062	798.877	722.448
1	ENSP00000233242|ENSG00000084674	IVQILPWEQNEQVK	99	iTRAQ8plex@N-term; iTRAQ8plex(K)@14		4	583.844	3588	2223.23	2315.41	1975.36	2685.25	2435.97	1615.44	1941.26
1	ENSP00000233242|ENSG00000084674	IVQILPWEQNEQVK	99	iTRAQ8plex@N-term; iTRAQ8plex(K)@14		3	778.121	2659.7	1899.01	1900.15	1828.62	2093.59	1784.77	1638.47	1361.9
1	ENSP00000233242|ENSG00000084674	IVQILPWEQNEQVK	99	iTRAQ8plex@N-term; iTRAQ8plex(K)@14		4	583.844	5189.07	3354.14	3284.93	2703.67	4435.21	2742.93	2333.96	2657.86
1	ENSP00000233242|ENSG00000084674	IVQILPWEQNEQVK	99	iTRAQ8plex@N-term; iTRAQ8plex(K)@14		4	583.844	3674.98	2136.04	2172.12	1837.38	2740.8	2372.51	1782.82	1912.89
1	ENSP00000233242|ENSG00000084674	IVQILPWEQNEQVK	99	iTRAQ8plex@N-term; iTRAQ8plex(K)@14		4	583.844	2699.1	1832.83	1530.72	1468.8	1918.04	2037.07	1168.6	1089.77
1	ENSP00000233242|ENSG00000084674	IVQILPWEQNEQVK	99	iTRAQ8plex@N-term; iTRAQ8plex(K)@14		3	778.121	1744.9	1403.25	1165.1	1290.83	1855.05	1406.29	1068.04	1157.05
1	ENSP00000233242|ENSG00000084674	IVQILPWEQNEQVK	99	iTRAQ8plex@N-term; iTRAQ8plex(K)@14		4	583.844	5437.98	3224.13	3599.57	2692.41	3834.11	4163.45	2784.98	2692.94
1	ENSP00000233242|ENSG00000084674	KLTISEQNIQR	99	iTRAQ8plex@N-term; iTRAQ8plex(K)@1	missed K-L@1	3	646.725	3568.6	3571.4	2454.01	2815.9	3665.84	2545.8	2667.28	3222.17
1	ENSP00000233242|ENSG00000084674	KLTISEQNIQR	99	iTRAQ8plex@N-term; iTRAQ8plex(K)@1	missed K-L@1	4	485.295	9337.59	6861.34	6685.36	7495.31	7638.47	6783.18	6393.5	6057.51
1	ENSP00000233242|ENSG00000084674	KLTISEQNIQR	99	iTRAQ8plex@N-term; iTRAQ8plex(K)@1	missed K-L@1	4	485.295	12592.6	12476.9	9298.54	9033.45	13660.6	9972.82	8804.04	9122.28
1	ENSP00000233242|ENSG00000084674	KLTISEQNIQR	99	iTRAQ8plex@N-term; iTRAQ8plex(K)@1	missed K-L@1	4	485.295	13397.6	12747.4	8320.38	10795.8	14329.2	10052.7	9005.6	11596.9
1	ENSP00000233242|ENSG00000084674	KLTISEQNIQR	99	iTRAQ8plex@N-term; iTRAQ8plex(K)@1	missed K-L@1	3	646.725	9235.73	8722.35	5941.62	6751.62	9375.62	6090.71	6500.54	8961.82
1	ENSP00000233242|ENSG00000084674	KLTISEQNIQR	99	iTRAQ8plex@N-term; iTRAQ8plex(K)@1	missed K-L@1	2	969.584	1685.86	1608.79	1286.21	1219.4	1583.36	1165.34	907.691	1412.38
1	ENSP00000233242|ENSG00000084674	KLTISEQNIQR	99	iTRAQ8plex@N-term; iTRAQ8plex(K)@1	missed K-L@1	4	485.295	2418.04	2284.54	1037.84	1331.13	2017.49	1615.98	1380.27	1535.36
1	ENSP00000233242|ENSG00000084674	KLTISEQNIQR	99	iTRAQ8plex@N-term; iTRAQ8plex(K)@1	missed K-L@1	2	969.584	782.51	1040.8	477.493	610.425	732.271	665.568	648.225	746.364
1	ENSP00000233242|ENSG00000084674	KLTISEQNIQR	99	iTRAQ8plex@N-term; iTRAQ8plex(K)@1	missed K-L@1	2	969.584	687.7	598.456	391.722	408.045	545.917	367.872	449.898	585.702
1	ENSP00000233242|ENSG00000084674	KLTISEQNIQR	99	iTRAQ8plex@N-term; iTRAQ8plex(K)@1	missed K-L@1	3	646.725	2608.83	3047.96	1824.21	2036.43	3162.07	1826.46	2267.09	2439.23
1	ENSP00000233242|ENSG00000084674	KLTISEQNIQR	99	iTRAQ8plex@N-term; iTRAQ8plex(K)@1	missed K-L@1	3	646.725	1463.82	1407.94	696.829	1134.99	1735.03	848.382	997.142	1817.77
1	ENSP00000233242|ENSG00000084674	KLTISEQNIQR	99	iTRAQ8plex@N-term; iTRAQ8plex(K)@1	missed K-L@1	3	646.725	1041.85	1394.06	511.58	790.387	1348.85	864.222	788.233	1276.72
1	ENSP00000233242|ENSG00000084674	KLTISEQNIQR	99	iTRAQ8plex@N-term; iTRAQ8plex(K)@1	missed K-L@1	3	646.724	608.83	625.222	586.894	442.989	546.403	567.561	493.617	480.761
1	ENSP00000233242|ENSG00000084674	KMGLAFESTK	98.98	iTRAQ8plex@N-term; iTRAQ8plex(K)@1; iTRAQ8plex(K)@10	missed K-M@1	2	1012.6	1371.69	1246.4	894.849	1158.41	1413.59	1715.05	1254.24	1531.68
1	ENSP00000233242|ENSG00000084674	KMGLAFESTK	96.25	iTRAQ8plex@N-term; iTRAQ8plex(K)@1; iTRAQ8plex(K)@10	missed K-M@1	4	506.803	9963.75	7588.52	5049.02	6109.77	9979.95	8806.34	9239.8	7487.85
1	ENSP00000233242|ENSG00000084674	KTKNSEEFAAAMSR	97.27	iTRAQ8plex@N-term; iTRAQ8plex(K)@1; iTRAQ8plex(K)@3	missed K-T@1; missed K-N@3	4	621.351	305.86	779.324	720.434	495.099	677.09	299.371	211.418	609.931
1	ENSP00000233242|ENSG00000084674	KYTYNYEAESSSGVPGTADSR	99	iTRAQ8plex@N-term; iTRAQ8plex(K)@1	missed K-Y@1	4	723.364	420.47	281.586	595.868	568.954	194.26	261.747	329.935	198.688
1	ENSP00000233242|ENSG00000084674	KYTYNYEAESSSGVPGTADSR	98.98	iTRAQ8plex@N-term; iTRAQ8plex(K)@1	missed K-Y@1	3	964.151	53.63	134.315	56.3003	73.2962	87.1569	31.7386	38.0954	147.393
1	ENSP00000233242|ENSG00000084674	LAAYLMLMR	99	iTRAQ8plex@N-term; Oxidation(M)@6; Oxidation(M)@8		3	473.268	2.11	4.29057	4.99407	6.42313	0.717591	4.89628	0.869232	1.91445
1	ENSP00000233242|ENSG00000084674	LAIPEGKQVFLYPEKDEPTYILNIKR	99	iTRAQ8plex@N-term; iTRAQ8plex(K)@7; iTRAQ8plex(K)@15; iTRAQ8plex(K)@25	missed K-Q@7; missed K-D@15; missed K-R@25	5	859.107	5842.76	5027.47	4375.56	4742.55	7232.77	5627.46	5367.33	4466.27
1	ENSP00000233242|ENSG00000084674	LAIPEGKQVFLYPEKDEPTYILNIKR	99	iTRAQ8plex@N-term; iTRAQ8plex(K)@7; iTRAQ8plex(K)@15; iTRAQ8plex(K)@25	missed K-Q@7; missed K-D@15; missed K-R@25	5	859.107	7205.35	5427.07	3794.43	4744.03	8072.44	6827.85	6467.98	5644.27
1	ENSP00000233242|ENSG00000084674	LAIPEGKQVFLYPEKDEPTYILNIKR	99	iTRAQ8plex@N-term; iTRAQ8plex(K)@7; iTRAQ8plex(K)@15; iTRAQ8plex(K)@25	missed K-Q@7; missed K-D@15; missed K-R@25	6	716.089	4526.33	4082.07	2973.54	3593.27	5627.53	4384.99	4684.4	3714.51
1	ENSP00000233242|ENSG00000084674	LAPGELTIIL	99	iTRAQ8plex@N-term		2	672.426	194.99	550.648	261.968	545.158	604.71	79.0499	155.264	498.812
1	ENSP00000233242|ENSG00000084674	LAPGELTIIL	99	iTRAQ8plex@N-term		2	672.426	342.79	297.051	506.937	965.002	642.22	402.553	238.808	790.538
1	ENSP00000233242|ENSG00000084674	LAPGELTIIL	99	iTRAQ8plex@N-term		2	672.426	396.64	1193.03	566.905	762.405	1245.81	340.925	305.757	1004.53
1	ENSP00000233242|ENSG00000084674	LAPGELTIIL	99	iTRAQ8plex@N-term		2	672.427	379.45	1076.68	209.023	941.144	1112.33	317.921	219.534	1042.1
1	ENSP00000233242|ENSG00000084674	LAPGELTIIL	99	iTRAQ8plex@N-term		2	672.427	30.22	216.479	65.4821	64.9254	314.706	50.5445	46.3886	135.298
1	ENSP00000233242|ENSG00000084674	LAPGELTIIL	99	iTRAQ8plex@N-term		2	672.426	396.52	533.433	144.854	416.55	283.886	201.073	199.081	457.95
1	ENSP00000233242|ENSG00000084674	LAPGELTIIL	99	iTRAQ8plex@N-term		2	672.427	142.71	164.823	52.8669	128.587	159.171	171.533	55.6131	250.54
1	ENSP00000233242|ENSG00000084674	LAPGELTIIL	99	iTRAQ8plex@N-term		2	672.427	32	31.3307	10.5864	21.7661			9.4285	34.3589
1	ENSP00000233242|ENSG00000084674	LAPGELTIIL	99	iTRAQ8plex@N-term		2	672.426	43.75	41.5458	22.8635	43.3043	35.0647	34.5182	38.3704	21.1806
1	ENSP00000233242|ENSG00000084674	LAPGELTIIL	99	iTRAQ8plex@N-term		2	672.426	31.11	124.047	29.2101	74.4772	85.7217	58.8135	27.3631	90.8708
1	ENSP00000233242|ENSG00000084674	LAPGELTIIL	99	iTRAQ8plex@N-term		2	672.425	43.18	100.633	17.0111	74.9745	88.434	6.73383	38.5212	132.158
1	ENSP00000233242|ENSG00000084674	LAPGELTIIL	99	iTRAQ8plex@N-term		2	672.425	43.76	40.8184	136.765	62.1386		20.4341	57.5733	32.2824
1	ENSP00000233242|ENSG00000084674	LAPGELTIIL	99	iTRAQ8plex@N-term		2	672.425	10.56	21.6743	10.5344	44.7236	10.9098		28.525	11.1119
1	ENSP00000233242|ENSG00000084674	LAPGELTIIL	99	iTRAQ8plex@N-term		2	672.425		45.8997	37.2344	64.0241	62.1507		18.9723	33.346
1	ENSP00000233242|ENSG00000084674	LAPGELTIIL	99	iTRAQ8plex@N-term		2	672.427	132.12	33.9451	65.7032	62.8223	62.9291	5.21029	67.2235	67.6542
1	ENSP00000233242|ENSG00000084674	LAPGELTIIL	99	iTRAQ8plex@N-term		2	672.426	43.63	54.2594	8.80465	19.0829	77.4269	21.1552	18.5643	43.4146
1	ENSP00000233242|ENSG00000084674	LAPGELTIIL	99	iTRAQ8plex@N-term		2	672.425	54.75	17.5313	52.6848	42.5066	24.0332		29.4563	21.1704
1	ENSP00000233242|ENSG00000084674	LAPGELTIIL	99	iTRAQ8plex@N-term		2	672.425	10.45	33.0279	9.66301	43.8637	35.7336	22.3647	18.6353	10.0787
1	ENSP00000233242|ENSG00000084674	LAPGELTIIL	99	iTRAQ8plex@N-term		2	672.427	10.67	10.5209			13.0748
1	ENSP00000233242|ENSG00000084674	LAPGELTIIL	99	iTRAQ8plex@N-term		2	672.426	21.34	20.346	40.3167		12.4666	12.1186		10.0585
1	ENSP00000233242|ENSG00000084674	LAPGELTIIL	99	iTRAQ8plex@N-term		2	672.425	10.67	10.2889	12.7323	10.1423	11.9071	11.3626	9.33094
1	ENSP00000233242|ENSG00000084674	LAPGELTIIL	99	iTRAQ8plex@N-term		2	672.426	10.45	33.2493		21.9008	11.9801			11.0816
1	ENSP00000233242|ENSG00000084674	LAPGELTIIL	99	iTRAQ8plex@N-term		2	672.425	10.56	21.6743	10.5734	43.1489	23.9846			10.0585
1	ENSP00000233242|ENSG00000084674	LAPGELTIIL	99	iTRAQ8plex@N-term		2	672.427	21.45	9.24529	25.0744	53.6953	23.4494			11.0816
1	ENSP00000233242|ENSG00000084674	LAPGELTIIL	99	iTRAQ8plex@N-term		2	672.426				10.2666	24.9576	11.7348		22.153
1	ENSP00000233242|ENSG00000084674	LAPGELTIIL	99	iTRAQ8plex@N-term		2	672.426	10.45	33.0069	11.3927		26.1982		9.47285	22.1631
1	ENSP00000233242|ENSG00000084674	LAPGELTIIL	99	iTRAQ8plex@N-term		2	672.426		22.2751	25.3995	20.7301	11.4206	9.78092	29.2523	22.1834
1	ENSP00000233242|ENSG00000084674	LAPGELTIIL	99	iTRAQ8plex@N-term		2	672.426	10.45	33.2282			12.418	12.1186		19.1142
1	ENSP00000233242|ENSG00000084674	LAPGELTIIL	99	iTRAQ8plex@N-term		2	672.426			41.5912	9.38605				33.2345
1	ENSP00000233242|ENSG00000084674	LAPGELTIIL	99	iTRAQ8plex@N-term		2	672.427	10.68	9.60372	54.7527	8.39151	11.3112	23.109	18.6175	11.1018
1	ENSP00000233242|ENSG00000084674	LAPGELTIIL	99	iTRAQ8plex@N-term		2	672.427		10.9004	27.1292		12.4666	11.3626	9.30433	10.0686
1	ENSP00000233242|ENSG00000084674	LAPGELTIIL	99	iTRAQ8plex@N-term		2	672.425	10.67	10.5209		9.82117	38.6891			11.0816
1	ENSP00000233242|ENSG00000084674	LAPGELTIIL	99	iTRAQ8plex@N-term		2	672.426		57.9386		11.2508		12.514		11.0816
1	ENSP00000233242|ENSG00000084674	LAPGELTIIL	99	iTRAQ8plex@N-term		2	672.426	10.44	34.1454	10.8725	10.1734	12.5883		18.9812	22.1732
1	ENSP00000233242|ENSG00000084674	LAPGELTIIL	99	iTRAQ8plex@N-term		2	672.425	21.45	9.00283	39.8745	32.8408		11.7697	9.29546	11.0917
1	ENSP00000233242|ENSG00000084674	LAPGELTIIL	99	iTRAQ8plex@N-term		2	672.425	10.34	44.603		10.7846	11.895	11.3626	9.29546	11.0917
1	ENSP00000233242|ENSG00000084674	LAPGELTIIL	99	iTRAQ8plex@N-term		2	672.426		10.9215	25.8547	32.3021			19.0078	10.0787
1	ENSP00000233242|ENSG00000084674	LAPGELTIIL	99	iTRAQ8plex@N-term		2	672.425	5.28	10.8477	4.44784	43.4494	22.671	23.8882	4.31955	22.1631
1	ENSP00000233242|ENSG00000084674	LAPGELTIIL	99	iTRAQ8plex@N-term		2	672.425		11.3642		10.277	24.9697	10.9788	9.30433	11.0917
1	ENSP00000233242|ENSG00000084674	LAPGELTIIL	99	iTRAQ8plex@N-term		2	672.425	10.67	9.8251	41.1621				9.5172
1	ENSP00000233242|ENSG00000084674	LAPGELTIIL	99	iTRAQ8plex@N-term		2	672.427	21.22	32.3954		10.3081	25.6144			21.14
1	ENSP00000233242|ENSG00000084674	LAPGELTIIL	99	iTRAQ8plex@N-term		2	672.426		33.8502	10.9115	10.6189			38.9292	33.275
1	ENSP00000233242|ENSG00000084674	LAPGELTIIL	99	iTRAQ8plex@N-term		2	672.425	10.67	10.2889	12.9404	4.79663	5.63127	11.9325	4.5679
1	ENSP00000233242|ENSG00000084674	LAPGELTIIL	99	iTRAQ8plex@N-term		2	672.425	10.78			33.0066	11.4571		9.49059	11.0917
1	ENSP00000233242|ENSG00000084674	LAPGELTIIL	99	iTRAQ8plex@N-term		2	672.425	10.72	4.83876			12.7464	5.86158
1	ENSP00000233242|ENSG00000084674	LAPGELTIIL	99	iTRAQ8plex@N-term		2	672.426	5.23	16.1714	25.8547	20.7198	11.372	11.3742	9.32207
1	ENSP00000233242|ENSG00000084674	LAPGELTIIL	99	iTRAQ8plex@N-term		2	672.425	6.43	2.74091	9.55896		7.22456	11.2114	13.1272
1	ENSP00000233242|ENSG00000084674	LAPGELTIIL	99	iTRAQ8plex@N-term		2	672.425	10.71	5.73482	14.1108	19.9324	16.9789	4.89628	10.3421	14.1102
1	ENSP00000233242|ENSG00000084674	LAPGELTIIL	99	iTRAQ8plex@N-term		2	672.426	10.64	13.7045	12.2121	16.9798	7.39484	16.2589	12.0451	22.1732
1	ENSP00000233242|ENSG00000084674	LAPGELTIIL	99	iTRAQ8plex@N-term		2	672.425	3.05	19.0704		25.4128	6.59211		2.84718	3.32244
1	ENSP00000233242|ENSG00000084674	LAPGELTIIL	99	iTRAQ8plex@N-term		2	672.425	10.56	21.6637	11.4187	21.3206	10.7152	23.1207	18.6441
1	ENSP00000233242|ENSG00000084674	LAPGELTIIL	99	iTRAQ8plex@N-term		2	672.425	3.15	8.65494	10.0402	11.6859	2.80955	9.89722		12.1857
1	ENSP00000233242|ENSG00000084674	LAPGELTIIL	99	iTRAQ8plex@N-term		2	672.426	11.68	17.1939	1.97682	21.3517	22.0264	6.93155	14.1206	9.48111
1	ENSP00000233242|ENSG00000084674	LAPGELTIIL	99	iTRAQ8plex@N-term		2	672.425	10.71	5.79807	10.3783	7.47984	27.8401	8.55976	7.41508	19.7422
1	ENSP00000233242|ENSG00000084674	LAPGELTIIL	99	iTRAQ8plex@N-term		2	672.426		11.1323	13.1354		26.1982		9.52607
1	ENSP00000233242|ENSG00000084674	LAPGELTIIL	99	iTRAQ8plex@N-term		2	672.425		22.7285		22.3359			9.49059	11.0917
1	ENSP00000233242|ENSG00000084674	LAPGELTIIL	99	iTRAQ8plex@N-term		2	672.425	10.56	21.8851		10.7328	12.5518		9.43737	34.3589
1	ENSP00000233242|ENSG00000084674	LAPGELTIIL	99	iTRAQ8plex@N-term		2	672.425		34.0927		21.9008	12.0288		19.0078	11.1018
1	ENSP00000233242|ENSG00000084674	LAPGELTIIL	99	iTRAQ8plex@N-term		2	672.425	10.51	27.2299	17.3362	37.2438	57.6019	9.23431	18.8215	16.126
1	ENSP00000233242|ENSG00000084674	LAPGELTIIL	99	iTRAQ8plex@N-term		2	672.424	21.17	37.7402	17.1151	21.2896	4.17176	23.6905	13.8456	16.6325
1	ENSP00000233242|ENSG00000084674	LAPGELTIIL	99	iTRAQ8plex@N-term		2	672.425	19.36	1.8343	3.31637	17.0938	15.8235	5.15214	7.48604	14.4141
1	ENSP00000233242|ENSG00000084674	LAPGELTIIL	99	iTRAQ8plex@N-term		2	672.425	10.67	10.4049	5.95647	3.95748	38.6405	5.09399		16.6223
1	ENSP00000233242|ENSG00000084674	LAPGELTIIL	99	iTRAQ8plex@N-term		2	672.425	7.45	9.41396	12.6933	13.1674	21.3575	2.65167	5.65001	3.33257
1	ENSP00000233242|ENSG00000084674	LAPGELTIIL	99	iTRAQ8plex@N-term		2	672.426	10.71	5.97729		6.07089	17.7817	3.22154		11.0816
1	ENSP00000233242|ENSG00000084674	LAPGELTIIL	99	iTRAQ8plex@N-term		2	672.426	2.96	27.894	12.8623	7.96675	9.71789	5.57082	4.64773	5.2369
1	ENSP00000233242|ENSG00000084674	LAPGELTIIL	99	iTRAQ8plex@N-term		2	672.426	6.32	14.2	2.406	16.8452	23.4616	8.82725	5.52583	14.404
1	ENSP00000233242|ENSG00000084674	LAPGELTIIL	99	iTRAQ8plex@N-term		2	672.426	1.06	2.0346	9.20782	10.5671	4.36636	5.95462	1.80055	2.21834
1	ENSP00000233242|ENSG00000084674	LAPGELTIIL	99	iTRAQ8plex@N-term		2	672.426	2.1	5.47127	2.02884	8.50546	8.33135	7.08274	1.77394	6.54359
1	ENSP00000233242|ENSG00000084674	LAPGELTIIL	99	iTRAQ8plex@N-term		2	672.425	3.16	7.63237	3.47244	2.73501	12.722	3.37273		3.32244
1	ENSP00000233242|ENSG00000084674	LAPGELTIIL	99	iTRAQ8plex@N-term		2	672.427				3.34624		3.52392	2.77622	6.65501
1	ENSP00000233242|ENSG00000084674	LAPGELTIIL	99	iTRAQ8plex@N-term		2	672.427		11.3537			3.92851			3.32244
1	ENSP00000233242|ENSG00000084674	LAPGELTIIL	99	iTRAQ8plex@N-term		2	672.427		5.68211			6.54346			6.64488
1	ENSP00000233242|ENSG00000084674	LAPGELTIIL	99	iTRAQ8plex@N-term		2	672.425		4.54358			5.09611	2.34928		6.64488
1	ENSP00000233242|ENSG00000084674	LAPGELTIIL	99	iTRAQ8plex@N-term		2	672.426		9.08716		4.34079	3.51498	3.33784	3.74302	3.32244
1	ENSP00000233242|ENSG00000084674	LAPGELTIIL	99	iTRAQ8plex@N-term		2	672.426	1.06	2.19273		2.10306	3.62444	3.48903	1.8449	1.11423
1	ENSP00000233242|ENSG00000084674	LAPGELTIIL	99	iTRAQ8plex@N-term		2	672.426	3.19	4.26949	0.975404	2.0927	2.44467	1.02345	1.88038	1.11423
1	ENSP00000233242|ENSG00000084674	LAPGELTIIL	99	iTRAQ8plex@N-term		2	672.427		2.22435	2.53605	1.97874	3.74607	1.13975		2.21834
1	ENSP00000233242|ENSG00000084674	LAPGELTIIL	99	iTRAQ8plex@N-term		2	672.426	1.03	4.36437	5.12412	2.98365	3.63661	2.31439	0.90471	3.22115
1	ENSP00000233242|ENSG00000084674	LAPGELTIIL	99	iTRAQ8plex@N-term		2	672.426	1.03	4.43816	0.832345	5.38714	3.66093		1.89812	2.21834
1	ENSP00000233242|ENSG00000084674	LAPGELTIIL	99	iTRAQ8plex@N-term		2	672.426	3.21	1.97135	2.419	5.2421	6.20291	0.907149	1.87151	5.43948
1	ENSP00000233242|ENSG00000084674	LAPGELTIIL	99	iTRAQ8plex@N-term		2	672.426		2.22435	2.49704	3.13904	2.32305	2.43069		2.21834
1	ENSP00000233242|ENSG00000084674	LAPGELTIIL	99	iTRAQ8plex@N-term		2	672.426	2.14	0.948776	1.1965	3.10797	5.01097	0.942039	1.88038	2.91726
1	ENSP00000233242|ENSG00000084674	LAPGELTIIL	99	iTRAQ8plex@N-term		2	672.424	2.11	4.35383	0.923383	3.253	1.14328		0.940189	4.33538
1	ENSP00000233242|ENSG00000084674	LAPGELTIIL	99	iTRAQ8plex@N-term		2	672.425	1.06	2.14002	2.49704	3.09761	3.63661	2.23298	1.86264	1.11423
1	ENSP00000233242|ENSG00000084674	LAPGELTIIL	99	iTRAQ8plex@N-term		2	672.426		3.40505		2.23773			1.89812	1.11423
1	ENSP00000233242|ENSG00000084674	LAPGELTIIL	99	iTRAQ8plex@N-term		2	672.427	2.13	2.08731	1.10546	3.2012	2.26224	3.60533	0.886971	4.33538
1	ENSP00000233242|ENSG00000084674	LAPGELTIIL	99	iTRAQ8plex@N-term		2	672.425	1.03	4.41708	2.36698	2.03054	2.3717	2.41906		0.901516
1	ENSP00000233242|ENSG00000084674	LAPGELTIIL	99	iTRAQ8plex@N-term		2	672.426	2.12	3.2153	1.10546	0.973829	2.43251	2.19809	2.80283	5.54078
1	ENSP00000233242|ENSG00000084674	LAPGELTIIL	99	iTRAQ8plex@N-term		2	672.427	2.13	2.07676	1.1965	0.839151	6.34886	2.30276		2.21834
1	ENSP00000233242|ENSG00000084674	LAPGELTIIL	99	iTRAQ8plex@N-term		2	672.426		1.11745	1.18349	3.2012	2.45684		0.940189	4.23409
1	ENSP00000233242|ENSG00000084674	LAPGELTIIL	99	iTRAQ8plex@N-term		2	672.425	2.13	2.07676	1.18349	0.973829	2.35954	3.67512		1.1041
1	ENSP00000233242|ENSG00000084674	LAPGELTIIL	99	iTRAQ8plex@N-term		2	672.426		1.13853		2.0927	3.81904		0.949059
1	ENSP00000233242|ENSG00000084674	LAPGELTIIL	99	iTRAQ8plex@N-term		2	672.425		2.22435	2.58807	0.91167	2.5663		1.89812	3.22115
1	ENSP00000233242|ENSG00000084674	LAPGELTIIL	99	iTRAQ8plex@N-term		2	672.426	145.66	81.7318	59.7077	121.521	36.7309	198.491	107.004	53.5642
1	ENSP00000233242|ENSG00000084674	LAPGELTIIL	99	iTRAQ8plex@N-term		2	672.425	130.42	98.4302	427.318	117.626	27.3171	100.717	132.948	545.954
1	ENSP00000233242|ENSG00000084674	LAPGELTIIL	99	iTRAQ8plex@N-term		2	672.425	15.95	21.0101	25.4515	20.5022	17.8911	11.9325		10.5751
1	ENSP00000233242|ENSG00000084674	LAPGELTIIL	99	iTRAQ8plex@N-term		2	672.425	2.11	4.33274	2.28895	4.21647	3.38119	5.9081	2.74074	5.43948
1	ENSP00000233242|ENSG00000084674	LAPGELTIIL	99	iTRAQ8plex@N-term		2	672.427	10.67	10.0676	26.3099	20.699	12.0166			22.1631
1	ENSP00000233242|ENSG00000084674	LDVTTSIGR	97.51	iTRAQ8plex@N-term		2	633.372	2336.66	1675.53	1443.66	1685.82	2128.67	1692.1	1365.76	1545.5
1	ENSP00000233242|ENSG00000084674	LELELRPTGEIEQYSVSATYELQR	99	iTRAQ8plex@N-term		4	782.921	194.67	248.368	171.853	202.277	159.111	289.125	316.125	230.91
1	ENSP00000233242|ENSG00000084674	LLLMGAR	99	iTRAQ8plex@N-term		2	539.341	2.16		2.67911	3.13904	2.32305	2.34928	0.90471	2.01575
1	ENSP00000233242|ENSG00000084674	LLLMGAR	99	iTRAQ8plex@N-term		2	539.341	3848.05	3511.59	2350.79	2192.08	2776.21	2310.48	2326.29	2722.72
1	ENSP00000233242|ENSG00000084674	LLLMGAR	99	iTRAQ8plex@N-term		2	539.341	1716.28	1468.16	937.975	900.626	1209.68	809.409	1104.59	1284.85
1	ENSP00000233242|ENSG00000084674	LLLMGAR	99	iTRAQ8plex@N-term		2	539.341	243.51	207.782	132.551	139.299	169.887	126.256	150.581	180.526
1	ENSP00000233242|ENSG00000084674	LLLMGAR	98.29	iTRAQ8plex@N-term		2	539.34	215.31	229.403	123.941	103.899	142.265	116.731	92.8747	134.042
1	ENSP00000233242|ENSG00000084674	LTIFKTELRVR	99	iTRAQ8plex@N-term; iTRAQ8plex(K)@5	missed K-T@5; missed R-V@9	4	496.818	32.09	22.0432	23.5788	29.391	20.2507	7.62935	21.6598	32.5255
1	ENSP00000233242|ENSG00000084674	LTISEQNIQR	99	iTRAQ8plex@N-term		3	502.625	4274.35	3522.35	2429.46	2732.43	3472.8	2654.14	2568.77	2798.55
1	ENSP00000233242|ENSG00000084674	LTISEQNIQR	99	iTRAQ8plex@N-term		3	502.625	947.85	866.664	631.49	651.119	698.995	515.4	620.383	655.28
1	ENSP00000233242|ENSG00000084674	LTISEQNIQR	99	iTRAQ8plex@N-term		2	753.433	2434.33	2943	2212.98	1966.23	2846.22	2417.21	2700.55	2887.58
1	ENSP00000233242|ENSG00000084674	LTISEQNIQR	98.98	iTRAQ8plex@N-term		3	502.625	325.98	365.669	134.684	152.839	312.201	231.881	180.197	217.964
1	ENSP00000233242|ENSG00000084674	MGLAFESTK	99	iTRAQ8plex@N-term; iTRAQ8plex(K)@9		3	531.303	347.77	451.965	437.163	316.712	472.467	316.281	343.107	290.906
1	ENSP00000233242|ENSG00000084674	MGLAFESTK	99	iTRAQ8plex@N-term; iTRAQ8plex(K)@9		3	531.303	5230.57	4975.83	3526.79	3797.49	4809.02	4945.48	4694.75	3309.26
1	ENSP00000233242|ENSG00000084674	MGLAFESTK	99	iTRAQ8plex@N-term; iTRAQ8plex(K)@9		3	531.303	29876.7	23269.5	16005	18683	27671.2	22534.8	22958.3	18551.5
1	ENSP00000233242|ENSG00000084674	MGLAFESTK	99	iTRAQ8plex@N-term; iTRAQ8plex(K)@9		3	531.303	15183.4	13249.4	8118.72	10165.7	14658.3	12122.2	11287.9	9932.67
1	ENSP00000233242|ENSG00000084674	MGLAFESTK	99	iTRAQ8plex@N-term; iTRAQ8plex(K)@9		2	796.451	4410.82	4112.34	2436.91	2914.92	4174.67	3788.21	3737.53	3765.18
1	ENSP00000233242|ENSG00000084674	MGLAFESTK	99	iTRAQ8plex@N-term; iTRAQ8plex(K)@9		2	796.451	3592.47	2767.4	2082.92	2584	3580.05	3192.59	3064.74	2906.42
1	ENSP00000233242|ENSG00000084674	MGLAFESTK	99	iTRAQ8plex@N-term; iTRAQ8plex(K)@9		2	796.451	2771.05	2413.96	1556.95	1809.06	2458.41	2357.09	2269.92	2553.31
1	ENSP00000233242|ENSG00000084674	MGLAFESTK	99	iTRAQ8plex@N-term; iTRAQ8plex(K)@9		3	531.303	3571.86	3231.2	2238.8	2022.85	3088.78	2583.22	2748.33	2508.7
1	ENSP00000233242|ENSG00000084674	MGLAFESTK	99	iTRAQ8plex@N-term; iTRAQ8plex(K)@9		2	796.451	1855	1375.25	1034.96	1312.55	1638.13	1576.02	1569.16	1876.4
1	ENSP00000233242|ENSG00000084674	MGLAFESTK	99	iTRAQ8plex@N-term; iTRAQ8plex(K)@9		3	531.303	1441.77	1011.99	684.929	767.533	1210.72	725.393	1613.17	1370.55
1	ENSP00000233242|ENSG00000084674	MGLAFESTK	99	iTRAQ8plex@N-term; iTRAQ8plex(K)@9		3	531.303	893.63	906.871	442.404	690.3	1102.56	902.834	896.71	610.812
1	ENSP00000233242|ENSG00000084674	MGLAFESTK	99	iTRAQ8plex@N-term; iTRAQ8plex(K)@9		3	531.304	609	607.68	273.204	460	792.731	438.257	428.93	551.88
1	ENSP00000233242|ENSG00000084674	MGLAFESTK	99	iTRAQ8plex@N-term; iTRAQ8plex(K)@9		3	531.304	545.24	519.708	342.757	325.901	634.922	506.456	603.318	318.012
1	ENSP00000233242|ENSG00000084674	MGLAFESTK	98.9	iTRAQ8plex@N-term; iTRAQ8plex(K)@9		3	531.304	908.22	732.908	474.359	504.713	847.402	832.751	589.339	452.561
1	ENSP00000233242|ENSG00000084674	MGQTMEQLTPELK	99	iTRAQ8plex@N-term; iTRAQ8plex(K)@13	cleaved N-M@N-term	4	529.292	21	55.8091	22.3042	30.5513	50.7787	20.3411	38.4857	63.5619
1	ENSP00000233242|ENSG00000084674	MLETVR	99	iTRAQ8plex@N-term		2	526.809	9934.78	9821.22	4172.3	5193.94	9524.12	5925.25	4467.43	5217.36
1	ENSP00000233242|ENSG00000084674	MLETVR	99	iTRAQ8plex@N-term		2	526.809	1686.54	1649.82	992.74	913.027	1929.3	1059.41	719.378	994.301
1	ENSP00000233242|ENSG00000084674	MLETVR	99	iTRAQ8plex@N-term		2	526.809	9234.78	9494.14	3534.62	5085.38	8572.74	5524.04	4818.98	5098.56
1	ENSP00000233242|ENSG00000084674	MLETVR	99	iTRAQ8plex@N-term		2	526.809	2346.37	2010.07	1042.81	1258.08	1948.59	1722.37	931.249	1060.26
1	ENSP00000233242|ENSG00000084674	MLETVR	99	iTRAQ8plex@N-term		2	526.809	16415.8	16106.2	5895.67	8363.02	14563.7	8550.97	7998.49	9113.43
1	ENSP00000233242|ENSG00000084674	MTSNFPVDLSDYPK	99	iTRAQ8plex@N-term; iTRAQ8plex(K)@14		3	741.392	2676.03	2104.89	1225.32	1447.74	2087.33	1777.48	1611.11	1703.76
1	ENSP00000233242|ENSG00000084674	MTSNFPVDLSDYPK	99	iTRAQ8plex@N-term; iTRAQ8plex(K)@14		4	556.295	295.44	182.154	204.146	178.387	141.949	171.963	181.412	109.529
1	ENSP00000233242|ENSG00000084674	MTSNFPVDLSDYPK	99	iTRAQ8plex@N-term; iTRAQ8plex(K)@14		4	556.297	1552.34	935.672	594.958	676.842	985.301	843.241	733.649	442.725
1	ENSP00000233242|ENSG00000084674	MTSNFPVDLSDYPK	96.41	iTRAQ8plex@N-term; iTRAQ8plex(K)@14		4	556.297	1381.38	1134.23	637.329	635.423	1156.09	933.828	644.615	518.858
1	ENSP00000233242|ENSG00000084674	NFVASHIANILNSEELDIQDLK	99	iTRAQ8plex@N-term; iTRAQ8plex(K)@22		5	619.145	614.82	226.431	199.503	250.502	371.834	295.219	160.098	258.705
1	ENSP00000233242|ENSG00000084674	NFVASHIANILNSEELDIQDLK	99	iTRAQ8plex@N-term; iTRAQ8plex(K)@22		4	773.678	4596.53	3162.6	2787.39	2474.8	3647.55	3215.32	2347.7	2577.25
1	ENSP00000233242|ENSG00000084674	NFVASHIANILNSEELDIQDLK	99	iTRAQ8plex@N-term; iTRAQ8plex(K)@22		4	773.678	890.22	1261.89	514.129	648.922	912.788	734.197	830.835	1017.39
1	ENSP00000233242|ENSG00000084674	NFVASHIANILNSEELDIQDLKK	99	iTRAQ8plex@N-term; iTRAQ8plex(K)@22; iTRAQ8plex(K)@23	missed K-K@22	5	705.603	2132.98	1469.58	1493.81	1510.9	1874.92	1273.76	1439.23	1376.53
1	ENSP00000233242|ENSG00000084674	NFVASHIANILNSEELDIQDLKK	99	iTRAQ8plex@N-term; iTRAQ8plex(K)@22; iTRAQ8plex(K)@23	missed K-K@22	5	705.603	53.67	17.6261	51.8395	63.9516	47.0326	35.7393	18.3692	32.333
1	ENSP00000233242|ENSG00000084674	NFVASHIANILNSEELDIQDLKK	98.33	iTRAQ8plex@N-term; iTRAQ8plex(K)@22; iTRAQ8plex(K)@23	missed K-K@22	4	881.751	4862.2	3417.27	3204.06	2534.37	3947.91	3231.61	3237.43	3153.37
1	ENSP00000233242|ENSG00000084674	NIQEYLSILTDPDGK	99	iTRAQ8plex@N-term; iTRAQ8plex(K)@15		3	772.096	1218.69	695.337	526.978	307.854	925.121	561.06	436.257	652.657
1	ENSP00000233242|ENSG00000084674	NIQEYLSILTDPDGK	99	iTRAQ8plex@N-term; iTRAQ8plex(K)@15		2	1157.64	819.28	687.599	757.967	678.003	771.204	626.642	620.977	484.56
1	ENSP00000233242|ENSG00000084674	NIQEYLSILTDPDGK	99	iTRAQ8plex@N-term; iTRAQ8plex(K)@15		3	772.096	2177.91	1724.4	1293.05	1233.33	1741.96	1315.68	1372.03	1013.48
1	ENSP00000233242|ENSG00000084674	NIQEYLSILTDPDGK	98.39	iTRAQ8plex@N-term; iTRAQ8plex(K)@15		4	579.324	995.04	550.712	457.569	251.082	664.599	542.184	300.594	299.891
1	ENSP00000233242|ENSG00000084674	NIQEYLSILTDPDGK	97.31	iTRAQ8plex@N-term; iTRAQ8plex(K)@15		2	1157.64	1265.52	1537.81	910.689	924.371	1355.04	871.258	1181.84	792.321
1	ENSP00000233242|ENSG00000084674	NLQNNAEWVYQGAIR	99	iTRAQ8plex@N-term		4	520.778	469.64	430.829	523.675	278.453	445.089	371.303	429.888	584.354
1	ENSP00000233242|ENSG00000084674	NLQNNAEWVYQGAIR	99	iTRAQ8plex@N-term		2	1040.55	18030.2	18092.9	14689.2	15391.2	17350.5	13597.8	16052.6	19744.3
1	ENSP00000233242|ENSG00000084674	NLQNNAEWVYQGAIR	99	iTRAQ8plex@N-term		3	694.034	22660.2	22141.9	18497.5	16969.4	20381	18055.8	20271.7	23222.9
1	ENSP00000233242|ENSG00000084674	NLQNNAEWVYQGAIR	99	iTRAQ8plex@N-term		2	1040.55	18585	19297.8	15508.3	14709.6	17917.7	16128.4	16337.4	20009.6
1	ENSP00000233242|ENSG00000084674	NLQNNAEWVYQGAIR	99	iTRAQ8plex@N-term		4	520.778	829.9	815.294	731.8	403.994	817.555	470.426	689.877	886.636
1	ENSP00000233242|ENSG00000084674	NLQNNAEWVYQGAIR	99	iTRAQ8plex@N-term		3	694.034	12797.9	12407	9538.24	10003.3	12413.5	10082.6	10305.5	13001.9
1	ENSP00000233242|ENSG00000084674	NLQNNAEWVYQGAIR	99	iTRAQ8plex@N-term		2	1040.55	5506.59	5498.58	4621.71	3861.36	5563.29	3791.15	4663.93	5326.19
1	ENSP00000233242|ENSG00000084674	NLQNNAEWVYQGAIR	99	iTRAQ8plex@N-term		2	1040.55	2170.34	2176.51	1685.78	2057.86	1867.73	2315.18	1822.24	2086.67
1	ENSP00000233242|ENSG00000084674	NLQNNAEWVYQGAIR	99	iTRAQ8plex@N-term		3	694.034	2522.73	2594.92	1796.3	2406.08	2118.27	2485.35	2297.55	2861.77
1	ENSP00000233242|ENSG00000084674	NLQNNAEWVYQGAIR	99	iTRAQ8plex@N-term		2	1040.55	1518.94	1610.34	1433.52	1579.79	1635.12	1923.97	1471.72	1807.94
1	ENSP00000233242|ENSG00000084674	NLQNNAEWVYQGAIR	99	iTRAQ8plex@N-term		3	694.034	1799.44	2115.29	1932.65	2187.76	1909.11	1839.99	2090.28	1997.47
1	ENSP00000233242|ENSG00000084674	NLQNNAEWVYQGAIR	99	iTRAQ8plex@N-term		3	694.034	2176.17	1905.62	2556.11	1754.25	2379.76	2203.55	2161.17	2160.47
1	ENSP00000233242|ENSG00000084674	NLQNNAEWVYQGAIR	99	iTRAQ8plex@N-term		3	694.035	1206.73	1380.97	1077.2	1358.38	1129	1506.65	1297.58	1463.24
1	ENSP00000233242|ENSG00000084674	NLQNNAEWVYQGAIR	99	iTRAQ8plex@N-term		3	694.034	1089.03	1190.59	1289.74	1307.97	1377.97	1399.75	1358.51	1704.48
1	ENSP00000233242|ENSG00000084674	NLQNNAEWVYQGAIR	99	iTRAQ8plex@N-term		3	694.035	1025.04	1014.14	1709.56	1259.83	861.304	1107.28	1121.43	1054.75
1	ENSP00000233242|ENSG00000084674	NLQNNAEWVYQGAIR	99	iTRAQ8plex@N-term		3	694.032	47.22	16.0343	41.6953	41.0044	47.884	40.3216	39.1509	54.5974
1	ENSP00000233242|ENSG00000084674	NLQNNAEWVYQGAIR	99	iTRAQ8plex@N-term		3	694.033	76.9	65.3812	71.0094	47.1582	57.0546	32.89	50.6993	41.0139
1	ENSP00000233242|ENSG00000084674	NLQNNAEWVYQGAIR	99	iTRAQ8plex@N-term		3	694.033	67.41	44.9614	47.5737	45.4903	37.5093	60.1044	29.3499	49.2592
1	ENSP00000233242|ENSG00000084674	NLQNNAEWVYQGAIR	99	iTRAQ8plex@N-term		3	694.033	53.42	43.8651	43.0088	21.8801	51.3382	42.4615	26.7954	40.8012
1	ENSP00000233242|ENSG00000084674	NLQNNAEWVYQGAIR	99	iTRAQ8plex@N-term		3	694.033	42.65	43.6648	37.2474	27.8681	45.9623	39.019	56.3138	40.1225
1	ENSP00000233242|ENSG00000084674	NLQNNAEWVYQGAIR	99	iTRAQ8plex@N-term		3	694.033	38.41	37.2658	33.1898	38.2798	38.6405	70.5134	23.4781	50.3633
1	ENSP00000233242|ENSG00000084674	NLQNNAEWVYQGAIR	99	iTRAQ8plex@N-term		3	694.035	173.35	225.524	214.368	234.9	164.012	193.99	209.228	245.425
1	ENSP00000233242|ENSG00000084674	NLQNNAEWVYQGAIR	99	iTRAQ8plex@N-term; Deamidated(N)@4; Deamidated(N)@5; Deamidated(Q)@11		3	695.021	42.55	53.8799	37.2084	8.15323	37.4607	22.3531	18.4933	65.4764
1	ENSP00000233242|ENSG00000084674	NLQNNAEWVYQGAIR	99	iTRAQ8plex@N-term; Deamidated(N)@1; Deamidated(Q)@3; Deamidated(N)@4; Deamidated(N)@5		3	695.344	74.88	51.6029	22.0051	43.1178	8.34352	47.3811	27.7178	20.1575
1	ENSP00000233242|ENSG00000084674	NLQNNAEWVYQGAIR	99	iTRAQ8plex@N-term		3	694.034	1160.03	1758.18	901.456	1096.95	1020.49	1024.08	1138.31	904.393
1	ENSP00000233242|ENSG00000084674	NLQNNAEWVYQGAIR	99	iTRAQ8plex@N-term		2	1040.55	1208.75	1394.07	1029.61	1810.82	1156.36	1307.02	1363.11	1212
1	ENSP00000233242|ENSG00000084674	NLQNNAEWVYQGAIR	99	iTRAQ8plex@N-term		2	1040.55	1664.78	1560.77	1411.54	1221.49	1464.03	1379.1	1351.95	1419.72
1	ENSP00000233242|ENSG00000084674	NLQNNAEWVYQGAIR	99	iTRAQ8plex@N-term		2	1040.55	1257.15	951.316	978.278	726.021	1056.35	959.868	1136.87	1122.13
1	ENSP00000233242|ENSG00000084674	NLQNNAEWVYQGAIR	99	iTRAQ8plex@N-term		3	694.034	1499.4	1514.97	1189.86	1474.54	1062.41	1634.19	1582.65	1444.83
1	ENSP00000233242|ENSG00000084674	NLTDFAEQYSIQDWAK	99	iTRAQ8plex@N-term; iTRAQ8plex(K)@16		4	635.083	1094.41	517.873	603.879	577.346	592.925	819.516	520.368	372.184
1	ENSP00000233242|ENSG00000084674	NLTDFAEQYSIQDWAK	99	iTRAQ8plex@N-term; iTRAQ8plex(K)@16		3	846.442	2790.06	1892.27	1689.73	1425.31	1498.27	2124.65	1132.79	1183.25
1	ENSP00000233242|ENSG00000084674	NNALDFVTK	99	iTRAQ8plex@N-term; iTRAQ8plex(K)@9		3	543.984	8265.95	5990	5268.29	4684.08	6622.13	6189	4835.68	4540.65
1	ENSP00000233242|ENSG00000084674	NNALDFVTK	99	iTRAQ8plex@N-term; iTRAQ8plex(K)@9		2	815.474	3211.72	2274.12	2317.82	2134.07	2716.62	2510.25	2219.77	2274.67
1	ENSP00000233242|ENSG00000084674	NNALDFVTK	99	iTRAQ8plex@N-term; iTRAQ8plex(K)@9		2	815.474	1933.4	1508.98	1700.61	1445.57	1835.88	1450.04	1510.85	1285.26
1	ENSP00000233242|ENSG00000084674	NRQTIIVVLENVQR	99	iTRAQ8plex@N-term	missed R-Q@2	4	497.299	17.2	3.05717	8.01132	1.61614	7.49214	4.61715	1.81829	5.42935
1	ENSP00000233242|ENSG00000084674	NRQTIIVVLENVQR	99	iTRAQ8plex@N-term	missed R-Q@2	4	497.3	17.18	5.19718	15.7365	14.825	1.87303		1.88038	10.879
1	ENSP00000233242|ENSG00000084674	NRQTIIVVLENVQR	99	iTRAQ8plex@N-term	missed R-Q@2	4	497.3	15.02	5.31314	18.9619	3.24264	11.5909		7.59247	8.56946
1	ENSP00000233242|ENSG00000084674	NRQTIIVVLENVQR	99	iTRAQ8plex@N-term	missed R-Q@2	3	662.732	14.96	12.0073	26.3229	15.7988	25.0549	3.94261	3.70754	12.8947
1	ENSP00000233242|ENSG00000084674	NRQTIIVVLENVQR	99	iTRAQ8plex@N-term	missed R-Q@2	3	662.729	63.2	34.2613	29.3532	32.6544	46.6434	23.0741	21.3671	50.3735
1	ENSP00000233242|ENSG00000084674	NRQTIIVVLENVQR	99	iTRAQ8plex@N-term	missed R-Q@2	4	497.3	79.15	55.5983	34.7504	29.132	44.6852	13.7933	29.1459	40.7202
1	ENSP00000233242|ENSG00000084674	NRQTIIVVLENVQR	99	iTRAQ8plex@N-term	missed R-Q@2	3	662.729	46.07	24.4573	17.0241	11.9449	18.0979	15.4215	18.724	18.1417
1	ENSP00000233242|ENSG00000084674	NRQTIIVVLENVQR	99	iTRAQ8plex@N-term	missed R-Q@2	4	497.3	2.11	4.31166	3.81058	0.85987	2.5663		2.83831	7.64769
1	ENSP00000233242|ENSG00000084674	NRQTIIVVLENVQR	99	iTRAQ8plex@N-term	missed R-Q@2	4	497.3	9.62	7.0104	10.4433	3.95748	0.973005	2.24461	2.78509	11.9831
1	ENSP00000233242|ENSG00000084674	NRQTIIVVLENVQR	99	iTRAQ8plex@N-term	missed R-Q@2	3	662.731	8.53	8.32814	4.5779	8.43295	7.28537	2.12831	1.87151
1	ENSP00000233242|ENSG00000084674	QAEAVLK	98	Gln->pyro-Glu@N-term; iTRAQ8plex(K)@7		2	523.313	2278.48	1567.76	1380.15	1090.16	1852.58	1749.11	1321.99	1213.46
1	ENSP00000233242|ENSG00000084674	QAEAVLK	96.18	Gln->pyro-Glu@N-term; iTRAQ8plex(K)@7		2	523.313	821.57	449.54	402.153	428.485	524.219	516.877	339.887	326.156
1	ENSP00000233242|ENSG00000084674	QAEAVLK	96.18	Gln->pyro-Glu@N-term; iTRAQ8plex(K)@7		2	523.313	163.57	122.75	168.966	97.4969	213.976	119.069	162.236	124.338
1	ENSP00000233242|ENSG00000084674	QGFFPDSVNK	99	iTRAQ8plex@N-term; iTRAQ8plex(K)@10		3	582.992	8860.9	7276.09	6613.07	6280.83	7134.1	7321.22	5659.74	4654.18
1	ENSP00000233242|ENSG00000084674	QGFFPDSVNK	99	iTRAQ8plex@N-term; iTRAQ8plex(K)@10		3	582.992	9056.12	7018.12	6345.16	5764.33	6828.62	6890.21	5288.66	4103.34
1	ENSP00000233242|ENSG00000084674	QGFFPDSVNK	99	iTRAQ8plex@N-term; iTRAQ8plex(K)@10		3	582.992	6370.69	4770.52	4673.64	4174.33	5492.97	4759.45	3970.38	3028.27
1	ENSP00000233242|ENSG00000084674	QGFFPDSVNK	99	iTRAQ8plex@N-term; iTRAQ8plex(K)@10		3	582.992	2600.85	2309.11	1572.47	8909.62	2229.79	2537.9	2090.92	1572.15
1	ENSP00000233242|ENSG00000084674	QGFFPDSVNK	99	iTRAQ8plex@N-term; iTRAQ8plex(K)@10		2	873.982	5262.95	4631.26	4201.66	3464.66	4915.27	3985.41	3673.34	3504.42
1	ENSP00000233242|ENSG00000084674	QGFFPDSVNK	97.93	iTRAQ8plex@N-term; iTRAQ8plex(K)@10		4	437.496	2129.69	1812.36	1204.98	1137.62	1449.21	1791.23	1349.17	727.108
1	ENSP00000233242|ENSG00000084674	QGFFPDSVNK	96.87	iTRAQ8plex@N-term; iTRAQ8plex(K)@10		2	873.982	4388.99	3694.32	3632.26	3307.85	3907.59	4232.77	3196.18	3510.15
1	ENSP00000233242|ENSG00000084674	QIDDIDVR	99	iTRAQ8plex@N-term		3	426.572	96.64	139.976	128.402	33.9183	140.709	86.121	134.216	135.298
1	ENSP00000233242|ENSG00000084674	QIDDIDVR	99	iTRAQ8plex@N-term		2	639.354	2878.24	2913.49	2036.58	2007.02	2416.53	2824.47	2504.15	2874.84
1	ENSP00000233242|ENSG00000084674	QIDDIDVR	99	iTRAQ8plex@N-term		2	639.354	3874.65	4105.92	3101.33	3073.54	3352.18	3478.18	3064.42	3524.72
1	ENSP00000233242|ENSG00000084674	QIDDIDVR	99	iTRAQ8plex@N-term		3	426.572	2883.77	3122.01	2290	1954.82	2981.57	3587.37	2170.46	2721
1	ENSP00000233242|ENSG00000084674	QIDDIDVR	99	iTRAQ8plex@N-term		2	639.354	3846.24	3588.34	2794.51	2990.4	3339.24	4175.43	3096.93	3654.12
1	ENSP00000233242|ENSG00000084674	QIDDIDVR	99	iTRAQ8plex@N-term		3	426.572	791.53	1111.37	554.927	632.688	693.692	853.918	692.441	888.682
1	ENSP00000233242|ENSG00000084674	QIDDIDVR	99	iTRAQ8plex@N-term		3	426.572	229.32	115.582	223.693	209.456	220.775	132.886	141.694	270.475
1	ENSP00000233242|ENSG00000084674	QIDDIDVR	99	iTRAQ8plex@N-term		3	426.572	151.82	112.778	72.5181	50.7013	46.534	53.8474	104.521	52.45
1	ENSP00000233242|ENSG00000084674	QIDDIDVR	99	iTRAQ8plex@N-term		2	639.361	7223.07	7057.86	6292.44	5806.76	6362.92	7132.79	5812.3	6738.27
1	ENSP00000233242|ENSG00000084674	QIDDIDVR	99	iTRAQ8plex@N-term		2	639.361	10228.7	10721.6	7593.55	7377.63	9145.41	9498.5	8232.1	9349.25
1	ENSP00000233242|ENSG00000084674	QIDDIDVR	99	iTRAQ8plex@N-term		2	639.361	673.34	635.374	490.459	490.509	603.883	668.173	570.393	689.275
1	ENSP00000233242|ENSG00000084674	QIDDIDVR	99	iTRAQ8plex@N-term		2	639.361	3017.9	2947.16	2360.02	2085.45	2526.65	2539.68	2422.43	2747.45
1	ENSP00000233242|ENSG00000084674	QIDDIDVR	99	iTRAQ8plex@N-term		2	639.361	796.74	904.605	558.412	672.087	685.847	819.667	639.639	934.295
1	ENSP00000233242|ENSG00000084674	QIDDIDVR	99	iTRAQ8plex@N-term		2	639.361	797.8	569.75	581.471	425.957	531.176	669.987	606.679	611.562
1	ENSP00000233242|ENSG00000084674	QIDDIDVR	99	iTRAQ8plex@N-term		2	639.361	537.46	544.871	435.082	457.979	461.776	531.566	444.523	574.235
1	ENSP00000233242|ENSG00000084674	QIDDIDVR	99	iTRAQ8plex@N-term		2	639.361	320.54	371.667	279.33	231.16	280.25	311.92	313.447	397.234
1	ENSP00000233242|ENSG00000084674	QIDDIDVR	99	iTRAQ8plex@N-term		3	426.577	69.17	85.2106	73.5975	85.8731	58.0397	52.9984	32.268	65.4865
1	ENSP00000233242|ENSG00000084674	QIDDIDVR	99	Gln->pyro-Glu@N-term		2	478.739		21.358	81.4137	18.8135			9.5172
1	ENSP00000233242|ENSG00000084674	QIDDIDVR	99	Gln->pyro-Glu@N-term		2	478.74		68.1537		10.8054	12.5274			10.0585
1	ENSP00000233242|ENSG00000084674	QIDDIDVR	99	Gln->pyro-Glu@N-term; Dehydrated(D)@4		2	469.735	2.11	4.37491		2.15486	2.38386	2.11668	3.76076	3.82891
1	ENSP00000233242|ENSG00000084674	QIDDIDVR	99	Gln->pyro-Glu@N-term		2	478.74	4.96	44.5608	23.8389	15.4051	5.75289			11.0816
1	ENSP00000233242|ENSG00000084674	QIDDIDVR	99	iTRAQ8plex@N-term		2	639.362	137.25	172.424	98.867	153.264	128.218	187.733	129.666	177.973
1	ENSP00000233242|ENSG00000084674	QIDDIDVR	99	iTRAQ8plex@N-term		3	426.578	42.67	41.5353	29.067	64.2313	32.17	68.606	65.2545	78.2192
1	ENSP00000233242|ENSG00000084674	QIDDIDVR	99	iTRAQ8plex@N-term		3	426.577	7163.75	7404.91	5664.42	5339.99	6557.66	7204.38	5675.59	6993.84
1	ENSP00000233242|ENSG00000084674	QIDDIDVR	99	iTRAQ8plex@N-term		2	639.362	266.21	310.513	188.318	221.546	222.696	256.223	204.518	223.09
1	ENSP00000233242|ENSG00000084674	QIDDIDVR	99	iTRAQ8plex@N-term		2	639.36	63.46	119.598	146.415	48.1009	30.078	121.116	64.3497	112.051
1	ENSP00000233242|ENSG00000084674	QIDDIDVR	99	iTRAQ8plex@N-term		3	426.577	97.62	37.7824		20.15	63.0507	20.8179	28.1879
1	ENSP00000233242|ENSG00000084674	QIDDIDVR	99	iTRAQ8plex@N-term		3	427.293	21.34	20.8098	11.8999	8.82662	50.5354	21.1203	29.0483	32.252
1	ENSP00000233242|ENSG00000084674	QIDDIDVR	99	iTRAQ8plex@N-term		2	639.36	114.97	137.583	118.011	127.789	104.951	157.111	147.406	118.19
1	ENSP00000233242|ENSG00000084674	QIDDIDVR	99	iTRAQ8plex@N-term		3	427.626	54.41	52.9628	36.4021	29.9815	50.803		38.0067	31.239
1	ENSP00000233242|ENSG00000084674	QSFDLSVK	99	iTRAQ8plex@N-term; iTRAQ8plex(K)@8		3	511.303	63.74	202.374	74.2218	196.527	64.5954	97.2045	37.1375	121.786
1	ENSP00000233242|ENSG00000084674	QSFDLSVK	99	iTRAQ8plex@N-term; iTRAQ8plex(K)@8		2	766.451	426.76	411.484	248.104	444.025	432.878	143.329	164.214	319.947
1	ENSP00000233242|ENSG00000084674	QSFDLSVK	99	iTRAQ8plex@N-term; iTRAQ8plex(K)@8		3	511.303	288.54	339.62	104.55	268.041	297.411	210.877	103.722	150.411
1	ENSP00000233242|ENSG00000084674	QSFDLSVK	99	iTRAQ8plex@N-term; iTRAQ8plex(K)@8		2	766.451	654.56	237.078	397.926	186.882	303.261	136.514	332.011	152.569
1	ENSP00000233242|ENSG00000084674	QSFDLSVK	99	iTRAQ8plex@N-term; iTRAQ8plex(K)@8		3	511.303	118.38	231.217	128.844	235.967	205.559	155.413	36.2062	130.74
1	ENSP00000233242|ENSG00000084674	QSFDLSVK	99	iTRAQ8plex@N-term; iTRAQ8plex(K)@8		3	511.303	228.11	129.044	168.719	123.469	140.307	9.1529	144.94	127.073
1	ENSP00000233242|ENSG00000084674	QVFLYPEKDEPTYILNIKR	99	Gln->pyro-Glu@N-term; iTRAQ8plex(K)@8; iTRAQ8plex(K)@18	missed K-D@8; missed K-R@18	4	740.17	290.68	117.511	228.648	218.853	102.482	166.183	158.635	132.432
1	ENSP00000233242|ENSG00000084674	QVFLYPEKDEPTYILNIKR	99	Gln->pyro-Glu@N-term; iTRAQ8plex(K)@8; iTRAQ8plex(K)@18	missed K-D@8; missed K-R@18	3	986.557	223.44	166.985	366.414	245.602	156.629	149.482	175.851	190.463
1	ENSP00000233242|ENSG00000084674	QVFLYPEKDEPTYILNIKR	99	Gln->pyro-Glu@N-term; iTRAQ8plex(K)@8; iTRAQ8plex(K)@18	missed K-D@8; missed K-R@18	3	986.557	189.41	234.843	260.771	132.161	187.085	150.087	158.165	41.1152
1	ENSP00000233242|ENSG00000084674	QVFLYPEKDEPTYILNIKR	99	Gln->pyro-Glu@N-term; iTRAQ8plex(K)@8; iTRAQ8plex(K)@18	missed K-D@8; missed K-R@18	4	740.17	145.35	113.969	237.986	250.284	114.62	154.39	145.268	229.259
1	ENSP00000233242|ENSG00000084674	QVFLYPEKDEPTYILNIKR	99	Gln->pyro-Glu@N-term; iTRAQ8plex(K)@8; iTRAQ8plex(K)@18	missed K-D@8; missed K-R@18	3	986.557	2580.65	2955.15	2227.03	2324.12	3201	3010.55	2926.4	2363.56
1	ENSP00000233242|ENSG00000084674	QVFLYPEKDEPTYILNIKR	99	Gln->pyro-Glu@N-term; iTRAQ8plex(K)@8; iTRAQ8plex(K)@18	missed K-D@8; missed K-R@18	3	986.557	189.71	203.871	351.354	202.505	98.9181	245.768	178.343	113.743
1	ENSP00000233242|ENSG00000084674	QVFLYPEKDEPTYILNIKR	99	Gln->pyro-Glu@N-term; iTRAQ8plex(K)@8; iTRAQ8plex(K)@18	missed K-D@8; missed K-R@18	4	740.17	237.53	158.14	354.488	353.935	254.356	100.88	138.217	342.049
1	ENSP00000233242|ENSG00000084674	QVFLYPEKDEPTYILNIKR	99	Gln->pyro-Glu@N-term; iTRAQ8plex(K)@8; iTRAQ8plex(K)@18	missed K-D@8; missed K-R@18	3	986.557	143.88	42.7582	232.653	132.358	163.149	37.6932	106.694	44.2249
1	ENSP00000233242|ENSG00000084674	QVFLYPEKDEPTYILNIKR	99	Gln->pyro-Glu@N-term; iTRAQ8plex(K)@8; iTRAQ8plex(K)@18	missed K-D@8; missed K-R@18	3	986.557	2211.6	2477.49	1246.02	1866.6	2159.22	2510.23	2492.35	1965.73
1	ENSP00000233242|ENSG00000084674	QVFLYPEKDEPTYILNIKR	97.82	iTRAQ8plex@N-term; iTRAQ8plex(K)@8; iTRAQ8plex(K)@18	missed K-D@8; missed K-R@18	4	820.478	6956.11	7049.82	5011.97	5154.87	7732.25	6263.7	6707.91	6320.55
1	ENSP00000233242|ENSG00000084674	QVFLYPEKDEPTYILNIKR	97.22	iTRAQ8plex@N-term; iTRAQ8plex(K)@8; iTRAQ8plex(K)@18	missed K-D@8; missed K-R@18	4	820.478	2858.58	3054.57	2582.22	2564.25	3021.58	2980.32	2633.93	2829.93
1	ENSP00000233242|ENSG00000084674	QVFLYPEKDEPTYILNIKR	97.22	iTRAQ8plex@N-term; iTRAQ8plex(K)@8; iTRAQ8plex(K)@18	missed K-D@8; missed K-R@18	5	656.584	9384.23	8620.3	6688.74	7953.22	10802.9	9537.89	8917.98	9218.76
1	ENSP00000233242|ENSG00000084674	QVSHAKEKLTALTK	99	iTRAQ8plex@N-term; iTRAQ8plex(K)@6; iTRAQ8plex(K)@8; iTRAQ8plex(K)@14	missed K-E@6; missed K-L@8	5	554.949	1091.46	1049.38	764.002	1654.78	1155.76	1233.89	1046.2	1085.47
1	ENSP00000233242|ENSG00000084674	RPVKLLSGGNTLHLVSTTKTEVIPPLIENR	99	iTRAQ8plex@N-term; iTRAQ8plex(K)@4; iTRAQ8plex(K)@19	missed K-L@4; missed K-T@19	6	700.09	97.52	48.4086	39.5494	25.8272	69.4847	64.4657	56.8637	39.9402
1	ENSP00000233242|ENSG00000084674	RPVKLLSGGNTLHLVSTTKTEVIPPLIENR	99	iTRAQ8plex@N-term; iTRAQ8plex(K)@4; iTRAQ8plex(K)@19	missed K-L@4; missed K-T@19	6	700.09	272.52	214.487	69.878	192.124	161.215	242.686	146.998	127.853
1	ENSP00000233242|ENSG00000084674	RPVKLLSGGNTLHLVSTTKTEVIPPLIENR	99	iTRAQ8plex@N-term; iTRAQ8plex(K)@4; iTRAQ8plex(K)@19	missed K-L@4; missed K-T@19	6	700.091	140.15	94.4137	73.0903	73.7624	85.5393	108.253	111.182	87.2242
1	ENSP00000233242|ENSG00000084674	RPVKLLSGGNTLHLVSTTKTEVIPPLIENR	99	iTRAQ8plex@N-term; iTRAQ8plex(K)@4; iTRAQ8plex(K)@19	missed K-L@4; missed K-T@19	7	600.221	130.42	98.8203	58.0951	55.011	131.392	122.756	84.3776	76.4263
1	ENSP00000233242|ENSG00000084674	RPVKLLSGGNTLHLVSTTKTEVIPPLIENR	99	iTRAQ8plex@N-term; iTRAQ8plex(K)@4; iTRAQ8plex(K)@19	missed K-L@4; missed K-T@19	6	700.091	97.14	88.2783	29.9644	48.9815	83.946	90.459	53.5376	66.1247
1	ENSP00000233242|ENSG00000084674	RPVKLLSGGNTLHLVSTTKTEVIPPLIENR	99	iTRAQ8plex@N-term; iTRAQ8plex(K)@4; iTRAQ8plex(K)@19	missed K-L@4; missed K-T@19	7	600.221	56.71	37.1815	19.9373	18.2334	24.4467	37.0884	25.9528	29.4259
1	ENSP00000233242|ENSG00000084674	SEYQADYESLR	99	iTRAQ8plex@N-term		2	832.918	108.51	137.446	87.8384	113.461	140.125	74.4443	107.98	59.6317
1	ENSP00000233242|ENSG00000084674	SEYQADYESLR	99	iTRAQ8plex@N-term		3	555.614	65.09	61.4385	91.0117	45.0759	29.1293	19.9108	51.7902	66.0132
1	ENSP00000233242|ENSG00000084674	SEYQADYESLR	97.69	iTRAQ8plex@N-term		2	832.915	153.22	79.0752	116.723	96.0983	31.9024	41.2753	95.1986	55.58
1	ENSP00000233242|ENSG00000084674	SEYQADYESLR	97.04	iTRAQ8plex@N-term		3	555.612	315.7	314.593	188.058	141.765	249.515	193.711	181.998	117.805
1	ENSP00000233242|ENSG00000084674	SEYQADYESLR	97.04	iTRAQ8plex@N-term		3	555.612	195.33	179.466	153.243	97.2172	237.182	176.941	84.4751	76.7099
1	ENSP00000233242|ENSG00000084674	SEYQADYESLR	96.51	iTRAQ8plex@N-term		2	832.915	135.98	80.2137	60.293	71.5972	134.64	21.8762	66.0173	66.0335
1	ENSP00000233242|ENSG00000084674	SGSSTASWIQNVDTK	99	iTRAQ8plex@N-term; iTRAQ8plex(K)@15		3	730.394	898.44	742.586	622.347	640.956	468.587	279.716	409.036	378.829
1	ENSP00000233242|ENSG00000084674	SGSSTASWIQNVDTK	99	iTRAQ8plex@N-term; iTRAQ8plex(K)@15		2	1095.09	163.55	124.606	55.507	140.231	142.472	178.953	93.8327	123.163
1	ENSP00000233242|ENSG00000084674	SGSSTASWIQNVDTK	99	iTRAQ8plex@N-term; iTRAQ8plex(K)@15		3	730.394	174.89	177.632	293.467	162.536	173.025	91.7848	143.645	128.248
1	ENSP00000233242|ENSG00000084674	SGSSTASWIQNVDTK	99	iTRAQ8plex@N-term; iTRAQ8plex(K)@15		4	548.049	272.7	307.351	350.404	260.655	313.721	118.918	297.863	236.461
1	ENSP00000233242|ENSG00000084674	SGSSTASWIQNVDTK	99	iTRAQ8plex@N-term; iTRAQ8plex(K)@15		2	1095.09	218.51	120.189	63.4403	83.2727	112.151	40.8449	86.524	106.541
1	ENSP00000233242|ENSG00000084674	SGSSTASWIQNVDTK	99	iTRAQ8plex@N-term; iTRAQ8plex(K)@15		3	730.394	140.33	300.235	101.546	258.976	213.392	132.211	89.6905	169.556
1	ENSP00000233242|ENSG00000084674	SGSSTASWIQNVDTK	99	iTRAQ8plex@N-term; iTRAQ8plex(K)@15		3	730.394	168.84	134.589	182.297	127.178	144.576	24.3418	124.841	90.2225
1	ENSP00000233242|ENSG00000084674	SHDELPR	96.85	iTRAQ8plex@N-term		2	579.314	32.01	30.6982	118.713	116.787	44.4663	33.6924	28.9064	10.0889
1	ENSP00000233242|ENSG00000084674	SKEVPEAR	98.53	iTRAQ8plex@N-term; iTRAQ8plex(K)@2	missed K-E@2	3	508.637	4598.5	3742.39	3158.92	3664.49	3940.83	4054.26	5517.96	4215.09
1	ENSP00000233242|ENSG00000084674	SLHMYANR	99	iTRAQ8plex@N-term		3	432.567	6.22	25.3956	11.7309	6.03981	1.90952	31.9363	5.19765	3.33257
1	ENSP00000233242|ENSG00000084674	SPAFTDLHLR	99	iTRAQ8plex@N-term		3	487.611	11.69	15.8656	13.7337	9.07526	9.23138	13.4909	14.9721	8.02248
1	ENSP00000233242|ENSG00000084674	SPAFTDLHLR	99	iTRAQ8plex@N-term		3	487.61	16.05	11.0374	11.1326	13.6854	8.01513	7.8038	8.41736	5.00392
1	ENSP00000233242|ENSG00000084674	SPAFTDLHLR	99	iTRAQ8plex@N-term		3	487.61	16.06	9.8251	15.5935	9.09598	6.33669	18.9455	10.1381	7.42484
1	ENSP00000233242|ENSG00000084674	SPAFTDLHLR	99	iTRAQ8plex@N-term		3	487.61	4857.37	4817.96	4079.66	4427.55	4241.22	5120.64	4232.66	2685.47
1	ENSP00000233242|ENSG00000084674	SPAFTDLHLR	99	iTRAQ8plex@N-term		3	487.61	4221.66	4300.63	3054.88	3781.29	3898.62	4433.28	3432.09	2940.9
1	ENSP00000233242|ENSG00000084674	SPAFTDLHLR	99	iTRAQ8plex@N-term		3	487.61	4814.09	4615.31	3163.47	3528.85	4076.46	4494.01	3780.65	3029.78
1	ENSP00000233242|ENSG00000084674	SPAFTDLHLR	99	iTRAQ8plex@N-term		3	487.61	3632.84	3496.6	2908.12	2859.33	3062.46	3362.9	3134.58	2050.66
1	ENSP00000233242|ENSG00000084674	SPAFTDLHLR	99	iTRAQ8plex@N-term		3	487.611	3209.77	3710.83	2573.1	2668.65	3241.31	3761.05	2578.62	2222.78
1	ENSP00000233242|ENSG00000084674	SPAFTDLHLR	99	iTRAQ8plex@N-term		2	730.912	2747.21	3326.69	2694.3	2666.57	3025.46	3211.62	2450.6	2871.55
1	ENSP00000233242|ENSG00000084674	SPAFTDLHLR	99	iTRAQ8plex@N-term		3	487.611	3450.4	3881.86	2748.3	2942.14	3178.69	3779.88	3114.47	2545.12
1	ENSP00000233242|ENSG00000084674	SPAFTDLHLR	99	iTRAQ8plex@N-term		2	730.912	6756	6583.41	5513.67	5619.78	5083.94	7049.23	5834.81	6995.31
1	ENSP00000233242|ENSG00000084674	SPAFTDLHLR	99	iTRAQ8plex@N-term		3	487.611	3931.29	3926.73	2837.39	3101.47	3596.36	4137.57	3162.81	2266.42
1	ENSP00000233242|ENSG00000084674	SPAFTDLHLR	99	iTRAQ8plex@N-term		3	487.611	4008.37	3748.56	2828.36	3118.67	3158.45	3768.41	3295.67	2739.52
1	ENSP00000233242|ENSG00000084674	SPAFTDLHLR	99	iTRAQ8plex@N-term		3	487.611	1742.89	1836.44	1440.98	1120.62	1559.63	1729.04	1525.96	1101.7
1	ENSP00000233242|ENSG00000084674	SPAFTDLHLR	99	iTRAQ8plex@N-term		3	487.611	577.27	548.74	493.203	458.984	550.83	714.647	570.402	399.108
1	ENSP00000233242|ENSG00000084674	SPAFTDLHLR	98.54	iTRAQ8plex@N-term		2	730.912	6973.6	7021.94	5453.34	5578.98	5584.2	6792.02	6015.09	7196.67
1	ENSP00000233242|ENSG00000084674	SPAFTDLHLR	98.54	iTRAQ8plex@N-term		3	487.611	784.72	811.361	495.44	648.508	645.54	799.093	443.352	512.709
1	ENSP00000233242|ENSG00000084674	SPAFTDLHLR	98.54	iTRAQ8plex@N-term		3	487.61	502.58	477.445	288.889	367.102	475.897	452.749	381.016	242.599
1	ENSP00000233242|ENSG00000084674	SPAFTDLHLR	98.54	iTRAQ8plex@N-term		3	487.61	295.74	262.98	181.321	243.24	245.72	389.237	294.501	272.258
1	ENSP00000233242|ENSG00000084674	SPAFTDLHLR	96.57	iTRAQ8plex@N-term		2	730.912	1479.42	1464.66	1173.62	1051.37	1079.59	1486.99	1409.62	1251.08
1	ENSP00000233242|ENSG00000084674	SPSQADINK	99	iTRAQ8plex@N-term; iTRAQ8plex(K)@9		3	523.302	5948.93	4624	4764.85	5603.03	5535.33	7386.74	4762.88	5260.85
1	ENSP00000233242|ENSG00000084674	SPSQADINK	99	iTRAQ8plex@N-term; iTRAQ8plex(K)@9		3	523.302	6356.37	4355.43	4755.04	4221.06	4907.98	5597.4	3933.73	4083.3
1	ENSP00000233242|ENSG00000084674	SPSQADINK	99	iTRAQ8plex@N-term; iTRAQ8plex(K)@9		2	784.449	251.69	140.746	172.764	173.663	190.064	181.418	123.183	153.015
1	ENSP00000233242|ENSG00000084674	SPSQADINK	99	iTRAQ8plex@N-term; iTRAQ8plex(K)@9		2	784.448	867.78	683.076	526.094	499.212	824.804	552.221	504.181	531.793
1	ENSP00000233242|ENSG00000084674	SPSQADINK	99	iTRAQ8plex@N-term; iTRAQ8plex(K)@9		2	784.448	1036.88	678.09	716.324	488.489	738.657	757.772	506.789	486.373
1	ENSP00000233242|ENSG00000084674	SSVKLQGTSK	99	iTRAQ8plex@N-term; iTRAQ8plex(K)@4; iTRAQ8plex(K)@10	missed K-L@4	2	974.102	267.68	157.455	114.525	162.961	214.937	214.959	131.272	129.757
1	ENSP00000233242|ENSG00000084674	SSVKLQGTSK	99	iTRAQ8plex@N-term; iTRAQ8plex(K)@4; iTRAQ8plex(K)@10	missed K-L@4	4	487.554	808.94	531.167	461.912	564.21	475.374	543.289	494.681	584.729
1	ENSP00000233242|ENSG00000084674	SSVKLQGTSK	97.96	iTRAQ8plex@N-term; iTRAQ8plex(K)@4; iTRAQ8plex(K)@10	missed K-L@4	4	487.554	2991.19	1578.78	1184.05	1684.96	1627.4	2005.16	1393.21	1908.66
1	ENSP00000233242|ENSG00000084674	SSVKLQGTSK	97.71	iTRAQ8plex@N-term; iTRAQ8plex(K)@4; iTRAQ8plex(K)@10	missed K-L@4	3	649.737	421.37	299.803	172.126	251.434	245.732	284.798	243.935	241.444
1	ENSP00000233242|ENSG00000084674	STSPPKQAEAVLKTLQELK	99	iTRAQ8plex@N-term; iTRAQ8plex(K)@6; iTRAQ8plex(K)@13; iTRAQ8plex(K)@19	missed K-Q@6; missed K-T@13	5	657.803	98.99	119.63	113.654	60.5432	93.2625	220.588	106.756	18.1012
1	ENSP00000233242|ENSG00000084674	SVGFHLPSR	99	iTRAQ8plex@N-term		3	435.252	10.61	15.9711	12.4982	4.78627	6.28804		4.73643	10.0686
1	ENSP00000233242|ENSG00000084674	SVGFHLPSR	99	iTRAQ8plex@N-term		3	435.252	16.11	4.18516	13.6036				9.5172
1	ENSP00000233242|ENSG00000084674	SVSDGIAALDLNAVANK	99	iTRAQ8plex@N-term; iTRAQ8plex(K)@17		3	756.102	2753.56	2216.62	1923.19	1885.78	1985.15	2546.22	1744.07	1881.52
1	ENSP00000233242|ENSG00000084674	SVSDGIAALDLNAVANK	99	iTRAQ8plex@N-term; iTRAQ8plex(K)@17		4	567.328	2251.3	1819.02	979.891	1441.42	1904.34	1829.6	1399.89	1480.25
1	ENSP00000233242|ENSG00000084674	SVSDGIAALDLNAVANK	99	iTRAQ8plex@N-term; iTRAQ8plex(K)@17		3	756.102	2854.22	2050.87	1735.34	1971.86	2373.5	2339.13	2008.2	2061.14
1	ENSP00000233242|ENSG00000084674	SVSDGIAALDLNAVANK	99	iTRAQ8plex@N-term; iTRAQ8plex(K)@17		4	567.327	327.24	234.769	300.542	245.83	382.427	367.546	187.382	297.845
1	ENSP00000233242|ENSG00000084674	SVSDGIAALDLNAVANK	99	iTRAQ8plex@N-term; iTRAQ8plex(K)@17		4	567.327	272.02	266.342	158.38	144.945	195.89	192.839	228.528	138.337
1	ENSP00000233242|ENSG00000084674	SVSDGIAALDLNAVANK	99	iTRAQ8plex@N-term; iTRAQ8plex(K)@17		3	756.098	1322.06	1480.88	1348.48	1208.02	1101.81	1174.46	1144.24	1392.78
1	ENSP00000233242|ENSG00000084674	SVSDGIAALDLNAVANK	99	iTRAQ8plex@N-term; iTRAQ8plex(K)@17		4	567.322	65.4	29.6229	25.0484	8.25683	50.5476	21.2017	28.1259	21.1704
1	ENSP00000233242|ENSG00000084674	SVSDGIAALDLNAVANK	99	iTRAQ8plex@N-term; iTRAQ8plex(K)@17		4	567.328	1968.5	1554.02	2036.01	1238.99	1568.03	2042.01	1505.07	1416
1	ENSP00000233242|ENSG00000084674	SVSDGIAALDLNAVANK	99	iTRAQ8plex@N-term; iTRAQ8plex(K)@17		4	567.328	995.02	664.069	664.341	563.391	883.452	882.597	575.68	660.517
1	ENSP00000233242|ENSG00000084674	SVSDGIAALDLNAVANK	99	iTRAQ8plex@N-term; iTRAQ8plex(K)@17		3	756.102	1064.03	1551.97	868.656	1256.01	866.266	1304.81	1112.58	1080.94
1	ENSP00000233242|ENSG00000084674	SVSDGIAALDLNAVANK	99	iTRAQ8plex@N-term; iTRAQ8plex(K)@17		4	567.328	3214.43	3000.97	1874.83	2254.85	3155.75	2916.42	1917.52	2783.57
1	ENSP00000233242|ENSG00000084674	SVSDGIAALDLNAVANK	99	iTRAQ8plex@N-term; iTRAQ8plex(K)@17		3	756.098	846.98	943.579	500.174	574.29	793.571	551.325	620.241	865.334
1	ENSP00000233242|ENSG00000084674	SVSDGIAALDLNAVANK	99	iTRAQ8plex@N-term; iTRAQ8plex(K)@17		4	567.328	559.36	170.221	296.783	384.507	332.768	382.445	361.813	376.57
1	ENSP00000233242|ENSG00000084674	SVSDGIAALDLNAVANK	98.73	iTRAQ8plex@N-term; iTRAQ8plex(K)@17		3	756.102	999.08	914.557	647.031	831.567	1015.18	760.853	1082.61	505.548
1	ENSP00000233242|ENSG00000084674	SVSDGIAALDLNAVANKIADFELPTIIVPEQTIEIPSIK	96.44	iTRAQ8plex@N-term; iTRAQ8plex(K)@17; iTRAQ8plex(K)@39	missed K-I@17	5	1004.37	522.87	494.154	486.701	381.161	469.061	564.258	407.794	616.252
1	ENSP00000233242|ENSG00000084674	SVSLPSLDPASAK	98.88	iTRAQ8plex@N-term; iTRAQ8plex(K)@13		3	627.369	1401.31	1413.52	1000.06	1206.56	1280	1201.25	866.677	1247.01
1	ENSP00000233242|ENSG00000084674	SVSLPSLDPASAK	96.25	iTRAQ8plex@N-term; iTRAQ8plex(K)@13		3	627.369	1575.79	960.298	917.4	1172.82	1381.36	1220.34	746.12	701.673
1	ENSP00000233242|ENSG00000084674	TEVIPPLIENR	99	iTRAQ8plex@N-term		3	528.981	664.95	500.627	244.787	326.782	442.17	387.806	411.049	416.247
1	ENSP00000233242|ENSG00000084674	TEVIPPLIENR	99	iTRAQ8plex@N-term		2	792.966	2986.3	2312.46	2505.02	1929.77	2558.93	1995.6	2434.5	2466.48
1	ENSP00000233242|ENSG00000084674	TEVIPPLIENR	99	iTRAQ8plex@N-term		3	528.981	1994.4	1996.77	1871.71	1558.75	1764.42	1702.06	1643.58	1733.43
1	ENSP00000233242|ENSG00000084674	TEVIPPLIENR	99	iTRAQ8plex@N-term		2	792.966	5089.38	4092.18	3131.42	3250.2	4356.79	3217.41	3272.34	4090.36
1	ENSP00000233242|ENSG00000084674	TEVIPPLIENR	99	iTRAQ8plex@N-term		2	792.966	4122.12	4013.6	2852.62	2616.56	3550.14	2852.98	2987.97	3418.47
1	ENSP00000233242|ENSG00000084674	TEVIPPLIENR	99	iTRAQ8plex@N-term		3	528.981	2402.59	1650.25	1357.72	1457.07	2167.78	1543.7	1166.17	1711.3
1	ENSP00000233242|ENSG00000084674	TEVIPPLIENR	99	iTRAQ8plex@N-term		3	528.981	2059.31	1740.19	825.764	1087.24	1647.07	1273.53	1593.82	1128.7
1	ENSP00000233242|ENSG00000084674	TEVIPPLIENR	99	iTRAQ8plex@N-term		3	528.981	1555.14	1092.65	825.127	1013.55	1473.28	875.747	1080.58	1349.1
1	ENSP00000233242|ENSG00000084674	TEVIPPLIENR	99	iTRAQ8plex@N-term		2	792.966	2372.12	2580.89	1572.31	1654.74	2087.46	1719.64	1724.73	1852
1	ENSP00000233242|ENSG00000084674	TEVIPPLIENR	99	iTRAQ8plex@N-term		3	528.981	1375.88	810.044	594.32	603.277	807.01	757.516	734.208	752.442
1	ENSP00000233242|ENSG00000084674	TEVIPPLIENR	99	iTRAQ8plex@N-term		3	528.981	885.38	644.967	347.192	326.575	600.295	650.112	424.354	676.218
1	ENSP00000233242|ENSG00000084674	TEVIPPLIENR	99	iTRAQ8plex@N-term		2	792.966	1536.04	1735.94	1572.56	1415.91	1315.41	1835.93	1382.47	1188.24
1	ENSP00000233242|ENSG00000084674	TEVIPPLIENR	99	iTRAQ8plex@N-term		3	528.981	513.83	314.857	265.076	227.69	305.974	249.257	276.753	262.371
1	ENSP00000233242|ENSG00000084674	TEVIPPLIENR	99	iTRAQ8plex@N-term		3	528.98	3264.84	2685.26	1808.67	1718.88	2153.07	1977.87	2120.56	1948.23
1	ENSP00000233242|ENSG00000084674	TEVIPPLIENR	99	iTRAQ8plex@N-term		3	528.98	4626.49	4079.43	2449.14	2583.15	3358.84	2978.02	2506.19	3374.24
1	ENSP00000233242|ENSG00000084674	TEVIPPLIENR	99	iTRAQ8plex@N-term		2	792.966	6901.56	6339.04	4167.36	4556.65	5586.47	4511.4	4808.67	6028.67
1	ENSP00000233242|ENSG00000084674	TEVIPPLIENR	99	iTRAQ8plex@N-term		2	792.966	3445.38	2610.73	1899.42	2174.2	2881.32	2569.1	2280.43	2726.04
1	ENSP00000233242|ENSG00000084674	TEVIPPLIENR	99	iTRAQ8plex@N-term		3	528.98	2683.42	1896.15	1407.76	1413.13	2039.41	1872.32	1659.35	1962.09
1	ENSP00000233242|ENSG00000084674	TEVIPPLIENR	99	iTRAQ8plex@N-term		3	528.98	2179.4	2130.35	1277.34	1176.94	1860.69	1346.81	1250.62	1476.69
1	ENSP00000233242|ENSG00000084674	TEVIPPLIENR	99	iTRAQ8plex@N-term		3	528.981	369.43	326.389	249.782	213.693	375.847	226.717	189.572	299.881
1	ENSP00000233242|ENSG00000084674	TEVIPPLIENR	99	iTRAQ8plex@N-term		3	528.98	1623.02	1200.17	926.491	771.262	1147.65	1002.16	884.354	1123.92
1	ENSP00000233242|ENSG00000084674	TEVIPPLIENR	99	iTRAQ8plex@N-term		3	528.982	391.37	396.051	113.641	233.564	349.236	190.129	345.724	409.987
1	ENSP00000233242|ENSG00000084674	TEVIPPLIENR	99	iTRAQ8plex@N-term		3	528.98	2074.4	2075.38	1258.45	1101.75	1642.87	1609.04	1436.71	1433.5
1	ENSP00000233242|ENSG00000084674	TEVIPPLIENR	99	iTRAQ8plex@N-term		2	792.966	6493.75	5635.65	4210.35	4613.46	5601.32	4342.3	4985.05	5345.44
1	ENSP00000233242|ENSG00000084674	TEVIPPLIENR	99	iTRAQ8plex@N-term		2	792.966	2923.67	2443.78	1914.84	1950.77	2172.45	2147.33	2409.9	2611.5
1	ENSP00000233242|ENSG00000084674	TEVIPPLIENR	99	iTRAQ8plex@N-term		3	528.98	634.74	393.9	537.526	379.192	469.378	554.21	533.992	378.88
1	ENSP00000233242|ENSG00000084674	TLADLTLLDSPIK	99	iTRAQ8plex@N-term; iTRAQ8plex(K)@13		2	1004.61	3733.69	2526.2	1740.39	1841.8	2798.58	2244.32	1805.62	1580.47
1	ENSP00000233242|ENSG00000084674	TLADLTLLDSPIK	99	iTRAQ8plex@N-term; iTRAQ8plex(K)@13		3	670.077	4136.84	1695.65	1320.16	1467.28	1990.43	2385.01	920.8	1477.74
1	ENSP00000233242|ENSG00000084674	TLADLTLLDSPIK	99	iTRAQ8plex@N-term; iTRAQ8plex(K)@13		3	670.077	3328.88	1622.32	1206.84	1224.08	1589.95	1872.7	1024.09	1000.99
1	ENSP00000233242|ENSG00000084674	TLADLTLLDSPIK	99	iTRAQ8plex@N-term; iTRAQ8plex(K)@13		3	670.077	1280.69	967.087	457.126	517.797	804.225	658.625	396.485	371.414
1	ENSP00000233242|ENSG00000084674	TLADLTLLDSPIK	99	iTRAQ8plex@N-term; iTRAQ8plex(K)@13		3	670.077	720.77	517.905	307.682	508.453	285.516	397.901	324.764	275.226
1	ENSP00000233242|ENSG00000084674	TLADLTLLDSPIK	99	iTRAQ8plex@N-term; iTRAQ8plex(K)@13		2	1004.61	2482.44	1968.96	1311.65	1499.33	1788.3	1530.01	1212.23	1621.92
1	ENSP00000233242|ENSG00000084674	TPALHFK	99	iTRAQ8plex@N-term; iTRAQ8plex(K)@7		2	711.439	7450.19	7739.71	6349.78	7214.95	6185.43	8846.27	6247.88	7313.41
1	ENSP00000233242|ENSG00000084674	TPALHFK	99	iTRAQ8plex@N-term; iTRAQ8plex(K)@7		3	474.628	24373.7	26262.2	19123.2	21982.5	20127.5	26711	20725.2	23496.1
1	ENSP00000233242|ENSG00000084674	TPALHFK	99	iTRAQ8plex@N-term; iTRAQ8plex(K)@7		3	474.628	3751.93	4215.08	2905.01	3203.05	3804.92	4346.01	3614.01	4069.22
1	ENSP00000233242|ENSG00000084674	TPALHFK	99	iTRAQ8plex@N-term; iTRAQ8plex(K)@7		2	711.439	7203.52	8645.57	4956.46	6853.67	6904.2	8704.14	6956.76	7097.95
1	ENSP00000233242|ENSG00000084674	TPALHFK	99	iTRAQ8plex@N-term; iTRAQ8plex(K)@7		2	711.439	2404.1	2950.87	2153.19	2362.93	2140.37	2678.52	2024.17	2665.43
1	ENSP00000233242|ENSG00000084674	VEDIPLAR	96.49	Delta:H(2)C(2)@N-term		2	469.769	21.34	20.5779	26.3229		38.6526	9.83907	18.7151	53.3819
1	ENSP00000233242|ENSG00000084674	VEDIPLAR	96.24	Delta:H(2)C(2)@N-term		2	469.77	21.34	20.1457	52.6068	42.3098		11.7813	9.24224	32.2317
1	ENSP00000233242|ENSG00000084674	VIGNMGQTMEQLTPELK	99	iTRAQ8plex@N-term; iTRAQ8plex(K)@17		3	833.126	3915.25	3914.37	2422.63	3089.38	3654.08	3798.22	3317.1	3097.77
1	ENSP00000233242|ENSG00000084674	VIGNMGQTMEQLTPELK	99	iTRAQ8plex@N-term; iTRAQ8plex(K)@17		4	625.096	3296.3	2660.42	2067.62	2509.07	2959.22	2420.7	2608.98	2998.93
1	ENSP00000233242|ENSG00000084674	VIGNMGQTMEQLTPELK	99	iTRAQ8plex@N-term; iTRAQ8plex(K)@17		3	833.126	2712.76	2765.12	2125.76	1931.31	2228.29	2590.77	2268.63	2371.57
1	ENSP00000233242|ENSG00000084674	VIGNMGQTMEQLTPELK	99	iTRAQ8plex@N-term; iTRAQ8plex(K)@17		4	625.096	698.36	609.156	448.829	387.045	665.633	391.656	420.194	535.987
1	ENSP00000233242|ENSG00000084674	VIGNMGQTMEQLTPELK	99	iTRAQ8plex@N-term; iTRAQ8plex(K)@17		4	625.096	2862.75	2396.25	1509.12	1703.05	2264.74	2626.17	2063.23	2204.55
1	ENSP00000233242|ENSG00000084674	VIGNMGQTMEQLTPELK	99	iTRAQ8plex@N-term; iTRAQ8plex(K)@17		3	833.126	5782.91	5765.98	3449.69	3755.79	4382.17	5533.65	4825.4	4756.49
1	ENSP00000233242|ENSG00000084674	VIGNMGQTMEQLTPELK	99	iTRAQ8plex@N-term; iTRAQ8plex(K)@17		3	833.126	1369.54	1470.21	1288.96	1105.17	872.226	1060.84	903.513	704.043
1	ENSP00000233242|ENSG00000084674	VIGNMGQTMEQLTPELK	99	iTRAQ8plex@N-term; iTRAQ8plex(K)@17		4	625.096	360.27	270.644	167.392	220.065	291.974	301.615	266.428	264.489
1	ENSP00000233242|ENSG00000084674	VIGNMGQTMEQLTPELK	99	iTRAQ8plex@N-term; iTRAQ8plex(K)@17		4	625.096	522.17	567.463	305.106	525.039	479.01	521.203	301.286	531.793
1	ENSP00000233242|ENSG00000084674	VIGNMGQTMEQLTPELK	99	iTRAQ8plex@N-term; iTRAQ8plex(K)@17		4	625.096	295.29	309.965	221.586	259.826	425.896	270.912	257.408	261.419
1	ENSP00000233242|ENSG00000084674	VIGNMGQTMEQLTPELK	99	iTRAQ8plex@N-term; iTRAQ8plex(K)@17		3	833.124	1450.09	2276.85	1347.38	1301.96	1848.04	1415.65	1344.63	1457.42
1	ENSP00000233242|ENSG00000084674	VIGNMGQTMEQLTPELK	99	iTRAQ8plex@N-term; iTRAQ8plex(K)@17		4	625.096	3735.22	3376.26	1946.52	2680.97	2789.7	2509.12	2655.58	3191.18
1	ENSP00000233242|ENSG00000084674	VIGNMGQTMEQLTPELK	99	iTRAQ8plex@N-term; iTRAQ8plex(K)@17		4	625.096	708.21	817.318	496.65	499.616	711.692	614.349	658.425	785.595
1	ENSP00000233242|ENSG00000084674	VIGNMGQTMEQLTPELK	99	iTRAQ8plex@N-term; iTRAQ8plex(K)@17		3	833.124	1990.79	1923.65	1231.82	1679.48	1723.57	1525.96	1269.54	1533.58
1	ENSP00000233242|ENSG00000084674	VIGNMGQTMEQLTPELK	99	iTRAQ8plex@N-term; iTRAQ8plex(K)@17		4	625.096	655.62	462.37	340.78	487.65	558.152	531.194	475.736	633.988
1	ENSP00000233242|ENSG00000084674	VIGNMGQTMEQLTPELK	99	iTRAQ8plex@N-term; iTRAQ8plex(K)@17		4	625.096	338.63	282.324	180.203	264.56	310.948	147.505	268.61	352.29
1	ENSP00000233242|ENSG00000084674	VIGNMGQTMEQLTPELK	99	iTRAQ8plex@N-term; iTRAQ8plex(K)@17		4	625.097	184.9	143.56	180.723	113.534	57.2005	59.7904	181.873	241.231
1	ENSP00000233242|ENSG00000084674	VIGNMGQTMEQLTPELK	99	iTRAQ8plex@N-term; iTRAQ8plex(K)@17		4	625.096	173.43	329.668	222.977	195.004	338.448	209.156	267.706	329.023
1	ENSP00000233242|ENSG00000084674	VIGNMGQTMEQLTPELK	99	iTRAQ8plex@N-term; iTRAQ8plex(K)@17		3	833.124	1647.55	1561.37	1318.5	1615.67	1263.4	1479.68	1380.38	1207.07
1	ENSP00000233242|ENSG00000084674	VIGNMGQTMEQLTPELK	99	iTRAQ8plex@N-term; iTRAQ8plex(K)@17		3	833.124	1014.31	785.713	828.027	819.767	819.428	834.856	742.297	834.155
1	ENSP00000233242|ENSG00000084674	VLVDHFGYTK	99	iTRAQ8plex@N-term; iTRAQ8plex(K)@10		3	596.348	498.61	217.607	530.958	307.792	149.235	146.028	393.762	101.122
1	ENSP00000233242|ENSG00000084674	VLVDHFGYTK	99	iTRAQ8plex@N-term; iTRAQ8plex(K)@10		4	447.513	565.42	212.167	475.035	165.364	277.915	490.965	226.958	47.7499
1	ENSP00000233242|ENSG00000084674	VLVDHFGYTK	99	iTRAQ8plex@N-term; iTRAQ8plex(K)@10		4	447.513	318.79	105.093	299.059	439.042	562.19	166.171	189.634	275.469
1	ENSP00000233242|ENSG00000084674	VLVDHFGYTK	99	iTRAQ8plex@N-term; iTRAQ8plex(K)@10		3	596.348	377.53	268.124	515.365	575.657	836.188	422.685	278.278	92.4206
1	ENSP00000233242|ENSG00000084674	VLVDHFGYTK	99	iTRAQ8plex@N-term; iTRAQ8plex(K)@10		4	447.513	424.14	123.741	181.035	481.631	661.303	201.631	208.048	289.903
1	ENSP00000233242|ENSG00000084674	VLVDHFGYTK	99	iTRAQ8plex@N-term; iTRAQ8plex(K)@10		2	894.02	874.35	671.575	574.084	621.427	702.072	614.535	486.042	555.435
1	ENSP00000233242|ENSG00000084674	VLVDHFGYTK	99	iTRAQ8plex@N-term; iTRAQ8plex(K)@10		2	894.02	1059.31	810.012	652.207	615.646	766.57	676.058	613.261	601.787
1	ENSP00000233242|ENSG00000084674	VNDESTEGK	99	iTRAQ8plex@N-term; iTRAQ8plex(K)@9		2	793.927	1225.15	807.999	607.43	716.749	819.355	795.569	547.758	587.92
1	ENSP00000233242|ENSG00000084674	VNDESTEGK	99	iTRAQ8plex@N-term; iTRAQ8plex(K)@9		3	529.62	3903.8	2079.15	2478.36	2247.92	3131.29	2465.77	1793.29	1705.16
1	ENSP00000233242|ENSG00000084674	VNDESTEGK	99	iTRAQ8plex@N-term; iTRAQ8plex(K)@9		3	529.62	1072.89	516.303	733.023	489.919	691.004	497.873	516.182	256.902
1	ENSP00000233242|ENSG00000084674	VNDESTEGK	98.02	iTRAQ8plex@N-term; iTRAQ8plex(K)@9		2	793.927	1169.89	732.012	596.466	655.636	617.007	513.969	496.314	496.928
1	ENSP00000233242|ENSG00000084674	VNWEEEAASGLLTSLK	99	iTRAQ8plex@N-term; iTRAQ8plex(K)@16		3	785.77	625.17	270.127	320.024	330.201	520.095	416.672	332.703	404.294
1	ENSP00000233242|ENSG00000084674	VNWEEEAASGLLTSLK	99	iTRAQ8plex@N-term; iTRAQ8plex(K)@16		4	589.58	185.11	121.791	124.709	124.401	131.502	152.052	122.801	109.063
1	ENSP00000233242|ENSG00000084674	VNWEEEAASGLLTSLK	99	iTRAQ8plex@N-term; iTRAQ8plex(K)@16		3	785.77	1772.51	1555.16	1101.96	1057.93	1809.72	1526.24	895.841	1237.08
1	ENSP00000233242|ENSG00000084674	VNWEEEAASGLLTSLK	99	iTRAQ8plex@N-term; iTRAQ8plex(K)@16		4	589.58	698.67	577.077	399.5	248.202	461.545	591.449	242.533	406.847
1	ENSP00000233242|ENSG00000084674	VNWEEEAASGLLTSLK	99	iTRAQ8plex@N-term; iTRAQ8plex(K)@16		3	785.77	478.41	639.275	420.425	357.861	606.741	521.715	437.215	517.794
1	ENSP00000233242|ENSG00000084674	VNWEEEAASGLLTSLK	99	iTRAQ8plex@N-term; iTRAQ8plex(K)@16		4	589.58	97.3	71.1793	103.939	48.5257	73.9362	32.9714	27.6824	122.171
1	ENSP00000233242|ENSG00000084674	VNWEEEAASGLLTSLK	99	iTRAQ8plex@N-term; Deamidated(N)@2; iTRAQ8plex(K)@16		3	786.082	64.22	40.1543	10.6384		11.1287	36.3557	8.94067
1	ENSP00000233242|ENSG00000084674	VNWEEEAASGLLTSLK	99	iTRAQ8plex@N-term; iTRAQ8plex(K)@16		3	785.771	754.47	484.498	456.398	405.538	507.398	610.36	299.495	315.996
1	ENSP00000233242|ENSG00000084674	VNWEEEAASGLLTSLK	99	iTRAQ8plex@N-term; iTRAQ8plex(K)@16		4	589.58	580.54	319.822	335.799	186.177	419.341	460.645	273.347	305.036
1	ENSP00000233242|ENSG00000084674	VNWEEEAASGLLTSLK	99	iTRAQ8plex@N-term; iTRAQ8plex(K)@16		3	785.771	568.77	424.24	383.958	284.565	468.125	453.412	360.731	367.616
1	ENSP00000233242|ENSG00000084674	VNWEEEAASGLLTSLK	99	iTRAQ8plex@N-term; iTRAQ8plex(K)@16		4	589.58	185.3	214.56	134.866	105.692	205.134	182.279	123.094	180.293
1	ENSP00000233242|ENSG00000084674	VNWEEEAASGLLTSLK	99	iTRAQ8plex@N-term; iTRAQ8plex(K)@16		3	785.771	145.61	198.937	170.956	111.234	161.896	203.085	175.274	89.868
1	ENSP00000233242|ENSG00000084674	VNWEEEAASGLLTSLKDNVPK	99	iTRAQ8plex@N-term; iTRAQ8plex(K)@16; iTRAQ8plex(K)@21	missed K-D@16	5	643.364	436.79	263.696	295.639	270.103	327.647	371.501	157.65	381.645
1	ENSP00000233242|ENSG00000084674	VNWEEEAASGLLTSLKDNVPK	99	iTRAQ8plex@N-term; iTRAQ8plex(K)@16; iTRAQ8plex(K)@21	missed K-D@16	4	803.953	961.67	773.421	583.773	623.106	921.569	838.671	799.649	680.543
1	ENSP00000233242|ENSG00000084674	VNWEEEAASGLLTSLKDNVPK	99	iTRAQ8plex@N-term; iTRAQ8plex(K)@16; iTRAQ8plex(K)@21	missed K-D@16	5	643.364	576.84	481.166	330.35	402.129	409.586	417.067	352.323	533.88
1	ENSP00000233242|ENSG00000084674	VNWEEEAASGLLTSLKDNVPK	99	iTRAQ8plex@N-term; iTRAQ8plex(K)@16; iTRAQ8plex(K)@21	missed K-D@16	4	803.953	479.46	306.086	342.042	426.775	401.985	268.504	294.874	493.281
1	ENSP00000233242|ENSG00000084674	VPSYTLILPSLELPVLHVPR	99	iTRAQ8plex@N-term		4	637.636	27.75	25.6486	32.1623	16.7416	22.0264	10.3857	17.837	23.7838
1	ENSP00000233242|ENSG00000084674	VPSYTLILPSLELPVLHVPR	99	iTRAQ8plex@N-term		3	849.846	37.47	22.5282	37.9367	17.2181	33.0943	22.2368	21.447	24.1789
1	ENSP00000233242|ENSG00000084674	VPSYTLILPSLELPVLHVPR	99	iTRAQ8plex@N-term		5	510.311	21.36	18.48	15.8406	20.7301	23.0116	13.456	10.2002	18.3342
1	ENSP00000233242|ENSG00000084674	VPSYTLILPSLELPVLHVPR	99	iTRAQ8plex@N-term		4	637.636	159.04	145.563	112.887	94.3785	146.401	96.7858	91.3758	99.7036
1	ENSP00000233242|ENSG00000084674	VPSYTLILPSLELPVLHVPR	99	iTRAQ8plex@N-term		3	849.846	43.84	32.406	27.1813	22.0251	35.2228	27.0865	22.3339	20.8564
1	ENSP00000233242|ENSG00000084674	VPSYTLILPSLELPVLHVPR	99	iTRAQ8plex@N-term		5	510.311	17.03	21.1261	13.3045	8.89914	14.5099	12.6187	8.32866	9.77486
1	ENSP00000233242|ENSG00000084674	VPSYTLILPSLELPVLHVPR	99	iTRAQ8plex@N-term		4	637.636	19.28	10.6157	21.2508	5.10742	18.8033	8.89703	6.47489	15.3156
1	ENSP00000233242|ENSG00000084674	VRESDEETQIKVN	97.63	iTRAQ8plex@N-term; iTRAQ8plex(K)@11	cleaved N-W@C-term; missed R-E@2; missed K-V@11	4	540.322	21.12	42.853	50.9421	75.4925	35.4539		19.0255	9.0658
1	ENSP00000233242|ENSG00000084674	VRESDEETQIKVN	97.63	iTRAQ8plex@N-term; iTRAQ8plex(K)@11	cleaved N-W@C-term; missed R-E@2; missed K-V@11	4	540.074	10.78		39.4584	66.2618			19.0344
1	ENSP00000233242|ENSG00000084674	VSALLTPAEQTGTWK	99	iTRAQ8plex@N-term; iTRAQ8plex(K)@15		2	1105.63	1708.27	1405.61	1195.62	1483.68	1544.56	1344.7	1297.28	1077.19
1	ENSP00000233242|ENSG00000084674	VSALLTPAEQTGTWK	99	iTRAQ8plex@N-term; iTRAQ8plex(K)@15		4	553.32	2070.34	1488.6	1046.47	1088.39	1651.41	1138.9	902.67	930.141
1	ENSP00000233242|ENSG00000084674	VSALLTPAEQTGTWK	99	iTRAQ8plex@N-term; iTRAQ8plex(K)@15		4	553.32	2875.26	1989.76	1213.83	1567.72	1923.97	1421.93	1093.73	1420.88
1	ENSP00000233242|ENSG00000084674	VSALLTPAEQTGTWK	99	iTRAQ8plex@N-term; iTRAQ8plex(K)@15		3	737.424	7887.59	5696.31	4172.34	4167.83	6838.68	4253.17	3927.15	4453.14
1	ENSP00000233242|ENSG00000084674	VSALLTPAEQTGTWK	99	iTRAQ8plex@N-term; iTRAQ8plex(K)@15		4	553.32	3141.98	2135.87	1056.4	1299.04	2354.16	1570.89	1242.76	1322.5
1	ENSP00000233242|ENSG00000084674	VSALLTPAEQTGTWK	99	iTRAQ8plex@N-term; iTRAQ8plex(K)@15		4	553.32	2523.32	1636.88	1321.76	1103.21	1841.91	1339.8	1519.02	1363.87
1	ENSP00000233242|ENSG00000084674	VSALLTPAEQTGTWK	99	iTRAQ8plex@N-term; iTRAQ8plex(K)@15		4	553.32	1649.24	936.948	677.984	713.33	1499.68	968.137	711.883	763.493
1	ENSP00000233242|ENSG00000084674	VSTAFVYTK	99	iTRAQ8plex@N-term; iTRAQ8plex(K)@9		3	541.99	479.34	430.607	352.589	334.189	390.236	375.234	400.308	233.837
1	ENSP00000233242|ENSG00000084674	VSTAFVYTK	99	iTRAQ8plex@N-term; iTRAQ8plex(K)@9		2	812.482	2401.33	2005.62	1675.22	1524.1	2066.67	1950.13	1375.15	1498.18
1	ENSP00000233242|ENSG00000084674	VSTAFVYTK	99	iTRAQ8plex@N-term; iTRAQ8plex(K)@9		3	541.99	796.94	659.779	555.941	395.582	666.739	605.498	474.077	455.073
1	ENSP00000233242|ENSG00000084674	YDKNQDVHSINLPFFETLQEYFER	99	iTRAQ8plex@N-term; iTRAQ8plex(K)@3	missed K-N@3	5	728.978	986.37	443.806	658.216	447.423	659.089	706.506	319.23	186.543
1	ENSP00000233242|ENSG00000084674	YDKNQDVHSINLPFFETLQEYFER	99	iTRAQ8plex@N-term; iTRAQ8plex(K)@3	missed K-N@3	5	728.978	513.31	368.926	495.948	357.934	562.895	345.403	256.503	159.325
1	ENSP00000233242|ENSG00000084674	YTYNYEAESSSGVPGTADSR	99	iTRAQ8plex@N-term		3	820.049	2072.03	1536.82	931.836	1032.22	1454.54	986.989	1130.68	1142.45
1	ENSP00000233242|ENSG00000084674	YTYNYEAESSSGVPGTADSR	99	iTRAQ8plex@N-term		2	1229.57	434.84	467.167	478.078	304.56	420.083	307.616	314.866	237.403
1	ENSP00000233242|ENSG00000084674	YTYNYEAESSSGVPGTADSR	99	iTRAQ8plex@N-term		3	820.049	1296.41	1236.78	871.608	731.584	1370	768.134	1173.92	1177.76
1	ENSP00000233242|ENSG00000084674	YTYNYEAESSSGVPGTADSR	99	iTRAQ8plex@N-term		3	820.049	426.05	261.483	343.55	153.109	379.508	185.361	238.586	339.254
1	ENSP00000233242|ENSG00000084674	YTYNYEAESSSGVPGTADSR	99	iTRAQ8plex@N-term; Deamidated(N)@4		3	820.261		10.9004	27.1292		13.1112
1	ENSP00000233242|ENSG00000084674	YTYNYEAESSSGVPGTADSR	99	iTRAQ8plex@N-term		2	1229.57	439.07	250.867	238.012	305.927	328.146	302.336	227.34	307.113
1	ENSP00000233242|ENSG00000084674	YTYNYEAESSSGVPGTADSR	99	iTRAQ8plex@N-term		2	1229.57	796.42	713.384	677.269	545.179	785.568	699.993	666.603	781.736
1	ENSP00000233242|ENSG00000084674	YTYNYEAESSSGVPGTADSR	99	iTRAQ8plex@N-term		3	820.049	152.37	55.535	104.589	58.3261	111.482	50.684	104.388	124.186
1	ENSP00000233242|ENSG00000084674	YTYNYEAESSSGVPGTADSR	99	iTRAQ8plex@N-term; Deamidated(N)@4		3	820.261	10.78		13.6166	10.5671
1	ENSP00000233242|ENSG00000084674	YTYNYEAESSSGVPGTADSR	99	iTRAQ8plex@N-term; Deamidated(N)@4		3	820.261				10.7018	12.5274
1	ENSP00000233242|ENSG00000084674	YTYNYEAESSSGVPGTADSR	99	iTRAQ8plex@N-term; Deamidated(N)@4		3	820.261	10.78		13.1875	21.7143
1	ENSP00000233242|ENSG00000084674	YTYNYEAESSSGVPGTADSR	99	iTRAQ8plex@N-term		3	820.049	195.87	234.896	296.406	292.677	386.319	223.728	238.134	282.752
1	ENSP00000233242|ENSG00000084674	YTYNYEAESSSGVPGTADSR	99	iTRAQ8plex@N-term		3	820.049	98.05	105.145	171.996	134.616	135.041	74.6304	122.987	135.288
1	ENSP00000233242|ENSG00000084674	YTYNYEAESSSGVPGTADSR	99	iTRAQ8plex@N-term		2	1229.57	108.58	130.151	117.387	12.1625	141.122	75.6422	93.5666	113.105
1	ENSP00000233242|ENSG00000084674	YTYNYEAESSSGVPGTADSR	99	iTRAQ8plex@N-term		2	1229.57	184.99	134.526	40.1867	116.041	187.182	92.7967	173.19	88.8044
1	ENSP00000233242|ENSG00000084674	YTYNYEAESSSGVPGTADSR	99	iTRAQ8plex@N-term		2	1229.57	316.78	202.121	267.547	375.629	273.281	237.871	258.011	226.27
1	ENSP00000233242|ENSG00000084674	YTYNYEAESSSGVPGTADSR	99	iTRAQ8plex@N-term		2	1229.57	173.89	169.156	123.837	123.169	199.527	101.484	75.0555	134.225
1	ENSP00000233242|ENSG00000084674	YTYNYEAESSSGVPGTADSR	99	iTRAQ8plex@N-term		2	1229.57	96.08	198.61	80.6074	66.842	237	230.009	201.316	147.555
1	ENSP00000233242|ENSG00000084674	YTYNYEAESSSGVPGTADSR	98.32	iTRAQ8plex@N-term		3	820.049	42.55	53.9221	34.6073	77.119	6.14209	53.4404	124.309	119.041
3	ENSP00000263100|ENSG00000121410	EGETKAVK	99	iTRAQ8plex@N-term; iTRAQ8plex(K)@5; iTRAQ8plex(K)@8	missed K-A@5	3	592.031	3525.8	3431.03	3200.07	3381.58	4423.44	3399.78	3586.51	3123.15
3	ENSP00000263100|ENSG00000121410	HQFLLTGDTQGR	99	iTRAQ8plex@N-term		3	559.639	249.72	345.491	346.19	259.391	254.83	198.805	287.139	223.566
3	ENSP00000263100|ENSG00000121410	LLELTGPK	99	iTRAQ8plex@N-term; iTRAQ8plex(K)@8		3	493.65	13.87	13.4726	10.9115	14.4002	19.3506	14.212	17.7926	15.5284
3	ENSP00000263100|ENSG00000121410	RGEKELLVPR	99	iTRAQ8plex@N-term; iTRAQ8plex(K)@4	missed R-G@1; missed K-E@4	2	903.063	2382.45	2289.7	1929.7	2215.26	2322.78	2194.44	2291.8	2046.07
3	ENSP00000263100|ENSG00000121410	RGEKELLVPRSSTSPDR	99	iTRAQ8plex@N-term; iTRAQ8plex(K)@4	missed R-G@1; missed K-E@4; missed R-S@10	5	507.895	1003.36	917.74	777.995	838.239	724.305	860.675	907.354	795.998
3	ENSP00000263100|ENSG00000121410	SLPAPWL	99	iTRAQ8plex@N-term	cleaved L-S@C-term	2	544.328	4.26	5.32369	0.923383	0.93239	3.87986		3.78737	6.55372
3	ENSP00000263100|ENSG00000121410	SLPAPWLS	99	iTRAQ8plex@N-term	cleaved S-M@C-term	2	587.842		3.38397	1.01442	3.15976	3.69742	1.05834	0.93132	2.11704
3	ENSP00000263100|ENSG00000121410	STGWTQLSK	99	iTRAQ8plex@N-term; iTRAQ8plex(K)@9	cleaved L-S@N-term	3	539.313	44.19		40.8889	30.3959	34.9917	47.8463	27.7622
3	ENSP00000263100|ENSG00000121410	SSTSPDRIFFH	99	iTRAQ8plex@N-term	cleaved H-L@C-term; missed R-I@7	3	533.283		3.3418	3.51146	10.6707	8.44082	2.73308	9.45511	2.72481
3	ENSP00000263100|ENSG00000121410	SSTSPDR	97.88	iTRAQ8plex@N-term		2	527.277	27.8	20.1668	20.0933	15.084	20.0317	25.2722	19.5045	23.2875
3	ENSP00000263100|ENSG00000121410	ATWSGAVLAGR	99	iTRAQ8plex@N-term		3	464.935	33.01	38.7522	37.1174	42.403	44.0285	38.077	37.3326	36.1923
3	ENSP00000263100|ENSG00000121410	ATWSGAVLAGR	99	iTRAQ8plex@N-term		2	696.898	61.85	63.1041	73.7536	54.1097	77.2079	63.9075	60.6245	60.9992
3	ENSP00000263100|ENSG00000121410	ATWSGAVLAGR	99	iTRAQ8plex@N-term		2	696.898	99.12	106.179	103.809	89.9031	95.7072	98.5187	88.4931	99.5922
3	ENSP00000263100|ENSG00000121410	ATWSGAVLAGR	99	iTRAQ8plex@N-term		2	696.898	112.66	153.544	123.343	138.294	115.386	147.714	136.061	152.923
3	ENSP00000263100|ENSG00000121410	ATWSGAVLAGR	99	iTRAQ8plex@N-term		3	464.935	151.12	185.475	135.802	144.873	164.572	196.13	167.416	231.112
3	ENSP00000263100|ENSG00000121410	ATWSGAVLAGR	99	iTRAQ8plex@N-term		2	696.898	137.61	134.979	99.9204	128.908	127.378	128.048	112.628	144.84
3	ENSP00000263100|ENSG00000121410	ATWSGAVLAGR	99	iTRAQ8plex@N-term		2	696.898	98.09	101.129	71.1395	78.1239	90.9151	77.1425	92.6619	85.4009
3	ENSP00000263100|ENSG00000121410	ATWSGAVLAGR	99	iTRAQ8plex@N-term		2	696.898	69.26	76.4292	55.3379	69.6909	65.9819	64.268	75.7917	73.904
3	ENSP00000263100|ENSG00000121410	ATWSGAVLAGR	99	iTRAQ8plex@N-term		3	464.935	71.5	67.2787	49.7326	52.4832	56.9451	54.7546	57.9281	56.2586
3	ENSP00000263100|ENSG00000121410	ATWSGAVLAGR	99	iTRAQ8plex@N-term		2	696.898	31.95	36.7387	26.9732	19.6216	40.3189	31.2501	30.8134	25.4146
3	ENSP00000263100|ENSG00000121410	ATWSGAVLAGR	99	iTRAQ8plex@N-term		2	696.898	25.74	10.3206	8.31044	14.7939	11.2382	19.6665	14.8479	21.0691
3	ENSP00000263100|ENSG00000121410	ATWSGAVLAGR	99	iTRAQ8plex@N-term		2	696.898	17.08	15.4018	16.0877	20.958	16.2857	16.9451	15.859	12.9048
3	ENSP00000263100|ENSG00000121410	ATWSGAVLAGR	99	iTRAQ8plex@N-term		3	464.935	12.74	19.2391	10.4954	13.6129	9.98546	19.8526	12.9675	12.0945
3	ENSP00000263100|ENSG00000121410	ATWSGAVLAGR	99	iTRAQ8plex@N-term		2	696.897	38.4	38.1935	45.779	35.6691	35.4904	33.0411	41.1998	41.0342
3	ENSP00000263100|ENSG00000121410	ATWSGAVLAGR	99	iTRAQ8plex@N-term		3	464.935	250.94	218.935	246.79	195.481	236.197	220.472	226.08	185.57
3	ENSP00000263100|ENSG00000121410	ATWSGAVLAGR	99	iTRAQ8plex@N-term		2	696.897	416.21	500.616	324.12	320.514	367.285	352.195	447.796	385.697
3	ENSP00000263100|ENSG00000121410	ATWSGAVLAGR	99	iTRAQ8plex@N-term		3	464.935	94.88	99.5582	43.8022	102.356	97.6532	100.263	97.0169	101.101
3	ENSP00000263100|ENSG00000121410	ATWSGAVLAGR	99	iTRAQ8plex@N-term		2	696.897	46.7	70.5678	36.7532	58.7613	51.3503	56.3828	55.0898	39.7376
3	ENSP00000263100|ENSG00000121410	ATWSGAVLAGR	99	iTRAQ8plex@N-term		3	464.935	13.82	18.965	21.797	10.7743	14.5464	9.96701	10.2445	19.5497
3	ENSP00000263100|ENSG00000121410	ATWSGAVLAGR	99	iTRAQ8plex@N-term		2	696.897	18.17	14.2527	12.095	17.964	10.8733	23.3416	15.7703	9.37982
3	ENSP00000263100|ENSG00000121410	ATWSGAVLAGR	99	iTRAQ8plex@N-term		3	464.934	12.82	10.2152	7.29602	6.22629	3.42984	2.95405	8.49718	3.02869
3	ENSP00000263100|ENSG00000121410	ATWSGAVLAGR	99	iTRAQ8plex@N-term		3	464.935	40.54	39.0685	51.0462	42.1751	33.7754	35.0183	32.6317	32.7585
3	ENSP00000263100|ENSG00000121410	ATWSGAVLAGR	99	iTRAQ8plex@N-term		2	696.898	255	245.132	289.227	236.495	281.904	277.308	262.1	246.397
3	ENSP00000263100|ENSG00000121410	ATWSGAVLAGR	99	iTRAQ8plex@N-term		3	464.935	124.65	138.416	159.563	97.8077	85.7825	154.145	98.1079	88.7335
3	ENSP00000263100|ENSG00000121410	ATWSGAVLAGR	99	iTRAQ8plex@N-term		2	696.898	85.28	90.0283	48.367	77.0568	53.4788	72.1299	75.5965	100.899
3	ENSP00000263100|ENSG00000121410	ATWSGAVLAGR	99	iTRAQ8plex@N-term		3	464.935	24.24	55.2293	42.2935	20.5851	25.3468	17.8406	16.7904	16.0247
3	ENSP00000263100|ENSG00000121410	ATWSGAVLAGR	99	iTRAQ8plex@N-term		3	464.935	4.25	6.20921	15.8666	10.2874	4.31771	6.74546	7.48604	6.24983
3	ENSP00000263100|ENSG00000121410	ATWSGAVLAGR	99	iTRAQ8plex@N-term		3	464.935	34.21	25.3218	20.9387	18.0158	30.5524	20.3062	30.9553	36.3848
3	ENSP00000263100|ENSG00000121410	ATWSGAVLAGR	99	iTRAQ8plex@N-term		2	696.898	96.68	135.728	110.793	102.656	102.384	107.846	94.0367	105.346
3	ENSP00000263100|ENSG00000121410	ATWSGAVLAGR	99	iTRAQ8plex@N-term		3	464.935	237.77	244.805	183.61	189.917	182.341	235.428	199.152	216.536
3	ENSP00000263100|ENSG00000121410	ATWSGAVLAGR	99	iTRAQ8plex@N-term		2	696.898	290.97	311.188	237.075	257.681	243.409	272.377	244.103	253.549
3	ENSP00000263100|ENSG00000121410	ATWSGAVLAGR	99	iTRAQ8plex@N-term		3	464.935	79.15	55.2187	57.926	44.9826	39.3702	48.5906	63.7023	63.6126
3	ENSP00000263100|ENSG00000121410	ATWSGAVLAGR	99	iTRAQ8plex@N-term		2	696.898	34.1	37.6242	32.0193	31.9706	30.3091	36.4604	31.6383	41.6217
3	ENSP00000263100|ENSG00000121410	ATWSGAVLAGR	99	iTRAQ8plex@N-term		3	464.936	9.6	9.1715	16.842	14.7007	3.90418	10.8044	3.61884	6.2397
3	ENSP00000263100|ENSG00000121410	ATWSGAVLAGR	99	iTRAQ8plex@N-term		2	696.898	36.38	23.7616	36.9483	4.35115	20.5182	24.9931	38.5389	13.5227
3	ENSP00000263100|ENSG00000121410	ATWSGAVLAGR	99	iTRAQ8plex@N-term		3	464.935	120.26	34.8939	64.2466	63.8376	34.8457	17.0032	86.1071	44.4984
3	ENSP00000263100|ENSG00000121410	ATWSGAVLAGR	99	iTRAQ8plex@N-term		2	696.898	170.97	137.035	230.221	147.1	149.344	183.732	187.825	130.618
3	ENSP00000263100|ENSG00000121410	ATWSGAVLAGR	99	iTRAQ8plex@N-term		3	464.935	108.95	91.9785	162.359	48.5775	30.7226	107.695	76.0223	89.8173
3	ENSP00000263100|ENSG00000121410	ATWSGAVLAGR	99	iTRAQ8plex@N-term		2	696.898	50.03	60.5741	76.8879	52.1931	31.951	84.0043	44.1978	41.0342
3	ENSP00000263100|ENSG00000121410	ATWSGAVLAGR	99	iTRAQ8plex@N-term		3	464.935	10.55	22.876	6.45067	2.45529	16.2249	10.7113	15.9921
3	ENSP00000263100|ENSG00000121410	ATWSGAVLAGR	99	iTRAQ8plex@N-term		3	464.935		5.21827	27.3633	4.41331		5.87321	4.6566
3	ENSP00000263100|ENSG00000121410	ATWSGAVLAGR	99	iTRAQ8plex@N-term		3	465.896	1.07	1.0542		1.07743	1.19193	1.20953
3	ENSP00000263100|ENSG00000121410	ATWSGAVLAGR	99	iTRAQ8plex@N-term		3	464.935	2.05	11.1428	1.75573	4.18539	5.01097			8.86322
3	ENSP00000263100|ENSG00000121410	ATWSGAVLAGR	99	iTRAQ8plex@N-term		2	696.897	20.19	27.5567	20.6005	23.6309	29.3969	13.1071	12.0805	27.6127
3	ENSP00000263100|ENSG00000121410	ATWSGAVLAGR	99	iTRAQ8plex@N-term		3	464.935	41.57	44.1075	84.444	35.0682	37.8499	38.0886	23.9571	60.7561
3	ENSP00000263100|ENSG00000121410	ATWSGAVLAGR	99	iTRAQ8plex@N-term		2	696.897	25.27	59.9099	28.3778	45.4695	61.7493	21.5273	19.469	59.8444
3	ENSP00000263100|ENSG00000121410	ATWSGAVLAGR	99	iTRAQ8plex@N-term		3	464.935	9.58	11.554	10.0922	3.64668	10.1922	0.790848	1.85377	12.0844
3	ENSP00000263100|ENSG00000121410	ATWSGAVLAGR	99	iTRAQ8plex@N-term		2	696.897	0.99	8.86578	7.53012	3.94712	4.77989	3.94261	11.3178	9.97745
3	ENSP00000263100|ENSG00000121410	ATWSGAVLAGR	99	iTRAQ8plex@N-term		3	464.934	51.34	36.18	37.4685	36.8294	44.1136	41.7521	38.2639	18.7698
3	ENSP00000263100|ENSG00000121410	ATWSGAVLAGR	99	iTRAQ8plex@N-term		2	696.897	179.35	161.661	140.094	151.814	154.039	143.074	148.577	117.177
3	ENSP00000263100|ENSG00000121410	ATWSGAVLAGR	99	iTRAQ8plex@N-term		3	464.934	260.34	249.507	203.807	234.03	232.317	234.219	226.701	230.059
3	ENSP00000263100|ENSG00000121410	ATWSGAVLAGR	99	iTRAQ8plex@N-term		2	696.897	259.37	237.71	167.679	253.278	234.555	222.531	262.934	255.575
3	ENSP00000263100|ENSG00000121410	ATWSGAVLAGR	99	iTRAQ8plex@N-term		3	464.934	50.23	39.6588	38.509	39.2329	37.2053	46.7182	40.9603	48.378
3	ENSP00000263100|ENSG00000121410	ATWSGAVLAGR	99	iTRAQ8plex@N-term		2	696.897	35.29	25.0793	30.4846	24.6565	19.8979	18.3407	28.1702	20.8767
3	ENSP00000263100|ENSG00000121410	ATWSGAVLAGR	99	iTRAQ8plex@N-term		3	464.934	12.89	3.48939	2.18491	7.42804	7.22456	4.16358	7.53038	2.01575
3	ENSP00000263100|ENSG00000121410	ATWSGAVLAGR	99	iTRAQ8plex@N-term		3	464.935	3.08	15.3385	17.6613	17.8708	7.16375	19.713	15.8236	10.3826
3	ENSP00000263100|ENSG00000121410	ATWSGAVLAGR	99	iTRAQ8plex@N-term		2	696.899	194.24	180.457	167.457	163.417	169.011	192.723	177.102	182.572
3	ENSP00000263100|ENSG00000121410	ATWSGAVLAGR	99	iTRAQ8plex@N-term		3	464.936	9.58	11.5118	12.8493	4.78627	5.97182	5.38474	8.44396	8.46817
3	ENSP00000263100|ENSG00000121410	ATWSGAVLAGR	99	iTRAQ8plex@N-term		2	696.896	38.32	46.2265	39.9396	26.0447	31.8051	12.8862	45.3331	32.88
3	ENSP00000263100|ENSG00000121410	ATWSGAVLAGR	99	iTRAQ8plex@N-term		3	464.934	121.51	129.36	104.238	101.154	155.51	63.5353	161.18	134.407
3	ENSP00000263100|ENSG00000121410	ATWSGAVLAGR	99	iTRAQ8plex@N-term		2	696.896	274.09	387.607	288.694	250.129	264.828	365.372	273.897	298.392
3	ENSP00000263100|ENSG00000121410	ATWSGAVLAGR	99	iTRAQ8plex@N-term		3	464.934	226.63	171.043	241.302	110.768	189.383	151.459	155.903	175.39
3	ENSP00000263100|ENSG00000121410	ATWSGAVLAGR	99	iTRAQ8plex@N-term		2	696.896	120.1	163.579	97.8526	89.5716	109.402	110.335	107.288	110.593
3	ENSP00000263100|ENSG00000121410	ATWSGAVLAGR	99	iTRAQ8plex@N-term		3	464.934	26.56	37.0866	31.5771	8.42259	37.4607	21.9576	23.3628	20.6538
3	ENSP00000263100|ENSG00000121410	ATWSGAVLAGR	99	iTRAQ8plex@N-term		3	464.934		16.9198	5.68336		13.1234		14.2625	5.55091
3	ENSP00000263100|ENSG00000121410	ATWSGAVLAGR	99	iTRAQ8plex@N-term		3	464.935	121.22	159.911	108.907	135.808	173.45	113.324	108.14	131.53
3	ENSP00000263100|ENSG00000121410	ATWSGAVLAGR	99	iTRAQ8plex@N-term		3	464.935	41.61	40.1965	46.4292	50.9499	41.6811	74.5723	33.9089	34.5716
3	ENSP00000263100|ENSG00000121410	ATWSGAVLAGR	99	iTRAQ8plex@N-term		2	696.899	108.1	68.2381	93.3787	74.1042	85.0163	93.32	95.305	68.6874
3	ENSP00000263100|ENSG00000121410	ATWSGAVLAGR	99	iTRAQ8plex@N-term		2	696.898	8.62		26.505	2.23773		6.52449	12.2402	5.55091
3	ENSP00000263100|ENSG00000121410	ATWSGAVLAGR	99	iTRAQ8plex@N-term; iTRAQ8plex(T)@2		4	425.004		5.45019	13.3565	4.77591	5.95965	5.68712	4.66547
3	ENSP00000263100|ENSG00000121410	ATWSGAVLAGR	99	iTRAQ8plex@N-term		3	464.935	28.72	37.1077	19.5601	30.7481	16.9789	19.0269	20.5511	24.7866
3	ENSP00000263100|ENSG00000121410	ATWSGAVLAGR	99	iTRAQ8plex@N-term		2	696.899	37.47	22.8022	20.9127	24.0039	17.8303	33.9134	21.2518	30.9453
3	ENSP00000263100|ENSG00000121410	ATWSGAVLAGR	99	iTRAQ8plex@N-term		2	696.898	32.87	53.5637	33.4108	36.0006	39.6256	53.5683	32.339	33.7714
3	ENSP00000263100|ENSG00000121410	ATWSGAVLAGR	99	iTRAQ8plex@N-term		2	696.899	22.41	20.6833	14.3449	18.71	18.6817	22.8881	18.6087	17.6454
3	ENSP00000263100|ENSG00000121410	ATWSGAVLAGR	99	iTRAQ8plex@N-term; Dehydrated(T)@2		3	458.932	6.43	2.90958		11.1576		3.53555	2.78509	3.32244
3	ENSP00000263100|ENSG00000121410	ATWSGAVLAGR	99	iTRAQ8plex@N-term		2	696.896	22.29	33.2388	9.45492	11.168	17.4654	3.15176	32.197	27.7343
3	ENSP00000263100|ENSG00000121410	ATWSGAVLAGRDAVLR	99	iTRAQ8plex@N-term	missed R-D@11	3	649.708	109.06	80.5932	95.8107	94.824	92.8125	100.112	69.4676	95.8443
3	ENSP00000263100|ENSG00000121410	ATWSGAVLAGRDAVLR	99	iTRAQ8plex@N-term	missed R-D@11	3	649.708	56.52	56.9687	58.7844	56.9586	78.0593	45.8459	52.3579	56.7448
3	ENSP00000263100|ENSG00000121410	ATWSGAVLAGRDAVLR	99	iTRAQ8plex@N-term	missed R-D@11	3	649.707	100.05	121.897	108.868	70.4679	137.242	70.9088	75.6498	88.2979
3	ENSP00000263100|ENSG00000121410	ATWSGAVLAGRDAVLR	99	iTRAQ8plex@N-term	missed R-D@11	4	487.532	50.13	49.7896	43.0608	45.8321	33.7389	32.2968	35.5321	30.7528
3	ENSP00000263100|ENSG00000121410	ATWSGAVLAGRDAVLR	99	iTRAQ8plex@N-term	missed R-D@11	3	649.707	81.12	74.9533	89.217	62.1489	83.1189	43.6478	46.6547	70.5512
3	ENSP00000263100|ENSG00000121410	ATWSGAVLAGRDAVLR	99	iTRAQ8plex@N-term	missed R-D@11	4	487.532	18.16	15.2542	20.5095	15.1979	16.9546	9.36224	16.9145	16.8249
3	ENSP00000263100|ENSG00000121410	ATWSGAVLAGRDAVLR	99	iTRAQ8plex@N-term	missed R-D@11	3	649.707	35.31	23.3504	67.1338	19.518	26.563	68.8037	34.0331	21.6769
3	ENSP00000263100|ENSG00000121410	ATWSGAVLAGRDAVLR	99	iTRAQ8plex@N-term	missed R-D@11	4	487.532	110.7	21.9273	209.387	57.4145	43.2622	108.823	57.0588	65.6081
3	ENSP00000263100|ENSG00000121410	ATWSGAVLAGRDAVLR	99	iTRAQ8plex@N-term	missed R-D@11	3	649.707	136.11	66.8465	183.415	57.9843	54.7072	161.368	113.213	84.3171
3	ENSP00000263100|ENSG00000121410	ATWSGAVLAGRDAVLR	99	iTRAQ8plex@N-term	missed R-D@11	3	649.707	445.47	481.715	576.893	209.549	407.944	449.597	353.556	224.336
3	ENSP00000263100|ENSG00000121410	ATWSGAVLAGRDAVLR	99	iTRAQ8plex@N-term	missed R-D@11	4	487.532	33.31	7.37937	82.5062	51.9341	36.6093	20.8295	37.4923	78.7864
3	ENSP00000263100|ENSG00000121410	ATWSGAVLAGRDAVLR	99	iTRAQ8plex@N-term	missed R-D@11	3	649.707	47.89	58.9295	49.0693	52.3899	60.3263	66.187	22.6532	27.7241
3	ENSP00000263100|ENSG00000121410	ATWSGAVLAGRDAVLR	99	iTRAQ8plex@N-term	missed R-D@11	3	649.708	9.56	13.7362	15.4374	5.38714	17.6844	5.33822	4.6566	4.43667
3	ENSP00000263100|ENSG00000121410	ATWSGAVLAGRDAVLR	99	iTRAQ8plex@N-term	missed R-D@11	4	487.533	2.13	1.99243	6.63275	4.47547	23.2183	0.407054	1.88925	0.800222
3	ENSP00000263100|ENSG00000121410	ATWSGAVLAGRDAVLR	99	iTRAQ8plex@N-term	missed R-D@11	3	649.708	9.68	1.31774	11.8349	15.5295	18.4263	6.62916	3.67206	10.9803
3	ENSP00000263100|ENSG00000121410	ATWSGAVLAGRDAVLR	99	iTRAQ8plex@N-term	missed R-D@11	3	649.709	17.09	14.3371	12.2641	13.6854	6.31237	15.1191	11.1226	19.651
3	ENSP00000263100|ENSG00000121410	ATWSGAVLAGRDAVLR	99	iTRAQ8plex@N-term	missed R-D@11	3	649.707	51.07	64.1267	62.816	46.837	76.0403	44.3224	40.9781	58.0515
3	ENSP00000263100|ENSG00000121410	ATWSGAVLAGRDAVLR	99	iTRAQ8plex@N-term	missed R-D@11	4	487.533	42.5	59.4988	40.6028	53.9646	58.2222	30.0871	38.4236	28.6358
3	ENSP00000263100|ENSG00000121410	ATWSGAVLAGRDAVLR	99	iTRAQ8plex@N-term	missed R-D@11	3	649.707	46.79	61.2487	51.5144	57.0312	52.5787	34.8671	43.0802	35.9897
3	ENSP00000263100|ENSG00000121410	ATWSGAVLAGRDAVLR	99	iTRAQ8plex@N-term	missed R-D@11	4	487.532	26.89	3.015	33.5929	26.2105	4.57312	11.1882	14.0408	15.6195
3	ENSP00000263100|ENSG00000121410	ATWSGAVLAGRDAVLR	99	iTRAQ8plex@N-term	missed R-D@11	3	649.706	288	284.675	347.504	235.781	296.134	203.911	286.19	191.537
3	ENSP00000263100|ENSG00000121410	ATWSGAVLAGRDAVLR	99	iTRAQ8plex@N-term	missed R-D@11	4	487.532	61.96	51.6029	83.7807	34.3119	92.0949	46.7996	66.6559	36.4152
3	ENSP00000263100|ENSG00000121410	ATWSGAVLAGRDAVLR	99	iTRAQ8plex@N-term	missed R-D@11	3	649.706	163.78	101.013	110.754	57.891	146.705	50.056	114.951	83.9017
3	ENSP00000263100|ENSG00000121410	ATWSGAVLAGRDAVLR	99	iTRAQ8plex@N-term	missed R-D@11	4	487.533	9.61	8.22272	6.0345	7.1794	9.59626	8.48998	15.0519	7.66795
3	ENSP00000263100|ENSG00000121410	ATWSGAVLAGRDAVLR	99	iTRAQ8plex@N-term	missed R-D@11	3	649.708	23.49	20.3671	28.4818	14.7214	20.5547	15.4913	16.8258	13.7051
3	ENSP00000263100|ENSG00000121410	CLAPLEGAR	96.66	iTRAQ8plex@N-term; Methylthio(C)@1		2	640.343	912.06	1118.06	817.597	1221.16	1200.3	765.087	1113.3	1120.51
3	ENSP00000263100|ENSG00000121410	CLAPLEGAR	96.19	iTRAQ8plex@N-term; Methylthio(C)@1		2	640.343	642.28	843.177	615.987	766.01	732.831	778.752	665.415	765.387
3	ENSP00000263100|ENSG00000121410	DETLPAPEFSPEPESGR	99	iTRAQ8plex@N-term	cleaved S-D@N-term	3	721.358	10.68	9.39288	67.472	41.6985		11.0137	18.8127	10.0787
3	ENSP00000263100|ENSG00000121410	DETLPAPEFSPEPESGR	99	iTRAQ8plex@N-term	cleaved S-D@N-term	2	1081.53	21.39	15.3491			6.22723	5.30333	9.39302	10.5852
3	ENSP00000263100|ENSG00000121410	EGDHEFLEVPEAQ	99	iTRAQ8plex@N-term	cleaved Q-E@C-term	2	902.023	17.18	5.24989	12.9794	13.385	14.814	2.76797	6.59019	6.04725
3	ENSP00000263100|ENSG00000121410	EGDHEFLEVPEAQ	99	iTRAQ8plex@N-term	cleaved Q-E@C-term	3	602.556							9.5172
3	ENSP00000263100|ENSG00000121410	EGETKAVK	99	iTRAQ8plex@N-term; iTRAQ8plex(K)@5; iTRAQ8plex(K)@8	missed K-A@5	2	887.544	1069.22	899.229	832.709	931.809	1035.73	1017.38	1046.29	884.043
3	ENSP00000263100|ENSG00000121410	ELIFVGPQHAGNYR	99	Glu->pyro-Glu@N-term	cleaved L-E@N-term	3	528.277					13.0748
3	ENSP00000263100|ENSG00000121410	ELIFVGPQHAGNYR	99	Glu->pyro-Glu@N-term	cleaved L-E@N-term	2	791.913		11.3642		15.8506	24.7143	10.6067	14.0851	1.8942
3	ENSP00000263100|ENSG00000121410	ELIFVGPQHAGNYR	98.34	Glu->pyro-Glu@N-term	cleaved L-E@N-term	2	791.911	6.47		13.3565	16.9902	6.54346	7.78054	9.35754	11.0613
3	ENSP00000263100|ENSG00000121410	ETLPAPEFSPEPESGR	99	Glu->pyro-Glu@N-term	cleaved D-E@N-term	2	862.915	5.33	5.26043		10.7225	11.5666	17.6196	9.21563	3.87956
3	ENSP00000263100|ENSG00000121410	ETLPAPEFSPEPESGR	99	Glu->pyro-Glu@N-term	cleaved D-E@N-term	2	862.915	10.56	21.8851		11.199		11.7464	9.30433	7.01967
3	ENSP00000263100|ENSG00000121410	FALVREDR	99	iTRAQ8plex@N-term	missed R-E@5	3	437.256		5.54507	7.79023	3.93676	4.88935	2.19809	1.87151
3	ENSP00000263100|ENSG00000121410	FALVREDR	99	iTRAQ8plex@N-term	missed R-E@5	3	437.256		6.82064		6.70284				3.01856
3	ENSP00000263100|ENSG00000121410	FALVREDR	99	iTRAQ8plex@N-term	missed R-E@5	3	437.257			2.80916		2.62711		1.89812	2.01575
3	ENSP00000263100|ENSG00000121410	FALVREDR	99	iTRAQ8plex@N-term	missed R-E@5	3	437.257	2.16		9.80606		1.31356			8.66063
3	ENSP00000263100|ENSG00000121410	FALVREDR	99	iTRAQ8plex@N-term	missed R-E@5	3	437.256	2.12	3.15204	5.21516	3.02509	2.45684		0.949059	1.91445
3	ENSP00000263100|ENSG00000121410	FALVREDR	99	iTRAQ8plex@N-term	missed R-E@5	3	437.256	2.11	4.1957	10.7294	2.79717	2.39602	1.17464		7.14122
3	ENSP00000263100|ENSG00000121410	FALVREDR	99	iTRAQ8plex@N-term	missed R-E@5	3	437.257		2.20327	3.97965	0.90131	1.26491		0.940189	3.32244
3	ENSP00000263100|ENSG00000121410	FALVREDR	99	iTRAQ8plex@N-term	missed R-E@5	2	655.38	15169.9	18693.3	14234.8	15860.4	17026.8	12452.1	16262.6	14812.4
3	ENSP00000263100|ENSG00000121410	FALVREDR	99	iTRAQ8plex@N-term	missed R-E@5	2	655.38	9805.54	10832.6	8644.48	9975.02	10412.2	8251.62	10934.1	9483.64
3	ENSP00000263100|ENSG00000121410	FALVREDR	99	iTRAQ8plex@N-term	missed R-E@5	2	655.381	1570.41	847.689	6846.69	1027.56	1048.77	947.784	786.832	565.362
3	ENSP00000263100|ENSG00000121410	GAAANLELIFVGPQHAGNYR	99	iTRAQ8plex@N-term	cleaved P-G@N-term	4	601.331	2.11	4.23787	8.06334		10.4841		3.79624	6.45242
3	ENSP00000263100|ENSG00000121410	GAAANLELIFVGPQHAGNYR	99	iTRAQ8plex@N-term	cleaved P-G@N-term	4	601.329	1.08		4.12271	1.74046	8.72056	5.82669	1.80055	3.31231
3	ENSP00000263100|ENSG00000121410	GAAANLELIFVGPQHAGNYR	99	iTRAQ8plex@N-term	cleaved P-G@N-term	4	601.328	10.78		34.2042	20.3883	12.0166
3	ENSP00000263100|ENSG00000121410	GAAANLELIFVGPQHAGNYR	99	iTRAQ8plex@N-term	cleaved P-G@N-term	3	801.436	7.44	10.3417	25.4515	6.25737	12.5518	2.38417	12.32
3	ENSP00000263100|ENSG00000121410	GHYTCRYRLHDNQNGWSGDSAPVELILSDETLPAPEFSPEPESGR	99	iTRAQ8plex@N-term; Methylthio(C)@5	cleaved G-G@N-term; missed R-Y@6; missed R-L@8	5	1073.9	10.76	1.20178	13.4476	10.0284	14.9113	3.94261	7.53038	3.82891
3	ENSP00000263100|ENSG00000121410	GVTFLLR	99	iTRAQ8plex@N-term		2	555.353	1843.79	1533.6	2423.67	2963.12	3477.3	2050.37	1504.05	1016.17
3	ENSP00000263100|ENSG00000121410	GVTFLLR	99	iTRAQ8plex@N-term		2	555.353	4319.48	2860.13	5203.2	7783.25	8428.09	4692.09	3423.33	2179.46
3	ENSP00000263100|ENSG00000121410	GVTFLLR	99	iTRAQ8plex@N-term		2	555.353	4228.75	2777.1	5099.26	2466.27	2365.73	4355.12	3351.87	2072.96
3	ENSP00000263100|ENSG00000121410	GVTFLLR	99	iTRAQ8plex@N-term		2	555.353	1497.18	1297.56	1739.91	897.788	1116.15	1454.8	1159.75	668.479
3	ENSP00000263100|ENSG00000121410	GVTFLLR	99	iTRAQ8plex@N-term		2	555.353	7294.17	5148.03	7256.86	4338.72	4616.09	7816	5629.3	3490.17
3	ENSP00000263100|ENSG00000121410	GVTFLLR	99	iTRAQ8plex@N-term		2	555.353	5539.72	4066.39	6017.43	3369.38	3777.38	5851.49	4568.89	2766.14
3	ENSP00000263100|ENSG00000121410	GVTFLLR	99	iTRAQ8plex@N-term		2	555.353	5031.45	3957.54	5536.03	2936.46	3325.12	5625.65	4383.3	3136.48
3	ENSP00000263100|ENSG00000121410	GVTFLLR	99	iTRAQ8plex@N-term		2	555.353	2305.36	2019.55	2388.49	1522.23	1656.13	2621.93	2140.62	1691.38
3	ENSP00000263100|ENSG00000121410	GVTFLLR	99	iTRAQ8plex@N-term		2	555.353	4483.94	3226.29	4417.19	2917.79	3020.75	4976.56	3942.6	2903.22
3	ENSP00000263100|ENSG00000121410	GVTFLLR	99	iTRAQ8plex@N-term		2	555.353	3037.75	2449.61	3298.06	2097.27	2175.02	3430.52	2715.99	1805.15
3	ENSP00000263100|ENSG00000121410	GVTFLLR	99	iTRAQ8plex@N-term		2	555.353	2194.74	1765.47	2373.2	1430.83	1509.69	2273.04	2084.02	1425.88
3	ENSP00000263100|ENSG00000121410	GVTFLLR	99	iTRAQ8plex@N-term		2	555.353	1350.33	1116	1551.88	760.716	873.746	1710.06	1098.37	816.196
3	ENSP00000263100|ENSG00000121410	GVTFLLR	99	iTRAQ8plex@N-term		2	555.353	813.55	611.454	797.712	566.717	463.114	1006.71	675.854	492.501
3	ENSP00000263100|ENSG00000121410	GVTFLLR	99	iTRAQ8plex@N-term		2	555.353	305.67	238.554	241.718	211.943	150.694	219.844	218.505	177.153
3	ENSP00000263100|ENSG00000121410	GVTFLLR	99	iTRAQ8plex@N-term		2	555.353	228.07	245.448	190.724	76.4456	146.449	155.855	210.993	161.088
3	ENSP00000263100|ENSG00000121410	GVTFLLR	99	iTRAQ8plex@N-term		2	555.352	153.24	77.2936	156.104	198.153	279.398	74.014	76.4924	110.653
3	ENSP00000263100|ENSG00000121410	GVTFLLR	99	iTRAQ8plex@N-term		2	555.352	52.89	98.4408	104.628	15.0426	73.5957	117.429	94.8793	88.5106
3	ENSP00000263100|ENSG00000121410	GVTFLLR	99	iTRAQ8plex@N-term		2	555.353	152.35	57.5485	51.0852	30.2923	22.7805	29.7847	86.9586	4.9634
3	ENSP00000263100|ENSG00000121410	GVTFLLR	99	iTRAQ8plex@N-term		2	555.353	21	56.0199	9.14279	8.83698	51.8368	21.1552	28.1968
3	ENSP00000263100|ENSG00000121410	GVTFLLR	99	iTRAQ8plex@N-term		2	555.352	54.3	64.3481	34.2302	63.9826	32.0605	72.0485	37.7317	41.3988
3	ENSP00000263100|ENSG00000121410	GVTFLLR	99	iTRAQ8plex@N-term		2	555.352	35.25	29.3488	47.2486	52.1827	38.981	25.6677	38.4768	34.5615
3	ENSP00000263100|ENSG00000121410	GVTFLLR	99	iTRAQ8plex@N-term		2	555.352	23.43	26.9347	43.1389	20.1811	4.85286	35.9952	15.5752	7.23239
3	ENSP00000263100|ENSG00000121410	GVTFLLR	99	iTRAQ8plex@N-term		2	555.352	37.55	13.7678	18.5327	31.5251	28.132	53.1612	41.8828	20.1676
3	ENSP00000263100|ENSG00000121410	GVTFLLR	99	iTRAQ8plex@N-term		2	555.351	21.56		40.8109	31.7427		50.5328	8.60362	42.3814
3	ENSP00000263100|ENSG00000121410	GVTFLLR	99	iTRAQ8plex@N-term		2	555.352	19.28	10.5947	22.7594	2.37241		6.1407	16.9766	12.8947
3	ENSP00000263100|ENSG00000121410	GVTFLLR	99	iTRAQ8plex@N-term		2	555.352	13.91	8.86578	15.5414	12.349	8.92732	16.1426	13.0207	12.8947
3	ENSP00000263100|ENSG00000121410	GVTFLLR	99	iTRAQ8plex@N-term		2	555.353	13.91	8.83416	17.1931	5.68758	6.71373	14.7354	15.9034	9.47098
3	ENSP00000263100|ENSG00000121410	GVTFLLR	99	iTRAQ8plex@N-term		2	555.352	10.72	4.61738	12.9534	16.1511		5.50104	9.39302	11.0917
3	ENSP00000263100|ENSG00000121410	GVTFLLR	99	iTRAQ8plex@N-term		2	555.352	5.31	7.40045	7.37406	10.65	3.92851	13.9445	11.1581	10.2712
3	ENSP00000263100|ENSG00000121410	GVTFLLR	99	iTRAQ8plex@N-term		2	555.352	3.14	9.84618	7.02291	15.2808		7.28045	2.74074
3	ENSP00000263100|ENSG00000121410	GVTFLLR	99	iTRAQ8plex@N-term		2	555.353		5.46073	13.1485	10.3495	5.69208	5.30333	9.41076	4.02137
3	ENSP00000263100|ENSG00000121410	GVTFLLR	99	iTRAQ8plex@N-term		2	555.352			6.9969				9.5172
3	ENSP00000263100|ENSG00000121410	GVTFLLR	99	iTRAQ8plex@N-term		2	555.352	5.33	5.18664	3.77156			5.41963	10.351	6.35113
3	ENSP00000263100|ENSG00000121410	GVTFLLR	99	iTRAQ8plex@N-term		2	555.351	3.19	4.17461	6.48969	4.04035	3.51498	3.48903	1.8449	1.81316
3	ENSP00000263100|ENSG00000121410	GVTFLLR	99	iTRAQ8plex@N-term		2	555.351	5.38	0.674685	2.67911	1.00491		2.43069	0.90471	3.01856
3	ENSP00000263100|ENSG00000121410	GVTFLLR	99	iTRAQ8plex@N-term		2	555.351	4.29	1.88701	2.54906	2.07198	1.20409			1.00281
3	ENSP00000263100|ENSG00000121410	GVTFLLR	99	iTRAQ8plex@N-term		2	555.352	3.23		1.36557	1.01527	1.07031	3.25643	5.65001
3	ENSP00000263100|ENSG00000121410	GVTFLLR	99	iTRAQ8plex@N-term		2	555.351	1.06	2.1611	1.22251		2.55414	1.09323	0.93132	0.800222
3	ENSP00000263100|ENSG00000121410	GVTFLLR	99	iTRAQ8plex@N-term		2	555.352	1.07	1.0542		5.43894	3.64877		0.949059	0.698928
3	ENSP00000263100|ENSG00000121410	GVTFLLR	99	iTRAQ8plex@N-term		2	555.352	2.16		4.16173	0.84951	2.3717	3.5937	0.886971	1.91445
3	ENSP00000263100|ENSG00000121410	GVTFLLR	99	iTRAQ8plex@N-term		2	555.351	2.12	3.15204	5.21516	2.98365	3.57579	3.40762	2.78509	4.33538
3	ENSP00000263100|ENSG00000121410	GVTFLLR	99	iTRAQ8plex@N-term		2	555.351			8.27143	3.00437		5.87321	4.6566	2.71468
3	ENSP00000263100|ENSG00000121410	GVTFLLR	99	iTRAQ8plex@N-term		2	555.352	3.19	4.1957	5.21516	0.839151	1.26491		0.940189	3.22115
3	ENSP00000263100|ENSG00000121410	GVTFLLR	99	iTRAQ8plex@N-term		2	555.352	2.11	4.29057	5.04609	5.21102	3.60012	0.837368	3.7785	5.03431
3	ENSP00000263100|ENSG00000121410	GVTFLLR	99	iTRAQ8plex@N-term		2	555.351	5.32	6.283	6.19057	7.30372	5.70424	8.40857	1.7562	3.61619
3	ENSP00000263100|ENSG00000121410	GVTFLLR	99	iTRAQ8plex@N-term		2	555.351	3.11	12.1549	4.38282	6.16413	8.58677	4.05891	8.47057	6.24983
3	ENSP00000263100|ENSG00000121410	GVTFLLR	99	iTRAQ8plex@N-term		2	555.352	5.36	2.87795	6.54171	5.06598	6.02047	4.51248	3.71641	6.13841
3	ENSP00000263100|ENSG00000121410	GVTFLLR	99	iTRAQ8plex@N-term		2	555.352	3.11	12.0705	9.78005	11.5513	7.00563	4.3264	5.60566	10.5751
3	ENSP00000263100|ENSG00000121410	GVTFLLR	99	iTRAQ8plex@N-term		2	555.351	12.81	11.185	17.0241	5.5529	10.9585	8.74584	11.2557	5.04444
3	ENSP00000263100|ENSG00000121410	GVTFLLR	99	iTRAQ8plex@N-term		2	555.351	6.35	11.7648	12.7583	6.9722	7.3097	2.68656	10.3953	7.36407
3	ENSP00000263100|ENSG00000121410	GVTFLLR	99	iTRAQ8plex@N-term		2	555.351	5.29	9.60372	11.4838	8.14287	7.17591	4.3264	5.60566	10.5751
3	ENSP00000263100|ENSG00000121410	GVTFLLR	99	iTRAQ8plex@N-term		2	555.351	5.29	9.6986	5.76139	11.6859	8.1854	6.40819	10.3421	5.94595
3	ENSP00000263100|ENSG00000121410	GVTFLLR	99	iTRAQ8plex@N-term		2	555.351	4.17	14.2738	8.28443	9.1167	15.0329	2.61677	8.48831	9.26839
3	ENSP00000263100|ENSG00000121410	GVTFLLR	99	iTRAQ8plex@N-term		2	555.351	4.23	8.54952	11.5358	9.26174	6.85968	9.17616	7.43282	9.0658
3	ENSP00000263100|ENSG00000121410	GVTFLLR	99	iTRAQ8plex@N-term		2	555.351	4.2	10.8371	10.1312	4.54799	16.5046	3.29132	15.114	14.9206
3	ENSP00000263100|ENSG00000121410	GVTFLLR	99	iTRAQ8plex@N-term		2	555.351	10.72	4.61738	13.2525	8.12215	5.94749	2.65167	11.3444	7.9617
3	ENSP00000263100|ENSG00000121410	GVTFLLR	99	iTRAQ8plex@N-term		2	555.351	12.83	9.98323	21.3549	4.43403	6.05696	3.75653	13.2336	6.14854
3	ENSP00000263100|ENSG00000121410	GVTFLLR	99	iTRAQ8plex@N-term		2	555.351	4.21	9.80402	4.39582	10.7121	5.80154	3.33784	2.77622	10.5751
3	ENSP00000263100|ENSG00000121410	GVTFLLR	99	iTRAQ8plex@N-term		2	555.351	3.19	4.20624	4.96806	7.27264	8.51379	4.66367	0.869232	3.92007
3	ENSP00000263100|ENSG00000121410	GVTFLLR	99	iTRAQ8plex@N-term		2	555.351	4.27	4.16407	2.34097	2.97329	7.44349	4.01239	9.41963	8.46817
3	ENSP00000263100|ENSG00000121410	GVTFLLR	99	iTRAQ8plex@N-term		2	555.351	3.17	6.47276	4.86402	5.22138	3.60012	0.604766	6.63454	2.8261
3	ENSP00000263100|ENSG00000121410	GVTFLLR	99	iTRAQ8plex@N-term		2	555.351	5.29	9.70914	4.69495	2.95257	4.88935	3.14013	5.64114	6.35113
3	ENSP00000263100|ENSG00000121410	GVTFLLR	99	iTRAQ8plex@N-term		2	555.351	1.05	3.23638	5.12412	5.16958	4.8407	1.89571	5.66774	3.12998
3	ENSP00000263100|ENSG00000121410	GVTFLLR	99	iTRAQ8plex@N-term		2	555.352	3.2	3.06771	5.21516	2.94221	5.01097	0.790848	3.78737	0.911645
3	ENSP00000263100|ENSG00000121410	GVTFLLR	99	iTRAQ8plex@N-term		2	555.351	5.35	3.94269	10.7034	3.8228	4.96232	1.02345	0.92245	5.43948
3	ENSP00000263100|ENSG00000121410	GVTFLLR	99	iTRAQ8plex@N-term		2	555.351	1.05	3.25746	3.90162	0.85987	2.43251	2.26787	1.86264	0.698928
3	ENSP00000263100|ENSG00000121410	GVTFLLR	99	iTRAQ8plex@N-term		2	555.351		2.18218	5.34522	1.90622	2.44467	1.02345	1.88038	3.11985
3	ENSP00000263100|ENSG00000121410	GVTFLLR	99	iTRAQ8plex@N-term		2	555.351	1.05	3.27855	2.36698	4.35115		0.872258	4.72756	4.33538
3	ENSP00000263100|ENSG00000121410	GVTFLLR	99	iTRAQ8plex@N-term		2	555.351	5.37	1.78159	3.91462	3.12868	1.14328			2.11704
3	ENSP00000263100|ENSG00000121410	GVTFLLR	99	iTRAQ8plex@N-term		2	555.351	2.12	3.17313	3.94063		3.92851		2.85605	1.11423
3	ENSP00000263100|ENSG00000121410	GVTFLLR	99	iTRAQ8plex@N-term		2	555.351	2.11	4.28003	5.16314	1.95802	1.14328	0.988559	2.82944	3.11985
3	ENSP00000263100|ENSG00000121410	GVTFLLR	99	iTRAQ8plex@N-term		2	555.351	1.04	3.32072		1.03599	2.49332	1.09323	0.93132	1.91445
3	ENSP00000263100|ENSG00000121410	GVTFLLR	99	iTRAQ8plex@N-term		2	555.352	1.06	2.14002	2.49704	3.13904	2.32305	2.19809	2.8117	2.11704
3	ENSP00000263100|ENSG00000121410	GVTFLLR	99	iTRAQ8plex@N-term		2	555.351	2.15	0.874982	5.51429		1.25274	1.13975	0.92245	5.54078
3	ENSP00000263100|ENSG00000121410	GVTFLLR	99	iTRAQ8plex@N-term		2	555.351		2.27706		1.11887			2.85605	1.11423
3	ENSP00000263100|ENSG00000121410	GVTFLLR	99	iTRAQ8plex@N-term		2	555.352	4.28	3.04662	1.14447				0.949059	2.11704
3	ENSP00000263100|ENSG00000121410	GVTFLLR	99	iTRAQ8plex@N-term		2	555.351	1.07	1.03311	1.27453	0.963469	2.5663		0.949059	2.21834
3	ENSP00000263100|ENSG00000121410	GVTFLLR	99	iTRAQ8plex@N-term		2	555.351		2.24544	1.14447	2.08234	2.51765		1.89812	1.11423
3	ENSP00000263100|ENSG00000121410	GVTFLLR	99	iTRAQ8plex@N-term		2	555.353	2.16		2.30195	13.2607			3.80511	1.81316
3	ENSP00000263100|ENSG00000121410	GVTFLLR	99	iTRAQ8plex@N-term		2	555.353	2.05	11.1534	1.62567	7.39696	8.39217	6.62916	7.47717	8.36688
3	ENSP00000263100|ENSG00000121410	GVTFLLR	99	iTRAQ8plex@N-term		2	555.351	35.31	22.8128	30.4586	30.1369	22.0142	21.9809	44.2332	34.8654
3	ENSP00000263100|ENSG00000121410	GVTFLLR	99	iTRAQ8plex@N-term		2	555.351	61.91	56.916	36.3631	59.3207	36.0863	73.7465	46.2201	56.603
3	ENSP00000263100|ENSG00000121410	GVTFLLR	99	iTRAQ8plex@N-term		2	555.352	54.69	23.2766	48.159	2.85933	18.1344	22.5392	23.3983	3.53516
3	ENSP00000263100|ENSG00000121410	GVTFLLR	99	iTRAQ8plex@N-term		2	555.351	37.61	7.84321	33.814	9.50001	4.7434	23.6789	13.8634	10.0787
3	ENSP00000263100|ENSG00000121410	GVTFLLR	99	iTRAQ8plex@N-term		2	555.352	13.91	9.44559	49.1474	8.88878	4.23257	9.02497	10.2889	10.0686
3	ENSP00000263100|ENSG00000121410	GVTFLLR	99	iTRAQ8plex@N-term		2	555.352	33.3	8.30706	25.9588	31.4422	22.2696	40.3914	47.7545	32.3634
3	ENSP00000263100|ENSG00000121410	GVTFLLR	99	iTRAQ8plex@N-term		2	555.352	6.44	2.6144	17.3752	14.5453	7.97864	7.21067	16.0098	13.7051
3	ENSP00000263100|ENSG00000121410	GVTFLLR	99	iTRAQ8plex@N-term		2	555.352	10.65	12.6503	7.244	2.70393	9.02462		9.49059	10.0686
3	ENSP00000263100|ENSG00000121410	GVTFLLR	99	iTRAQ8plex@N-term		2	555.352	5.32	6.21975	10.3523	8.46403		4.39618	7.53038	2.92739
3	ENSP00000263100|ENSG00000121410	GVTFLLR	99	iTRAQ8plex@N-term		2	555.352		6.72577	5.0721				7.61021
3	ENSP00000263100|ENSG00000121410	GVTFLLR	99	iTRAQ8plex@N-term		2	555.352	2.09	6.46222	10.4303	6.10197	3.47849	2.1632	2.80283	6.13841
3	ENSP00000263100|ENSG00000121410	GVTFLLR	99	iTRAQ8plex@N-term		2	555.352	9.7		4.01867	5.40786		3.37273	4.68321	5.2369
3	ENSP00000263100|ENSG00000121410	GVTFLLR	99	iTRAQ8plex@N-term		2	555.351	5.37	1.71834	8.11536	2.95257	0.960842	3.25643	5.65001
3	ENSP00000263100|ENSG00000121410	GVTFLLR	99	iTRAQ8plex@N-term		2	555.351	4.27	4.14299	3.69353	4.20611	2.20142	3.60533	0.895841	0.597634
3	ENSP00000263100|ENSG00000121410	GVTFLLR	99	iTRAQ8plex@N-term		2	555.352	2.13	2.01351	5.34522	1.95802	1.07031	2.38417	0.90471	3.11985
3	ENSP00000263100|ENSG00000121410	GVTFLLR	99	iTRAQ8plex@N-term		2	555.351	4.25	6.43059	2.19791	2.12378		4.84976	1.82716
3	ENSP00000263100|ENSG00000121410	GVTFLLR	99	iTRAQ8plex@N-term		2	555.351	18.32		12.5372	2.39313	11.3598	29.0985	6.13784	23.7636
3	ENSP00000263100|ENSG00000121410	GVTFLLR	99	iTRAQ8plex@N-term		2	555.352		1.11745	1.27453	1.01527	1.13112	2.31439	1.86264
3	ENSP00000263100|ENSG00000121410	GVTFLLR	99	iTRAQ8plex@N-term		2	555.35	1.04	4.34328	6.52871	2.88005	4.81637	4.69856	1.81829	5.33819
3	ENSP00000263100|ENSG00000121410	GVTFLLR	99	iTRAQ8plex@N-term		2	555.352	493.08	456.73	353.187	338.188	334.385	466.112	406.862	463.227
3	ENSP00000263100|ENSG00000121410	GVTFLLR	99	iTRAQ8plex@N-term		2	555.352	3.15	8.52844	18.2466	16.4101	16.9424	8.86214	7.45056	4.51771
3	ENSP00000263100|ENSG00000121410	GVTFLLR	99	iTRAQ8plex@N-term		2	555.352		14.6955	2.92621	3.06653	3.29605	8.64117		6.341
3	ENSP00000263100|ENSG00000121410	GVTFLLR	99	iTRAQ8plex@N-term		2	555.351	4.28	2.95175	6.71078	0.745912	2.25007	5.72201	5.59679	6.65501
3	ENSP00000263100|ENSG00000121410	GVTFLLR	99	iTRAQ8plex@N-term		2	555.352	2.13	2.0346	3.90162	2.99401	5.01097	1.02345	0.92245	3.01856
3	ENSP00000263100|ENSG00000121410	GVTFLLR	99	iTRAQ8plex@N-term		2	555.352	6.4	5.99837	18.7668	7.75955	9.66924	6.36167	10.3332	8.36688
3	ENSP00000263100|ENSG00000121410	GVTFLLR	99	iTRAQ8plex@N-term		2	555.353	1.06	2.11893	3.97965	0.942749		2.26787	2.82057
3	ENSP00000263100|ENSG00000121410	GVTFLLR	99	iTRAQ8plex@N-term		2	555.351	2.11	4.31166	3.73255	3.04581	3.57579	3.25643	4.69208	1.91445
3	ENSP00000263100|ENSG00000121410	GVTFLLR	99	iTRAQ8plex@N-term		2	555.351	1.07	1.01203	2.58807	2.96293	7.56511	1.8143	5.65888	6.84747
3	ENSP00000263100|ENSG00000121410	GVTFLLR	99	iTRAQ8plex@N-term		2	555.352	3.23		2.60108	5.45966		2.43069	0.91358
3	ENSP00000263100|ENSG00000121410	GVTFLLR	99	iTRAQ8plex@N-term		2	555.352	3.2	3.15204		3.3048	1.08247	1.05834	1.88038
3	ENSP00000263100|ENSG00000121410	GVTFLLR	99	iTRAQ8plex@N-term		2	555.351	1.04	3.32072		3.22192	3.63661	2.01201	4.71869	0.911645
3	ENSP00000263100|ENSG00000121410	GVTFLLR	99	iTRAQ8plex@N-term		2	555.352	47.99	48.6511	53.4652	67.8676	57.7235	75.5143	47.1691	47.0409
3	ENSP00000263100|ENSG00000121410	GVTFLLR	99	iTRAQ8plex@N-term		2	555.352	16	15.6548	5.72237		5.89884	11.9325	4.55016	4.52784
3	ENSP00000263100|ENSG00000121410	GVTFLLR	99	iTRAQ8plex@N-term		2	555.352	4.3	0.506014	18.0125	2.18594	11.3112	5.45452	5.60566	3.72762
3	ENSP00000263100|ENSG00000121410	GVTFLLR	99	iTRAQ8plex@N-term		2	555.352		4.48033	3.75856	2.06162		1.25605		0.901516
3	ENSP00000263100|ENSG00000121410	GVTFLLR	99	iTRAQ8plex@N-term		2	555.352		9.93052	16.985	10.2874	2.54198	15.9216	2.59883	3.01856
3	ENSP00000263100|ENSG00000121410	GVTFLLR	99	iTRAQ8plex@N-term		2	555.353	4.29	1.84484	5.17615	6.46457		7.35023	1.79168
3	ENSP00000263100|ENSG00000121410	GVTFLLR	99	iTRAQ8plex@N-term		2	555.352	3.08	15.5178	7.03592	3.01473			9.5172
3	ENSP00000263100|ENSG00000121410	GVTFLLR	99	iTRAQ8plex@N-term		2	555.352	4.3	0.759021	2.67911	1.00491		1.17464	0.93132	0.901516
3	ENSP00000263100|ENSG00000121410	GVTFLLR	99	iTRAQ8plex@N-term		2	555.352	2.16		4.04468	4.23719	1.09463		0.949059
3	ENSP00000263100|ENSG00000121410	GVTFLLR	99	iTRAQ8plex@N-term		2	555.351	2.13	1.99243	6.7498	1.80262	3.75823	0.907149	2.82944	4.33538
3	ENSP00000263100|ENSG00000121410	GVTFLLR	99	iTRAQ8plex@N-term		2	555.352	1.05	3.29963	1.09245	1.01527	1.25274		0.949059	2.01575
3	ENSP00000263100|ENSG00000121410	GVTFLLR	99	iTRAQ8plex@N-term		2	555.351		1.11745	1.31354		2.55414	1.09323	0.93132	1.00281
3	ENSP00000263100|ENSG00000121410	GVTFLLR	99	iTRAQ8plex@N-term		2	555.351	2.16		1.27453	3.28408		1.17464	0.92245	2.11704
3	ENSP00000263100|ENSG00000121410	GVTFLLR	99	iTRAQ8plex@N-term		2	555.352	10.45	32.9436	14.7481	20.5229	29.4942	13.8282	18.7506	16.1057
3	ENSP00000263100|ENSG00000121410	GVTFLLR	98.89	iTRAQ8plex@N-term		2	555.351	40.07	88.6789	69.5008	78.5901	80.504	53.0915	54.0609	90.0402
3	ENSP00000263100|ENSG00000121410	GVTFLLR	98.67	iTRAQ8plex@N-term		2	555.352	10.67	10.2468	15.3594	14.5556	8.87867	39.7052	14.5641	9.77486
3	ENSP00000263100|ENSG00000121410	GVTFLLR	97.21	iTRAQ8plex@N-term		2	555.352	5.17	22.0748	11.8219	10.6085		11.7464	9.32207
3	ENSP00000263100|ENSG00000121410	GVTFLLR	97.21	iTRAQ8plex@N-term		2	555.352	2.1	5.35531	8.77864	15.1254	1.67843	3.15176	6.59906	3.12998
3	ENSP00000263100|ENSG00000121410	GVTFLLR	97.21	iTRAQ8plex@N-term		2	555.352	6.35	11.807	10.1182	2.90077		3.75653		5.83453
3	ENSP00000263100|ENSG00000121410	GVTFLLR	97.21	iTRAQ8plex@N-term		2	555.352	4.27	3.95323	14.8522	4.80699	3.62444	0.453574	8.53266	6.55372
3	ENSP00000263100|ENSG00000121410	GVTFLLR	97.21	iTRAQ8plex@N-term		2	555.352	3.2	3.08879	3.94063		3.92851			3.32244
3	ENSP00000263100|ENSG00000121410	GVTFLLR	97.21	iTRAQ8plex@N-term		2	555.351	2.13	2.07676	1.14447	2.08234	2.38386	2.11668	3.76963
3	ENSP00000263100|ENSG00000121410	GVTFLLR	97.21	iTRAQ8plex@N-term		2	555.351	1.07	1.01203	2.62709	2.07198	1.20409		1.89812	0.800222
3	ENSP00000263100|ENSG00000121410	GVTFLLRR	99	iTRAQ8plex@N-term	missed R-R@7	3	422.604		11.3748		21.4242	25.067
3	ENSP00000263100|ENSG00000121410	GVTFLLRR	98.54	iTRAQ8plex@N-term	missed R-R@7	3	422.604	5.17	22.1803	5.25418		25.5535	9.83907	23.6112
3	ENSP00000263100|ENSG00000121410	HQFLLTGDTQGR	99	iTRAQ8plex@N-term		4	419.981	1034.23	1178.92	1017.54	756.085	775.801	725.51	833.07	937.323
3	ENSP00000263100|ENSG00000121410	HQFLLTGDTQGR	99	iTRAQ8plex@N-term		2	838.955	533.4	631.874	609.836	566.903	567.262	547.371	581.684	728.719
3	ENSP00000263100|ENSG00000121410	HQFLLTGDTQGR	99	iTRAQ8plex@N-term		2	838.955	585.45	817.56	374.672	451.898	539.166	451.609	543.358	692.82
3	ENSP00000263100|ENSG00000121410	HQFLLTGDTQGR	99	iTRAQ8plex@N-term		2	838.955	292.15	413.034	311.18	338.685	312.395	314.99	402.907	327.736
3	ENSP00000263100|ENSG00000121410	HQFLLTGDTQGR	99	iTRAQ8plex@N-term		4	419.981	556.88	428.773	164.349	396.483	395.332	225.822	364.084	448.337
3	ENSP00000263100|ENSG00000121410	HQFLLTGDTQGR	99	iTRAQ8plex@N-term		4	419.981	64.89	83.0179	158.289	103.288	92.7395	140.259	113.311	176.424
3	ENSP00000263100|ENSG00000121410	HQFLLTGDTQGR	99	iTRAQ8plex@N-term		3	559.64	237.64	258.457	42.5666	161.79	172.891	101.147	104.334	207.936
3	ENSP00000263100|ENSG00000121410	HQFLLTGDTQGR	99	iTRAQ8plex@N-term		2	838.956	3749.29	4153.59	3280	3680.12	3739.15	2752.53	3448.35	3874.51
3	ENSP00000263100|ENSG00000121410	HQFLLTGDTQGR	99	iTRAQ8plex@N-term		3	559.639	22871.8	23994.4	20375.7	21120.9	20427.4	16563.5	21575.4	21239.4
3	ENSP00000263100|ENSG00000121410	HQFLLTGDTQGR	99	iTRAQ8plex@N-term		3	559.639	16327.2	19613.8	16874.5	17368	18254.6	13294.3	17787.6	18737.4
3	ENSP00000263100|ENSG00000121410	HQFLLTGDTQGR	99	iTRAQ8plex@N-term		4	419.981	4521.4	5044.18	4327.6	4113.23	4611.71	3353.73	4244.56	4373.89
3	ENSP00000263100|ENSG00000121410	HQFLLTGDTQGR	99	iTRAQ8plex@N-term		2	838.956	4850.4	5543.55	4105.65	4816.85	4659.27	3442.29	4641.95	5276.74
3	ENSP00000263100|ENSG00000121410	HQFLLTGDTQGR	99	iTRAQ8plex@N-term		2	838.956	6092.7	6360.23	5208.06	5675.48	5872.55	4848.08	6084.41	6814.45
3	ENSP00000263100|ENSG00000121410	HQFLLTGDTQGR	99	iTRAQ8plex@N-term		3	559.639	26211.6	30088.3	23482.2	24617	25408.7	20134.3	23900.2	24688.2
3	ENSP00000263100|ENSG00000121410	HQFLLTGDTQGR	99	iTRAQ8plex@N-term		4	419.981	3809.57	4267.19	3393.26	3258	3523.53	2809.97	3359.23	3436.34
3	ENSP00000263100|ENSG00000121410	HQFLLTGDTQGR	99	iTRAQ8plex@N-term		2	838.956	3663.31	3688.31	3445.66	3193.87	3487.05	2465.37	3552.48	3931.96
3	ENSP00000263100|ENSG00000121410	HQFLLTGDTQGR	99	iTRAQ8plex@N-term		2	838.956	3440.63	4226.81	3188.64	3057.82	3746.64	2750.92	3331.45	4262.28
3	ENSP00000263100|ENSG00000121410	HQFLLTGDTQGR	99	iTRAQ8plex@N-term		3	559.639	1151.55	1632.7	1128.62	1037.99	1009.95	1029.87	1070	824.259
3	ENSP00000263100|ENSG00000121410	HQFLLTGDTQGR	99	iTRAQ8plex@N-term		3	559.639	16736.1	17741	14664.8	14118.4	15134.1	11463.4	16326.3	16014.6
3	ENSP00000263100|ENSG00000121410	HQFLLTGDTQGR	99	iTRAQ8plex@N-term		4	419.981	2223.26	2271.99	1763.4	1867.46	2141.13	1997.84	1982.05	2103.15
3	ENSP00000263100|ENSG00000121410	HQFLLTGDTQGR	99	iTRAQ8plex@N-term		2	838.956	1639.29	1636.48	1547.16	1242.47	1763.11	896.577	1508.03	1680.44
3	ENSP00000263100|ENSG00000121410	HQFLLTGDTQGR	99	iTRAQ8plex@N-term		2	838.956	1065.39	1297.76	949.563	748.46	1104.57	789.731	1188.83	1537.02
3	ENSP00000263100|ENSG00000121410	HQFLLTGDTQGR	99	iTRAQ8plex@N-term		3	559.639	3380.07	4253.61	2947.97	3021.51	3641.09	2705.4	3551.41	3251.49
3	ENSP00000263100|ENSG00000121410	HQFLLTGDTQGR	99	iTRAQ8plex@N-term		3	559.639	1683.53	2187.94	1648.13	1596.8	1955.13	1688.67	1646.64	1734.04
3	ENSP00000263100|ENSG00000121410	HQFLLTGDTQGR	99	iTRAQ8plex@N-term		3	559.639	1436.57	1778.51	1317.19	1472.76	1635.2	1184.89	1470.54	1572.8
3	ENSP00000263100|ENSG00000121410	HQFLLTGDTQGR	99	iTRAQ8plex@N-term		3	559.639	373.1	616.599	438.477	492.353	490.419	473.101	510.292	480.093
3	ENSP00000263100|ENSG00000121410	HQFLLTGDTQGR	99	iTRAQ8plex@N-term		3	559.639	464.12	557.068	386.247	438.13	455.804	364.662	523.41	473.326
3	ENSP00000263100|ENSG00000121410	HQFLLTGDTQGR	99	iTRAQ8plex@N-term		3	559.639	476.97	676.677	358.351	411.215	426.577	354.253	445.978	341.816
3	ENSP00000263100|ENSG00000121410	HQFLLTGDTQGR	99	iTRAQ8plex@N-term		2	838.956	520.82	708.156	303.312	649.627	534.703	575.551	552.006	641.697
3	ENSP00000263100|ENSG00000121410	HQFLLTGDTQGR	99	iTRAQ8plex@N-term		3	559.639	783.76	911.362	692.29	776.017	609.843	555.047	639.453	761.011
3	ENSP00000263100|ENSG00000121410	HQFLLTGDTQGR	99	iTRAQ8plex@N-term		4	419.981	901.75	1182.83	649.554	663.592	977.091	508.573	931.834	804.496
3	ENSP00000263100|ENSG00000121410	HQFLLTGDTQGR	99	iTRAQ8plex@N-term		4	419.981	531.77	689.127	582.72	502.226	510.523	399.913	545.15	678.001
3	ENSP00000263100|ENSG00000121410	HQFLLTGDTQGR	99	iTRAQ8plex@N-term		4	419.981	381.06	348.643	288.681	284.223	280.542	230.788	345.404	285.507
3	ENSP00000263100|ENSG00000121410	HQFLLTGDTQGR	99	iTRAQ8plex@N-term		3	559.639	282.03	457.552	409.774	299.587	324.509	345.17	332.765	444.133
3	ENSP00000263100|ENSG00000121410	HQFLLTGDTQGR	99	iTRAQ8plex@N-term		3	559.64	440.74	525.516	486.272	518.657	479.095	492.768	423.662	420.542
3	ENSP00000263100|ENSG00000121410	HQFLLTGDTQGRYR	99	iTRAQ8plex@N-term	missed R-Y@12	4	499.772	18.14	129.36	43.464	19.891	105.194	12.0139	29.1902	33.5384
3	ENSP00000263100|ENSG00000121410	HQFLLTGDTQGRYR	99	iTRAQ8plex@N-term	missed R-Y@12	4	499.772	21.33	20.9258	5.0721	5.32498		5.50104	9.41076	3.00843
3	ENSP00000263100|ENSG00000121410	HQFLLTGDTQGRYR	99	iTRAQ8plex@N-term	missed R-Y@12	4	499.772	1.01	6.64143	4.99407	1.8337	4.95016	2.91916	8.49718	4.84185
3	ENSP00000263100|ENSG00000121410	HQFLLTGDTQGRYR	99	iTRAQ8plex@N-term	missed R-Y@12	4	499.773	17.99	33.3126	25.7897	22.8746	12.5639	10.6183	33.971	28.4737
3	ENSP00000263100|ENSG00000121410	HQFLLTGDTQGRYR	99	iTRAQ8plex@N-term	missed R-Y@12	4	499.773	21.29	25.1847	21.9271	30.6342	18.0249	24.2255	17.6064	28.2711
3	ENSP00000263100|ENSG00000121410	HQFLLTGDTQGRYR	99	iTRAQ8plex@N-term	missed R-Y@12	4	499.771	14.89	19.0704	10.4173	15.6538	15.9573	3.60533	11.3089	15.5993
3	ENSP00000263100|ENSG00000121410	IFFHLNAVALGDGGHYT	97.98	iTRAQ8plex@N-term; iTRAQ8plex(Y)@16	cleaved T-C@C-term	4	610.836	33.3	8.52844	12.7843	10.5982		11.758	9.26885	21.1502
3	ENSP00000263100|ENSG00000121410	IFFHLNAVALGDGGHYTCR	99	iTRAQ8plex@N-term; iTRAQ8plex(Y)@16; No Methylthio(C)@18		5	540.693	54.74	17.974	25.5556	20.2847	23.8386	21.9809	28.1259	18.1215
3	ENSP00000263100|ENSG00000121410	IFFHLNAVALGDGGHYTCR	99	iTRAQ8plex@N-term; iTRAQ8plex(Y)@16; No Methylthio(C)@18		5	540.693		22.2751	25.3865	21.186		24.2604	9.10032	10.0686
3	ENSP00000263100|ENSG00000121410	LELHVDGPPPRPQLR	99	iTRAQ8plex@N-term		4	507.797	2218.11	1798.67	1204.09	1830.32	2121.59	1760.57	1618.87	1747.01
3	ENSP00000263100|ENSG00000121410	LELHVDGPPPRPQLR	99	iTRAQ8plex@N-term		4	507.797	1712.11	2350.53	1413.15	1456.71	1730.19	1196.31	1605.25	1972.27
3	ENSP00000263100|ENSG00000121410	LELHVDGPPPRPQLR	99	iTRAQ8plex@N-term		3	676.728	1013.5	982.689	916.776	1532.04	896.186	1007.34	904.409	1054.24
3	ENSP00000263100|ENSG00000121410	LELHVDGPPPRPQLR	99	iTRAQ8plex@N-term		4	507.797	1389.3	1542.96	1320.79	1168.74	1627.5	1176.75	1265.54	1511.89
3	ENSP00000263100|ENSG00000121410	LELHVDGPPPRPQLR	99	iTRAQ8plex@N-term		4	507.797	1117.83	1443.15	1027.15	1085.26	1123.47	1104.34	1203.9	1153.51
3	ENSP00000263100|ENSG00000121410	LELHVDGPPPRPQLR	99	iTRAQ8plex@N-term		4	507.796	564	808.779	1013.16	645.794	743.108	687.968	675.712	1010.71
3	ENSP00000263100|ENSG00000121410	LELHVDGPPPRPQLR	99	iTRAQ8plex@N-term		4	507.797	664.26	796.445	526.77	598.822	729.291	734.616	580.771	685.729
3	ENSP00000263100|ENSG00000121410	LELHVDGPPPRPQLR	99	iTRAQ8plex@N-term		4	507.798	271.83	285.887	350.313	271.74	244.772	377.258	304.08	314.832
3	ENSP00000263100|ENSG00000121410	LELHVDGPPPRPQLR	99	iTRAQ8plex@N-term		4	507.797	86.73	50.5697	651.089	27.6091	50.2192
3	ENSP00000263100|ENSG00000121410	LELHVDGPPPRPQLR	99	iTRAQ8plex@N-term		4	507.797	246.33	137.889	1341.09	126.142	54.4518	104.659	135.982	72.7797
3	ENSP00000263100|ENSG00000121410	LELHVDGPPPRPQLR	99	iTRAQ8plex@N-term		4	507.797	166.47	157.17	1859.02	207.54	157.225	149.435	66.8865	60.7156
3	ENSP00000263100|ENSG00000121410	LELHVDGPPPRPQLR	99	iTRAQ8plex@N-term		4	507.797	178.41	258.752	1552.19	244.338	104.622	55.3244	78.0446
3	ENSP00000263100|ENSG00000121410	LELHVDGPPPRPQLR	99	iTRAQ8plex@N-term		2	1014.59	37.57	12.3868	102.769	22.8435	17.4898	13.9445	52.9788	9.61279
3	ENSP00000263100|ENSG00000121410	LELHVDGPPPRPQLR	99	iTRAQ8plex@N-term		2	1014.59	42.9	17.5313	109.284	60.4499	45.8285	60.7441	17.9789	32.2419
3	ENSP00000263100|ENSG00000121410	LELHVDGPPPRPQLR	99	iTRAQ8plex@N-term		4	507.797	287.91	293.246	1831.05	139.662	90.5138	139.096	175.301	96.8066
3	ENSP00000263100|ENSG00000121410	LELHVDGPPPRPQLR	99	iTRAQ8plex@N-term		4	507.797	187.14	247.103	1252.87	242.566	99.7695	105.904	55.2849	32.0697
3	ENSP00000263100|ENSG00000121410	LELHVDGPPPRPQLR	99	iTRAQ8plex@N-term		4	507.797	185.32	99.7058	1471.35	163.572	38.0931	85.0975	27.0437	53.5743
3	ENSP00000263100|ENSG00000121410	LELHVDGPPPRPQLR	99	iTRAQ8plex@N-term		4	507.797	86.64	60.0364	765.51	11.0436	35.2228	47.8579	27.7445	7.03993
3	ENSP00000263100|ENSG00000121410	LELHVDGPPPRPQLR	99	iTRAQ8plex@N-term		4	507.797	641.47	702.821	745.547	622.132	761.826	629.445	746.484	822.162
3	ENSP00000263100|ENSG00000121410	LELHVDGPPPRPQLR	99	iTRAQ8plex@N-term		2	1014.59	60.23	7.67454	282.256	48.5568	19.8615	65.0356	52.1894	4.57848
3	ENSP00000263100|ENSG00000121410	LELHVDGPPPRPQLR	99	iTRAQ8plex@N-term		4	507.797	42.96	11.9757	448.114	157.822	164.207	17.7127	28.2234	5.01405
3	ENSP00000263100|ENSG00000121410	LELHVDGPPPRPQLR	99	iTRAQ8plex@N-term		4	507.798	2413.64	2069.19	1887.72	2084.48	2090.62	1919.35	1762.94	2046.66
3	ENSP00000263100|ENSG00000121410	LELHVDGPPPRPQLR	99	iTRAQ8plex@N-term		3	676.728	1140.39	1448.75	923.942	1216.18	1060.5	1158.74	1356.96	1175.72
3	ENSP00000263100|ENSG00000121410	LELHVDGPPPRPQLR	99	iTRAQ8plex@N-term		3	676.728	1548.74	1871.48	1888.19	1718.01	1643.53	1741.56	1722.93	1679.54
3	ENSP00000263100|ENSG00000121410	LELHVDGPPPRPQLR	99	iTRAQ8plex@N-term		4	507.798	2555.2	2913.95	2648.82	2307.42	2808.07	2204.09	2522.21	2570.26
3	ENSP00000263100|ENSG00000121410	LELHVDGPPPRPQLR	99	iTRAQ8plex@N-term		2	1014.59	1302.21	1193.15	1154.62	1206.05	1107.06	1641.73	1317.46	1409.62
3	ENSP00000263100|ENSG00000121410	LELHVDGPPPRPQLR	99	iTRAQ8plex@N-term		4	507.798	1055.15	1130.23	914.448	949.318	1255.18	1043.51	980.892	1400.63
3	ENSP00000263100|ENSG00000121410	LELHVDGPPPRPQLR	99	iTRAQ8plex@N-term		4	507.798	815.85	933.195	590.523	868.241	727.881	777.298	684.343	806.755
3	ENSP00000263100|ENSG00000121410	LELHVDGPPPRPQLR	99	iTRAQ8plex@N-term		2	1014.59	474.99	546.938	468.272	540.278	516.216	556.361	519.206	577.831
3	ENSP00000263100|ENSG00000121410	LELHVDGPPPRPQLR	99	iTRAQ8plex@N-term		2	1014.59	938.6	933.775	661.701	848.941	1195.52	1018.41	818.124	906.074
3	ENSP00000263100|ENSG00000121410	LELHVDGPPPRPQLR	99	iTRAQ8plex@N-term		2	1014.59	641.63	798.574	435.941	673.32	616.69	576.284	606.191	630.17
3	ENSP00000263100|ENSG00000121410	LELHVDGPPPRPQLR	99	iTRAQ8plex@N-term		2	1014.59	497.22	475.01	462.758	425.998	586.418	498.815	387.154	538.094
3	ENSP00000263100|ENSG00000121410	LELHVDGPPPRPQLR	99	iTRAQ8plex@N-term		2	1014.59	1240.62	1102.76	1015.25	1093.24	1248.29	1002.52	1262.21	1273.92
3	ENSP00000263100|ENSG00000121410	LELHVDGPPPRPQLR	99	iTRAQ8plex@N-term		2	1014.59	1351.67	1424.96	1230.79	1219.88	1094.74	1272.94	1193.73	1131.35
3	ENSP00000263100|ENSG00000121410	LELHVDGPPPRPQLR	99	iTRAQ8plex@N-term		3	676.728	2312.12	2324.96	2119.2	2490.02	2380.4	1960.96	2146.66	2631.92
3	ENSP00000263100|ENSG00000121410	LELHVDGPPPRPQLR	99	iTRAQ8plex@N-term		4	507.798	1659.26	1799.53	1670.24	1949.82	2660.88	2024.28	1503.07	1943.01
3	ENSP00000263100|ENSG00000121410	LELHVDGPPPRPQLR	99	iTRAQ8plex@N-term		2	1014.59	988.71	1209.1	776.37	1376.67	1212.61	907.94	1082.24	1245.63
3	ENSP00000263100|ENSG00000121410	LELHVDGPPPRPQLR	99	iTRAQ8plex@N-term		3	676.728	1210.3	1233.41	934.867	1254.34	1110.16	1204.73	1104.81	1388.16
3	ENSP00000263100|ENSG00000121410	LELHVDGPPPRPQLR	99	iTRAQ8plex@N-term		3	676.728	802.78	1060.39	707.103	882.061	852.96	909.3	749.384	952.153
3	ENSP00000263100|ENSG00000121410	LELHVDGPPPRPQLR	99	iTRAQ8plex@N-term		2	1014.59	845.42	881.75	821.72	876.021	835.045	831.89	757.5	853.938
3	ENSP00000263100|ENSG00000121410	LELHVDGPPPRPQLR	99	iTRAQ8plex@N-term		4	507.797	566.99	609.567	427.292	562.573	529.108	537.486	563.457	482.959
3	ENSP00000263100|ENSG00000121410	LELHVDGPPPRPQLR	99	iTRAQ8plex@N-term		2	1014.59	541.67	443.468	516.119	444.874	463.004	347.624	405.763	499.835
3	ENSP00000263100|ENSG00000121410	LELHVDGPPPRPQLR	99	iTRAQ8plex@N-term		2	1014.59	5944.01	7042.29	5452.95	6653.84	6303.9	6288.25	5957.56	6373.83
3	ENSP00000263100|ENSG00000121410	LELHVDGPPPRPQLR	99	iTRAQ8plex@N-term		4	507.798	1872.29	2265.88	1733.96	1774.32	1752.04	1986.27	1630.39	2190.56
3	ENSP00000263100|ENSG00000121410	LELHVDGPPPRPQLR	99	iTRAQ8plex@N-term		2	1014.59	8627.79	8004.29	7695.46	7479.01	7511.17	7850.1	7195.97	8343.65
3	ENSP00000263100|ENSG00000121410	LELHVDGPPPRPQLR	99	iTRAQ8plex@N-term		2	1014.59	9699.18	8901.07	8737.33	8013.18	8934	8719.99	9423.89	10003.4
3	ENSP00000263100|ENSG00000121410	LELHVDGPPPRPQLR	99	iTRAQ8plex@N-term		2	1014.59	9408.43	8343.22	8194.62	8106.48	8879.9	8754.69	8787.41	9313.8
3	ENSP00000263100|ENSG00000121410	LELHVDGPPPRPQLR	99	iTRAQ8plex@N-term		2	1014.59	14380.7	13863.8	11390.4	12877.9	12935.3	13336.3	12448.9	13818.6
3	ENSP00000263100|ENSG00000121410	LELHVDGPPPRPQLR	99	iTRAQ8plex@N-term		4	507.798	2386.11	2469.08	2033.52	1903.75	2518.42	2235	2261.16	2263.72
3	ENSP00000263100|ENSG00000121410	LELHVDGPPPRPQLR	99	iTRAQ8plex@N-term		2	1014.59	4480.6	4358.46	3825.39	4238.62	3884.55	4230.3	4197.52	4411.83
3	ENSP00000263100|ENSG00000121410	LELHVDGPPPRPQLR	99	iTRAQ8plex@N-term		4	507.798	6970.39	7469.34	5836.43	6058.97	6824.66	6268.61	6252.56	7467.68
3	ENSP00000263100|ENSG00000121410	LELHVDGPPPRPQLR	99	iTRAQ8plex@N-term		4	507.798	16294.1	16444.2	14213.1	16596.8	16370.8	16314.4	15680.9	16909.6
3	ENSP00000263100|ENSG00000121410	LELHVDGPPPRPQLR	99	iTRAQ8plex@N-term		2	1014.59	6650.3	7050.04	5833.42	5930.63	6577.93	6094.13	6344.68	6691.34
3	ENSP00000263100|ENSG00000121410	LELHVDGPPPRPQLR	99	iTRAQ8plex@N-term		4	507.798	14940	15944.8	12956	14607.1	15245.7	15232.8	14844.5	15732.4
3	ENSP00000263100|ENSG00000121410	LELHVDGPPPRPQLR	99	iTRAQ8plex@N-term		2	1014.59	8017.83	7607.82	6642.92	7057.23	7034.89	7216.4	6990.33	7889.38
3	ENSP00000263100|ENSG00000121410	LELHVDGPPPRPQLR	99	iTRAQ8plex@N-term		4	507.798	10774.5	10954.8	8675.83	9436.01	10538.2	10430	9272.81	9960.79
3	ENSP00000263100|ENSG00000121410	LELHVDGPPPRPQLR	99	iTRAQ8plex@N-term		4	507.798	6452.57	6335.87	6155.57	5389.13	5611.17	6236.77	5637.02	6046.36
3	ENSP00000263100|ENSG00000121410	LELHVDGPPPRPQLR	99	iTRAQ8plex@N-term		2	1014.59	9340.45	9142.91	8693.52	8626.82	8933.07	8994.63	9115.32	10070.9
3	ENSP00000263100|ENSG00000121410	LELHVDGPPPRPQLR	99	iTRAQ8plex@N-term		4	507.797	947.29	1037.25	807.674	803.129	1029.2	650.961	860.734	980.707
3	ENSP00000263100|ENSG00000121410	LELHVDGPPPRPQLR	98.89	iTRAQ8plex@N-term		2	1014.59	7759.69	8027.38	5581.52	6833.45	7440.4	7365.01	7105.43	7308.73
3	ENSP00000263100|ENSG00000121410	LELHVDGPPPRPQLR	98.89	iTRAQ8plex@N-term		2	1014.59	13394.2	14445.9	11627.1	12889.8	12979.8	13536.9	13765.6	14656.8
3	ENSP00000263100|ENSG00000121410	LELHVDGPPPRPQLR	98.89	iTRAQ8plex@N-term		4	507.798	1642.52	1748.66	1396.35	1967.65	1681.73	1643.78	1493.55	1667.04
3	ENSP00000263100|ENSG00000121410	LELHVDGPPPRPQLR	98.89	iTRAQ8plex@N-term		4	507.798	1325.65	1555.17	948.574	1280.01	1527.16	1188.26	1642.63	1142.97
3	ENSP00000263100|ENSG00000121410	LELHVDGPPPRPQLR	98.89	iTRAQ8plex@N-term		3	676.727	1996.7	2093.36	1362.37	1609.56	1556.91	1393.05	1749.17	1723.3
3	ENSP00000263100|ENSG00000121410	LELHVDGPPPRPQLR	98.89	iTRAQ8plex@N-term		2	1014.59	4931.83	5137.97	4948.82	5279.7	5025.41	4816.04	4925.09	5462.92
3	ENSP00000263100|ENSG00000121410	LELHVDGPPPRPQLR	98.89	iTRAQ8plex@N-term		2	1014.59	1750.64	1814.83	1961.81	1635.76	2076.95	1579.9	1808.48	2291.46
3	ENSP00000263100|ENSG00000121410	LELHVDGPPPRPQLR	98.54	iTRAQ8plex@N-term		2	1014.59	3012.22	3201.84	3100.8	3184.37	3417.01	3038.88	2998.22	3102.1
3	ENSP00000263100|ENSG00000121410	LELHVDGPPPRPQLR	98.54	iTRAQ8plex@N-term		2	1014.59	6602.3	6667.02	6055.08	6061.82	7134.7	6007.28	5927.83	6710.25
3	ENSP00000263100|ENSG00000121410	LELHVDGPPPRPQLR	98.54	iTRAQ8plex@N-term		3	676.727	8870.47	8859.3	7142.12	8196.9	7964.46	8631.69	7867.16	9065.92
3	ENSP00000263100|ENSG00000121410	LELHVDGPPPRPQLR	98.54	iTRAQ8plex@N-term		2	1014.59	9634.57	10359.4	8596.52	9489.78	9284.4	9629.88	9358.72	9862.8
3	ENSP00000263100|ENSG00000121410	LELHVDGPPPRPQLR	98.54	iTRAQ8plex@N-term		2	1014.59	14175.7	12787.8	11416	13078.1	12796.5	13154.6	12620.2	13351.6
3	ENSP00000263100|ENSG00000121410	LELHVDGPPPRPQLR	98.19	iTRAQ8plex@N-term		2	1014.59	3446	3330.81	3469.98	4112.17	3721.74	3929.7	3618.74	3641.32
3	ENSP00000263100|ENSG00000121410	LELHVDGPPPRPQLR	98.19	iTRAQ8plex@N-term		2	1014.59	4882.44	4785.99	4250.99	4204.33	4502.93	4235.87	4462.44	4843.24
3	ENSP00000263100|ENSG00000121410	LELHVDGPPPRPQLR	98.19	iTRAQ8plex@N-term		4	507.797	653.07	728.006	536.993	471.302	752.522	386.655	622.361	666.656
3	ENSP00000263100|ENSG00000121410	LELHVDGPPPRPQLR	98.09	iTRAQ8plex@N-term		3	676.727	6216.06	6408.46	5273.44	5535.02	5907.34	5830.3	5306.98	6029.32
3	ENSP00000263100|ENSG00000121410	LELHVDGPPPRPQLR	98.09	iTRAQ8plex@N-term		4	507.797	788.2	1569.55	764.691	710.709	797.998	816.899	945.83	880.811
3	ENSP00000263100|ENSG00000121410	LELHVDGPPPRPQLR	98.09	iTRAQ8plex@N-term		2	1014.59	3831.39	3901.89	3376.26	4007.58	3847.07	3783.28	4128.86	4255.48
3	ENSP00000263100|ENSG00000121410	LELHVDGPPPRPQLR	96.38	iTRAQ8plex@N-term		2	1014.59	1682.1	1439.17	1140.59	1248.74	1521.72	1496	1474.85	1707.92
3	ENSP00000263100|ENSG00000121410	LELHVDGPPPRPQLR	96.38	iTRAQ8plex@N-term		3	676.727	3791.81	3425.34	2901.11	3828.41	3565.84	4479.77	3252.78	3655.65
3	ENSP00000263100|ENSG00000121410	LELHVDGPPPRPQLR	96.38	iTRAQ8plex@N-term		4	507.798	817.28	896.372	824.893	873.722	924.342	1042.21	807.454	846.503
3	ENSP00000263100|ENSG00000121410	LELHVDGPPPRPQLR	96.38	iTRAQ8plex@N-term		4	507.797	586.46	824.549	635.599	699.903	603.689	477.753	485.918	696.608
3	ENSP00000263100|ENSG00000121410	LELHVDGPPPRPQLR	96.38	iTRAQ8plex@N-term		2	1014.59	1592.28	2047.02	1482.94	1835.63	1712.25	1799.45	1611.01	1984.47
3	ENSP00000263100|ENSG00000121410	LETPDFQLFKNGVAQEPVHLDSPAIKHQFLLTGDTQGR	99	iTRAQ8plex@N-term; iTRAQ8plex(K)@10; Deamidated(N)@11; iTRAQ8plex(K)@26	cleaved H-L@N-term; missed K-N@10; missed K-H@26	6	860.97	10.78			33.0169	10.776	12.1302
3	ENSP00000263100|ENSG00000121410	LETPDFQLFKNGVAQEPVHLDSPAIKHQFLLTGDTQGR	99	iTRAQ8plex@N-term; iTRAQ8plex(K)@10; iTRAQ8plex(K)@26	cleaved H-L@N-term; missed K-N@10; missed K-H@26	7	737.975	10.45	33.2282			12.4423	11.3626	9.30433	10.0686
3	ENSP00000263100|ENSG00000121410	LETPDFQLFKNGVAQEPVHLDSPAIKHQFLLTGDTQGR	98.19	iTRAQ8plex@N-term; Deamidated(Q)@7; iTRAQ8plex(K)@10; iTRAQ8plex(K)@26	cleaved H-L@N-term; missed K-N@10; missed K-H@26	6	860.972	10.34	44.8244	51.1632	30.2923	23.9602	10.2345	18.7949	21.1603
3	ENSP00000263100|ENSG00000121410	LHDNQNGWSGDSAPVELILSDETLPAPEFSPEPESGR	99	iTRAQ8plex@N-term; Deamidated(Q)@5; Deamidated(N)@6; Trioxidation(W)@8		4	1087.04	16.11	4.3222	5.5533	27.1533	11.0558	12.1302
3	ENSP00000263100|ENSG00000121410	LHDNQNGWSGDSAPVELILSDETLPAPEFSPEPESGR	99	iTRAQ8plex@N-term; Trp->Kynurenin(W)@8		6	717.277	42.9	18.2376	66.3015	50.6598	60.156	44.741	57.2274	17.0376
3	ENSP00000263100|ENSG00000121410	LLELTGPK	99	iTRAQ8plex@N-term; iTRAQ8plex(K)@8		3	493.652	21.39	14.9801	21.784	18.2645	22.8048	19.1664	16.7638	18.6482
3	ENSP00000263100|ENSG00000121410	LLELTGPK	99	iTRAQ8plex@N-term; iTRAQ8plex(K)@8		3	493.652	25.61	24.7314	28.846	32.758	12.2963	31.4246	23.2298	14.4243
3	ENSP00000263100|ENSG00000121410	LLELTGPK	99	iTRAQ8plex@N-term; iTRAQ8plex(K)@8		3	493.651	24.54	23.8143	20.9257	22.6571	24.8846	25.121	19.5222	17.7467
3	ENSP00000263100|ENSG00000121410	LLELTGPK	99	iTRAQ8plex@N-term; iTRAQ8plex(K)@8		3	493.651	17.07	16.5192	17.6613	14.1205	19.1074	19.0618	19.6109	20.9678
3	ENSP00000263100|ENSG00000121410	LLELTGPK	99	iTRAQ8plex@N-term; iTRAQ8plex(K)@8		3	493.651	18.11	19.977	8.64858	23.4859	16.2978	14.4446	15.8768	19.8536
3	ENSP00000263100|ENSG00000121410	LLELTGPK	99	iTRAQ8plex@N-term; iTRAQ8plex(K)@8		3	493.652	23.45	25.0582	19.378	23.921	22.1967	25.3536	17.6064	22.1732
3	ENSP00000263100|ENSG00000121410	LLELTGPK	99	iTRAQ8plex@N-term; iTRAQ8plex(K)@8		3	493.651	25.59	25.891	27.2853	34.3223	33.2646	27.7727	29.8998	31.0466
3	ENSP00000263100|ENSG00000121410	LLELTGPK	99	iTRAQ8plex@N-term; iTRAQ8plex(K)@8		3	493.651	23.39	30.6771	22.8115	32.1778	36.2444	22.9229	27.1413	25.3032
3	ENSP00000263100|ENSG00000121410	LLELTGPK	99	iTRAQ8plex@N-term; iTRAQ8plex(K)@8		3	493.651	26.79	13.5148	15.9966	26.2209	24.6413	26.2259	21.4026	19.7624
3	ENSP00000263100|ENSG00000121410	LLELTGPK	99	iTRAQ8plex@N-term; iTRAQ8plex(K)@8		3	493.652	19.25	14.0313	20.6396	13.8201	24.2521	20.9924	9.12693	20.9577
3	ENSP00000263100|ENSG00000121410	LLELTGPK	99	iTRAQ8plex@N-term; iTRAQ8plex(K)@8		3	493.651	81.02	84.8206	40.6158	34.6745	67.5873	66.7452	75.7828	60.5029
3	ENSP00000263100|ENSG00000121410	LLELTGPK	99	iTRAQ8plex@N-term; iTRAQ8plex(K)@8		3	493.651	87.75	56.8738	53.9204	72.6124	48.2854	75.5725	81.2998	79.2422
3	ENSP00000263100|ENSG00000121410	LLELTGPK	99	iTRAQ8plex@N-term; iTRAQ8plex(K)@8		2	739.972	81.05	81.9637	76.4587	89.4162	80.3459	69.6876	80.4571	74.3902
3	ENSP00000263100|ENSG00000121410	LLELTGPK	99	iTRAQ8plex@N-term; iTRAQ8plex(K)@8		3	493.651	74.64	75.9864	57.1327	59.6937	63.6345	69.3736	59.5778	64.0178
3	ENSP00000263100|ENSG00000121410	LLELTGPK	99	iTRAQ8plex@N-term; iTRAQ8plex(K)@8		3	493.651	77.81	83.2182	84.7431	53.1773	56.7262	105.706	91.2871	78.1381
3	ENSP00000263100|ENSG00000121410	LLELTGPK	99	iTRAQ8plex@N-term; iTRAQ8plex(K)@8		2	739.971	100.7	54.1329	90.0883	80.258	72.9389	69.048	107.031	90.2326
3	ENSP00000263100|ENSG00000121410	LLELTGPK	99	iTRAQ8plex@N-term; iTRAQ8plex(K)@8		2	739.971	71.57	59.2774	53.2831	48.9505	58.6844	49.4861	60.8551	56.5524
3	ENSP00000263100|ENSG00000121410	LLELTGPK	99	iTRAQ8plex@N-term; iTRAQ8plex(K)@8		2	739.972	80.02	76.6611	59.4086	71.2553	80.1999	65.024	76.7141	80.1437
3	ENSP00000263100|ENSG00000121410	LLELTGPK	99	iTRAQ8plex@N-term; iTRAQ8plex(K)@8		2	739.972	75.75	72.6762	45.87	68.8414	70.2753	58.3599	70.2126	61.3031
3	ENSP00000263100|ENSG00000121410	LLELTGPK	99	iTRAQ8plex@N-term; iTRAQ8plex(K)@8		2	739.972	64.1	53.2158	43.8282	53.3534	71.1875	79.4453	87.0119	53.0679
3	ENSP00000263100|ENSG00000121410	LLELTGPK	99	iTRAQ8plex@N-term; iTRAQ8plex(K)@8		2	739.972	46.95	44.3395	44.7255	49.7378	47.1786	45.8575	32.4277	47.1624
3	ENSP00000263100|ENSG00000121410	LLELTGPK	99	iTRAQ8plex@N-term; iTRAQ8plex(K)@8		3	493.651	73.51	81.8477	50.4479	76.5906	65.4224	44.4968	58.07	64.0076
3	ENSP00000263100|ENSG00000121410	LLELTGPK	99	iTRAQ8plex@N-term; iTRAQ8plex(K)@8		3	493.651	62.94	61.5545	24.8663	94.0988	73.0119	59.1624	27.4163	66.4995
3	ENSP00000263100|ENSG00000121410	LLELTGPK	99	iTRAQ8plex@N-term; iTRAQ8plex(K)@8		2	739.972	59.72	60.553	32.3184	47.728	55.6316	36.1464	25.9173	50.7888
3	ENSP00000263100|ENSG00000121410	LLELTGPK	99	iTRAQ8plex@N-term; iTRAQ8plex(K)@8		3	493.651	96.88	114.918	65.5862	85.3758	112.175	87.4352	96.3428	70.5917
3	ENSP00000263100|ENSG00000121410	LLELTGPK	99	iTRAQ8plex@N-term; iTRAQ8plex(K)@8		2	739.972	64.04	58.8136	48.8613	56.5857	68.086	62.4421	51.1339	63.9063
3	ENSP00000263100|ENSG00000121410	LLELTGPK	99	iTRAQ8plex@N-term; iTRAQ8plex(K)@8		2	739.974	69.46	54.9763	49.3945	49.7896	71.3091	56.9061	56.9169	67.2288
3	ENSP00000263100|ENSG00000121410	LLELTGPK	99	iTRAQ8plex@N-term; iTRAQ8plex(K)@8		3	493.651	109.66	129.634	74.9111	65.6506	123.195	119.86	76.7407	105.022
3	ENSP00000263100|ENSG00000121410	LLELTGPK	99	iTRAQ8plex@N-term; iTRAQ8plex(K)@8		2	739.97	69.37	65.0438	57.796	65.3294	61.2993	58.3134	74.0355	53.9593
3	ENSP00000263100|ENSG00000121410	LLELTGPK	99	iTRAQ8plex@N-term; iTRAQ8plex(K)@8		2	739.97	65.23	47.4915	42.0204	75.8654	65.9211	59.4648	89.2115	56.289
3	ENSP00000263100|ENSG00000121410	LLELTGPK	99	iTRAQ8plex@N-term; iTRAQ8plex(K)@8		2	739.972	65.16	55.0079	67.7841	44.1849	50.28	64.7913	59.6932	47.2941
3	ENSP00000263100|ENSG00000121410	LLELTGPK	99	iTRAQ8plex@N-term; iTRAQ8plex(K)@8		3	493.651	77.75	88.9319	82.1941	71.649	72.1605	92.378	96.2452	79.6575
3	ENSP00000263100|ENSG00000121410	LLELTGPK	99	iTRAQ8plex@N-term; iTRAQ8plex(K)@8		2	739.972	61.94	53.1736	56.6775	46.5159	60.6669	63.8377	52.1007	48.8034
3	ENSP00000263100|ENSG00000121410	LLELTGPK	99	iTRAQ8plex@N-term; iTRAQ8plex(K)@8		2	739.973	52.31	47.2069	51.7875	41.5846	48.5894	74.7467	60.4914	46.2913
3	ENSP00000263100|ENSG00000121410	LLELTGPK	99	iTRAQ8plex@N-term; iTRAQ8plex(K)@8		2	739.973	65.21	49.3574	66.4966	53.0115	54.2572	55.8129	45.5992	37.7117
3	ENSP00000263100|ENSG00000121410	LLELTGPK	99	iTRAQ8plex@N-term; iTRAQ8plex(K)@8		3	493.651	74.59	81.5525	63.1932	72.3223	75.9674	94.6575	81.9206	92.532
3	ENSP00000263100|ENSG00000121410	LLELTGPK	99	iTRAQ8plex@N-term; iTRAQ8plex(K)@8		2	739.973	75.77	71.2741	62.2438	45.2002	58.4898	80.7362	75.5433	68.5658
3	ENSP00000263100|ENSG00000121410	LLELTGPK	99	iTRAQ8plex@N-term; iTRAQ8plex(K)@8		2	739.973	60.84	55.6931	46.6373	48.2356	54.9383	71.6066	66.2124	56.4714
3	ENSP00000263100|ENSG00000121410	LLELTGPK	99	iTRAQ8plex@N-term; iTRAQ8plex(K)@8		2	739.973	66.18	60.7744	57.0286	58.0153	48.9057	53.4404	61.7421	57.0589
3	ENSP00000263100|ENSG00000121410	LLELTGPK	99	iTRAQ8plex@N-term; iTRAQ8plex(K)@8		3	493.651	80.14	64.2005	58.2902	53.6228	45.3177	76.0144	61.334	80.63
3	ENSP00000263100|ENSG00000121410	LLELTGPK	99	iTRAQ8plex@N-term; iTRAQ8plex(K)@8		3	493.651	59.54	79.4863	53.8163	67.9194	54.841	54.7662	74.071	58.791
3	ENSP00000263100|ENSG00000121410	LLELTGPK	99	iTRAQ8plex@N-term; iTRAQ8plex(K)@8		2	739.972	46.92	47.8605	37.5075	48.8365	49.2827	55.5105	51.2847	46.3825
3	ENSP00000263100|ENSG00000121410	LLELTGPK	99	iTRAQ8plex@N-term; iTRAQ8plex(K)@8		3	493.651	50.11	51.9824	47.8468	62.1697	36.6701	59.6974	50.2203	67.4314
3	ENSP00000263100|ENSG00000121410	LLELTGPK	99	iTRAQ8plex@N-term; iTRAQ8plex(K)@8		3	493.651	79.12	58.6343	57.1197	58.8649	56.4343	58.0575	63.5603	63.1162
3	ENSP00000263100|ENSG00000121410	LLELTGPK	99	iTRAQ8plex@N-term; iTRAQ8plex(K)@8		2	739.972	56.63	45.7521	50.656	36.9744	55.6072	45.4272	50.4864	48.3881
3	ENSP00000263100|ENSG00000121410	LLELTGPK	99	iTRAQ8plex@N-term; iTRAQ8plex(K)@8		2	739.972	44.84	40.1648	33.0727	34.6953	46.3272	50.6142	51.3645	45.2682
3	ENSP00000263100|ENSG00000121410	LLELTGPK	99	iTRAQ8plex@N-term; iTRAQ8plex(K)@8		2	739.972	47.07	32.0897	30.8488	35.9488	45.8772	33.6808	44.996	37.5091
3	ENSP00000263100|ENSG00000121410	LLELTGPK	99	iTRAQ8plex@N-term; iTRAQ8plex(K)@8		2	739.971	42.78	30.1605	31.0569	35.1304	37.3512	23.4579	35.6474	39.4135
3	ENSP00000263100|ENSG00000121410	LLELTGPK	99	iTRAQ8plex@N-term; iTRAQ8plex(K)@8		2	739.97	36.26	36.2011	39.0812	32.3436	43.4812	33.0411	38.3526	37.499
3	ENSP00000263100|ENSG00000121410	LLELTGPK	99	iTRAQ8plex@N-term; iTRAQ8plex(K)@8		2	739.97	28.78	30.2449	22.9545	29.1527	27.0617	26.7958	28.9507	36.3848
3	ENSP00000263100|ENSG00000121410	LLELTGPK	99	iTRAQ8plex@N-term; iTRAQ8plex(K)@8		2	739.971	25.65	20.346	19.7032	24.988	23.267	28.5287	24.2143	19.8637
3	ENSP00000263100|ENSG00000121410	LLELTGPK	99	iTRAQ8plex@N-term; iTRAQ8plex(K)@8		2	739.974	19.19	19.6397	24.099	21.4139	25.3346	17.6894	18.6796	20.8665
3	ENSP00000263100|ENSG00000121410	LLELTGPK	99	iTRAQ8plex@N-term; iTRAQ8plex(K)@8		3	493.651	34.11	36.4119	36.4411	28.2721	35.7701	34.9717	32.6139	40.8214
3	ENSP00000263100|ENSG00000121410	LLELTGPK	99	iTRAQ8plex@N-term; iTRAQ8plex(K)@8		3	493.651	40.61	31.5521	25.6856	26.6767	30.9659	29.0288	30.8222	34.1766
3	ENSP00000263100|ENSG00000121410	LLELTGPK	99	iTRAQ8plex@N-term; iTRAQ8plex(K)@8		3	493.651	55.64	37.1604	26.6611	24.8844	49.1246	32.6108	26.006	36.3848
3	ENSP00000263100|ENSG00000121410	LLELTGPK	99	iTRAQ8plex@N-term; iTRAQ8plex(K)@8		2	739.972	22.46	16.1397	14.8261	15.4362	16.4924	17.9569	18.6885	14.2217
3	ENSP00000263100|ENSG00000121410	LLELTGPK	99	iTRAQ8plex@N-term; iTRAQ8plex(K)@8		3	493.651	49.14	40.966	32.9947	34.2809	59.0006	33.9018	37.377	43.1411
3	ENSP00000263100|ENSG00000121410	LLELTGPK	99	iTRAQ8plex@N-term; iTRAQ8plex(K)@8		3	493.651	51.34	36.4014	24.008	23.0922	39.9175	35.3439	42.1311	34.288
3	ENSP00000263100|ENSG00000121410	LLELTGPK	99	iTRAQ8plex@N-term; iTRAQ8plex(K)@8		3	493.651	56.61	48.24	37.8197	39.0775	41.9	56.7201	38.8848	56.5423
3	ENSP00000263100|ENSG00000121410	LLELTGPK	99	iTRAQ8plex@N-term; iTRAQ8plex(K)@8		3	493.651	58.81	43.4223	44.5565	54.9903	56.4343	37.5187	55.347	53.0274
3	ENSP00000263100|ENSG00000121410	LLELTGPK	99	iTRAQ8plex@N-term; iTRAQ8plex(K)@8		2	739.972	28.88	20.093	19.7942	22.7503	23.5832	24.8535	23.3362	15.4372
3	ENSP00000263100|ENSG00000121410	LLELTGPK	99	iTRAQ8plex@N-term; iTRAQ8plex(K)@8		3	493.651	79.08	62.1764	48.6662	53.7367	54.2937	53.9986	68.3855	59.8951
3	ENSP00000263100|ENSG00000121410	LLELTGPK	99	iTRAQ8plex@N-term; iTRAQ8plex(K)@8		3	493.651	58.62	62.2713	71.1395	51.7683	51.9585	50.2537	69.3966	57.6768
3	ENSP00000263100|ENSG00000121410	LLELTGPK	99	iTRAQ8plex@N-term; iTRAQ8plex(K)@8		2	739.972	32.02	29.8759	30.1205	24.584	22.0507	27.0167	28.0105	29.6386
3	ENSP00000263100|ENSG00000121410	LLELTGPK	99	iTRAQ8plex@N-term; iTRAQ8plex(K)@8		2	739.972	26.56	37.1393	28.0916	26.7389	26.1252	21.9809	27.1324	33.0623
3	ENSP00000263100|ENSG00000121410	LLELTGPK	99	iTRAQ8plex@N-term; iTRAQ8plex(K)@8		3	493.651	76.88	67.8269	60.1109	71.2864	78.5458	71.9904	68.0662	71.8782
3	ENSP00000263100|ENSG00000121410	LLELTGPK	99	iTRAQ8plex@N-term; iTRAQ8plex(K)@8		2	739.971	30.99	24.3519	26.1538	30.1369	27.2076	22.9695	29.9974	23.095
3	ENSP00000263100|ENSG00000121410	LLELTGPK	99	iTRAQ8plex@N-term; iTRAQ8plex(K)@8		3	493.651	95.14	71.9805	65.183	74.674	70.8348	66.2451	80.5281	68.4646
3	ENSP00000263100|ENSG00000121410	LLELTGPK	99	iTRAQ8plex@N-term; iTRAQ8plex(K)@8		3	493.651	80.15	63.0093	61.8276	72.9647	60.5209	65.9078	72.9356	65.3346
3	ENSP00000263100|ENSG00000121410	LLELTGPK	99	iTRAQ8plex@N-term; iTRAQ8plex(K)@8		2	739.971	28.76	32.5641	19.9763	28.8626	38.8959	24.9698	31.8423	33.0623
3	ENSP00000263100|ENSG00000121410	LLELTGPK	99	iTRAQ8plex@N-term; iTRAQ8plex(K)@8		2	739.971	28.72	36.9706	28.3648	19.7252	35.8674	17.0032	23.416	29.6285
3	ENSP00000263100|ENSG00000121410	LLELTGPK	99	iTRAQ8plex@N-term; iTRAQ8plex(K)@8		3	493.651	72.53	71.6115	57.1067	69.5977	66.5049	79.1545	76.5013	77.2265
3	ENSP00000263100|ENSG00000121410	LLELTGPK	99	iTRAQ8plex@N-term; iTRAQ8plex(K)@8		2	739.972	29.88	27.8413	26.1799	22.3048	28.2536	34.7391	38.3526	28.6358
3	ENSP00000263100|ENSG00000121410	LLELTGPK	99	iTRAQ8plex@N-term; iTRAQ8plex(K)@8		3	493.651	63.81	82.4592	59.2526	65.2673	59.9736	83.7019	68.829	75.2006
3	ENSP00000263100|ENSG00000121410	LLELTGPK	99	iTRAQ8plex@N-term; iTRAQ8plex(K)@8		2	739.971	25.58	27.0928	23.2927	27.1015	22.0021	25.8421	27.0881	26.2149
3	ENSP00000263100|ENSG00000121410	LLELTGPK	99	iTRAQ8plex@N-term; iTRAQ8plex(K)@8		3	493.651	69.3	71.6958	67.1858	61.9107	51.6301	71.9206	63.3386	64.119
3	ENSP00000263100|ENSG00000121410	LLELTGPK	99	iTRAQ8plex@N-term; iTRAQ8plex(K)@8		2	739.971	26.68	24.7314	23.5918	23.8277	19.9466	18.1895	30.0683	23.2976
3	ENSP00000263100|ENSG00000121410	LLELTGPK	99	iTRAQ8plex@N-term; iTRAQ8plex(K)@8		3	493.651	51.06	65.4972	48.6532	49.7171	41.9243	45.59	53.3158	55.347
3	ENSP00000263100|ENSG00000121410	LLELTGPK	99	iTRAQ8plex@N-term; iTRAQ8plex(K)@8		3	493.651	35.04	50.9809	42.1635	31.204	39.8202	29.1799	41.2442	45.3594
3	ENSP00000263100|ENSG00000121410	LLELTGPK	99	iTRAQ8plex@N-term; iTRAQ8plex(K)@8		3	493.651	10.68	9.10825	15.7105	7.80099	11.9436	12.8396	6.4128	14.4141
3	ENSP00000263100|ENSG00000121410	LLELTGPK	99	iTRAQ8plex@N-term; iTRAQ8plex(K)@8		3	493.651	57.51	66.0032	56.0272	74.0732	67.113	87.4584	97.2919	73.0127
3	ENSP00000263100|ENSG00000121410	LLELTGPK	99	iTRAQ8plex@N-term; iTRAQ8plex(K)@8		2	739.971	68.05	89.7964	75.9645	51.0328	65.9089	57.8249	78.7098	85.0768
3	ENSP00000263100|ENSG00000121410	LLELTGPK	99	iTRAQ8plex@N-term; iTRAQ8plex(K)@8		2	739.972	94.27	51.0863	30.0685	50.0072	56.337	69.1061	50.0961	57.4539
3	ENSP00000263100|ENSG00000121410	LLELTGPK	99	iTRAQ8plex@N-term; iTRAQ8plex(K)@8		3	493.651	78.13	49.6842	54.6877	67.7018	61.4817	53.2892	58.8594	70.7639
3	ENSP00000263100|ENSG00000121410	LLELTGPK	99	iTRAQ8plex@N-term; iTRAQ8plex(K)@8		2	739.972	18.11	19.9348	11.7049	16.6794	16.4316	18.1895	15.8236	17.5441
3	ENSP00000263100|ENSG00000121410	LLELTGPK	99	iTRAQ8plex@N-term; iTRAQ8plex(K)@8		2	739.971	18.17	14.1578	17.6223	19.5077	24.1913	16.2589	21.5711	14.2217
3	ENSP00000263100|ENSG00000121410	LLELTGPK	99	iTRAQ8plex@N-term; iTRAQ8plex(K)@8		2	739.972	20.28	18.6065	13.0704	19.9221	17.3073	23.0741	16.7017	18.5469
3	ENSP00000263100|ENSG00000121410	LLELTGPK	99	iTRAQ8plex@N-term; iTRAQ8plex(K)@8		3	493.651	45.99	32.174	30.6797	40.6833	37.3999	41.8684	39.1509	44.3566
3	ENSP00000263100|ENSG00000121410	LLELTGPK	99	iTRAQ8plex@N-term; iTRAQ8plex(K)@8		2	739.972	38.5	27.2404	21.667	31.4837	25.5657	28.4589	24.2143	21.0793
3	ENSP00000263100|ENSG00000121410	LLELTGPK	99	iTRAQ8plex@N-term; iTRAQ8plex(K)@8		2	739.972	12.77	15.7602	14.6701	21.0616	14.7775	20.3527	20.56	13.2189
3	ENSP00000263100|ENSG00000121410	LLELTGPK	99	iTRAQ8plex@N-term; iTRAQ8plex(K)@8		3	493.651	24.54	23.8354	19.5211	22.626	27.5725	23.4928	23.3185	27.5216
3	ENSP00000263100|ENSG00000121410	LLELTGPK	99	iTRAQ8plex@N-term; iTRAQ8plex(K)@8		3	493.651	27.78	22.5387	14.2279	17.6325	17.7573	16.5264	20.6132	14.2217
3	ENSP00000263100|ENSG00000121410	LLELTGPK	99	iTRAQ8plex@N-term; iTRAQ8plex(K)@8		3	493.651	19.26	12.9771	15.2553	11.0644	14.364	12.8048	21.6155	16.5413
3	ENSP00000263100|ENSG00000121410	LLELTGPK	99	iTRAQ8plex@N-term; iTRAQ8plex(K)@8		3	493.652	19.21	17.5313	14.7611	14.4624	12.6369	17.7708	22.4758	22.0821
3	ENSP00000263100|ENSG00000121410	LLELTGPK	99	iTRAQ8plex@N-term; iTRAQ8plex(K)@8		3	493.652	10.65	12.6609	6.78881	14.6696	16.7965	13.1071	16.8436	22.1732
3	ENSP00000263100|ENSG00000121410	LLELTGPK	99	iTRAQ8plex@N-term; iTRAQ8plex(K)@8		2	739.973	25.66	19.2285	18.3896	24.9052	27.3293	25.6095	28.0638	19.5599
3	ENSP00000263100|ENSG00000121410	LLELTGPK	99	iTRAQ8plex@N-term; iTRAQ8plex(K)@8		2	739.972	24.55	22.7812	14.423	11.8828	22.7926	25.4234	16.6573	19.5497
3	ENSP00000263100|ENSG00000121410	LLELTGPK	99	iTRAQ8plex@N-term; iTRAQ8plex(K)@8		2	739.972	29.94	22.0748	31.8502	32.0949	27.9617	30.9942	38.4058	28.3319
3	ENSP00000263100|ENSG00000121410	LLELTGPK	99	iTRAQ8plex@N-term; iTRAQ8plex(K)@8		2	739.971	22.31	31.6786	35.7908	19.7977	24.69	30.6105	28.9064	30.9453
3	ENSP00000263100|ENSG00000121410	LLELTGPK	99	iTRAQ8plex@N-term; iTRAQ8plex(K)@8		3	493.651	26.67	25.7962	27.7925	21.2067	26.3441	22.8532	31.8777	29.9425
3	ENSP00000263100|ENSG00000121410	LLELTGPK	99	iTRAQ8plex@N-term; iTRAQ8plex(K)@8		2	739.972	44.54	71.6853	47.8728	57.6631	69.8374	52.3704	67.4364	67.2389
3	ENSP00000263100|ENSG00000121410	LLELTGPK	99	iTRAQ8plex@N-term; iTRAQ8plex(K)@8		3	493.651	38.48	29.2645	36.5582	39.5333	32.1092	19.6433	38.5389	46.4736
3	ENSP00000263100|ENSG00000121410	LLELTGPK	99	iTRAQ8plex@N-term; iTRAQ8plex(K)@8		2	739.972	7249.85	8305.89	6579.7	8185.58	9726.28	6814.72	7283.5	7929.51
3	ENSP00000263100|ENSG00000121410	LLELTGPK	99	iTRAQ8plex@N-term; iTRAQ8plex(K)@8		2	739.972	17772.9	18985.5	13052.2	17850.4	18994.1	15909.4	15649.1	18474.1
3	ENSP00000263100|ENSG00000121410	LLELTGPK	99	iTRAQ8plex@N-term; iTRAQ8plex(K)@8		2	739.972	24377.3	23860.3	18683.2	22865.7	24912.3	21818.7	20794.3	24860.9
3	ENSP00000263100|ENSG00000121410	LLELTGPK	99	iTRAQ8plex@N-term; iTRAQ8plex(K)@8		3	493.651	41527.4	35156.2	31842.1	39992.8	42186.5	38704	37013.8	34219.9
3	ENSP00000263100|ENSG00000121410	LLELTGPK	99	iTRAQ8plex@N-term; iTRAQ8plex(K)@8		2	739.974	18291.5	15775.3	13550.8	15165.8	18031.9	13702.2	17623.8	17498.9
3	ENSP00000263100|ENSG00000121410	LLELTGPK	99	iTRAQ8plex@N-term; iTRAQ8plex(K)@8		2	739.974	15266.7	13438.7	12429.4	13943.8	14438.4	11905.1	11269	13087.9
3	ENSP00000263100|ENSG00000121410	LLELTGPK	99	iTRAQ8plex@N-term; iTRAQ8plex(K)@8		2	739.972	15826.6	18934.2	12934.9	17729.2	18620	16101.1	14930.1	18629.7
3	ENSP00000263100|ENSG00000121410	LLELTGPK	99	iTRAQ8plex@N-term; iTRAQ8plex(K)@8		2	739.972	6525.17	8643.98	4966.06	7636.41	7994.56	6903.44	6393.7	7487.33
3	ENSP00000263100|ENSG00000121410	LLELTGPK	99	iTRAQ8plex@N-term; iTRAQ8plex(K)@8		2	739.972	4478.04	4625.99	3283.55	3968.17	4618.57	3700.05	4230.92	4623.2
3	ENSP00000263100|ENSG00000121410	LLELTGPK	99	iTRAQ8plex@N-term; iTRAQ8plex(K)@8		3	493.651	6600.5	7527.44	4606.9	7659.52	7667.46	6347.07	5657.31	5611.19
3	ENSP00000263100|ENSG00000121410	LLELTGPK	99	iTRAQ8plex@N-term; iTRAQ8plex(K)@8		2	739.973	3883.89	3817.09	3528.31	3340.65	3653.17	3085.5	3482.43	3374.89
3	ENSP00000263100|ENSG00000121410	LLELTGPK	99	iTRAQ8plex@N-term; iTRAQ8plex(K)@8		2	739.974	3668.92	3552.11	3568.03	3156.16	3510.78	3476.95	3020.23	2968.6
3	ENSP00000263100|ENSG00000121410	LLELTGPK	99	iTRAQ8plex@N-term; iTRAQ8plex(K)@8		2	739.973	8215.44	9232.53	5611.85	9033.02	9206.49	7731.72	7536.95	9529.75
3	ENSP00000263100|ENSG00000121410	LLELTGPK	99	iTRAQ8plex@N-term; iTRAQ8plex(K)@8		2	739.973	4605.73	4222.9	3685.29	3928.34	3990.16	3421.78	4530.57	4348.57
3	ENSP00000263100|ENSG00000121410	LLELTGPK	99	iTRAQ8plex@N-term; iTRAQ8plex(K)@8		3	493.651	41009.5	41660.3	33426.4	42781	44162.4	36871.6	37925	41836
3	ENSP00000263100|ENSG00000121410	LLELTGPK	99	iTRAQ8plex@N-term; iTRAQ8plex(K)@8		3	493.651	48561.1	51397.8	35038.9	47382.2	48420.8	42983.5	43432	46335.3
3	ENSP00000263100|ENSG00000121410	LLELTGPK	99	iTRAQ8plex@N-term; iTRAQ8plex(K)@8		3	493.651	34404.6	30104.3	26553.1	32964.9	36391.4	31825.6	30140.3	28407
3	ENSP00000263100|ENSG00000121410	LLELTGPK	99	iTRAQ8plex@N-term; iTRAQ8plex(K)@8		3	493.651	25201.2	22279.5	20260.2	24828	20765.4	24404.9	23308.1	21634
3	ENSP00000263100|ENSG00000121410	LLELTGPK	99	iTRAQ8plex@N-term; iTRAQ8plex(K)@8		3	493.651	17529.9	13676.1	12952.6	18069	19241.7	15227.8	15377.8	13473.5
3	ENSP00000263100|ENSG00000121410	LLELTGPK	99	iTRAQ8plex@N-term; iTRAQ8plex(K)@8		3	493.651	19153.1	21250.8	16748.7	20876.6	22711	20246.1	18614.7	20461.6
3	ENSP00000263100|ENSG00000121410	LLELTGPK	99	iTRAQ8plex@N-term; iTRAQ8plex(K)@8		3	493.651	32051.3	28931.8	28039.2	28348.4	32157.7	26200.8	31304.9	29501.4
3	ENSP00000263100|ENSG00000121410	LLELTGPK	99	iTRAQ8plex@N-term; iTRAQ8plex(K)@8		3	493.651	32833.6	27754.7	27936.3	27462.2	29649.3	23244.8	29504.2	28500.4
3	ENSP00000263100|ENSG00000121410	LLELTGPK	99	iTRAQ8plex@N-term; iTRAQ8plex(K)@8		3	493.651	33432.6	30521.6	28687	29563.8	31700.9	27196.3	25481.9	30941
3	ENSP00000263100|ENSG00000121410	LLELTGPK	99	iTRAQ8plex@N-term; iTRAQ8plex(K)@8		3	493.651	29131.6	25061.5	22541.3	23290.6	25768.4	23210.1	20815.2	26398.6
3	ENSP00000263100|ENSG00000121410	LLELTGPK	99	iTRAQ8plex@N-term; iTRAQ8plex(K)@8		3	493.651	22856.3	20116.6	17818.4	19290	20374	18082.3	16751.9	20668.5
3	ENSP00000263100|ENSG00000121410	LLELTGPK	99	iTRAQ8plex@N-term; iTRAQ8plex(K)@8		3	493.651	14507.4	12892.8	11524.2	11998	13325.4	10815.8	12357.8	13182.9
3	ENSP00000263100|ENSG00000121410	LLELTGPK	99	iTRAQ8plex@N-term; iTRAQ8plex(K)@8		3	493.651	5989.7	7554.68	4126.19	5998.56	6352.6	5348.86	5562.7	6340.12
3	ENSP00000263100|ENSG00000121410	LLELTGPK	99	iTRAQ8plex@N-term; iTRAQ8plex(K)@8		3	493.651	850.71	778.913	638.669	612.114	821.982	706.401	869.507	928.186
3	ENSP00000263100|ENSG00000121410	LLELTGPK	98.87	iTRAQ8plex@N-term; iTRAQ8plex(K)@8		2	739.972	19.19	19.6818	21.5889	14.1723	12.9045	12.7001	23.5136	19.7624
3	ENSP00000263100|ENSG00000121410	LLELTGPK	98.87	iTRAQ8plex@N-term; iTRAQ8plex(K)@8		2	739.974	21.4	13.9575	14.9952	15.343	19.0466	18.9803	20.5689	17.4428
3	ENSP00000263100|ENSG00000121410	LLELTGPK	98.87	iTRAQ8plex@N-term; iTRAQ8plex(K)@8		3	493.651	6.29	17.4891	9.51995	6.79608	15.933	12.2698	12.116	18.8508
3	ENSP00000263100|ENSG00000121410	LLELTGPK	98.81	iTRAQ8plex@N-term; iTRAQ8plex(K)@8		3	493.652	13.87	13.4304	13.8377	10.9815	18.2074	14.619	13.0296	17.6353
3	ENSP00000263100|ENSG00000121410	LLELTGPK	98.81	iTRAQ8plex@N-term; iTRAQ8plex(K)@8		3	493.651	25.68	16.962	18.7408	20.6576	21.5156	16.8637	14.8922	18.6482
3	ENSP00000263100|ENSG00000121410	LLELTGPK	98.81	iTRAQ8plex@N-term; iTRAQ8plex(K)@8		3	493.65	21.29	25.2269	19.378	23.7345	27.7793	18.5617	22.4492	26.5086
3	ENSP00000263100|ENSG00000121410	LLELTGPK	98.81	iTRAQ8plex@N-term; iTRAQ8plex(K)@8		3	493.65	18.13	18.7541	14.514	18.7825	16.4559	15.8402	13.9521	23.176
3	ENSP00000263100|ENSG00000121410	LLELTGPK	98.18	iTRAQ8plex@N-term; iTRAQ8plex(K)@8		3	493.651	1183.18	1254.39	682.757	1120.37	1214.63	913.464	1046.15	1204.87
3	ENSP00000263100|ENSG00000121410	LLELTGPK	98.07	iTRAQ8plex@N-term; iTRAQ8plex(K)@8		3	493.651	314.94	282.545	349.052	270.766	278.34	236.801	286.492	246.519
3	ENSP00000263100|ENSG00000121410	LLELTGPK	98.03	iTRAQ8plex@N-term; iTRAQ8plex(K)@8		3	493.651	2217.63	2633.59	1513.79	2280.73	2652.65	2229.82	1912.05	2421.2
3	ENSP00000263100|ENSG00000121410	LLELTGPK	97.72	iTRAQ8plex@N-term; iTRAQ8plex(K)@8		3	493.651	1090.97	764.576	438.165	677.681	838.487	791.534	607.46	679.844
3	ENSP00000263100|ENSG00000121410	LLELTGPK	97.52	iTRAQ8plex@N-term; iTRAQ8plex(K)@8		3	493.651	13202.8	10049.4	10364.6	13536.5	10563.4	11344.4	11814.1	10712.5
3	ENSP00000263100|ENSG00000121410	LLELTGPK	97.52	iTRAQ8plex@N-term; iTRAQ8plex(K)@8		3	493.651	3851.59	3031.58	3057.59	3338.15	3954.02	2885.77	3342.96	3013.99
3	ENSP00000263100|ENSG00000121410	LLELTGPK	97.52	iTRAQ8plex@N-term; iTRAQ8plex(K)@8		3	493.651	1841.72	1860.72	1909.09	1381.97	1820.6	1854.47	1871.29	1317.41
3	ENSP00000263100|ENSG00000121410	LLELTGPK	96.55	iTRAQ8plex@N-term; iTRAQ8plex(K)@8		3	493.651	501.16	625.222	408.369	665.436	594.287	689.759	551.572	484.894
3	ENSP00000263100|ENSG00000121410	RGEKELLVPR	99	iTRAQ8plex@N-term; iTRAQ8plex(K)@4	missed R-G@1; missed K-E@4	4	452.035	52689.3	48502.2	47222.3	46408	50861.2	47093.6	44090.6	42379
3	ENSP00000263100|ENSG00000121410	RGEKELLVPR	99	iTRAQ8plex@N-term; iTRAQ8plex(K)@4	missed R-G@1; missed K-E@4	2	903.064	7067.6	7549.3	7133.98	6892.99	7885.47	7195.46	6500.92	6509.17
3	ENSP00000263100|ENSG00000121410	RGEKELLVPR	99	iTRAQ8plex@N-term; iTRAQ8plex(K)@4	missed R-G@1; missed K-E@4	3	602.378	22870.1	20916.4	20615	20556.9	21048.4	20206.5	19184.4	18652.4
3	ENSP00000263100|ENSG00000121410	RGEKELLVPR	99	iTRAQ8plex@N-term; iTRAQ8plex(K)@4	missed R-G@1; missed K-E@4	2	903.064	10340.9	10027.9	9338.55	9849.4	10844.3	10459.6	9252.77	9812.3
3	ENSP00000263100|ENSG00000121410	RGEKELLVPR	99	iTRAQ8plex@N-term; iTRAQ8plex(K)@4	missed R-G@1; missed K-E@4	3	602.378	18249.9	15959	16998.3	16174.1	17800.1	17378.3	15932.6	15668
3	ENSP00000263100|ENSG00000121410	RGEKELLVPR	99	iTRAQ8plex@N-term; iTRAQ8plex(K)@4	missed R-G@1; missed K-E@4	3	602.378	25374.4	22294.7	19821.8	22874.4	22361.9	22816.2	20579.3	20652.6
3	ENSP00000263100|ENSG00000121410	RGEKELLVPR	99	iTRAQ8plex@N-term; iTRAQ8plex(K)@4	missed R-G@1; missed K-E@4	3	602.378	26002.3	22731.1	21188.8	22626.4	24555.7	25294.1	22594.1	21155.6
3	ENSP00000263100|ENSG00000121410	RGEKELLVPR	99	iTRAQ8plex@N-term; iTRAQ8plex(K)@4	missed R-G@1; missed K-E@4	2	903.064	11320.4	11519.7	9512.4	10487.3	11482	11038.1	10685.6	10501.9
3	ENSP00000263100|ENSG00000121410	RGEKELLVPR	99	iTRAQ8plex@N-term; iTRAQ8plex(K)@4	missed R-G@1; missed K-E@4	3	602.378	23411.8	20797.8	18283.4	21496.7	23367.3	23610	21650.2	20721.9
3	ENSP00000263100|ENSG00000121410	RGEKELLVPR	99	iTRAQ8plex@N-term; iTRAQ8plex(K)@4	missed R-G@1; missed K-E@4	4	452.035	75617.8	66364.1	49895.2	61353.8	68383.4	66448.2	62110.1	60205.2
3	ENSP00000263100|ENSG00000121410	RGEKELLVPR	99	iTRAQ8plex@N-term; iTRAQ8plex(K)@4	missed R-G@1; missed K-E@4	2	903.063	7956.61	7928.67	7000.89	7480.32	7764.93	8157	7459.36	7146.66
3	ENSP00000263100|ENSG00000121410	RGEKELLVPR	99	iTRAQ8plex@N-term; iTRAQ8plex(K)@4	missed R-G@1; missed K-E@4	2	903.063	9509.45	8924.03	8447.82	8604.53	9693.84	9073.01	9321.11	8636.87
3	ENSP00000263100|ENSG00000121410	RGEKELLVPR	99	iTRAQ8plex@N-term; iTRAQ8plex(K)@4	missed R-G@1; missed K-E@4	2	903.064	10999.2	10548.9	9408.59	10330.3	10872.2	10545.2	10480.9	9930.82
3	ENSP00000263100|ENSG00000121410	RGEKELLVPR	99	iTRAQ8plex@N-term; iTRAQ8plex(K)@4	missed R-G@1; missed K-E@4	3	602.378	22037.3	20969.2	19008.8	20102.5	21888.6	21750.9	20024.8	19161.1
3	ENSP00000263100|ENSG00000121410	RGEKELLVPR	99	iTRAQ8plex@N-term; iTRAQ8plex(K)@4	missed R-G@1; missed K-E@4	2	903.064	10638.1	9909.45	8925.44	9693.65	10713.4	10360.5	9609.1	9695.4
3	ENSP00000263100|ENSG00000121410	RGEKELLVPR	99	iTRAQ8plex@N-term; iTRAQ8plex(K)@4	missed R-G@1; missed K-E@4	2	903.064	6400.61	5915.88	5331.77	5436.06	6018.68	5996.73	5650.63	5531.15
3	ENSP00000263100|ENSG00000121410	RGEKELLVPR	99	iTRAQ8plex@N-term; iTRAQ8plex(K)@4	missed R-G@1; missed K-E@4	2	903.064	9022.49	8726.78	8763.19	8331.84	9326.86	9247.92	8327.19	8621.57
3	ENSP00000263100|ENSG00000121410	RGEKELLVPR	99	iTRAQ8plex@N-term; iTRAQ8plex(K)@4	missed R-G@1; missed K-E@4	4	452.036	52335.4	50145.1	41343	48051.4	50518.6	39382.9	47680.1	46023
3	ENSP00000263100|ENSG00000121410	RGEKELLVPR	99	iTRAQ8plex@N-term; iTRAQ8plex(K)@4	missed R-G@1; missed K-E@4	3	602.378	21393.4	20067.1	18745.9	20085.7	21351.8	21890	19368.6	19579.2
3	ENSP00000263100|ENSG00000121410	RGEKELLVPR	99	iTRAQ8plex@N-term; iTRAQ8plex(K)@4	missed R-G@1; missed K-E@4	2	903.064	9495.72	9008.18	8358.07	8562.52	9139.45	9377.09	8415.91	8442.27
3	ENSP00000263100|ENSG00000121410	RGEKELLVPR	99	iTRAQ8plex@N-term; iTRAQ8plex(K)@4	missed R-G@1; missed K-E@4	2	903.064	6810.5	7187.8	6624.07	6755.04	7282.05	6651.06	6799.68	6347.82
3	ENSP00000263100|ENSG00000121410	RGEKELLVPR	99	iTRAQ8plex@N-term; iTRAQ8plex(K)@4	missed R-G@1; missed K-E@4	2	903.064	6271.43	6137.06	5662.16	5224.04	6312.13	5836.18	5744.3	5556.34
3	ENSP00000263100|ENSG00000121410	RGEKELLVPR	99	iTRAQ8plex@N-term; iTRAQ8plex(K)@4	missed R-G@1; missed K-E@4	3	602.378	14944	13968	13003.5	14014.2	14738.5	14453.7	13486.3	13113
3	ENSP00000263100|ENSG00000121410	RGEKELLVPR	99	iTRAQ8plex@N-term; iTRAQ8plex(K)@4	missed R-G@1; missed K-E@4	2	903.064	5904	5602	5270.51	5389.94	5766.23	6135.35	5522.33	5422.37
3	ENSP00000263100|ENSG00000121410	RGEKELLVPR	99	iTRAQ8plex@N-term; iTRAQ8plex(K)@4	missed R-G@1; missed K-E@4	2	903.065	6864.07	6206.53	5930.34	5861.29	6954.14	6549.6	6043.71	6021.98
3	ENSP00000263100|ENSG00000121410	RGEKELLVPR	99	iTRAQ8plex@N-term; iTRAQ8plex(K)@4	missed R-G@1; missed K-E@4	2	903.065	5934.38	5690.34	5130.99	5637.9	6034.76	5752.75	5716.28	5503.01
3	ENSP00000263100|ENSG00000121410	RGEKELLVPR	99	iTRAQ8plex@N-term; iTRAQ8plex(K)@4	missed R-G@1; missed K-E@4	3	602.378	14890	14210.1	13011.5	14120	14661.7	15152.3	13241.2	13260.8
3	ENSP00000263100|ENSG00000121410	RGEKELLVPR	99	iTRAQ8plex@N-term; iTRAQ8plex(K)@4	missed R-G@1; missed K-E@4	2	903.065	5482.74	5403.37	5080.67	5429.72	5710.91	5329.82	5341.1	5396.61
3	ENSP00000263100|ENSG00000121410	RGEKELLVPR	99	iTRAQ8plex@N-term; iTRAQ8plex(K)@4	missed R-G@1; missed K-E@4	2	903.065	6622.86	6207.01	5667.72	6333.92	6392.42	6643.08	6341.31	6141.52
3	ENSP00000263100|ENSG00000121410	RGEKELLVPR	99	iTRAQ8plex@N-term; iTRAQ8plex(K)@4	missed R-G@1; missed K-E@4	2	903.065	5458.16	5496.1	4796.09	5157.48	5789.56	5432.63	5323.02	5147.41
3	ENSP00000263100|ENSG00000121410	RGEKELLVPR	99	iTRAQ8plex@N-term; iTRAQ8plex(K)@4	missed R-G@1; missed K-E@4	3	602.378	14812.6	13627	12090.2	13508.1	12942.3	14311.6	12355.5	12416.4
3	ENSP00000263100|ENSG00000121410	RGEKELLVPR	99	iTRAQ8plex@N-term; iTRAQ8plex(K)@4	missed R-G@1; missed K-E@4	2	903.065	6436.23	6244.16	5604.62	6204.32	6551.41	6632.9	5957.31	5848.91
3	ENSP00000263100|ENSG00000121410	RGEKELLVPR	99	iTRAQ8plex@N-term; iTRAQ8plex(K)@4	missed R-G@1; missed K-E@4	2	903.065	6295.33	6002.61	5244.46	5618.85	5880.37	5979.2	5638.24	5651.38
3	ENSP00000263100|ENSG00000121410	RGEKELLVPR	99	iTRAQ8plex@N-term; iTRAQ8plex(K)@4	missed R-G@1; missed K-E@4	2	903.065	4826.36	4683.54	4406.23	4188.02	4843.58	4777.11	4647.26	4332.92
3	ENSP00000263100|ENSG00000121410	RGEKELLVPR	99	iTRAQ8plex@N-term; iTRAQ8plex(K)@4	missed R-G@1; missed K-E@4	3	602.378	11985.6	10762.3	10292.5	10248.7	10945.9	11095.4	10245.7	10098.3
3	ENSP00000263100|ENSG00000121410	RGEKELLVPR	99	iTRAQ8plex@N-term; iTRAQ8plex(K)@4	missed R-G@1; missed K-E@4	2	903.065	4416.61	4070.14	3808.94	3716.65	4452.21	4349.74	3823.01	4451.35
3	ENSP00000263100|ENSG00000121410	RGEKELLVPR	99	iTRAQ8plex@N-term; iTRAQ8plex(K)@4	missed R-G@1; missed K-E@4	2	903.064	3813.71	3724.5	3148.87	3527.45	3555.64	3587.24	3321.37	3463.4
3	ENSP00000263100|ENSG00000121410	RGEKELLVPR	99	iTRAQ8plex@N-term; iTRAQ8plex(K)@4	missed R-G@1; missed K-E@4	2	903.064	3763.45	3688.07	3328.92	3497.5	3662.04	3492.87	3449.86	3596.89
3	ENSP00000263100|ENSG00000121410	RGEKELLVPR	99	iTRAQ8plex@N-term; iTRAQ8plex(K)@4	missed R-G@1; missed K-E@4	4	452.036	18371.4	18673.3	15691.4	17505.5	18463.5	19487.1	18860.4	17057.6
3	ENSP00000263100|ENSG00000121410	RGEKELLVPR	99	iTRAQ8plex@N-term; iTRAQ8plex(K)@4	missed R-G@1; missed K-E@4	3	602.378	6222.26	5650.39	5435.03	5302.17	6015.21	6117.04	5488.67	5695.39
3	ENSP00000263100|ENSG00000121410	RGEKELLVPR	99	iTRAQ8plex@N-term; iTRAQ8plex(K)@4	missed R-G@1; missed K-E@4	2	903.063	2184.2	2078.85	1768.6	1984.27	2140.14	2052.46	2078.33	2027.52
3	ENSP00000263100|ENSG00000121410	RGEKELLVPR	99	iTRAQ8plex@N-term; iTRAQ8plex(K)@4	missed R-G@1; missed K-E@4	2	903.063	1508.76	1437.38	1176.01	1402.2	1474.1	1593.57	1330.04	1619.06
3	ENSP00000263100|ENSG00000121410	RGEKELLVPR	99	iTRAQ8plex@N-term; iTRAQ8plex(K)@4	missed R-G@1; missed K-E@4	4	452.037	7657.61	7443.85	6399.06	7250.64	7819.6	7333.68	7150.32	6287
3	ENSP00000263100|ENSG00000121410	RGEKELLVPR	99	iTRAQ8plex@N-term; iTRAQ8plex(K)@4	missed R-G@1; missed K-E@4	3	602.378	2371.82	2051.08	2361.65	1968.07	1986.78	2080.18	1865.18	1964.02
3	ENSP00000263100|ENSG00000121410	RGEKELLVPR	99	iTRAQ8plex@N-term; iTRAQ8plex(K)@4	missed R-G@1; missed K-E@4	2	903.066	946.65	1104.35	935.712	1188.66	1185.7	1101.93	912.356	1084.72
3	ENSP00000263100|ENSG00000121410	RGEKELLVPR	99	iTRAQ8plex@N-term; iTRAQ8plex(K)@4	missed R-G@1; missed K-E@4	2	903.066	964.41	936.8	769.217	845.025	988.33	867.688	877.871	760.069
3	ENSP00000263100|ENSG00000121410	RGEKELLVPR	99	iTRAQ8plex@N-term; iTRAQ8plex(K)@4	missed R-G@1; missed K-E@4	4	452.037	4736.95	5247.93	4355.09	4414.47	5007.76	5082.25	4791.37	4462.96
3	ENSP00000263100|ENSG00000121410	RGEKELLVPR	99	iTRAQ8plex@N-term; iTRAQ8plex(K)@4	missed R-G@1; missed K-E@4	2	903.063	885.47	522.607	619.369	575.512	986.007	652.717	715.981	714.203
3	ENSP00000263100|ENSG00000121410	RGEKELLVPR	99	iTRAQ8plex@N-term; iTRAQ8plex(K)@4	missed R-G@1; missed K-E@4	2	903.064	707.42	787.231	883.3	641.525	667.129	842.916	840.503	657.823
3	ENSP00000263100|ENSG00000121410	RGEKELLVPR	99	iTRAQ8plex@N-term; iTRAQ8plex(K)@4	missed R-G@1; missed K-E@4	2	903.064	785.44	736.145	792.978	761.824	805.83	776.217	748.612	578.054
3	ENSP00000263100|ENSG00000121410	RGEKELLVPR	99	iTRAQ8plex@N-term; iTRAQ8plex(K)@4	missed R-G@1; missed K-E@4	4	452.037	4118.71	3695.22	3066.98	3251.57	3659.26	3757.56	3996.97	3584.33
3	ENSP00000263100|ENSG00000121410	RGEKELLVPR	99	iTRAQ8plex@N-term; iTRAQ8plex(K)@4	missed R-G@1; missed K-E@4	2	903.066	852.48	706.827	809.872	774.785	859.869	870.758	887.619	643.561
3	ENSP00000263100|ENSG00000121410	RGEKELLVPR	99	iTRAQ8plex@N-term; iTRAQ8plex(K)@4	missed R-G@1; missed K-E@4	2	903.066	545.28	516.123	560.883	658.06	597.851	626.026	552.219	621.256
3	ENSP00000263100|ENSG00000121410	RGEKELLVPR	99	iTRAQ8plex@N-term; iTRAQ8plex(K)@4	missed R-G@1; missed K-E@4	4	452.036	2891.32	3009.3	2422.25	2862.62	2749.53	3081.01	2939.1	2543.6
3	ENSP00000263100|ENSG00000121410	RGEKELLVPR	99	iTRAQ8plex@N-term; iTRAQ8plex(K)@4	missed R-G@1; missed K-E@4	2	903.066	699.13	529.248	479.47	482.771	524.024	685.746	473.297	644.26
3	ENSP00000263100|ENSG00000121410	RGEKELLVPR	99	iTRAQ8plex@N-term; iTRAQ8plex(K)@4	missed R-G@1; missed K-E@4	4	452.036	2432.51	2459.54	2187.49	1803.87	2304.49	1853.63	2371.57	1919.28
3	ENSP00000263100|ENSG00000121410	RGEKELLVPR	99	iTRAQ8plex@N-term; iTRAQ8plex(K)@4	missed R-G@1; missed K-E@4	3	602.379	981.97	902.634	1041.03	671.051	964.321	985.489	865.169	922.261
3	ENSP00000263100|ENSG00000121410	RGEKELLVPR	99	iTRAQ8plex@N-term; iTRAQ8plex(K)@4	missed R-G@1; missed K-E@4	2	903.066	356.23	579.723	348.011	525.132	459.112	398.855	420.522	362.703
3	ENSP00000263100|ENSG00000121410	RGEKELLVPR	99	iTRAQ8plex@N-term; iTRAQ8plex(K)@4	missed R-G@1; missed K-E@4	4	452.036	1174.02	1535.17	1369.42	1109.14	1130.3	1450.95	1561.06	1340.55
3	ENSP00000263100|ENSG00000121410	RGEKELLVPR	99	iTRAQ8plex@N-term; iTRAQ8plex(K)@4	missed R-G@1; missed K-E@4	4	452.036	658.9	793.777	646.173	804.269	875.145	909.254	726.846	847.202
3	ENSP00000263100|ENSG00000121410	RGEKELLVPR	99	iTRAQ8plex@N-term; iTRAQ8plex(K)@4	missed R-G@1; missed K-E@4	4	452.036	1040.12	901.664	753.584	729.357	1241.2	703.971	899.992	914.097
3	ENSP00000263100|ENSG00000121410	RGEKELLVPR	99	iTRAQ8plex@N-term; iTRAQ8plex(K)@4	missed R-G@1; missed K-E@4	4	452.036	765.42	578.585	681.001	688.362	894.277	534.485	620.995	670.616
3	ENSP00000263100|ENSG00000121410	RGEKELLVPR	99	iTRAQ8plex@N-term; iTRAQ8plex(K)@4	missed R-G@1; missed K-E@4	2	903.064	10943	9898.04	9482.96	9538.35	10624.5	9720.33	9322.39	8642.85
3	ENSP00000263100|ENSG00000121410	RGEKELLVPR	99	iTRAQ8plex@N-term; iTRAQ8plex(K)@4	missed R-G@1; missed K-E@4	3	602.378	18191.6	16990.5	15064.4	15312.5	16972.8	14973.5	13929.9	13715.5
3	ENSP00000263100|ENSG00000121410	RGEKELLVPR	99	iTRAQ8plex@N-term; iTRAQ8plex(K)@4	missed R-G@1; missed K-E@4	2	903.064	581.69	648.425	476.739	502.144	607.447	569.492	1104.3	628.316
3	ENSP00000263100|ENSG00000121410	RGEKELLVPR	99	iTRAQ8plex@N-term; iTRAQ8plex(K)@4	missed R-G@1; missed K-E@4	2	903.064	409.64	400.415	452.288	388.029	415.68	452.818	1185.85	289.427
3	ENSP00000263100|ENSG00000121410	RGEKELLVPR	99	iTRAQ8plex@N-term; iTRAQ8plex(K)@4	missed R-G@1; missed K-E@4	3	602.378	938.45	948.923	775.811	837.472	716.046	829.227	678.843	780.976
3	ENSP00000263100|ENSG00000121410	RGEKELLVPR	99	iTRAQ8plex@N-term; iTRAQ8plex(K)@4	missed R-G@1; missed K-E@4	2	903.065	273.12	375.842	319.568	233.108	302.544	357.091	1555.18	271.235
3	ENSP00000263100|ENSG00000121410	RGEKELLVPR	99	iTRAQ8plex@N-term; iTRAQ8plex(K)@4	missed R-G@1; missed K-E@4	3	602.378	1885.88	1747.22	1223	1586.4	1671.5	1479.32	1484.4	1415.82
3	ENSP00000263100|ENSG00000121410	RGEKELLVPR	99	iTRAQ8plex@N-term; iTRAQ8plex(K)@4	missed R-G@1; missed K-E@4	4	452.036	678.38	896.171	737.809	645.017	762.945	1106.98	2609.85	619.098
3	ENSP00000263100|ENSG00000121410	RGEKELLVPR	99	iTRAQ8plex@N-term; iTRAQ8plex(K)@4	missed R-G@1; missed K-E@4	4	452.034	1036.38	2076.45	3650.81	975.155	1500.85	1818.36	2949.61	3548.84
3	ENSP00000263100|ENSG00000121410	RGEKELLVPR	99	iTRAQ8plex@N-term; iTRAQ8plex(K)@4	missed R-G@1; missed K-E@4	3	602.378	386.1	496.768	356.413	436.762	371.445	438.048	400.086	309.949
3	ENSP00000263100|ENSG00000121410	RGEKELLVPR	97.96	iTRAQ8plex@N-term; iTRAQ8plex(K)@4	missed R-G@1; missed K-E@4	4	452.034	734.35	1459.33	2766.51	705.208	1058.82	1607.48	2586.09	2789.12
3	ENSP00000263100|ENSG00000121410	RGEKELLVPR	97.71	iTRAQ8plex@N-term; iTRAQ8plex(K)@4	missed R-G@1; missed K-E@4	4	452.034	1105.12	1869.64	4045.55	890.618	1644.21	1899.98	2701.87	3676.47
3	ENSP00000263100|ENSG00000121410	RGEKELLVPR	96.2	iTRAQ8plex@N-term; iTRAQ8plex(K)@4	missed R-G@1; missed K-E@4	2	903.064	599.08	632.275	272.606	465.998	617.554	464.542	476.978	555.536
3	ENSP00000263100|ENSG00000121410	RGEKELLVPR	96.2	iTRAQ8plex@N-term; iTRAQ8plex(K)@4	missed R-G@1; missed K-E@4	2	903.064	545.13	531.336	394.297	457.492	369.292	354.823	537.992	406.31
3	ENSP00000263100|ENSG00000121410	SDETLPAPEFSPEPESGR	99	iTRAQ8plex@N-term	cleaved L-S@N-term	3	750.491			41.6042	8.94058	12.5761
3	ENSP00000263100|ENSG00000121410	SDETLPAPEFSPEPESGR	99	iTRAQ8plex@N-term	cleaved L-S@N-term	3	750.491			13.1615	21.7143
3	ENSP00000263100|ENSG00000121410	SDETLPAPEFSPEPESGR	99	iTRAQ8plex@N-term	cleaved L-S@N-term	3	750.492	5.17	21.9589	19.0399	4.74483		12.5024
3	ENSP00000263100|ENSG00000121410	SDETLPAPEFSPEPESGR	99	iTRAQ8plex@N-term	cleaved L-S@N-term	3	750.491	6.44	2.44573	27.5064	5.38714	3.63661		2.83831	6.65501
3	ENSP00000263100|ENSG00000121410	SDETLPAPEFSPEPESGR	99	iTRAQ8plex@N-term	cleaved L-S@N-term	3	750.491	10.78		12.7713	32.4161	11.4571
3	ENSP00000263100|ENSG00000121410	SDETLPAPEFSPEPESGR	99	iTRAQ8plex@N-term	cleaved L-S@N-term	3	750.364	5.12	27.6515	17.5443	31.9499	17.6844	5.31496	4.62999	16.1159
3	ENSP00000263100|ENSG00000121410	SDETLPAPEFSPEPESGR	99	iTRAQ8plex@N-term	cleaved L-S@N-term	3	750.491	10.67	10.2889	13.1485				9.5172
3	ENSP00000263100|ENSG00000121410	SGLSTGWTQLSK	99	iTRAQ8plex@N-term; iTRAQ8plex(K)@12		2	937.035	334.76	685.554	1047.84	271.543	350.695	380.153	369.423	1140.86
3	ENSP00000263100|ENSG00000121410	SGLSTGWTQLSK	99	iTRAQ8plex@N-term; iTRAQ8plex(K)@12		3	625.024	452.67	852.96	1614.5	441.414	331.88	564.607	453.695	1625.29
3	ENSP00000263100|ENSG00000121410	SGLSTGWTQLSK	99	iTRAQ8plex@N-term; iTRAQ8plex(K)@12		3	625.024	377.92	675.254	1470.71	441.435	485.615	444.91	475.195	1756.12
3	ENSP00000263100|ENSG00000121410	SGLSTGWTQLSK	99	iTRAQ8plex@N-term; iTRAQ8plex(K)@12		3	625.024	23.39	30.656	23.6048	11.4684	23.7292	7.92011	16.9411	15.2245
3	ENSP00000263100|ENSG00000121410	SGLSTGWTQLSK	99	iTRAQ8plex@N-term; iTRAQ8plex(K)@12		3	625.024	5.34	4.80713	27.1683	9.3239	18.4871	10.0368	23.5846	5.56104
3	ENSP00000263100|ENSG00000121410	SGLSTGWTQLSK	99	iTRAQ8plex@N-term; iTRAQ8plex(K)@12		3	625.026	513.27	372.532	553.093	392.66	426.371	119.883	571.617	584.972
3	ENSP00000263100|ENSG00000121410	SGLSTGWTQLSK	99	iTRAQ8plex@N-term; iTRAQ8plex(K)@12		3	625.024	28.93	14.7693		10.5982	16.0059	7.8038	5.56131	6.35113
3	ENSP00000263100|ENSG00000121410	SGLSTGWTQLSK	99	iTRAQ8plex@N-term; iTRAQ8plex(K)@12		3	625.023	27.88	12.3973	9.67601	10.8986	25.6873	20.5969	29.1193	8.58972
3	ENSP00000263100|ENSG00000121410	SGLSTGWTQLSK	99	iTRAQ8plex@N-term; iTRAQ8plex(K)@12		3	625.026	2073.4	1282.66	1217.23	1247.95	1464.65	1272.87	1339.19	1107.63
3	ENSP00000263100|ENSG00000121410	SLPAPWL	99	iTRAQ8plex@N-term	cleaved L-S@C-term	2	544.326	4.23	7.54804	3.3814	5.1903	6.14209	2.1632	1.86264	3.22115
3	ENSP00000263100|ENSG00000121410	SLPAPWL	99	iTRAQ8plex@N-term	cleaved L-S@C-term	2	544.326	5.36	2.92012	3.8626	1.92694	3.63661	3.18665	5.65001	2.21834
3	ENSP00000263100|ENSG00000121410	SLPAPWLS	99	iTRAQ8plex@N-term	cleaved S-M@C-term	2	587.842	1.06	2.19273			1.17977	2.38417	0.895841	6.54359
3	ENSP00000263100|ENSG00000121410	SLPAPWLSMA	96.95	iTRAQ8plex@N-term; Dehydrated(S)@8	cleaved A-P@C-term	2	679.875	15.95	20.9996	25.6596	15.1772	10.3625	35.2392	23.1411	27.2177
3	ENSP00000263100|ENSG00000121410	SLPAPWLSMAPVSWITPGLK	99	iTRAQ8plex@N-term; iTRAQ8plex(K)@20		4	690.651	87.72	60.2367	56.3003	75.8447	80.2121	85.6674	67.8799	63.9165
3	ENSP00000263100|ENSG00000121410	SLPAPWLSMAPVSWITPGLK	99	iTRAQ8plex@N-term; iTRAQ8plex(K)@20		3	920.533	56.59	49.4418	33.3068	45.1277	33.2403	42.6011	31.5496	38.1878
3	ENSP00000263100|ENSG00000121410	SLPAPWLSMAPVSWITPGLK	99	iTRAQ8plex@N-term; iTRAQ8plex(K)@20		4	690.651	294.85	243.572	194.079	241.323	258.077	258.037	231.012	255.048
3	ENSP00000263100|ENSG00000121410	SLPAPWLSMAPVSWITPGLK	99	iTRAQ8plex@N-term; iTRAQ8plex(K)@20		3	920.533	47.11	27.5883	28.6509	29.9919	28.3144	26.6795	29.9264	25.597
3	ENSP00000263100|ENSG00000121410	SLPAPWLSMAPVSWITPGLK	99	iTRAQ8plex@N-term; iTRAQ8plex(K)@20		4	690.651	18.09	22.2014	11.4057	19.8495	21.3696	20.2364	19.6021	16.2273
3	ENSP00000263100|ENSG00000121410	SLPAPWLSMAPVSWITPGLK	99	iTRAQ8plex@N-term; iTRAQ8plex(K)@20		4	690.651	4.2	10.932	4.39582	8.39151	8.33135	6.93155	3.68093	4.33538
3	ENSP00000263100|ENSG00000121410	SLPAPWLSMAPVSWITPGLK	99	iTRAQ8plex@N-term; iTRAQ8plex(K)@20		4	690.65	7.33	21.611	98.6329	5.37678	13.0383	17.3638	11.8765	82.6963
3	ENSP00000263100|ENSG00000121410	SLPAPWLSMAPVSWITPGLK	99	iTRAQ8plex@N-term; iTRAQ8plex(K)@20		4	690.65	12.72	21.2631	94.3541	7.91495	8.79353	21.539	7.98274	92.6637
3	ENSP00000263100|ENSG00000121410	SLPAPWLSMAPVSWITPGLK	99	iTRAQ8plex@N-term; iTRAQ8plex(K)@20		4	690.65	369.61	307.783	346.763	346.559	334.361	387.864	324.844	308.318
3	ENSP00000263100|ENSG00000121410	SLPAPWLSMAPVSWITPGLK	99	iTRAQ8plex@N-term; iTRAQ8plex(K)@20		3	920.531	340.57	304.188	289.344	324.637	299.017	364.034	292.931	294.786
3	ENSP00000263100|ENSG00000121410	SLPAPWLSMAPVSWITPGLK	99	iTRAQ8plex@N-term; iTRAQ8plex(K)@20		5	552.722	258.01	155.441	144.997	283.519	290.418	274.633	213.707	233.979
3	ENSP00000263100|ENSG00000121410	SLPAPWLSMAPVSWITPGLK	99	iTRAQ8plex@N-term; iTRAQ8plex(K)@20		4	690.65	4112.92	3738.01	3112.35	3624.09	3655.7	3977.4	3220.99	3544.09
3	ENSP00000263100|ENSG00000121410	SLPAPWLSMAPVSWITPGLK	99	iTRAQ8plex@N-term; iTRAQ8plex(K)@20		3	920.531	492.2	436.753	331.39	436.172	453.505	466.1	377.548	405.257
3	ENSP00000263100|ENSG00000121410	SLPAPWLSMAPVSWITPGLK	99	iTRAQ8plex@N-term; iTRAQ8plex(K)@20		5	552.722	119.21	144.372	98.5809	72.6539	148.31	129.362	120.256	127.529
3	ENSP00000263100|ENSG00000121410	SLPAPWLSMAPVSWITPGLK	99	iTRAQ8plex@N-term; iTRAQ8plex(K)@20		4	690.65	462.49	391.054	287.055	377.929	362.396	421.138	334.548	399.989
3	ENSP00000263100|ENSG00000121410	SLPAPWLSMAPVSWITPGLK	99	iTRAQ8plex@N-term; iTRAQ8plex(K)@20		3	920.531	57.73	43.7913	27.0642	37.0677	49.4043	39.8913	43.9583	35.382
3	ENSP00000263100|ENSG00000121410	SLPAPWLSMAPVSWITPGLK	99	iTRAQ8plex@N-term; iTRAQ8plex(K)@20		4	690.65	75.76	71.4639	50.578	58.15	52.2868	63.6283	57.7862	55.2457
3	ENSP00000263100|ENSG00000121410	SSTSPDRIFFHLNAVALGDGGHYT	99	iTRAQ8plex@N-term	cleaved T-C@C-term; missed R-I@7	4	717.367	5.23	16.5087	5.47527	5.0867	6.28804		9.49946	9.05568
3	ENSP00000263100|ENSG00000121410	SSTSPDRIFFHLNAVALGDGGHYT	99	iTRAQ8plex@N-term; iTRAQ8plex(Y)@23	cleaved T-C@C-term; missed R-I@7	6	529.28	5.39			33.2345	4.57312	5.69875	4.62999	12.5604
3	ENSP00000263100|ENSG00000121410	SWVPHTFESELSDPVELLVAES	99	iTRAQ8plex@N-term		3	925.804	1715.54	1657.36	1293.15	1372.56	1735.07	1374.81	1147.03	1681.03
3	ENSP00000263100|ENSG00000121410	SWVPHTFESELSDPVELLVAES	99	iTRAQ8plex@N-term		3	925.804	433.56	487.787	401.489	329.724	424.741	393.842	341.626	399.047
3	ENSP00000263100|ENSG00000121410	SWVPHTFESELSDPVELLVAES	99	iTRAQ8plex@N-term		4	694.608	218.44	239.534	182.492	158.258	200.792	188.838	151.495	182.957
3	ENSP00000263100|ENSG00000121410	SWVPHTFESELSDPVELLVAES	99	iTRAQ8plex@N-term		3	925.804	442.1	496.083	338.881	379.192	418.514	441.991	349.413	404.983
3	ENSP00000263100|ENSG00000121410	SWVPHTFESELSDPVELLVAES	99	iTRAQ8plex@N-term		3	925.807	88.55	85.7693	85.1203	73.3998	82.0486	100.973	94.2141	77.7228
3	ENSP00000263100|ENSG00000121410	SWVPHTFESELSDPVELLVAES	99	iTRAQ8plex@N-term		3	925.807	116.31	110.596	98.3208	113.12	105.048	121.593	108.077	104.1
3	ENSP00000263100|ENSG00000121410	SWVPHTFESELSDPVELLVAES	99	iTRAQ8plex@N-term		3	925.807	52.25	53.6796	72.5701	68.8414	70.4334	79.422	71.7826	61.1815
3	ENSP00000263100|ENSG00000121410	TDGEGALSEPSATVTIEELAAPPPPVLMHHGESSQVLHPGNK	99	iTRAQ8plex@N-term; iTRAQ8plex(K)@42		6	818.927	939.8	808.378	630.163	802.394	922.482	659.858	647.462	706.616
3	ENSP00000263100|ENSG00000121410	TDGEGALSEPSATVTIEELAAPPPPVLMHHGESSQVLHPGNK	99	iTRAQ8plex@N-term; iTRAQ8plex(K)@42		6	818.928	327.63	306.054	306.173	285.094	207.53	82.2365	327.931	220.142
3	ENSP00000263100|ENSG00000121410	TPGAAANL	99	iTRAQ8plex@N-term	cleaved L-E@C-term	2	509.796	7.48	6.09325	7.76422	3.01473		7.69913	13.1715	6.66514
3	ENSP00000263100|ENSG00000121410	TPGAAANLELIFVGPQHAGNYR	99	iTRAQ8plex@N-term		3	867.468	1385.64	1251.1	1302.03	949.463	1088.15	1373.41	1268.14	775.962
3	ENSP00000263100|ENSG00000121410	TPGAAANLELIFVGPQHAGNYR	99	iTRAQ8plex@N-term; Deamidated(N)@20		4	651.102	54.64	28.885	51.8395	40.9941	35.1498	35.623	8.90519	16.5818
3	ENSP00000263100|ENSG00000121410	TPGAAANLELIFVGPQHAGNYR	99	iTRAQ8plex@N-term		3	867.474	23.56	13.7362	17.8564	14.1205	19.0466	19.934	24.3474	18.7495
3	ENSP00000263100|ENSG00000121410	TPGAAANLELIFVGPQHAGNYR	99	iTRAQ8plex@N-term		3	867.463	1123.96	1029.36	1070.34	1090.25	1302.05	1075.31	1189.19	762.662
3	ENSP00000263100|ENSG00000121410	TPGAAANLELIFVGPQHAGNYR	99	iTRAQ8plex@N-term		4	650.854	22.46	16.0238	21.654	19.6527	14.8991	19.5502	14.8922	4.49745
3	ENSP00000263100|ENSG00000121410	TPGAAANLELIFVGPQHAGNYR	99	iTRAQ8plex@N-term		4	650.854	23.45	24.4995	53.127	19	27.1347	34.2856	28.8798	16.7034
3	ENSP00000263100|ENSG00000121410	TPGAAANLELIFVGPQHAGNYR	99	iTRAQ8plex@N-term		4	650.854	53.12	75.1536	71.8548	80.2995	60.8493	53.0566	61.8041	37.0837
3	ENSP00000263100|ENSG00000121410	TPGAAANLELIFVGPQHAGNYR	99	iTRAQ8plex@N-term		3	867.468	22.34	28.3684	30.0294	30.9968	29.8226	22.3182	21.4558	21.4541
3	ENSP00000263100|ENSG00000121410	TPGAAANLELIFVGPQHAGNYR	99	iTRAQ8plex@N-term		4	650.854	125.08	94.0131	100.011	102.366	94.3085	87.8306	113.47	60.9992
3	ENSP00000263100|ENSG00000121410	TPGAAANLELIFVGPQHAGNYR	99	iTRAQ8plex@N-term		3	867.468	10.62	15.8973	16.6209	6.64069	11.8098	16.3636	9.2245	8.66063
3	ENSP00000263100|ENSG00000121410	TPGAAANLELIFVGPQHAGNYR	99	iTRAQ8plex@N-term		4	650.854	14.93	14.6639	2.34097	16.7934	25.14	1.02345	24.6578	15.2143
3	ENSP00000263100|ENSG00000121410	TPGAAANLELIFVGPQHAGNYR	99	iTRAQ8plex@N-term		3	867.469	10.46	31.9948	73.1293	30.0955	2.65144	42.9384	23.0612	12.4794
3	ENSP00000263100|ENSG00000121410	TPGAAANLELIFVGPQHAGNYR	99	iTRAQ8plex@N-term		4	650.854	195.68	143.054	229.493	41.6778	144.601	200.817	132.629	53.8073
3	ENSP00000263100|ENSG00000121410	TPGAAANLELIFVGPQHAGNYR	99	iTRAQ8plex@N-term		3	867.469	19.23	16.34	17.9084	7.88387	6.27588	21.0621	14.8656	6.05738
3	ENSP00000263100|ENSG00000121410	TPGAAANLELIFVGPQHAGNYR	99	iTRAQ8plex@N-term		4	650.854	31.1	12.6714	46.8974	22.8746	19.752	22.702	20.5422	4.13279
3	ENSP00000263100|ENSG00000121410	TPGAAANLELIFVGPQHAGNYR	99	iTRAQ8plex@N-term		4	650.854	13.79	21.4002	11.978	7.1276	2.90685	11.8627	6.47489
3	ENSP00000263100|ENSG00000121410	TPGAAANLELIFVGPQHAGNYR	99	iTRAQ8plex@N-term		4	650.854	10.78		6.82783	4.61015	19.0344	5.2917	4.6566	5.03431
3	ENSP00000263100|ENSG00000121410	TPGAAANLELIFVGPQHAGNYR	99	iTRAQ8plex@N-term		4	650.853	10.75	2.11893	27.0642	17.6532	2.84604	2.88427	9.44624	6.04725
3	ENSP00000263100|ENSG00000121410	TPGAAANLELIFVGPQHAGNYR	99	iTRAQ8plex@N-term		4	650.851		4.36437	10.8595		5.24206
3	ENSP00000263100|ENSG00000121410	TPGAAANLELIFVGPQHAGNYR	99	iTRAQ8plex@N-term		4	650.853	7.51	2.39302	25.8287	12.9913	10.776	5.23355	8.4617	5.33819
3	ENSP00000263100|ENSG00000121410	TPGAAANLELIFVGPQHAGNYR	99	iTRAQ8plex@N-term		3	867.468	5.37	1.62346	13.6817	3.69848	4.90151	2.2795	0.895841	6.54359
3	ENSP00000263100|ENSG00000121410	TPGAAANLELIFVGPQHAGNYR	99	iTRAQ8plex@N-term		4	650.853	2.09	6.30409	20.1844	6.88932	0.887867	1.06997	1.86264	7.05006
3	ENSP00000263100|ENSG00000121410	TPGAAANLELIFVGPQHAGNYR	99	iTRAQ8plex@N-term		4	650.853	51.3	40.5865	45.948	24.698	63.3183	34.5763	43.0979	30.378
3	ENSP00000263100|ENSG00000121410	TPGAAANLELIFVGPQHAGNYR	99	iTRAQ8plex@N-term		3	867.467	35.22	32.9858	32.7996	20.6783	34.8336	35.53	26.006	18.8407
3	ENSP00000263100|ENSG00000121410	TPGAAANLELIFVGPQHAGNYR	99	iTRAQ8plex@N-term		4	650.853	86.46	78.5375	52.2947	69.9189	94.9166	83.3414	91.6773	60.3104
3	ENSP00000263100|ENSG00000121410	TPGAAANLELIFVGPQHAGNYR	99	iTRAQ8plex@N-term; Cation:Na(E)@9		4	656.352	21.55		14.0718			25.0047
3	ENSP00000263100|ENSG00000121410	TPGAAANLELIFVGPQHAGNYR	99	iTRAQ8plex@N-term		3	867.467	1057.57	2000.41	1272.54	946.075	1226.91	1019.57	1292.4	882.371
3	ENSP00000263100|ENSG00000121410	TPGAAANLELIFVGPQHAGNYR	99	iTRAQ8plex@N-term		4	650.853	99.53	63.3571	86.2387	52.6282	73.097	44.1363	59.9947	53.5237
3	ENSP00000263100|ENSG00000121410	TPGAAANLELIFVGPQHAGNYR	99	iTRAQ8plex@N-term		3	867.467	27.74	26.9452	21.771	30.2198	30.1388	17.166	23.416	31.0162
3	ENSP00000263100|ENSG00000121410	TPGAAANLELIFVGPQHAGNYR	99	iTRAQ8plex@N-term		4	650.853	36.05	58.297	75.1972	28.1478	87.1326	73.4325	47.2401	31.1276
3	ENSP00000263100|ENSG00000121410	TPGAAANLELIFVGPQHAGNYR	99	iTRAQ8plex@N-term		3	867.467	13.96	4.36437	13.1875	10.2356	8.96381	17.5498	11.0871	16.8249
3	ENSP00000263100|ENSG00000121410	TPGAAANLELIFVGPQHAGNYR	99	iTRAQ8plex@N-term		4	650.853	12.8	12.3973	12.3031	17.0109	6.7259	4.47759	3.70754	8.23519
3	ENSP00000263100|ENSG00000121410	TPGAAANLELIFVGPQHAGNYR	99	iTRAQ8plex@N-term		4	650.853	4.27	4.1219	5.13713	2.80753	8.4773	9.43202	3.65432	0.597634
3	ENSP00000263100|ENSG00000121410	TPGAAANLELIFVGPQHAGNYR	99	iTRAQ8plex@N-term		4	650.856	250.16	300.382	260.81	321.26	209.281	244.023	189.377	272.45
3	ENSP00000263100|ENSG00000121410	TPGAAANLELIFVGPQHAGNYR	98.33	iTRAQ8plex@N-term		3	867.465	1171.66	1556.31	1197.68	1209.43	1243.09	1068.28	1141.31	950.117
3	ENSP00000263100|ENSG00000121410	TTAVCR	99	iTRAQ8plex@N-term; Methylthio(C)@5		2	500.765	540.24	592.215	506.989	596.325	648.046	500.467	1156.62	654.45
3	ENSP00000263100|ENSG00000121410	TTAVCR	98.83	iTRAQ8plex@N-term; Methylthio(C)@5		2	500.764	109.53	31.8156	303.208	175.963	134.7	43.1826	47.7989
3	ENSP00000263100|ENSG00000121410	TVRTPGAAANLELIFVGPQHAGNYR	99	iTRAQ8plex@N-term	missed R-T@3	4	739.908	21.28	26.8609	58.0431	32.0224	29.8956	43.4966	37.2705	26.5694
3	ENSP00000263100|ENSG00000121410	TVRTPGAAANLELIFVGPQHAGNYR	99	iTRAQ8plex@N-term	missed R-T@3	5	592.128	16.02	13.2091	16.5559	13.0535	19.4723	13.4909	11.1758	8.33649
3	ENSP00000263100|ENSG00000121410	TVRTPGAAANLELIFVGPQHAGNYR	99	iTRAQ8plex@N-term	missed R-T@3	4	739.908	6.41	5.76645	32.7736	7.04472	13.1112	15.2587	22.5734
3	ENSP00000263100|ENSG00000121410	TVRTPGAAANLELIFVGPQHAGNYR	99	iTRAQ8plex@N-term	missed R-T@3	4	739.908	7.46	8.04351	26.9472	8.74374	3.1501	5.38474	9.37528	18.3139
3	ENSP00000263100|ENSG00000121410	TVRTPGAAANLELIFVGPQHAGNYR	99	iTRAQ8plex@N-term	missed R-T@3	4	739.908	26.62	31.1198	49.1864	35.006	50.7179	41.4846	39.2041	25.8603
3	ENSP00000263100|ENSG00000121410	TVRTPGAAANLELIFVGPQHAGNYR	99	iTRAQ8plex@N-term	missed R-T@3	5	592.129	12.75	18.1005	10.6254	12.5355	8.92732	16.224	12.0805	8.8227
3	ENSP00000263100|ENSG00000121410	TVRTPGAAANLELIFVGPQHAGNYR	99	iTRAQ8plex@N-term	missed R-T@3	4	739.908	73.64	68.9865	73.8446	38.891	67.4171	41.9266	43.0092	22.1935
3	ENSP00000263100|ENSG00000121410	TVRTPGAAANLELIFVGPQHAGNYR	99	iTRAQ8plex@N-term	missed R-T@3	5	592.128	128.31	94.4454	127.427	77.8234	96.0234	78.3055	91.7926	46.6965
3	ENSP00000263100|ENSG00000121410	TVRTPGAAANLELIFVGPQHAGNYR	99	iTRAQ8plex@N-term	missed R-T@3	4	739.908	109.8	114.939	141.069	82.444	106.508	46.8693	122.668	57.6261
3	ENSP00000263100|ENSG00000121410	TVRTPGAAANLELIFVGPQHAGNYR	99	iTRAQ8plex@N-term	missed R-T@3	5	592.128	10.63	14.6744	22.4733	2.11342	7.35835	5.67549	19.877
3	ENSP00000263100|ENSG00000121410	TVRTPGAAANLELIFVGPQHAGNYR	99	iTRAQ8plex@N-term	missed R-T@3	4	739.908	26.78	14.5268	23.5398	9.50001	17.1735	10.3043	20.7108	15.3967
3	ENSP00000263100|ENSG00000121410	TVRTPGAAANLELIFVGPQHAGNYR	99	iTRAQ8plex@N-term	missed R-T@3	4	739.908	20.32	14.0313	15.2033	9.98693	13.5613	4.69856	14.1738	3.52503
3	ENSP00000263100|ENSG00000121410	TVRTPGAAANLELIFVGPQHAGNYR	99	iTRAQ8plex@N-term	missed R-T@3	4	739.907	16.08	7.60075	13.0574	6.69248	15.2154	1.51191	6.60793	8.04274
3	ENSP00000263100|ENSG00000121410	TVRTPGAAANLELIFVGPQHAGNYR	99	iTRAQ8plex@N-term; iTRAQ8plex(T)@4	missed R-T@3	6	544.308	21.28	26.6184	3.79757	26.9668	17.6479	10.0484	23.5668	14.1001
3	ENSP00000263100|ENSG00000121410	YRLHDNQNGWSGDSAPVELILSDETLPAPEFSPEPESGR	99	iTRAQ8plex@N-term; Deamidated(N)@8	missed R-L@2	6	770.138	43	7.32666	40.0046	30.4063	35.1498	43.4966	66.7002	37.2762
3	ENSP00000263100|ENSG00000121410	YRSWVPHTFESELSDPVELLVAES	99	iTRAQ8plex@N-term	missed R-S@2	3	1032.2	185.61	294.5	166.209	253.589	322.052	192.385	327.292	169.141
3	ENSP00000263100|ENSG00000121410	YRSWVPHTFESELSDPVELLVAES	99	iTRAQ8plex@N-term	missed R-S@2	4	774.398	216.14	254.936	291.282	240.111	238.447	279.448	329.607	221.834
3	ENSP00000263100|ENSG00000121410	YRSWVPHTFESELSDPVELLVAES	99	iTRAQ8plex@N-term	missed R-S@2	3	1032.2	105.41	124.385	139.132	113.959	128.291	74.9561	106.002	86.6671
3	ENSP00000263100|ENSG00000121410	YRSWVPHTFESELSDPVELLVAES	99	iTRAQ8plex@N-term	missed R-S@2	4	774.4		10.679	40.2907	20.1085	12.0896		29.5095
4	ENSP00000350425|ENSG00000110244	EAVEHLQKSELTQQLNALFQDK	99	iTRAQ8plex@N-term; iTRAQ8plex(K)@8; iTRAQ8plex(K)@22	missed K-S@8	5	697.194	678.36	337.511	934.58	922.475	404.113	1010.83	1049.6	1115.9
4	ENSP00000350425|ENSG00000110244	EAVEHLQKSELTQQLNALFQDKLGEVNTYAGDLQK	99	iTRAQ8plex@N-term; iTRAQ8plex(K)@8; iTRAQ8plex(K)@22; iTRAQ8plex(K)@35	missed K-S@8; missed K-L@22	6	863.307	426.63	200.455	606.61	449.184	392.656	679.896	580.239	483.405
4	ENSP00000350425|ENSG00000110244	ELQQRLEPYADQLR	99	iTRAQ8plex@N-term	missed R-L@5	3	688.378	86.03	123.847	471.25	125.033	79.7742	109.87	186.379	29.4461
4	ENSP00000350425|ENSG00000110244	GNLRGNTEGLQKSLAELGGHLDQQVEEFR	99	iTRAQ8plex@N-term; iTRAQ8plex(K)@12	missed R-G@4; missed K-S@12	5	761.611	783.84	790.457	1014.36	1476.24	822.384	1145.11	940.101	746.567
4	ENSP00000350425|ENSG00000110244	GNTEGLQK	99	iTRAQ8plex@N-term; iTRAQ8plex(K)@8		2	727.925	2499.24	1453.44	1770.61	1939.38	2208.82	2218.05	1632.8	1682.51
4	ENSP00000350425|ENSG00000110244	GNTEGLQKSLAELGGHLDQQVEEFR	99	iTRAQ8plex@N-term; iTRAQ8plex(K)@8	missed K-S@8	4	841.699	4093.01	2335.11	2558.76	2282.91	2520.62	2495.72	1674.51	1139.12
4	ENSP00000350425|ENSG00000110244	IDQNVEELK	99	iTRAQ8plex@N-term; iTRAQ8plex(K)@9		3	565.994	120.05	57.4431	142.305	241.147	74.6051	353.939	159.265	226.169
4	ENSP00000350425|ENSG00000110244	IDQNVEELKGRLTPYADEFK	99	iTRAQ8plex@N-term; iTRAQ8plex(K)@9; iTRAQ8plex(K)@20	missed K-G@9; missed R-L@11	5	656.369	716.53	959.887	1648.11	1472.07	863.822	1586.13	1586.65	1285.15
4	ENSP00000350425|ENSG00000110244	IDQTVEELR	99	iTRAQ8plex@N-term		2	703.894	156.56	179.54	264.842	289.745	123.949	282.647	237.336	234.789
4	ENSP00000350425|ENSG00000110244	IGDNLRELQQR	99	iTRAQ8plex@N-term	missed R-E@6	3	549.315	752.57	795.095	949.211	1019.07	625.411	993.386	1248.38	1914.32
4	ENSP00000350425|ENSG00000110244	ISASAEELRQR	99	iTRAQ8plex@N-term	missed R-Q@9	3	521.964	1737.3	1409.54	1993.58	2378.04	1584.3	1378.98	2471.92	2371.58
4	ENSP00000350425|ENSG00000110244	KLVPFATELHER	99	iTRAQ8plex@N-term; iTRAQ8plex(K)@1	missed K-L@1	4	512.807	64.59	1.99243	262.319	33.1205	9.2922	33.2854	47.8787	29.3955
4	ENSP00000350425|ENSG00000110244	LAPLAEDVRGNLR	99	iTRAQ8plex@N-term	missed R-G@9	3	576.673	905.71	769.636	1012.08	944.107	789.679	1026	903.655	862.467
4	ENSP00000350425|ENSG00000110244	LAPLAEDVRGNLRGNTEGLQKSLAELGGHLDQQVEEFR	99	iTRAQ8plex@N-term; iTRAQ8plex(K)@21	missed R-G@9; missed R-G@13; missed K-S@21	6	795.604	1678.19	1173.15	3073.75	2422.08	1110.33	2321.51	2395.93	1426.27
4	ENSP00000350425|ENSG00000110244	LEPYADQLR	99	iTRAQ8plex@N-term		2	704.889	2922.42	2461.58	4778.09	4150.7	2168.16	4614.92	5156.24	6247.07
4	ENSP00000350425|ENSG00000110244	LEPYADQLRTQVSTQAEQLR	99	iTRAQ8plex@N-term	missed R-T@9	4	663.357	478.77	602.23	1987.82	1524.68	690.359	1294.07	1356.94	1098.82
4	ENSP00000350425|ENSG00000110244	LGPHAGDVEGHLSFLEKDLR	99	iTRAQ8plex@N-term; iTRAQ8plex(K)@17	missed K-D@17	4	700.39	938.16	754.329	1099.7	905.537	990.665	1271.26	1084.29	1199.56
4	ENSP00000350425|ENSG00000110244	LLPHANEVSQK	99	iTRAQ8plex@N-term; iTRAQ8plex(K)@11		4	461.776	1537.66	894.601	2341.65	2717.48	1265.73	2854.27	2188.65	2682.67
4	ENSP00000350425|ENSG00000110244	LTPYADEFKVK	99	iTRAQ8plex@N-term; iTRAQ8plex(K)@9; iTRAQ8plex(K)@11	missed K-V@9	4	556.583	396.16	794.842	588.065	1432.19	1044.41	898.694	727.449	1798.49
4	ENSP00000350425|ENSG00000110244	LTPYADEFKVKIDQTVEELRR	99	iTRAQ8plex@N-term; iTRAQ8plex(K)@9; iTRAQ8plex(K)@11	missed K-V@9; missed K-I@11; missed R-R@20	5	693.4	5718.33	3855.95	13512	12971	5322.66	12682.3	11459.1	11677.8
4	ENSP00000350425|ENSG00000110244	LVPFATELHER	99	iTRAQ8plex@N-term		3	539.308	18938.1	14148.2	44394.3	36617.5	12520	36619.2	36873.7	36338.7
4	ENSP00000350425|ENSG00000110244	QKLGPHAGDVEGHLSFLEK	99	Gln->pyro-Glu@N-term; iTRAQ8plex(K)@2; iTRAQ8plex(K)@19	missed K-L@2	5	531.497	730.09	556.678	663.899	785.953	689.447	813.643	712.85	957.612
4	ENSP00000350425|ENSG00000110244	QKLGPHAGDVEGHLSFLEKDLR	99	Gln->pyro-Glu@N-term; iTRAQ8plex(K)@2; iTRAQ8plex(K)@19	missed K-L@2; missed K-D@19	5	608.34	950.9	661.602	956.455	1190.13	944.958	1136.26	1040.2	1054.87
4	ENSP00000350425|ENSG00000110244	RVEPYGENFNK	99	iTRAQ8plex@N-term; iTRAQ8plex(K)@11	missed R-V@1	3	654.36	494.03	695.179	462.524	1072.56	1097.55	635.469	431.662	882.614
4	ENSP00000350425|ENSG00000110244	SELTQQLNALFQDK	99	iTRAQ8plex@N-term; iTRAQ8plex(K)@14		3	748.419	327.46	323.891	532.701	637.868	616.095	568.945	620.614	608.645
4	ENSP00000350425|ENSG00000110244	SELTQQLNALFQDKLGEVNTYAGDLQKK	99	iTRAQ8plex@N-term; iTRAQ8plex(K)@14; iTRAQ8plex(K)@27; iTRAQ8plex(K)@28	missed K-L@14; missed K-K@27	4	1092.87	23.66	115.455	104.94	121.148	91.4381	52.7542	53.8746	167.925
4	ENSP00000350425|ENSG00000110244	SLAELGGHLDQQVEEFR	99	iTRAQ8plex@N-term		3	744.725	697.17	733.035	711.863	709.466	581.735	928.455	595.433	458.416
4	ENSP00000350425|ENSG00000110244	SLAELGGHLDQQVEEFRR	99	iTRAQ8plex@N-term	missed R-R@17	4	597.82	550.61	409.639	1431.15	328.75	177.464	222.379	253.851	90.6378
4	ENSP00000350425|ENSG00000110244	SLAPYAQDTQEKLNHQLEGLTFQMK	99	iTRAQ8plex@N-term; iTRAQ8plex(K)@12; iTRAQ8plex(K)@25	missed K-L@12	5	761.415	45893.1	26138.2	48637.4	55327.5	34490.3	58793.2	48665.2	45129.6
4	ENSP00000350425|ENSG00000110244	TQVSTQAEQLRR	99	iTRAQ8plex@N-term	missed R-R@11	3	574.326	67.98	97.5025	228.609	208.285	54.2815	200.864	132.425	133.171
4	ENSP00000350425|ENSG00000110244	VEPYGENFNKALVQQMEQLR	99	iTRAQ8plex@N-term; iTRAQ8plex(K)@10	missed K-A@10	3	1001.2	159.36	224.638	681.339	552.866	303.273	214.785	221.858	8.84296
4	ENSP00000350425|ENSG00000110244	VLRENADSLQASLRPHADELKAK	98.91	iTRAQ8plex@N-term; iTRAQ8plex(K)@21; iTRAQ8plex(K)@23	missed R-E@3; missed K-A@21	4	869.256	1488.6	1405.63	2171.97	2412.78	1884.61	2316.09	2631.28	2341.4
4	ENSP00000350425|ENSG00000110244	ESQDK	98.36	iTRAQ8plex@N-term; iTRAQ8plex(K)@5		3	405.564	125.56	43.6542	196.173	173.88	128.193	167.706	114.801	166.689
4	ENSP00000350425|ENSG00000110244	QEQQQEQVQMLAPLES	99	iTRAQ8plex@N-term	cleaved Q-Q@N-term	3	730.557	21.39	15.1382	12.108	15.4984	18.4993	4.91954	9.41963	4.02137
4	ENSP00000350425|ENSG00000110244	QQQEQVQMLAPLES	96.99	Gln->pyro-Glu@N-term	cleaved E-Q@N-term	2	806.32	21.28	26.5973	4.62992	5.11778	5.27855	18.5617
4	ENSP00000350425|ENSG00000110244	QEQQQEQQQEQVQMLAPLES	99	iTRAQ8plex@N-term	cleaved Q-Q@N-term	3	901.367	3.23		8.41449
4	ENSP00000350425|ENSG00000110244	AKIDQNVEELK	99	iTRAQ8plex@N-term; iTRAQ8plex(K)@2; iTRAQ8plex(K)@11	missed K-I@2	3	733.772	534.07	337.501	862.14	1003.62	426.699	1030.83	961.352	938.437
4	ENSP00000350425|ENSG00000110244	AKIDQNVEELK	98.87	iTRAQ8plex@N-term; iTRAQ8plex(K)@2; iTRAQ8plex(K)@11	missed K-I@2	4	550.582	721.29	463.909	1456.02	2147.97	623.161	2002.45	1230.87	1483.32
4	ENSP00000350425|ENSG00000110244	AKIDQNVEELK	98.43	iTRAQ8plex@N-term; iTRAQ8plex(K)@2; iTRAQ8plex(K)@11	missed K-I@2	4	550.582	217.99	174.216	296.367	457.399	150.39	482.184	428.638	394.013
4	ENSP00000350425|ENSG00000110244	AKIDQNVEELK	97.45	iTRAQ8plex@N-term; iTRAQ8plex(K)@2; iTRAQ8plex(K)@11	missed K-I@2	4	550.582	949.41	704.15	1964.19	1854.28	930.862	2240.37	1874.44	2570.55
4	ENSP00000350425|ENSG00000110244	ALVQQMEQLR	99	iTRAQ8plex@N-term		2	760.432	1806.24	1743.34	1424.34	1781.09	1572.52	1884.43	1504.05	2038.39
4	ENSP00000350425|ENSG00000110244	ALVQQMEQLR	99	iTRAQ8plex@N-term		3	507.29	633.88	371.92	430.661	592.036	388.205	663.416	474.059	857.159
4	ENSP00000350425|ENSG00000110244	ALVQQMEQLR	99	iTRAQ8plex@N-term		3	507.29	1038.63	608.344	1021.51	1052.79	790.773	1113.82	1224.3	925.583
4	ENSP00000350425|ENSG00000110244	ALVQQMEQLR	99	iTRAQ8plex@N-term		3	507.29	1291.78	1045.23	1515.19	1501.55	1288.68	1820.98	1971.17	1863.34
4	ENSP00000350425|ENSG00000110244	ALVQQMEQLR	99	iTRAQ8plex@N-term		2	760.432	4164.91	3257.21	4743.07	4511.23	3691.79	5256.39	4406.06	5430.82
4	ENSP00000350425|ENSG00000110244	ALVQQMEQLR	99	iTRAQ8plex@N-term		3	507.29	2607.81	1584.65	2238.72	2615.84	1818.85	3026.1	2629.63	3121.47
4	ENSP00000350425|ENSG00000110244	ALVQQMEQLR	99	iTRAQ8plex@N-term		3	507.29	2881.71	2103.5	3166.1	3016.47	2608.31	3474.47	2948.93	3743.96
4	ENSP00000350425|ENSG00000110244	ALVQQMEQLR	99	iTRAQ8plex@N-term		3	507.29	2711.14	1812.86	2346.12	2538.38	2212.66	3144.48	2610.25	3663.77
4	ENSP00000350425|ENSG00000110244	ALVQQMEQLR	99	iTRAQ8plex@N-term		2	760.432	5580.58	4073.09	4929.12	5801.18	4932.6	6156.04	5755.4	6329.95
4	ENSP00000350425|ENSG00000110244	ALVQQMEQLR	99	iTRAQ8plex@N-term		3	507.29	2344.9	1603.26	2148.49	2402.36	1847.52	2450.98	2250.33	2580.9
4	ENSP00000350425|ENSG00000110244	ALVQQMEQLR	99	iTRAQ8plex@N-term		3	507.29	1579.59	1349.4	1503.63	1556.02	1446.94	1894.79	1704.97	2195.73
4	ENSP00000350425|ENSG00000110244	ALVQQMEQLR	99	iTRAQ8plex@N-term		3	507.29	1350.74	849.07	1030.22	1392.35	1395.07	1199.05	1382.42	1758.06
4	ENSP00000350425|ENSG00000110244	ALVQQMEQLR	99	iTRAQ8plex@N-term		2	760.432	2451.12	2090.87	2599.28	2312.25	2113.82	2568.49	2273.78	2728.06
4	ENSP00000350425|ENSG00000110244	ALVQQMEQLR	99	iTRAQ8plex@N-term		3	507.29	632.28	425.927	669.882	578.527	517.31	728.778	889.667	710.313
4	ENSP00000350425|ENSG00000110244	ALVQQMEQLR	99	iTRAQ8plex@N-term		3	507.29	458.8	326.337	449.258	618.589	244.407	576.621	348.837	552.457
4	ENSP00000350425|ENSG00000110244	ALVQQMEQLR	99	iTRAQ8plex@N-term		3	507.29	482.51	212.041	324.966	373.194	272.624	274.785	295.778	472.536
4	ENSP00000350425|ENSG00000110244	ALVQQMEQLR	99	iTRAQ8plex@N-term		3	507.29	118.43	113.779	170.293	122.765	155.036	199.445	160.852	175.674
4	ENSP00000350425|ENSG00000110244	EAVEHLQK	99	iTRAQ8plex@N-term; iTRAQ8plex(K)@8		2	781.46	523.34	333.421	1231.69	1212.01	380.117	1075.97	816.466	832.849
4	ENSP00000350425|ENSG00000110244	EAVEHLQK	99	iTRAQ8plex@N-term; iTRAQ8plex(K)@8		3	521.309	6970.88	4053.86	15041.8	12765	3758.43	13866.7	10456.9	12458.3
4	ENSP00000350425|ENSG00000110244	EAVEHLQK	99	iTRAQ8plex@N-term; iTRAQ8plex(K)@8		2	781.46	513.97	300.214	1158.44	967.365	348.907	934.479	775.692	917.611
4	ENSP00000350425|ENSG00000110244	EAVEHLQK	99	iTRAQ8plex@N-term; iTRAQ8plex(K)@8		3	521.309	3674.57	1954.41	7309.2	6395.84	2513.21	8110.19	5996.44	7562.3
4	ENSP00000350425|ENSG00000110244	EAVEHLQK	99	iTRAQ8plex@N-term; iTRAQ8plex(K)@8		3	521.309	885.59	510.357	2127.36	1496.3	754.444	1860.95	1259.63	1879.26
4	ENSP00000350425|ENSG00000110244	EAVEHLQK	99	iTRAQ8plex@N-term; iTRAQ8plex(K)@8		2	781.469	307.48	162.093	609.862	458.394	95.5248	506.108	320.587	509.954
4	ENSP00000350425|ENSG00000110244	EAVEHLQK	99	iTRAQ8plex@N-term; iTRAQ8plex(K)@8		2	781.469	427.06	268.461	673.705	824.999	236.452	788.94	705.222	746.415
4	ENSP00000350425|ENSG00000110244	EAVEHLQK	99	iTRAQ8plex@N-term; iTRAQ8plex(K)@8		2	781.469	263.14	181.944	370.862	350.775	190.721	315.385	286.208	249.568
4	ENSP00000350425|ENSG00000110244	EAVEHLQK	99	iTRAQ8plex@N-term; iTRAQ8plex(K)@8		2	781.469	98.27	82.2272	116.71	94.565	42.9703	80.4106	84.892	134.144
4	ENSP00000350425|ENSG00000110244	EAVEHLQKSELTQQLNALFQDKLGEVNTYAGDLQK	98.25	iTRAQ8plex@N-term; iTRAQ8plex(K)@8; iTRAQ8plex(K)@22; iTRAQ8plex(K)@35	missed K-S@8; missed K-L@22	7	740.123	260.94	298.685	313.235	525.422	153.09	341.983	449.801	409.805
4	ENSP00000350425|ENSG00000110244	ELQQRLEPYADQLR	99	iTRAQ8plex@N-term	missed R-L@5	3	688.378	218.24	147.703	668.49	166.991	42.3257	36.3208	168.436	62.7617
4	ENSP00000350425|ENSG00000110244	ELQQRLEPYADQLR	99	iTRAQ8plex@N-term	missed R-L@5	3	688.378	566.84	625.37	778.217	739.903	590.699	924.047	662.851	883.06
4	ENSP00000350425|ENSG00000110244	ELQQRLEPYADQLR	99	iTRAQ8plex@N-term	missed R-L@5	2	1032.07	884.46	628.174	546.109	748.388	658.14	945.865	817.894	1069.57
4	ENSP00000350425|ENSG00000110244	ELQQRLEPYADQLR	99	iTRAQ8plex@N-term	missed R-L@5	3	688.378	2675.77	2132.64	4651.99	4055.21	1953.55	4363.9	4819.33	4979.08
4	ENSP00000350425|ENSG00000110244	ELQQRLEPYADQLR	99	iTRAQ8plex@N-term	missed R-L@5	4	516.535	787.18	554.37	1293.62	1272.68	399.321	1278.34	1289.35	1238.45
4	ENSP00000350425|ENSG00000110244	ELQQRLEPYADQLR	99	iTRAQ8plex@N-term	missed R-L@5	2	1032.07	860.7	859.475	1278.01	1373.17	774.901	1366.46	1655.3	1424.76
4	ENSP00000350425|ENSG00000110244	ELQQRLEPYADQLR	99	iTRAQ8plex@N-term	missed R-L@5	2	1032.07	1268.52	777.026	1668.37	1600.33	674.633	1547.51	1482.77	2013.9
4	ENSP00000350425|ENSG00000110244	ELQQRLEPYADQLR	99	iTRAQ8plex@N-term	missed R-L@5	3	688.378	2295.64	2471.68	5004.63	4656.14	2114.57	5069.73	4828.81	5518.67
4	ENSP00000350425|ENSG00000110244	ELQQRLEPYADQLR	99	iTRAQ8plex@N-term	missed R-L@5	3	688.378	3631.51	3859.86	8692.92	7727.22	3433.43	7566.53	8525.79	9612.75
4	ENSP00000350425|ENSG00000110244	ELQQRLEPYADQLR	99	iTRAQ8plex@N-term	missed R-L@5	4	516.535	752.84	654.908	1686.33	1496.49	767.433	1630.41	1707.99	2260.42
4	ENSP00000350425|ENSG00000110244	ELQQRLEPYADQLR	99	iTRAQ8plex@N-term	missed R-L@5	2	1032.07	1058.1	823.274	1232.2	1888.54	1444.79	1785.5	1555.97	1663.78
4	ENSP00000350425|ENSG00000110244	ELQQRLEPYADQLR	99	iTRAQ8plex@N-term	missed R-L@5	3	688.378	2727.93	2755.31	5557.89	4974.39	2704.47	5196.82	5453.56	6841.11
4	ENSP00000350425|ENSG00000110244	ELQQRLEPYADQLR	99	iTRAQ8plex@N-term	missed R-L@5	4	516.535	622.74	410.504	896.019	1054.07	569.889	759.725	1103	1090.4
4	ENSP00000350425|ENSG00000110244	ELQQRLEPYADQLR	99	iTRAQ8plex@N-term	missed R-L@5	2	1032.07	950	755.584	966.886	685.441	968.432	906.951	1208.31	1006.05
4	ENSP00000350425|ENSG00000110244	ELQQRLEPYADQLR	99	iTRAQ8plex@N-term	missed R-L@5	3	688.378	1462.79	1402.78	1846.78	1954.31	946.807	2080.89	2226.65	2201.01
4	ENSP00000350425|ENSG00000110244	ELQQRLEPYADQLR	99	iTRAQ8plex@N-term	missed R-L@5	3	688.378	686.76	807.798	1110.62	942.646	548.483	1043.77	1067.61	1307.14
4	ENSP00000350425|ENSG00000110244	ELQQRLEPYADQLR	99	iTRAQ8plex@N-term	missed R-L@5	3	688.377	576.69	720.701	655.199	765.523	642.439	708.739	764.161	856.845
4	ENSP00000350425|ENSG00000110244	EQQQEQQQEQVQMLAPLES	99	iTRAQ8plex@N-term	cleaved Q-E@N-term	3	858.836			4.07069	3.17012
4	ENSP00000350425|ENSG00000110244	EQQQEQVQMLAPLES	98.79	iTRAQ8plex@N-term; Deamidated(Q)@8	cleaved Q-E@N-term	3	688.346	9.6	9.32963	7.37406	6.36097		2.84938	11.3266	13.8064
4	ENSP00000350425|ENSG00000110244	GNLRGNTEGLQKSLAELGGHLDQQVEEFR	99	iTRAQ8plex@N-term; iTRAQ8plex(K)@12	missed R-G@4; missed K-S@12	4	951.762	1364.83	1063.66	1772.04	1352.58	1178.39	1493.49	1507.35	894.638
4	ENSP00000350425|ENSG00000110244	GNLRGNTEGLQKSLAELGGHLDQQVEEFRR	99	iTRAQ8plex@N-term; iTRAQ8plex(K)@12	missed R-G@4; missed K-S@12; missed R-R@29	6	660.861	762.63	644.862	1491.95	1230.46	672.249	1163.39	1128.93	750.72
4	ENSP00000350425|ENSG00000110244	GNLRGNTEGLQKSLAELGGHLDQQVEEFRR	99	iTRAQ8plex@N-term; iTRAQ8plex(K)@12	missed R-G@4; missed K-S@12; missed R-R@29	6	660.861	3421.03	2903.02	8804.57	6744.19	3181.06	6950.9	5633.83	4032.79
4	ENSP00000350425|ENSG00000110244	GNLRGNTEGLQKSLAELGGHLDQQVEEFRR	99	iTRAQ8plex@N-term; iTRAQ8plex(K)@12	missed R-G@4; missed K-S@12; missed R-R@29	5	792.832	1383.44	1144.26	1952.94	1751.94	1266.29	1526.09	1562.16	1569.38
4	ENSP00000350425|ENSG00000110244	GNLRGNTEGLQKSLAELGGHLDQQVEEFRR	99	iTRAQ8plex@N-term; iTRAQ8plex(K)@12	missed R-G@4; missed K-S@12; missed R-R@29	5	792.832	1931.95	1546.98	3262.39	3010.05	1917.83	2694.15	2561.54	2032.77
4	ENSP00000350425|ENSG00000110244	GNTEGLQK	99	iTRAQ8plex@N-term; iTRAQ8plex(K)@8		2	727.925	2014.57	1129.31	1378.99	1755.81	1614.88	1982.81	1192.24	1098.11
4	ENSP00000350425|ENSG00000110244	GNTEGLQK	99	iTRAQ8plex@N-term; iTRAQ8plex(K)@8		2	727.925	8149.27	4797.32	5836.88	6306.5	6118.14	6562.23	4795.7	4890.75
4	ENSP00000350425|ENSG00000110244	GNTEGLQK	99	iTRAQ8plex@N-term; iTRAQ8plex(K)@8		3	485.62	38891.1	22071.2	23620.2	28745.6	25608.5	33369.8	20840.2	22605.5
4	ENSP00000350425|ENSG00000110244	GNTEGLQK	99	iTRAQ8plex@N-term; iTRAQ8plex(K)@8		2	727.925	10586.4	6324.5	6170.11	7242.11	7368.31	8615.57	5715.43	6581.51
4	ENSP00000350425|ENSG00000110244	GNTEGLQK	99	iTRAQ8plex@N-term; iTRAQ8plex(K)@8		3	485.62	13805.6	7929.64	8463.82	10734.2	9517.51	11945	7268.47	8141.77
4	ENSP00000350425|ENSG00000110244	GNTEGLQK	99	iTRAQ8plex@N-term; iTRAQ8plex(K)@8		3	485.62	3269.54	1971.2	2612.17	2478.91	2059.55	3133.38	1929.61	2303.23
4	ENSP00000350425|ENSG00000110244	GNTEGLQK	99	iTRAQ8plex@N-term; iTRAQ8plex(K)@8		3	485.62	720.03	707.723	625.325	464.993	534.508	557.117	299.92	473.559
4	ENSP00000350425|ENSG00000110244	GNTEGLQK	99	iTRAQ8plex@N-term; iTRAQ8plex(K)@8		3	485.619	622.6	425.463	744.715	487.733	391.695	424.266	283.192	393.77
4	ENSP00000350425|ENSG00000110244	GNTEGLQK	99	iTRAQ8plex@N-term; iTRAQ8plex(K)@8		3	485.62	435.32	416.818	781.052	375.867	304.307	430.535	253.736	351.459
4	ENSP00000350425|ENSG00000110244	GNTEGLQK	99	iTRAQ8plex@N-term; iTRAQ8plex(K)@8		2	727.923	6859.47	3993.27	4673.62	5156.9	4684.52	6306.9	3613.09	4353.52
4	ENSP00000350425|ENSG00000110244	GNTEGLQK	99	iTRAQ8plex@N-term; iTRAQ8plex(K)@8		2	727.923	2869.21	1947.59	1810	2138.99	1844.73	2801.94	1681.88	1970.8
4	ENSP00000350425|ENSG00000110244	GNTEGLQK	99	iTRAQ8plex@N-term; iTRAQ8plex(K)@8		3	485.619	29021.4	17255.1	17167.4	20185.6	20532	23518.8	15761.4	18034.5
4	ENSP00000350425|ENSG00000110244	GNTEGLQK	99	iTRAQ8plex@N-term; iTRAQ8plex(K)@8		3	485.619	8326.5	5067.08	5407.82	5788.45	5684.16	6961.37	4505.25	5665.88
4	ENSP00000350425|ENSG00000110244	GNTEGLQK	99	iTRAQ8plex@N-term; iTRAQ8plex(K)@8		2	727.923	731.03	458.47	357.921	444.335	437.84	606.952	367.765	395.887
4	ENSP00000350425|ENSG00000110244	GNTEGLQK	98.7	iTRAQ8plex@N-term; Deamidated(N)@2; iTRAQ8plex(K)@8		2	728.61		11.3748		21.4242	25.067
4	ENSP00000350425|ENSG00000110244	GNTEGLQK	98.61	iTRAQ8plex@N-term; iTRAQ8plex(K)@8		3	485.619	10376.4	6218.19	7363.15	8030.55	6878.65	8629.83	5975.99	6052.52
4	ENSP00000350425|ENSG00000110244	GNTEGLQK	98.5	iTRAQ8plex@N-term; iTRAQ8plex(K)@8		3	485.62	175.59	104.376	126.295	156.3	106.374	202.818	136.141	158.059
4	ENSP00000350425|ENSG00000110244	GNTEGLQKSLAELGGHLDQQVEEFR	99	iTRAQ8plex@N-term; iTRAQ8plex(K)@8	missed K-S@8	5	673.561	4592.3	2818.53	2705.76	2835.22	3466.69	3117.07	1843.89	1730.67
4	ENSP00000350425|ENSG00000110244	GNTEGLQKSLAELGGHLDQQVEEFR	99	iTRAQ8plex@N-term; iTRAQ8plex(K)@8	missed K-S@8	5	673.561	1124.08	905.016	840.577	678.355	648.398	676.826	678.169	486.545
4	ENSP00000350425|ENSG00000110244	GNTEGLQKSLAELGGHLDQQVEEFRR	99	iTRAQ8plex@N-term; iTRAQ8plex(K)@8	missed K-S@8; missed R-R@25	5	704.782	6078.88	3537.69	7073.41	5663.69	5300.1	5306.52	4514.6	3166.04
4	ENSP00000350425|ENSG00000110244	GNTEGLQKSLAELGGHLDQQVEEFRR	99	iTRAQ8plex@N-term; iTRAQ8plex(K)@8	missed K-S@8; missed R-R@25	5	704.782	2196.53	1242.61	2936.06	1764.37	1848.09	2283.65	1461.06	1168.87
4	ENSP00000350425|ENSG00000110244	GNTEGLQKSLAELGGHLDQQVEEFRR	99	iTRAQ8plex@N-term; iTRAQ8plex(K)@8	missed K-S@8; missed R-R@25	4	880.725	2423.57	1595.64	2376.93	2345.91	2271.66	2506.67	1847.88	1663.43
4	ENSP00000350425|ENSG00000110244	GNTEGLQKSLAELGGHLDQQVEEFRR	99	iTRAQ8plex@N-term; iTRAQ8plex(K)@8	missed K-S@8; missed R-R@25	5	704.782	1398.24	1060.17	1410.24	1135.94	1298.22	1277.54	1045.55	696.051
4	ENSP00000350425|ENSG00000110244	GNTEGLQKSLAELGGHLDQQVEEFRR	99	iTRAQ8plex@N-term; iTRAQ8plex(K)@8	missed K-S@8; missed R-R@25	5	704.781	1834.84	1119.6	1997.77	1460.3	1545.82	1617.28	1459.3	1095.05
4	ENSP00000350425|ENSG00000110244	GNTEGLQKSLAELGGHLDQQVEEFRR	99	iTRAQ8plex@N-term; iTRAQ8plex(K)@8	missed K-S@8; missed R-R@25	5	704.781	2378.54	1463.25	2507.47	2103.55	1544.54	2351.12	1881.69	1279.39
4	ENSP00000350425|ENSG00000110244	GNTEGLQKSLAELGGHLDQQVEEFRR	99	iTRAQ8plex@N-term; iTRAQ8plex(K)@8	missed K-S@8; missed R-R@25	6	587.487	2508.44	1952.36	2685.3	3219.46	2782.48	2585.55	1770.18	1459.82
4	ENSP00000350425|ENSG00000110244	GNTEGLQKSLAELGGHLDQQVEEFRR	99	iTRAQ8plex@N-term; iTRAQ8plex(K)@8	missed K-S@8; missed R-R@25	4	880.724	1896.87	1836.4	1747.3	2513.02	2380.77	2024.6	1863.42	1124.53
4	ENSP00000350425|ENSG00000110244	GNTEGLQKSLAELGGHLDQQVEEFRR	99	iTRAQ8plex@N-term; iTRAQ8plex(K)@8	missed K-S@8; missed R-R@25	5	704.782	1059.93	745.443	1061.76	813.334	747.864	1177.56	786.264	499.47
4	ENSP00000350425|ENSG00000110244	GNTEGLQKSLAELGGHLDQQVEEFRR	98.96	iTRAQ8plex@N-term; iTRAQ8plex(K)@8	missed K-S@8; missed R-R@25	3	1173.96	762.37	895.455	1073.13	1003.12	769.136	1089.56	848.352	917.763
4	ENSP00000350425|ENSG00000110244	GNTEGLQKSLAELGGHLDQQVEEFRR	98.96	iTRAQ8plex@N-term; iTRAQ8plex(K)@8	missed K-S@8; missed R-R@25	4	880.725	1432.62	1292.97	1082.5	1379.52	1135.53	1121.1	1173.78	1312.44
4	ENSP00000350425|ENSG00000110244	GRLTPYADEFKVKIDQTVEELRR	99	iTRAQ8plex@N-term; iTRAQ8plex(K)@11; iTRAQ8plex(K)@13	missed R-L@2; missed K-V@11; missed K-I@13; missed R-R@22	6	613.523	1707.81	892.144	3755.51	3323.52	1036.85	3577.15	3068.69	2730.9
4	ENSP00000350425|ENSG00000110244	IDQNVEELK	99	iTRAQ8plex@N-term; iTRAQ8plex(K)@9		3	565.995	6015.73	3947.2	14412	13662.6	5259.1	13533.1	9916.27	11825.7
4	ENSP00000350425|ENSG00000110244	IDQNVEELK	99	iTRAQ8plex@N-term; iTRAQ8plex(K)@9		2	848.488	5088.99	2787.53	10116	8851.86	3421.04	8266.61	7083.45	8930.62
4	ENSP00000350425|ENSG00000110244	IDQNVEELK	99	iTRAQ8plex@N-term; iTRAQ8plex(K)@9		3	565.995	8722.81	5285.48	17515.6	16593.2	6489.12	15102	12006.5	15150.2
4	ENSP00000350425|ENSG00000110244	IDQNVEELK	99	iTRAQ8plex@N-term; iTRAQ8plex(K)@9		2	848.488	1891.28	1409.85	3869.49	3531.31	1683.03	3503.84	2698.31	3456.51
4	ENSP00000350425|ENSG00000110244	IDQNVEELK	99	iTRAQ8plex@N-term; iTRAQ8plex(K)@9		4	424.748	556.66	452.239	1569.05	1381.89	575.155	1361.63	928.189	1114.93
4	ENSP00000350425|ENSG00000110244	IDQNVEELK	99	iTRAQ8plex@N-term; iTRAQ8plex(K)@9		2	848.488	587.81	571.88	1106.64	1174.89	468.027	1100.13	872.301	1152.17
4	ENSP00000350425|ENSG00000110244	IDQNVEELK	99	iTRAQ8plex@N-term; iTRAQ8plex(K)@9		3	565.995	1649.79	1103.57	3304.36	3369.07	1241.87	2739.9	2609.61	3031.89
4	ENSP00000350425|ENSG00000110244	IDQNVEELK	99	iTRAQ8plex@N-term; iTRAQ8plex(K)@9		2	848.488	359.58	230.647	743.921	712.439	357.579	701.517	585.153	662.098
4	ENSP00000350425|ENSG00000110244	IDQNVEELK	99	iTRAQ8plex@N-term; iTRAQ8plex(K)@9		3	565.995	667.21	489.6	1598.66	1104.46	561.74	1182.1	920.578	1098.65
4	ENSP00000350425|ENSG00000110244	IDQNVEELK	99	iTRAQ8plex@N-term; iTRAQ8plex(K)@9		2	848.491	152.28	64.5695	244.944	168.731	88.0934	165.043	131.777	237.22
4	ENSP00000350425|ENSG00000110244	IDQNVEELK	99	iTRAQ8plex@N-term; iTRAQ8plex(K)@9		3	565.995	317.51	238.48	880.985	623.416	264.609	444.991	554.304	540.292
4	ENSP00000350425|ENSG00000110244	IDQNVEELK	99	iTRAQ8plex@N-term; iTRAQ8plex(K)@9		3	565.995	326.51	198.115	534.405	493.079	144.722	580.831	318.573	468.403
4	ENSP00000350425|ENSG00000110244	IDQNVEELK	99	iTRAQ8plex@N-term; iTRAQ8plex(K)@9		4	424.749	31.46	88.3416	62.1137	17.2906	63.1359	20.0736	37.4213	111.008
4	ENSP00000350425|ENSG00000110244	IDQNVEELK	99	iTRAQ8plex@N-term; iTRAQ8plex(K)@9		3	565.995	206.37	150.697	403.817	361.135	207.822	255.42	218.638	280.706
4	ENSP00000350425|ENSG00000110244	IDQNVEELK	99	iTRAQ8plex@N-term; iTRAQ8plex(K)@9		3	565.995	86.54	70.3992	202.624	137.838	35.5268	177.766	132.762	145.357
4	ENSP00000350425|ENSG00000110244	IDQNVEELK	99	iTRAQ8plex@N-term; iTRAQ8plex(K)@9		3	565.979	21.45	8.78145	53.9334	30.7067	9.55977	35.623	18.3958	21.1603
4	ENSP00000350425|ENSG00000110244	IDQNVEELK	99	iTRAQ8plex@N-term; iTRAQ8plex(K)@9		3	565.979	21.11	44.4449	23.5918	20.7612	11.4206	9.86233	28.25	42.3105
4	ENSP00000350425|ENSG00000110244	IDQNVEELK	96.55	Delta:H(2)C(2)@N-term; iTRAQ8plex(K)@9		3	473.267	10.79		83.3515	52.1931		12.5373		21.14
4	ENSP00000350425|ENSG00000110244	IDQTVEELR	99	iTRAQ8plex@N-term		3	469.599	371.47	226.462	596.414	633.165	326.492	512.876	320.285	584.557
4	ENSP00000350425|ENSG00000110244	IDQTVEELR	99	iTRAQ8plex@N-term		2	703.894	435.55	393.215	698.949	634.978	429.582	577.447	426.376	701.825
4	ENSP00000350425|ENSG00000110244	IDQTVEELR	99	iTRAQ8plex@N-term		3	469.599	118.22	135.601	292.634	274.765	237.936	232.405	325.35	315.156
4	ENSP00000350425|ENSG00000110244	IDQTVEELR	99	iTRAQ8plex@N-term		2	703.894	81.03	84.188	79.1508	124.422	60.1803	98.1814	74.2129	111.555
4	ENSP00000350425|ENSG00000110244	IDQTVEELR	99	iTRAQ8plex@N-term		3	469.599	53.34	51.4658	63.6484	51.2193	43.7974	107.904	37.173	43.3335
4	ENSP00000350425|ENSG00000110244	IDQTVEELR	99	iTRAQ8plex@N-term		2	703.894	1361.78	932.288	2263.28	1746.97	946.892	1526.95	1497.61	1910.61
4	ENSP00000350425|ENSG00000110244	IDQTVEELR	99	iTRAQ8plex@N-term		2	703.894	1351.04	705.784	2094.69	1832.49	1132.33	1527.14	1284.49	2001.52
4	ENSP00000350425|ENSG00000110244	IDQTVEELR	99	iTRAQ8plex@N-term		2	703.894	7427.63	4930.21	10782.1	8465.99	5488.83	7906.58	7429.75	9127.63
4	ENSP00000350425|ENSG00000110244	IDQTVEELR	99	iTRAQ8plex@N-term		2	703.894	491.46	289.261	481.395	578.372	408.005	521.541	495.187	517.146
4	ENSP00000350425|ENSG00000110244	IDQTVEELR	99	iTRAQ8plex@N-term		3	469.599	218.53	117.785	279.057	258.583	79.7864	236.184	180.002	267.558
4	ENSP00000350425|ENSG00000110244	IDQTVEELR	99	iTRAQ8plex@N-term		2	703.894	107.65	115.065	143.15	137.527	115.958	135.363	181.519	292.76
4	ENSP00000350425|ENSG00000110244	IDQTVEELR	99	iTRAQ8plex@N-term		2	703.894	97.09	92.9484	159.693	79.7504	98.0302	61.0581	135.503	155.425
4	ENSP00000350425|ENSG00000110244	IDQTVEELR	99	iTRAQ8plex@N-term		3	469.599	74.9	49.2942	93.5348	39.2432	33.9092	58.011	57.0234	18.1519
4	ENSP00000350425|ENSG00000110244	IDQTVEELR	99	iTRAQ8plex@N-term		2	703.894	238.86	243.203	206.708	354.93	301.109	225.426	247.758	225.156
4	ENSP00000350425|ENSG00000110244	IDQTVEELR	99	iTRAQ8plex@N-term		3	469.599	64.23	38.8366	90.9727	129.053	44.7339	14.3864	114.543	87.7307
4	ENSP00000350425|ENSG00000110244	IDQTVEELR	99	iTRAQ8plex@N-term		2	703.894	171.77	165.857	404.26	248.047	197.702	277.902	285.818	259.626
4	ENSP00000350425|ENSG00000110244	IDQTVEELR	99	iTRAQ8plex@N-term		2	703.893	53.46	38.9631	134.541	48.909	58.4046	74.5374	153.552	75.6767
4	ENSP00000350425|ENSG00000110244	IDQTVEELR	99	iTRAQ8plex@N-term		3	469.599	186.1	131.247	234.513	302.923	105.279	203.457	268.025	236.44
4	ENSP00000350425|ENSG00000110244	IDQTVEELR	99	iTRAQ8plex@N-term		3	469.599	96.56	36.317	90.5045	107.318	29.9077	70.5599	56.7573	44.3769
4	ENSP00000350425|ENSG00000110244	IDQTVEELR	99	iTRAQ8plex@N-term		2	703.893	86.44	81.5631	144.828	90.649	121.37	128.92	104.201	89.8477
4	ENSP00000350425|ENSG00000110244	IDQTVEELR	96.87	iTRAQ8plex@N-term		2	703.893	97.31	70.0197	174.597	102.18	106.447	104.752	84.4219	167.56
4	ENSP00000350425|ENSG00000110244	IDQTVEELR	96.87	iTRAQ8plex@N-term		2	703.893	109.27	58.16	149.679	47.096	60.4358	38.9725	114.047	135.278
4	ENSP00000350425|ENSG00000110244	IDQTVEELR	96.16	iTRAQ8plex@N-term		3	469.599	87.39	93.9604	144.711	69.5355	57.7965	72.3858	8.20448	66.4792
4	ENSP00000350425|ENSG00000110244	IDQTVEELRR	99	iTRAQ8plex@N-term	missed R-R@9	2	781.946	671.44	945.824	1268.7	1345.77	840.032	1172.9	1604.18	1789.94
4	ENSP00000350425|ENSG00000110244	IGDNLRELQQR	99	iTRAQ8plex@N-term	missed R-E@6	2	823.469	4975	5800.36	9560.83	10846.5	5123.08	6927.05	9667.14	15066
4	ENSP00000350425|ENSG00000110244	IGDNLRELQQR	99	iTRAQ8plex@N-term	missed R-E@6	2	823.469	3884.4	3650.96	6953.81	7807.24	3694.12	5970.41	7900.25	9397.15
4	ENSP00000350425|ENSG00000110244	IGDNLRELQQR	99	iTRAQ8plex@N-term	missed R-E@6	2	823.469	4657	4154.79	9533.98	10062.9	3940.38	7195.79	10810.4	12275.5
4	ENSP00000350425|ENSG00000110244	IGDNLRELQQR	99	iTRAQ8plex@N-term	missed R-E@6	2	823.469	3136.74	3578.75	4824.4	6255.43	3204.37	4306.03	6704.89	8319.41
4	ENSP00000350425|ENSG00000110244	IGDNLRELQQR	99	iTRAQ8plex@N-term	missed R-E@6	2	823.469	2316.99	2715.08	4091.17	4666.03	2329.53	3114.33	4600.2	7269.98
4	ENSP00000350425|ENSG00000110244	IGDNLRELQQR	99	iTRAQ8plex@N-term	missed R-E@6	3	549.315	5651.1	6821.01	10599	11092.3	5575.45	7150.79	10241.4	11699.9
4	ENSP00000350425|ENSG00000110244	IGDNLRELQQR	99	iTRAQ8plex@N-term	missed R-E@6	2	823.469	1370.01	1645.48	2074.13	2346.63	1320.16	1460.54	2735.97	2302.27
4	ENSP00000350425|ENSG00000110244	IGDNLRELQQR	99	iTRAQ8plex@N-term	missed R-E@6	2	823.467	1115.43	1020.95	1555.18	1626.34	789.496	1466.98	1653.02	2079.6
4	ENSP00000350425|ENSG00000110244	IGDNLRELQQR	99	iTRAQ8plex@N-term	missed R-E@6	3	549.315	1682.87	2032.34	3538	3573.09	1442.77	2726.78	3606.74	5284.67
4	ENSP00000350425|ENSG00000110244	IGDNLRELQQR	98.75	iTRAQ8plex@N-term	missed R-E@6	3	549.315	743.75	592.373	1257.21	1344.85	577.138	1107.36	1193.62	1442.29
4	ENSP00000350425|ENSG00000110244	IGDNLRELQQR	98.75	iTRAQ8plex@N-term	missed R-E@6	2	823.469	498.29	587.735	634.52	784.16	494.457	457.354	766.308	1183.37
4	ENSP00000350425|ENSG00000110244	IGDNLRELQQR	98.51	iTRAQ8plex@N-term	missed R-E@6	3	549.313	368.37	549.267	695.801	807.708	381.114	549.86	930.264	792.888
4	ENSP00000350425|ENSG00000110244	IGDNLRELQQR	97.09	iTRAQ8plex@N-term	missed R-E@6	3	549.314	402.65	342.772	475.295	634.874	517.298	419.835	604.231	491.954
4	ENSP00000350425|ENSG00000110244	IGDNLRELQQR	96.85	iTRAQ8plex@N-term	missed R-E@6	3	549.313	369.18	577.077	516.665	576.621	370.484	488.779	591.823	837.964
4	ENSP00000350425|ENSG00000110244	IGDNLRELQQR	96.82	iTRAQ8plex@N-term	missed R-E@6	2	823.467	844.99	813.776	1097.97	1941.37	865.719	1125.67	1555.22	1899.94
4	ENSP00000350425|ENSG00000110244	IGDNLRELQQR	96.55	iTRAQ8plex@N-term	missed R-E@6	3	549.314	1261.63	1382.11	2129.98	2972.11	1269.24	1607.1	2441.87	2700.26
4	ENSP00000350425|ENSG00000110244	IGDNLRELQQR	96.25	iTRAQ8plex@N-term	missed R-E@6	3	549.314	2382	2000.16	4106.54	4307.37	1555.41	3362.25	4109.71	3906.83
4	ENSP00000350425|ENSG00000110244	ISASAEELR	99	iTRAQ8plex@N-term		2	640.361	118.97	169.557	361.264	236.599	228.316	230.486	228.067	463.328
4	ENSP00000350425|ENSG00000110244	ISASAEELR	99	iTRAQ8plex@N-term		3	427.244	207.1	187.257	313.508	311.522	143.129	244.221	227.251	325.123
4	ENSP00000350425|ENSG00000110244	ISASAEELR	99	iTRAQ8plex@N-term		2	640.361	535.93	368.441	417.746	618.879	272.904	548.557	534.427	619.017
4	ENSP00000350425|ENSG00000110244	ISASAEELR	99	iTRAQ8plex@N-term		2	640.361	403.21	285.075	465.775	270.952	418.842	333.319	431.396	598.88
4	ENSP00000350425|ENSG00000110244	ISASAEELR	99	iTRAQ8plex@N-term		2	640.361	312.1	241.664	297.615	238.36	280.274	353.055	329.111	339.021
4	ENSP00000350425|ENSG00000110244	ISASAEELR	99	iTRAQ8plex@N-term		2	640.361	218.64	106.906	181.386	205.25	70.9321	182.29	218.798	293.813
4	ENSP00000350425|ENSG00000110244	ISASAEELR	99	iTRAQ8plex@N-term		3	427.294	10.56	21.8956		31.6805	50.1341	31.3315	57.4048	32.2824
4	ENSP00000350425|ENSG00000110244	ISASAEELR	99	iTRAQ8plex@N-term		3	427.293	54.75	17.7421	39.5754	19.2383	37.5458	10.6067	9.2245	43.3133
4	ENSP00000350425|ENSG00000110244	ISASAEELR	99	iTRAQ8plex@N-term		3	427.293	32.22	8.39139	26.3879	20.295	22.598	43.9502	65.7334	42.351
4	ENSP00000350425|ENSG00000110244	ISASAEELR	99	iTRAQ8plex@N-term		3	427.294	10.57	20.736	67.472	17.187	62.5034	31.7269	47.923	20.1777
4	ENSP00000350425|ENSG00000110244	ISASAEELR	99	Delta:H(2)C(2)@N-term		2	501.271	21.13	42.3997	78.8777	39.3779	48.9421	21.9693	18.6087	21.1603
4	ENSP00000350425|ENSG00000110244	ISASAEELR	99	Delta:H(2)C(2)@N-term		2	501.254	42.89	19.3656		21.8904	12.0044		9.46398	22.1631
4	ENSP00000350425|ENSG00000110244	ISASAEELR	99	Delta:H(2)C(2)@N-term		2	501.254	5.28	10.7106	12.9274	4.78627	5.94749	6.05929		4.01124
4	ENSP00000350425|ENSG00000110244	ISASAEELR	99	iTRAQ8plex@N-term		2	640.362	24141	17973.2	30638.9	27060.2	17860.1	29892.6	30381.1	35668.3
4	ENSP00000350425|ENSG00000110244	ISASAEELR	99	iTRAQ8plex@N-term		2	640.362	22101.1	15554.5	27065.5	26059	16022.6	24798	27336.8	31166.5
4	ENSP00000350425|ENSG00000110244	ISASAEELR	99	iTRAQ8plex@N-term		2	640.362	15367	10509.8	16021.6	17528.2	10510.7	15626.6	16494.5	20368.8
4	ENSP00000350425|ENSG00000110244	ISASAEELR	99	iTRAQ8plex@N-term		3	427.244	230.28	127.726	238.935	188.975	147.143	284.333	208.678	283.542
4	ENSP00000350425|ENSG00000110244	ISASAEELR	99	iTRAQ8plex@N-term		3	427.244	130.38	102.9	85.7315	128.131	103.516	156.739	230.95	155.517
4	ENSP00000350425|ENSG00000110244	ISASAEELR	99	iTRAQ8plex@N-term		3	427.245	8008.98	6174.43	10526	10951.9	6906.85	9481.54	9441.88	10967.5
4	ENSP00000350425|ENSG00000110244	ISASAEELR	99	iTRAQ8plex@N-term		2	640.362	5071.81	3567.7	4991.87	5990.87	3749.26	5406.19	5651.59	6912.14
4	ENSP00000350425|ENSG00000110244	ISASAEELR	99	iTRAQ8plex@N-term		2	640.362	1784.69	1296.04	2330.38	2415.82	1712.07	2072.67	1978.43	3073.46
4	ENSP00000350425|ENSG00000110244	ISASAEELR	99	iTRAQ8plex@N-term		2	640.362	1188.69	1128.49	1767.71	1976.14	1019.1	1453.43	1718.78	2091.51
4	ENSP00000350425|ENSG00000110244	ISASAEELR	99	iTRAQ8plex@N-term		2	640.362	1041.69	514.268	1075.27	970.856	787.295	1040.52	1019.52	1178.82
4	ENSP00000350425|ENSG00000110244	ISASAEELR	99	iTRAQ8plex@N-term		2	640.362	622.47	550.501	793.03	829.847	583.243	750.386	888.692	961.624
4	ENSP00000350425|ENSG00000110244	ISASAEELR	99	iTRAQ8plex@N-term		2	640.362	402.31	490.654	721.786	645.203	418.392	765.866	772.969	779.821
4	ENSP00000350425|ENSG00000110244	ISASAEELR	99	iTRAQ8plex@N-term		3	427.244	8.56	5.94566	11.7179	9.20994	8.10027	10.3857	7.41508	10.9803
4	ENSP00000350425|ENSG00000110244	ISASAEELR	99	iTRAQ8plex@N-term		3	427.244	163.81	97.7555	309.684	233.149	101.995	327.76	305.916	270.728
4	ENSP00000350425|ENSG00000110244	ISASAEELR	99	iTRAQ8plex@N-term		3	427.245	64.01	61.6915	149.991	35.0164	86.938	70.0249	27.3364	31.3201
4	ENSP00000350425|ENSG00000110244	ISASAEELR	99	iTRAQ8plex@N-term		2	640.362	535.99	362.295	723.191	418.974	450.757	344.333	624.295	540.454
4	ENSP00000350425|ENSG00000110244	ISASAEELR	99	iTRAQ8plex@N-term		3	427.244	208.42	48.883	173.817	192.673	124.326	219.065	238.338	232.247
4	ENSP00000350425|ENSG00000110244	ISASAEELR	99	iTRAQ8plex@N-term		2	640.362	1286.28	833.942	1637.85	1284.7	1121.86	1788.47	1550.87	1406.83
4	ENSP00000350425|ENSG00000110244	ISASAEELR	99	iTRAQ8plex@N-term		3	427.244	6.42	3.97432	3.52446	8.67122	1.86087	5.72201	5.58792	9.87616
4	ENSP00000350425|ENSG00000110244	ISASAEELR	99	iTRAQ8plex@N-term		3	427.245	119.93	69.2079	47.1966	73.3065	100.864	43.8804	37.0843	97.8094
4	ENSP00000350425|ENSG00000110244	ISASAEELR	99	iTRAQ8plex@N-term		3	427.244	12.81	11.2904	11.0286	15.9128	7.71106	11.2579	12.1426	15.4169
4	ENSP00000350425|ENSG00000110244	ISASAEELR	99	iTRAQ8plex@N-term		3	427.294	53.78	6.4833	39.6144	41.0977	48.2975	32.2038	46.9651	21.1907
4	ENSP00000350425|ENSG00000110244	ISASAEELR	99	iTRAQ8plex@N-term		2	640.362	395.68	172.14	268.262	412.479	228.972	541.265	456.4	326.369
4	ENSP00000350425|ENSG00000110244	ISASAEELR	99	iTRAQ8plex@N-term		2	640.362	588.1	429.374	601.382	467.852	458.407	699.865	617.97	847.243
4	ENSP00000350425|ENSG00000110244	ISASAEELR	99	iTRAQ8plex@N-term		3	427.244	162.93	77.146	118.674	46.6298	107.274	165.59	103.456	157.522
4	ENSP00000350425|ENSG00000110244	ISASAEELR	99	iTRAQ8plex@N-term		3	427.244	54.42	51.1812	75.8865	96.9582	58.1249	36.5651	144.585	99.9467
4	ENSP00000350425|ENSG00000110244	ISASAEELR	99	iTRAQ8plex@N-term		3	427.244	8.58	3.73185	7.81624	6.26773	1.92168	6.82688	7.48604	4.0315
4	ENSP00000350425|ENSG00000110244	ISASAEELR	99	iTRAQ8plex@N-term		2	640.362	358.78	426.338	565.175	383.658	337.718	528.333	437.924	572.564
4	ENSP00000350425|ENSG00000110244	ISASAEELR	99	iTRAQ8plex@N-term		3	427.244	12.82	10.1519	11.2497	12.5251	9.18273	11.2231	12.1426	16.2273
4	ENSP00000350425|ENSG00000110244	ISASAEELR	99	iTRAQ8plex@N-term		3	427.244	10.72	4.61738	13.3045	6.9204	8.2827	8.82725	11.2291	13.1074
4	ENSP00000350425|ENSG00000110244	ISASAEELR	99	iTRAQ8plex@N-term		2	640.36	206.58	129.371	182.362	132.399	182.682	185.651	151.45	222.097
4	ENSP00000350425|ENSG00000110244	ISASAEELR	98.87	iTRAQ8plex@N-term		3	427.244	1.05	3.1415	10.8985	0.383316	7.74755	0.488465	6.63454	5.44961
4	ENSP00000350425|ENSG00000110244	ISASAEELR	98.87	iTRAQ8plex@N-term		2	640.364	8.51	10.3522	19.6381	12.0796	11.8828	9.66462	14.9987	20.4512
4	ENSP00000350425|ENSG00000110244	ISASAEELR	98.61	iTRAQ8plex@N-term		3	427.246	42.89	19.1336	11.5098	21.3206	10.7882	20.7714	48.127	8.08325
4	ENSP00000350425|ENSG00000110244	ISASAEELR	98.56	iTRAQ8plex@N-term		2	640.363	14.96	12.2287	12.3161	16.7209	14.6072	27.6215	23.283	16.6325
4	ENSP00000350425|ENSG00000110244	ISASAEELR	98.43	iTRAQ8plex@N-term		3	427.244	12.91	1.22287	1.89879	19.6216	8.44082	19.0966	7.27316	12.4895
4	ENSP00000350425|ENSG00000110244	ISASAEELR	98.16	iTRAQ8plex@N-term		2	640.362	284.01	251.246	261.668	431.738	292.291	335.575	479.63	304.317
4	ENSP00000350425|ENSG00000110244	ISASAEELR	98.16	iTRAQ8plex@N-term		2	640.36	163.12	169.472	225.396	59.6626	239.554	189.885	93.5754	155.476
4	ENSP00000350425|ENSG00000110244	ISASAEELR	98.16	iTRAQ8plex@N-term		3	427.245	8.58	3.74239	7.56914	12.7841	6.44616	13.27	18.7772	10.4839
4	ENSP00000350425|ENSG00000110244	ISASAEELR	98.16	iTRAQ8plex@N-term		3	427.245	2.05	10.9004	16.5689	19.1658	3.35687	16.6776	8.2577	12.8947
4	ENSP00000350425|ENSG00000110244	ISASAEELR	98.16	iTRAQ8plex@N-term		3	427.243	9.65	4.76496	9.22082	3.79172	7.26105	6.74546	6.51924	11.0816
4	ENSP00000350425|ENSG00000110244	ISASAEELR	97.61	iTRAQ8plex@N-term		3	428.296		1.08582	2.71813		2.55414	0.942039	2.82944	2.21834
4	ENSP00000350425|ENSG00000110244	ISASAEELR	97.45	iTRAQ8plex@N-term		2	640.362	217.07	269.895	203.899	413.629	242.132	322.049	323.78	380.703
4	ENSP00000350425|ENSG00000110244	ISASAEELR	96.18	iTRAQ8plex@N-term		3	427.244	8.58	3.6686	11.9389	8.18431	5.66775	8.03641	6.5015	8.77205
4	ENSP00000350425|ENSG00000110244	ISASAEELRQR	99	iTRAQ8plex@N-term	missed R-Q@9	3	521.964	4207.52	3305.74	6005.5	6251.15	3501.77	3716.05	5454.31	5914.02
4	ENSP00000350425|ENSG00000110244	ISASAEELRQR	99	iTRAQ8plex@N-term	missed R-Q@9	2	782.443	1397.31	1045.51	1271.91	1247.97	930.205	1070.92	1380.62	1379.88
4	ENSP00000350425|ENSG00000110244	ISASAEELRQR	99	iTRAQ8plex@N-term	missed R-Q@9	3	521.963	309.58	952.075	882.65	868.656	692.755	363.988	329.731	775.739
4	ENSP00000350425|ENSG00000110244	ISASAEELRQR	99	iTRAQ8plex@N-term	missed R-Q@9	2	782.448	8114.29	6870.12	11565.4	10464.2	6622.4	8710.7	11312.8	9856.34
4	ENSP00000350425|ENSG00000110244	ISASAEELRQR	99	iTRAQ8plex@N-term	missed R-Q@9	2	782.448	8490.71	6692.8	10838.2	11033.3	7005.46	8396.37	10712.3	10237
4	ENSP00000350425|ENSG00000110244	ISASAEELRQR	99	iTRAQ8plex@N-term	missed R-Q@9	2	782.448	6777.24	5380.41	9028.25	9637.22	5988.39	6790.98	8859.62	8289.73
4	ENSP00000350425|ENSG00000110244	ISASAEELRQR	99	iTRAQ8plex@N-term	missed R-Q@9	2	782.448	5748.75	4389.47	7717.89	7489.51	5219.65	5553.18	7363.8	6889.04
4	ENSP00000350425|ENSG00000110244	ISASAEELRQR	99	iTRAQ8plex@N-term	missed R-Q@9	2	782.448	3518.78	3040.15	4950.71	5038.36	3036.68	3378.61	4741.46	4648.57
4	ENSP00000350425|ENSG00000110244	ISASAEELRQR	99	iTRAQ8plex@N-term	missed R-Q@9	2	782.448	2811.72	2439.39	4238.27	3885.77	2645.82	3218.99	3598.49	3630.06
4	ENSP00000350425|ENSG00000110244	ISASAEELRQR	99	iTRAQ8plex@N-term	missed R-Q@9	2	782.448	737.5	569.645	875.003	901.527	598.507	643.215	803.41	774.817
4	ENSP00000350425|ENSG00000110244	ISASAEELRQR	99	iTRAQ8plex@N-term	missed R-Q@9	2	782.447	112.96	122.687	137.272	239.034	142.886	197.665	186.406	230.727
4	ENSP00000350425|ENSG00000110244	ISASAEELRQR	99	iTRAQ8plex@N-term	missed R-Q@9	2	782.448	337.27	311.504	481.356	180.625	375.969	295.254	315.593	403.869
4	ENSP00000350425|ENSG00000110244	ISASAEELRQR	99	iTRAQ8plex@N-term	missed R-Q@9	2	782.448	317.24	154.534	263.658	209.808	191.244	171.265	171.567	247.421
4	ENSP00000350425|ENSG00000110244	ISASAEELRQR	99	iTRAQ8plex@N-term	missed R-Q@9	2	782.448	316.35	247.536	334.069	405.03	334.543	326.48	421.879	270.84
4	ENSP00000350425|ENSG00000110244	ISASAEELRQR	99	iTRAQ8plex@N-term	missed R-Q@9	2	782.451	240.34	200.982	286.353	258.904	187.972	183.488	269.435	178.318
4	ENSP00000350425|ENSG00000110244	ISASAEELRQR	96.98	iTRAQ8plex@N-term	missed R-Q@9	2	782.449	151.93	101.213	155.024	179.153	185.26	91.7965	201.546	157.522
4	ENSP00000350425|ENSG00000110244	KLVPFATELHER	99	iTRAQ8plex@N-term; iTRAQ8plex(K)@1	missed K-L@1	4	512.807	96.38	54.7127	421.401	72.2498	31.9632	59.1507	27.3631	89.1994
4	ENSP00000350425|ENSG00000110244	KLVPFATELHER	99	iTRAQ8plex@N-term; iTRAQ8plex(K)@1	missed K-L@1	2	1024.61	232.43	240.082	773.847	287.062	222.149	409.624	391.216	233.675
4	ENSP00000350425|ENSG00000110244	KLVPFATELHER	99	iTRAQ8plex@N-term; iTRAQ8plex(K)@1	missed K-L@1	3	683.407	379.23	427.698	1007.49	427.521	299.199	610.592	577.356	173.101
4	ENSP00000350425|ENSG00000110244	KLVPFATELHER	99	iTRAQ8plex@N-term; iTRAQ8plex(K)@1	missed K-L@1	3	683.407	370.4	225.345	946.649	496.332	362.943	238.882	336.224	108.547
4	ENSP00000350425|ENSG00000110244	KLVPFATELHER	99	iTRAQ8plex@N-term; iTRAQ8plex(K)@1	missed K-L@1	2	1024.61	108.19	170.706	480.835	141.568	98.5776	258.014	150.554	129.129
4	ENSP00000350425|ENSG00000110244	KLVPFATELHER	99	iTRAQ8plex@N-term; iTRAQ8plex(K)@1	missed K-L@1	4	512.808	797.18	522.775	1306.76	550.649	391.963	511.132	585.25	293.864
4	ENSP00000350425|ENSG00000110244	KLVPFATELHER	99	iTRAQ8plex@N-term; iTRAQ8plex(K)@1	missed K-L@1	4	512.808	330.8	424.44	606.975	277.614	598.422	208.528	397.629	64.7876
4	ENSP00000350425|ENSG00000110244	KLVPFATELHER	99	iTRAQ8plex@N-term; iTRAQ8plex(K)@1	missed K-L@1	4	512.808	43.98	17.5207	104.498	185.276	106.556	49.3931	136.78	97.9006
4	ENSP00000350425|ENSG00000110244	KLVPFATELHER	99	iTRAQ8plex@N-term; iTRAQ8plex(K)@1	missed K-L@1	4	512.807	720.83	511.727	1306.87	1345.11	567.165	1533.95	1398.01	1417.85
4	ENSP00000350425|ENSG00000110244	KLVPFATELHER	99	iTRAQ8plex@N-term; iTRAQ8plex(K)@1	missed K-L@1	4	512.808	10689.4	6812.19	23372.4	23163.3	7431.09	23504.7	21097.6	21911.6
4	ENSP00000350425|ENSG00000110244	KLVPFATELHER	99	iTRAQ8plex@N-term; iTRAQ8plex(K)@1	missed K-L@1	4	512.808	8528.15	5709.33	20940.1	19017.7	6063.19	19134.3	17381.1	17920.2
4	ENSP00000350425|ENSG00000110244	KLVPFATELHER	98.96	iTRAQ8plex@N-term; iTRAQ8plex(K)@1	missed K-L@1	2	1024.61	11954.9	9475.69	30504.4	28950.5	8997.3	29836.3	26741.4	27329.5
4	ENSP00000350425|ENSG00000110244	KLVPFATELHER	98.96	iTRAQ8plex@N-term; iTRAQ8plex(K)@1	missed K-L@1	2	1024.61	12248	8101.65	29740.6	30120.6	9579.05	31163.6	27740.9	27130.4
4	ENSP00000350425|ENSG00000110244	KLVPFATELHER	98.96	iTRAQ8plex@N-term; iTRAQ8plex(K)@1	missed K-L@1	4	512.808	6495	5057.07	17031.4	16581.7	4733.73	16784.3	15236.8	14885.4
4	ENSP00000350425|ENSG00000110244	KLVPFATELHER	98.96	iTRAQ8plex@N-term; iTRAQ8plex(K)@1	missed K-L@1	4	512.808	11267.2	6972.8	25344.3	23975.9	8700.5	26165.1	22670.9	22607.6
4	ENSP00000350425|ENSG00000110244	KLVPFATELHER	98.96	iTRAQ8plex@N-term; iTRAQ8plex(K)@1	missed K-L@1	2	1024.61	9291.46	6170.22	20443.6	21056.5	6840.04	21251.3	19936.7	20971.6
4	ENSP00000350425|ENSG00000110244	KLVPFATELHER	98.96	iTRAQ8plex@N-term; iTRAQ8plex(K)@1	missed K-L@1	2	1024.61	4171.16	3279.81	9628.75	9898.78	3432.99	9944.31	8889.6	9290.51
4	ENSP00000350425|ENSG00000110244	KLVPFATELHER	98.96	iTRAQ8plex@N-term; iTRAQ8plex(K)@1	missed K-L@1	2	1024.61	3040.56	2381.18	5454.4	6494.3	2542.36	6488.29	5389.01	6358.59
4	ENSP00000350425|ENSG00000110244	KLVPFATELHER	98.54	iTRAQ8plex@N-term; iTRAQ8plex(K)@1	missed K-L@1	2	1024.61	9936.88	8031.81	25303.5	25687.9	7694.78	25924.3	22510.9	23846.9
4	ENSP00000350425|ENSG00000110244	KLVPFATELHER	98.54	iTRAQ8plex@N-term; iTRAQ8plex(K)@1	missed K-L@1	4	512.808	6010.51	4153.93	12405.1	12806.3	4710.21	13236.5	11694.2	11842.1
4	ENSP00000350425|ENSG00000110244	KLVPFATELHER	98.54	iTRAQ8plex@N-term; iTRAQ8plex(K)@1	missed K-L@1	4	512.808	1756.91	1610.05	3291.59	3345.96	1589.95	3656.29	3106.47	3457.91
4	ENSP00000350425|ENSG00000110244	KLVPFATELHER	98.19	iTRAQ8plex@N-term; iTRAQ8plex(K)@1	missed K-L@1	3	683.407	534.03	453.789	959.785	802.829	518.928	960.543	700.21	914.289
4	ENSP00000350425|ENSG00000110244	KLVPFATELHER	98.19	iTRAQ8plex@N-term; iTRAQ8plex(K)@1	missed K-L@1	2	1024.61	7707.27	5299.64	17618	18189.3	6275.54	18502.7	16396.9	16054.5
4	ENSP00000350425|ENSG00000110244	KLVPFATELHER	98.19	iTRAQ8plex@N-term; iTRAQ8plex(K)@1	missed K-L@1	4	512.808	3577.55	3760.07	8329.41	6843.78	3524.19	7413.52	7337.64	7258.89
4	ENSP00000350425|ENSG00000110244	KLVPFATELHER	98.19	iTRAQ8plex@N-term; iTRAQ8plex(K)@1	missed K-L@1	4	512.808	1344.71	1028.07	2310.39	2186.32	929.597	1941.61	2069.55	2424.86
4	ENSP00000350425|ENSG00000110244	LAPLAEDVR	99	Formyl@N-term		2	506.279	3.05	18.9228	6.77581	2.90077	3.38119	7.16415	2.71413	9.66344
4	ENSP00000350425|ENSG00000110244	LAPLAEDVR	97.69	Formyl@N-term		2	506.279			6.37264	16.4411		5.50104	9.41963
4	ENSP00000350425|ENSG00000110244	LAPLAEDVRGNLR	99	iTRAQ8plex@N-term	missed R-G@9	3	576.673	9155.17	6122.68	10158.3	10428.4	6225.21	9481.38	8699.48	8408.08
4	ENSP00000350425|ENSG00000110244	LAPLAEDVRGNLR	99	iTRAQ8plex@N-term	missed R-G@9	4	432.757	2626.82	1959.54	2582.32	2862.58	2293.43	2741.6	2595.16	2724.69
4	ENSP00000350425|ENSG00000110244	LAPLAEDVRGNLR	99	iTRAQ8plex@N-term	missed R-G@9	4	432.757	3033.45	2336.25	3041.9	3738.62	2365.84	3607.44	3271.71	3434.42
4	ENSP00000350425|ENSG00000110244	LAPLAEDVRGNLR	99	iTRAQ8plex@N-term	missed R-G@9	3	576.673	27376	18265.8	28425.5	31285.4	19123.8	28977.9	26853.7	29190.6
4	ENSP00000350425|ENSG00000110244	LAPLAEDVRGNLR	99	iTRAQ8plex@N-term	missed R-G@9	3	576.673	2375.23	2032.46	2790.27	2959.33	2291.43	2828.01	2746.7	2772.92
4	ENSP00000350425|ENSG00000110244	LAPLAEDVRGNLR	99	iTRAQ8plex@N-term	missed R-G@9	3	576.673	1372.62	924.487	1373.27	1624.08	985.009	1427.85	1555.09	1587.87
4	ENSP00000350425|ENSG00000110244	LAPLAEDVRGNLR	99	iTRAQ8plex@N-term	missed R-G@9	3	576.674	394.22	323.954	280.188	519.745	321.517	468.798	391.642	450.079
4	ENSP00000350425|ENSG00000110244	LAPLAEDVRGNLR	99	iTRAQ8plex@N-term	missed R-G@9	3	576.673	436.47	409.218	547.813	463.398	401.669	469.542	650.85	542.003
4	ENSP00000350425|ENSG00000110244	LEPYADQLR	99	iTRAQ8plex@N-term		2	704.889	2590.77	2125.86	3049.67	2913.14	1833.64	2615.36	2926.19	4133.07
4	ENSP00000350425|ENSG00000110244	LEPYADQLR	99	iTRAQ8plex@N-term		3	470.262	1201.11	844.558	1465.23	1409.27	756.365	1454.35	1121.14	1654.93
4	ENSP00000350425|ENSG00000110244	LEPYADQLR	99	iTRAQ8plex@N-term		3	470.262	315.69	315.921	453.069	514.824	290.624	311.501	468.578	687.644
4	ENSP00000350425|ENSG00000110244	LEPYADQLR	99	iTRAQ8plex@N-term		2	704.889	4798.62	3984.18	7787.41	7822.46	3448.99	7252.61	7826.37	10404.7
4	ENSP00000350425|ENSG00000110244	LEPYADQLR	99	iTRAQ8plex@N-term		3	470.262	2030.28	1399.54	2867.48	2940.96	1219.99	2552.9	3123.71	3827.25
4	ENSP00000350425|ENSG00000110244	LEPYADQLR	99	iTRAQ8plex@N-term		3	470.262	1817.02	1069.04	3162.57	2928.99	1315.17	2826.83	3202.58	4397.9
4	ENSP00000350425|ENSG00000110244	LEPYADQLR	99	iTRAQ8plex@N-term		3	470.262	1305.14	1000.49	1968.25	2540.85	854.992	2275.85	2452.21	3501.1
4	ENSP00000350425|ENSG00000110244	LEPYADQLR	99	iTRAQ8plex@N-term		3	470.262	152.59	144.72	333.315	287.362	107.76	436.292	380.546	528.025
4	ENSP00000350425|ENSG00000110244	LEPYADQLR	99	iTRAQ8plex@N-term		3	470.262	108.74	113.864	280.734	229.875	202.093	214.052	287.769	257.601
4	ENSP00000350425|ENSG00000110244	LEPYADQLR	98.82	iTRAQ8plex@N-term		3	470.262	526.56	222.699	847.782	808.288	510.292	865.641	924.596	1083.71
4	ENSP00000350425|ENSG00000110244	LEPYADQLR	98.64	iTRAQ8plex@N-term		3	470.262	796.33	722.767	935.257	1203.71	441.489	1261.37	1425.01	1817.06
4	ENSP00000350425|ENSG00000110244	LEPYADQLR	98.2	iTRAQ8plex@N-term		2	704.889	1037.82	805.331	971.464	863.009	740.323	986.629	1245.32	1662.59
4	ENSP00000350425|ENSG00000110244	LEPYADQLR	97.93	iTRAQ8plex@N-term		2	704.889	1342.75	1231.94	1499.64	1484.28	1351.91	1665.59	1628.87	2136.78
4	ENSP00000350425|ENSG00000110244	LEPYADQLR	96.87	iTRAQ8plex@N-term		3	470.262	172.95	155.188	219.908	233.833	156.775	305.779	248.414	222.289
4	ENSP00000350425|ENSG00000110244	LEPYADQLR	96.41	iTRAQ8plex@N-term		3	470.262	194.46	269.716	252.955	265.317	197.909	282.17	372.9	371.708
4	ENSP00000350425|ENSG00000110244	LEPYADQLRTQVSTQAEQLR	99	iTRAQ8plex@N-term	missed R-T@9	3	884.142	1022.73	1255.43	2144.82	2018.74	1248.86	1646.85	1740.33	1396.43
4	ENSP00000350425|ENSG00000110244	LGEVNTYAGDLQK	99	iTRAQ8plex@N-term; iTRAQ8plex(K)@13		3	672.712	757.74	593.238	722.241	718.613	583.389	321.921	555.891	668.337
4	ENSP00000350425|ENSG00000110244	LGEVNTYAGDLQK	99	iTRAQ8plex@N-term; iTRAQ8plex(K)@13		3	672.712	107.7	334.549	376.714	336.303	275.324	236.998	174.662	494.841
4	ENSP00000350425|ENSG00000110244	LGEVNTYAGDLQK	99	iTRAQ8plex@N-term; iTRAQ8plex(K)@13		3	672.712	153.55	268.988	423.221	346.797	207.505	251.571	173.296	571.733
4	ENSP00000350425|ENSG00000110244	LGPHAGDVEGHLSFLEK	99	iTRAQ8plex@N-term; iTRAQ8plex(K)@17		5	483.672	2658.27	1936.15	4275.09	3822.02	2448.82	4306.3	3246.38	3878.77
4	ENSP00000350425|ENSG00000110244	LGPHAGDVEGHLSFLEKDLR	99	iTRAQ8plex@N-term; iTRAQ8plex(K)@17	missed K-D@17	5	560.514	872.61	741.321	753.337	719.1	894.496	1008.05	904.728	922.129
4	ENSP00000350425|ENSG00000110244	LGPHAGDVEGHLSFLEKDLR	97.89	iTRAQ8plex@N-term; iTRAQ8plex(K)@17	missed K-D@17	5	560.514	590.12	444.08	386.182	477.601	440.99	513.551	427.706	571.47
4	ENSP00000350425|ENSG00000110244	LLPHANEVSQK	99	iTRAQ8plex@N-term; iTRAQ8plex(K)@11		3	615.365	1177.56	605.772	2176.14	2123.06	682.782	2285.12	1996.65	2075.7
4	ENSP00000350425|ENSG00000110244	LLPHANEVSQK	99	iTRAQ8plex@N-term; iTRAQ8plex(K)@11		2	922.544	417.25	729.387	539.36	1602.17	757.934	741.199	570.828	1194.15
4	ENSP00000350425|ENSG00000110244	LLPHANEVSQK	99	iTRAQ8plex@N-term; iTRAQ8plex(K)@11		3	615.366	734.28	1129.93	1078.91	2455.97	1286.51	1383.37	1210.1	2614.38
4	ENSP00000350425|ENSG00000110244	LLPHANEVSQK	99	iTRAQ8plex@N-term; iTRAQ8plex(K)@11		3	615.366	713.73	1588.23	1501.72	3247.71	1508.75	1561.48	1324.91	3465.73
4	ENSP00000350425|ENSG00000110244	LLPHANEVSQK	99	iTRAQ8plex@N-term; iTRAQ8plex(K)@11		2	922.544	296.84	260.998	366.752	768.879	312.724	403.879	346.371	714.436
4	ENSP00000350425|ENSG00000110244	LLPHANEVSQK	99	iTRAQ8plex@N-term; iTRAQ8plex(K)@11		2	922.544	156.04	346.177	336.202	600.449	364.719	339.623	400.157	886.22
4	ENSP00000350425|ENSG00000110244	LLPHANEVSQK	99	iTRAQ8plex@N-term; iTRAQ8plex(K)@11		3	615.366	431.79	560.663	666.877	877.316	430.725	428.535	461.713	800.647
4	ENSP00000350425|ENSG00000110244	LLPHANEVSQK	99	iTRAQ8plex@N-term; iTRAQ8plex(K)@11		3	615.366	117.4	332.894	293.037	447.474	181.842	274.901	201.946	373.754
4	ENSP00000350425|ENSG00000110244	LLPHANEVSQK	99	iTRAQ8plex@N-term; iTRAQ8plex(K)@11		3	615.366	262.69	452.608	457.66	815.841	280.298	455.016	326.343	803.828
4	ENSP00000350425|ENSG00000110244	LLPHANEVSQK	98.17	iTRAQ8plex@N-term; iTRAQ8plex(K)@11		3	615.366	116.96	378.551	1106.04	530.012	346.195	212.052	679.287	655.625
4	ENSP00000350425|ENSG00000110244	LLPHANEVSQK	97.83	iTRAQ8plex@N-term; iTRAQ8plex(K)@11		2	922.544	64.2	154.724	74.833	349.874	164.146	94.1109	37.3947	416.703
4	ENSP00000350425|ENSG00000110244	LLPHANEVSQK	97.83	iTRAQ8plex@N-term; iTRAQ8plex(K)@11		4	461.776	118.95	171.76	295.977	554.275	182.219	315.013	244.919	417.098
4	ENSP00000350425|ENSG00000110244	LLPHANEVSQK	97.46	iTRAQ8plex@N-term; iTRAQ8plex(K)@11		3	615.366	139.18	307.456	289.123	450.986	341.16	391.807	161.917	447.202
4	ENSP00000350425|ENSG00000110244	LNHQLEGLTFQMK	99	iTRAQ8plex@N-term; iTRAQ8plex(K)@13		4	542.558	293.15	420.887	518.941	478.616	286.136	407.868	371.934	354.032
4	ENSP00000350425|ENSG00000110244	LTPYADEFK	99	iTRAQ8plex@N-term; iTRAQ8plex(K)@9		3	564.653	610.19	484.571	1001.42	662.629	713.504	311.152	894.289	710.202
4	ENSP00000350425|ENSG00000110244	LTPYADEFKVKIDQTVEELR	99	iTRAQ8plex@N-term; iTRAQ8plex(K)@9; iTRAQ8plex(K)@11	missed K-V@9; missed K-I@11	6	551.984	392.48	392.477	326.513	334.593	407.908	539.509	271.901	388.989
4	ENSP00000350425|ENSG00000110244	LTPYADEFKVKIDQTVEELR	99	iTRAQ8plex@N-term; iTRAQ8plex(K)@9; iTRAQ8plex(K)@11	missed K-V@9; missed K-I@11	5	662.179	6579.03	3931.21	4056.13	5117.23	5392.47	5144.61	4264.72	4140.18
4	ENSP00000350425|ENSG00000110244	LTPYADEFKVKIDQTVEELR	99	iTRAQ8plex@N-term; iTRAQ8plex(K)@9; iTRAQ8plex(K)@11	missed K-V@9; missed K-I@11	5	662.179	13472.2	7556.51	8611.64	10333.3	11049.7	10928.9	9102.72	8757.31
4	ENSP00000350425|ENSG00000110244	LTPYADEFKVKIDQTVEELR	99	iTRAQ8plex@N-term; iTRAQ8plex(K)@9; iTRAQ8plex(K)@11	missed K-V@9; missed K-I@11	4	827.472	9365.49	5861.99	5626.43	8184.86	8245.97	8315.25	6287.14	5964.64
4	ENSP00000350425|ENSG00000110244	LTPYADEFKVKIDQTVEELR	99	iTRAQ8plex@N-term; iTRAQ8plex(K)@9; iTRAQ8plex(K)@11	missed K-V@9; missed K-I@11	3	1102.96	1319.74	1386.2	842.281	1122.4	1240.93	1101.23	1057.94	1015.97
4	ENSP00000350425|ENSG00000110244	LTPYADEFKVKIDQTVEELR	99	iTRAQ8plex@N-term; iTRAQ8plex(K)@9; iTRAQ8plex(K)@11	missed K-V@9; missed K-I@11	6	551.984	307.42	168.524	217.593	253.579	263.514	289.997	265.905	165.423
4	ENSP00000350425|ENSG00000110244	LTPYADEFKVKIDQTVEELR	99	iTRAQ8plex@N-term; iTRAQ8plex(K)@9; iTRAQ8plex(K)@11	missed K-V@9; missed K-I@11	4	827.472	6091.93	4421.91	4517.64	4864.68	5682.49	5281.72	4990.61	4866.44
4	ENSP00000350425|ENSG00000110244	LTPYADEFKVKIDQTVEELR	99	iTRAQ8plex@N-term; iTRAQ8plex(K)@9; iTRAQ8plex(K)@11	missed K-V@9; missed K-I@11	3	1102.96	950.24	505.571	589.287	628.244	781.42	729.382	626.831	542.277
4	ENSP00000350425|ENSG00000110244	LTPYADEFKVKIDQTVEELR	99	iTRAQ8plex@N-term; iTRAQ8plex(K)@9; iTRAQ8plex(K)@11	missed K-V@9; missed K-I@11	5	662.179	1907.65	1162.33	979.761	1326.47	1510.63	1350.5	1222.96	1119.5
4	ENSP00000350425|ENSG00000110244	LTPYADEFKVKIDQTVEELR	99	iTRAQ8plex@N-term; iTRAQ8plex(K)@9; iTRAQ8plex(K)@11	missed K-V@9; missed K-I@11	5	662.179	559.22	297.104	440.688	448.697	575.034	540.963	503.8	375.699
4	ENSP00000350425|ENSG00000110244	LTPYADEFKVKIDQTVEELRR	99	iTRAQ8plex@N-term; iTRAQ8plex(K)@9; iTRAQ8plex(K)@11	missed K-V@9; missed K-I@11; missed R-R@20	5	693.4	18886.2	13385.9	34159.9	32030	15738.2	34572.7	31803.7	33520.9
4	ENSP00000350425|ENSG00000110244	LTPYADEFKVKIDQTVEELRR	98.33	iTRAQ8plex@N-term; iTRAQ8plex(K)@9; iTRAQ8plex(K)@11	missed K-V@9; missed K-I@11; missed R-R@20	4	866.498	16295.1	11298.2	28232.4	26617.8	12776.4	29114.6	27446.9	26754.9
4	ENSP00000350425|ENSG00000110244	LTPYADEFKVKIDQTVEELRR	98.33	iTRAQ8plex@N-term; iTRAQ8plex(K)@9; iTRAQ8plex(K)@11	missed K-V@9; missed K-I@11; missed R-R@20	3	1154.99	4659.64	3318.84	8031.91	7972.56	4295.91	7898.76	8696.63	8029.5
4	ENSP00000350425|ENSG00000110244	LTPYADEFKVKIDQTVEELRR	98.33	iTRAQ8plex@N-term; iTRAQ8plex(K)@9; iTRAQ8plex(K)@11	missed K-V@9; missed K-I@11; missed R-R@20	4	866.498	12137	9235.72	21521.2	19629	10623.8	22243.3	20244.7	20860.9
4	ENSP00000350425|ENSG00000110244	LTPYADEFKVKIDQTVEELRR	98.33	iTRAQ8plex@N-term; iTRAQ8plex(K)@9; iTRAQ8plex(K)@11	missed K-V@9; missed K-I@11; missed R-R@20	4	866.498	7770.59	5658.61	11389.2	13247.4	6688.06	13015.9	11722.8	13184.1
4	ENSP00000350425|ENSG00000110244	LTPYADEFKVKIDQTVEELRR	98.33	iTRAQ8plex@N-term; iTRAQ8plex(K)@9; iTRAQ8plex(K)@11	missed K-V@9; missed K-I@11; missed R-R@20	5	693.4	5286.88	3260.27	8755.13	10990.4	3887.69	10838.7	9266.94	9762.32
4	ENSP00000350425|ENSG00000110244	LVPFATELHER	99	iTRAQ8plex@N-term		3	539.308	14677.4	11339.6	32653.1	28412.7	9594.5	29223	28875.7	26680.7
4	ENSP00000350425|ENSG00000110244	LVPFATELHER	99	iTRAQ8plex@N-term		3	539.31	7.43	11.5961	17.9865	16.6587	9.82735	19.7828	13.9077	13.7962
4	ENSP00000350425|ENSG00000110244	LVPFATELHER	99	iTRAQ8plex@N-term		3	539.308	6.35	11.8175	9.66301	14.7732	10.1193	16.2589	11.1049	18.5165
4	ENSP00000350425|ENSG00000110244	LVPFATELHER	99	iTRAQ8plex@N-term		3	539.309	10.65	12.4817	17.8954	16.8763	3.62444	13.3514	18.7594	14.718
4	ENSP00000350425|ENSG00000110244	LVPFATELHER	99	iTRAQ8plex@N-term		3	539.309	8.51	10.4471	13.6557	22.5327	5.88668	14.9796	13.0119	22.0618
4	ENSP00000350425|ENSG00000110244	LVPFATELHER	99	iTRAQ8plex@N-term		3	539.308	10.65	12.5238	15.1773	14.6696	6.33669	13.5723	14.9366	21.1603
4	ENSP00000350425|ENSG00000110244	LVPFATELHER	99	iTRAQ8plex@N-term		3	539.308	12.83	9.01337	11.3017	13.7372	5.67992	26.8656	20.4447	16.7338
4	ENSP00000350425|ENSG00000110244	LVPFATELHER	99	iTRAQ8plex@N-term		3	539.308	9.63	6.85227	20.0803	7.79063	6.93266	8.72258	13.1094	23.7737
4	ENSP00000350425|ENSG00000110244	LVPFATELHER	99	iTRAQ8plex@N-term		3	539.309	2.12	3.95323	25.6726	14.3899	2.21359	17.8173	10.1647	5.74336
4	ENSP00000350425|ENSG00000110244	LVPFATELHER	99	iTRAQ8plex@N-term		3	539.309	6.4	6.18813	7.21799	17.1456	9.08543	8.94356	9.33981	8.063
4	ENSP00000350425|ENSG00000110244	LVPFATELHER	99	iTRAQ8plex@N-term		3	539.31	7.5	3.7951	9.22082	6.11233	4.40285	9.39713	5.52583	10.4738
4	ENSP00000350425|ENSG00000110244	LVPFATELHER	99	iTRAQ8plex@N-term		3	539.308	5.31	7.34774	10.2613	8.24647	5.80154	5.30333	9.39302	10.3725
4	ENSP00000350425|ENSG00000110244	LVPFATELHER	99	iTRAQ8plex@N-term		3	539.308	3.19	4.18516	6.35964	7.4384	1.86087	6.82688	7.47717	6.14854
4	ENSP00000350425|ENSG00000110244	LVPFATELHER	99	iTRAQ8plex@N-term		3	539.31	6.4	6.19867	6.11253	9.62433	2.91901	9.66462	2.67865	8.35675
4	ENSP00000350425|ENSG00000110244	LVPFATELHER	99	iTRAQ8plex@N-term		3	539.308	6.46	0.548182	5.15013	9.63469	4.1596	10.5718	6.46602	7.25264
4	ENSP00000350425|ENSG00000110244	LVPFATELHER	99	iTRAQ8plex@N-term		3	539.308	3.17	6.45168	6.09953	9.67613	1.67843	8.45509	2.67865	15.812
4	ENSP00000350425|ENSG00000110244	LVPFATELHER	99	iTRAQ8plex@N-term		3	539.309	7.48	5.98783	14.2669	15.8713	5.36369	6.55938	9.37528	11.3854
4	ENSP00000350425|ENSG00000110244	LVPFATELHER	99	iTRAQ8plex@N-term		3	539.309	6.43	2.69874	11.8999	11.5306	5.50964	7.81543	9.35754	9.96732
4	ENSP00000350425|ENSG00000110244	LVPFATELHER	99	iTRAQ8plex@N-term		3	539.309	8.55	6.94715	19.7422	16.7623	5.05963	11.2579	13.1006	11.6792
4	ENSP00000350425|ENSG00000110244	LVPFATELHER	99	iTRAQ8plex@N-term		3	539.309	7.46	8.13839	20.9257	20.0049	6.33669	8.57139	15.0253	17.8379
4	ENSP00000350425|ENSG00000110244	LVPFATELHER	99	iTRAQ8plex@N-term		3	539.308	9.63	6.82064	22.3303	22.0458	9.83951	14.0259	23.4959	15.7309
4	ENSP00000350425|ENSG00000110244	LVPFATELHER	99	iTRAQ8plex@N-term		3	539.308	10.68	8.86578	30.5627	21.8386	5.47315	22.7485	25.2698	13.31
4	ENSP00000350425|ENSG00000110244	LVPFATELHER	99	iTRAQ8plex@N-term		3	539.309	5.28	10.5841	20.7826	18.855	7.17591	18.5384	14.8834	13.6038
4	ENSP00000350425|ENSG00000110244	LVPFATELHER	99	iTRAQ8plex@N-term		3	539.309	6.37	9.4983	12.6803	13.4575	12.3572	24.0976	21.4558	9.1671
4	ENSP00000350425|ENSG00000110244	LVPFATELHER	99	iTRAQ8plex@N-term		3	539.308	10.71	5.72428	14.488	10.0802	11.9071	11.2114	11.1847	16.6223
4	ENSP00000350425|ENSG00000110244	LVPFATELHER	99	iTRAQ8plex@N-term		3	539.308	8.57	4.78605	13.1615	10.4013	4.13527	9.81581	15.9832	7.45523
4	ENSP00000350425|ENSG00000110244	LVPFATELHER	99	iTRAQ8plex@N-term		3	539.308	4.26	5.16556	10.1442	16.1925	1.16761	11.4557	12.1515	11.3854
4	ENSP00000350425|ENSG00000110244	LVPFATELHER	99	iTRAQ8plex@N-term		3	539.311	10.67	9.99377	30.9918	8.13251	15.7384	14.0143	21.5889	19.7422
4	ENSP00000350425|ENSG00000110244	LVPFATELHER	99	iTRAQ8plex@N-term		3	539.31	4.25	6.27246	11.8349	6.05017	3.16227	7.88522	9.34867	11.1828
4	ENSP00000350425|ENSG00000110244	LVPFATELHER	99	iTRAQ8plex@N-term		3	539.31	5.31	7.28449	14.384	10.2563	6.94482	6.59427	8.42622	8.063
4	ENSP00000350425|ENSG00000110244	LVPFATELHER	99	iTRAQ8plex@N-term		3	539.308	11395.5	8407.71	26401.5	21783.5	6911.55	22291.5	21260.4	19903.7
4	ENSP00000350425|ENSG00000110244	LVPFATELHER	99	iTRAQ8plex@N-term		3	539.308	7964.7	5403.72	17856.6	14297	5641.91	15248.8	15217.1	13749.4
4	ENSP00000350425|ENSG00000110244	LVPFATELHER	99	iTRAQ8plex@N-term		3	539.308	3025.71	1909.08	4866.68	6331.6	1914.27	4823.75	5235.03	4995.74
4	ENSP00000350425|ENSG00000110244	LVPFATELHER	99	iTRAQ8plex@N-term		3	539.309	5.37	1.73942	6.33363	13.012	1.39869	10.4206	9.32207	7.45523
4	ENSP00000350425|ENSG00000110244	LVPFATELHER	99	iTRAQ8plex@N-term		3	539.308	2848.38	2658.78	4856.66	6482.76	2994.65	4500.56	5055.66	6134.07
4	ENSP00000350425|ENSG00000110244	LVPFATELHER	99	iTRAQ8plex@N-term		2	808.459	5908.69	3880.76	10676.1	11366.8	4140.66	8454.97	9170.3	8571.08
4	ENSP00000350425|ENSG00000110244	LVPFATELHER	99	iTRAQ8plex@N-term		3	539.309	306.01	315.046	552.261	590.192	299.454	543.429	416.894	528.146
4	ENSP00000350425|ENSG00000110244	LVPFATELHER	99	iTRAQ8plex@N-term		3	539.309	249.74	231.364	185.665	236.537	152.348	141.492	230.861	284.18
4	ENSP00000350425|ENSG00000110244	LVPFATELHER	99	iTRAQ8plex@N-term		2	808.459	6433.19	4990.19	11307.9	10460.7	5964.35	10036.1	10927.4	10145.3
4	ENSP00000350425|ENSG00000110244	LVPFATELHER	99	iTRAQ8plex@N-term		3	539.308	739.65	794.505	1461.74	1644.92	740.481	1036.67	1266.19	994.21
4	ENSP00000350425|ENSG00000110244	LVPFATELHER	99	iTRAQ8plex@N-term		3	539.309	470.07	274.481	723.919	663.24	257.275	781.253	952.518	713.403
4	ENSP00000350425|ENSG00000110244	LVPFATELHER	99	iTRAQ8plex@N-term		3	539.308	236.37	503.273	673.484	730.361	331.892	581.482	551.9	646.792
4	ENSP00000350425|ENSG00000110244	LVPFATELHER	99	iTRAQ8plex@N-term		3	539.308	107.65	115.308	266.962	222.333	181.015	153.948	220.616	124.004
4	ENSP00000350425|ENSG00000110244	LVPFATELHER	98.96	iTRAQ8plex@N-term		3	539.308	965.87	1345.21	1502.63	1650.67	1135.18	1309.6	1873.07	1719.57
4	ENSP00000350425|ENSG00000110244	LVPFATELHER	98.93	iTRAQ8plex@N-term		2	808.459	3779.66	3233.11	6735.73	7337.87	2821.91	6209.65	6099.11	5750.54
4	ENSP00000350425|ENSG00000110244	LVPFATELHER	98.07	iTRAQ8plex@N-term		3	539.309	196.23	197.915	407.056	511.291	159.816	502.13	330.565	347.681
4	ENSP00000350425|ENSG00000110244	LVPFATELHER	97.09	iTRAQ8plex@N-term		2	808.461	1937.33	1659.66	3069.95	2336.37	1514.73	2304.88	2220.73	2411.62
4	ENSP00000350425|ENSG00000110244	LVPFATELHER	96.25	iTRAQ8plex@N-term		2	808.459	6887.39	5684.12	12036.7	11834	5731.86	11575	12669.8	11378.1
4	ENSP00000350425|ENSG00000110244	LVPFATELHER	96.25	iTRAQ8plex@N-term		4	404.734	1455.39	1275.67	3551.76	3801.54	1085.63	2931.79	2993.37	1926.45
4	ENSP00000350425|ENSG00000110244	LVPFATELHER	96.25	iTRAQ8plex@N-term		2	808.459	3735.06	3953.02	6526.4	7853.66	4141.72	5981.68	6510.75	5981.49
4	ENSP00000350425|ENSG00000110244	LVPFATELHER	96.25	iTRAQ8plex@N-term		2	808.459	4057.63	3553.15	7808.57	7728.43	4083.24	6992	6934.61	6130.22
4	ENSP00000350425|ENSG00000110244	NAEELKAR	99	iTRAQ8plex@N-term; iTRAQ8plex(K)@6	missed K-A@6	3	513.642	1291.78	597.56	1164.7	1067.65	921.01	1388.3	1423.89	1477.61
4	ENSP00000350425|ENSG00000110244	NAEELKAR	96.98	iTRAQ8plex@N-term; iTRAQ8plex(K)@6	missed K-A@6	2	770.008	558.62	359.85	418.904	566.085	350.707	622.118	741.011	775.77
4	ENSP00000350425|ENSG00000110244	QLTPYAQR	99	iTRAQ8plex@N-term		2	640.868	1814.89	1851.57	3909.73	4063.54	2017.29	2972.94	3992.45	4195.66
4	ENSP00000350425|ENSG00000110244	QLTPYAQR	99	Gln->pyro-Glu@N-term		2	480.251	2.14	0.948776	1.14447	4.40295		1.10486	1.88038	1.11423
4	ENSP00000350425|ENSG00000110244	QLTPYAQR	99	Gln->pyro-Glu@N-term		2	480.251		2.1611	6.73679	1.85442	2.51765		3.80511	2.01575
4	ENSP00000350425|ENSG00000110244	QLTPYAQR	99	Gln->pyro-Glu@N-term		2	480.251		2.18218	5.38423	0.839151	1.19193	1.13975	0.93132	2.11704
4	ENSP00000350425|ENSG00000110244	QLTPYAQR	99	Gln->pyro-Glu@N-term		2	480.251	11.79	5.75591	7.66018	5.85333	13.8775	2.87264	5.63227	11.0816
4	ENSP00000350425|ENSG00000110244	QLTPYAQR	99	iTRAQ8plex@N-term		2	640.866	920.01	738.664	2903.4	3078.18	1618.03	1077.84	736.86	357.426
4	ENSP00000350425|ENSG00000110244	QLTPYAQR	99	iTRAQ8plex@N-term		2	640.866	542.04	741.426	3360.37	1096.96	574.413	659.206	530.905	202.243
4	ENSP00000350425|ENSG00000110244	QLTPYAQR	99	iTRAQ8plex@N-term		2	640.866	706.92	1960.7	2599.8	2506.64	1714.2	856.779	696.627	1842.72
4	ENSP00000350425|ENSG00000110244	QLTPYAQR	99	iTRAQ8plex@N-term		2	640.866	826.81	1586.43	2386.65	2234.62	1086.13	613.628	698.162	1609.94
4	ENSP00000350425|ENSG00000110244	QLTPYAQR	99	iTRAQ8plex@N-term		2	640.866	368.75	396.926	1274.61	1099.09	714.891	440.479	297.756	170.579
4	ENSP00000350425|ENSG00000110244	QLTPYAQR	99	iTRAQ8plex@N-term		3	427.581	1034.34	494.618	2724.85	2850.13	467.006	1021.94	646.806	234.293
4	ENSP00000350425|ENSG00000110244	QLTPYAQR	99	iTRAQ8plex@N-term		2	640.867	176.9	79.8658	716.194	120.796	33.4957	222.798	116.167	38.5221
4	ENSP00000350425|ENSG00000110244	QLTPYAQR	99	iTRAQ8plex@N-term		2	640.866	118.67	89.2376	352.966	326.171	223.682	213.599	143.397	227.445
4	ENSP00000350425|ENSG00000110244	QLTPYAQR	98.74	iTRAQ8plex@N-term		3	427.581	26.39	54.9341	49.4725	52.6075	23.1697	4.75672	9.40189	9.56215
4	ENSP00000350425|ENSG00000110244	QLTPYAQR	98.11	iTRAQ8plex@N-term		3	427.579	6.27	19.6291	17.1021	23.2269	13.3423	21.2947	9.12693	17.7366
4	ENSP00000350425|ENSG00000110244	QLTPYAQR	96.97	iTRAQ8plex@N-term		2	640.867	273.78	194.678	234.487	163.272	220.24	185	161.021	197.817
4	ENSP00000350425|ENSG00000110244	QLTPYAQR	96.22	iTRAQ8plex@N-term		3	427.579	11.54	31.7629	12.6152	5.62542	12.9896	19.5502	15.7881	24.3916
4	ENSP00000350425|ENSG00000110244	QQEQQQEQVQMLAPLES	99	iTRAQ8plex@N-term	cleaved Q-Q@N-term	3	773.437	6.38	8.32814	14.592	2.45529	7.38267	5.57082	5.58792	11.3753
4	ENSP00000350425|ENSG00000110244	RQLTPYAQR	99	iTRAQ8plex@N-term	missed R-Q@1	3	479.613	2.07	8.61278	18.2336	16.5033	14.5951	3.94261	7.53038	4.43667
4	ENSP00000350425|ENSG00000110244	RQLTPYAQR	99	iTRAQ8plex@N-term	missed R-Q@1	3	479.613	2.15	0.495472	28.872	10.7225	8.45298	2.08179	1.85377	6.54359
4	ENSP00000350425|ENSG00000110244	RQLTPYAQR	99	iTRAQ8plex@N-term	missed R-Q@1	3	479.613	10.73	3.47884	13.4346	6.02945	2.06764	3.87283	13.1981	19.9549
4	ENSP00000350425|ENSG00000110244	RQLTPYAQR	99	iTRAQ8plex@N-term	missed R-Q@1	3	479.614			14.0068		3.50282	7.87359	9.37528	3.02869
4	ENSP00000350425|ENSG00000110244	RQLTPYAQR	99	iTRAQ8plex@N-term	missed R-Q@1	3	479.614	3.23		11.7699	21.6418	2.88253		19.0078	11.1018
4	ENSP00000350425|ENSG00000110244	RVEPYGENFNK	99	iTRAQ8plex@N-term; iTRAQ8plex(K)@11	missed R-V@1	3	654.36	1007.02	1320.99	1331.91	1735.25	1540.94	1047.64	814.603	1740.28
4	ENSP00000350425|ENSG00000110244	RVEPYGENFNK	99	iTRAQ8plex@N-term; iTRAQ8plex(K)@11	missed R-V@1	3	654.36	347.4	377.771	470.132	591.529	620.838	338.762	284.664	713.129
4	ENSP00000350425|ENSG00000110244	RVEPYGENFNK	98.17	iTRAQ8plex@N-term; iTRAQ8plex(K)@11	missed R-V@1	2	981.036	63.74	201.931	101.403	251.952	161.665	228.311	123.262	207.926
4	ENSP00000350425|ENSG00000110244	RVEPYGENFNKALVQQMEQLR	99	iTRAQ8plex@N-term; iTRAQ8plex(K)@11	missed R-V@1; missed K-A@11	5	632.347	796.4	716.157	1960.82	940.605	871.314	968.939	963.774	1491.24
4	ENSP00000350425|ENSG00000110244	RVEPYGENFNKALVQQMEQLR	99	iTRAQ8plex@N-term; iTRAQ8plex(K)@11	missed R-V@1; missed K-A@11	5	632.347	19565.7	10584.2	25224.9	23778.4	18495.3	23646.9	19271.6	12903.7
4	ENSP00000350425|ENSG00000110244	RVEPYGENFNKALVQQMEQLR	99	iTRAQ8plex@N-term; iTRAQ8plex(K)@11	missed R-V@1; missed K-A@11	3	1053.24	6146.32	3802.95	7235.84	6677.88	5476.05	7297.71	5845.61	4579.97
4	ENSP00000350425|ENSG00000110244	RVEPYGENFNKALVQQMEQLR	99	iTRAQ8plex@N-term; iTRAQ8plex(K)@11	missed R-V@1; missed K-A@11	3	1053.24	5862.72	3957.66	6340.34	7415.04	5767.62	7594.16	6030.51	5172.35
4	ENSP00000350425|ENSG00000110244	RVEPYGENFNKALVQQMEQLR	99	iTRAQ8plex@N-term; iTRAQ8plex(K)@11	missed R-V@1; missed K-A@11	3	1053.24	4515.48	3304.99	5413.65	5680.77	4723.33	5816.29	4761.17	3983.43
4	ENSP00000350425|ENSG00000110244	RVEPYGENFNKALVQQMEQLR	99	iTRAQ8plex@N-term; iTRAQ8plex(K)@11	missed R-V@1; missed K-A@11	5	632.347	23972.5	13653.1	26335.6	27883.8	21762.2	29480.1	22153.3	15904.6
4	ENSP00000350425|ENSG00000110244	RVEPYGENFNKALVQQMEQLR	99	iTRAQ8plex@N-term; iTRAQ8plex(K)@11	missed R-V@1; missed K-A@11	5	632.347	16482.9	10134.3	18747.1	20028.8	16139.4	21611.5	17784.1	12799.7
4	ENSP00000350425|ENSG00000110244	RVEPYGENFNKALVQQMEQLR	99	iTRAQ8plex@N-term; iTRAQ8plex(K)@11	missed R-V@1; missed K-A@11	3	1053.24	4241.96	3083.52	4806.71	4571.05	4384.51	4713.43	4000.01	3619.75
4	ENSP00000350425|ENSG00000110244	RVEPYGENFNKALVQQMEQLR	99	iTRAQ8plex@N-term; iTRAQ8plex(K)@11	missed R-V@1; missed K-A@11	6	527.123	787.22	550.912	744.116	928.463	420.131	968.567	634.61	500.139
4	ENSP00000350425|ENSG00000110244	RVEPYGENFNKALVQQMEQLR	99	iTRAQ8plex@N-term; iTRAQ8plex(K)@11	missed R-V@1; missed K-A@11	3	1053.24	4196.94	3173.91	4762.63	4816.34	4264.94	5408.04	4242.8	4040.43
4	ENSP00000350425|ENSG00000110244	RVEPYGENFNKALVQQMEQLR	99	iTRAQ8plex@N-term; iTRAQ8plex(K)@11	missed R-V@1; missed K-A@11	3	1053.24	3930.56	2881.06	3842.12	4317.62	3635.77	4548.51	3532.74	3013.15
4	ENSP00000350425|ENSG00000110244	RVEPYGENFNKALVQQMEQLR	99	iTRAQ8plex@N-term; iTRAQ8plex(K)@11	missed R-V@1; missed K-A@11	5	632.347	12736.7	8011.44	14377.2	14474.7	11778.1	15322.9	12257.3	8570.33
4	ENSP00000350425|ENSG00000110244	RVEPYGENFNKALVQQMEQLR	99	iTRAQ8plex@N-term; iTRAQ8plex(K)@11	missed R-V@1; missed K-A@11	3	1053.24	1538.54	1251.34	1734.74	1483.3	1641.67	1681.61	1602.13	1716.23
4	ENSP00000350425|ENSG00000110244	RVEPYGENFNKALVQQMEQLR	99	iTRAQ8plex@N-term; iTRAQ8plex(K)@11	missed R-V@1; missed K-A@11	3	1053.24	1434.1	1475.39	1979.64	1554.93	2453.99	1433.32	1662.87	1778.5
4	ENSP00000350425|ENSG00000110244	RVEPYGENFNKALVQQMEQLR	99	iTRAQ8plex@N-term; iTRAQ8plex(K)@11	missed R-V@1; missed K-A@11	5	632.347	2760.6	1707.61	3069.05	3053.19	2487.5	3430.53	2401.75	1672.4
4	ENSP00000350425|ENSG00000110244	RVEPYGENFNKALVQQMEQLR	99	iTRAQ8plex@N-term; iTRAQ8plex(K)@11	missed R-V@1; missed K-A@11	3	1053.24	1536.81	1207.56	1024.93	1556.74	997.561	1296.76	1224.62	1168.22
4	ENSP00000350425|ENSG00000110244	RVEPYGENFNKALVQQMEQLR	99	iTRAQ8plex@N-term; iTRAQ8plex(K)@11	missed R-V@1; missed K-A@11	5	632.347	1296.81	1194.23	1460.4	1243.5	1098.16	1707.51	1010.64	573.415
4	ENSP00000350425|ENSG00000110244	RVEPYGENFNKALVQQMEQLR	99	iTRAQ8plex@N-term; iTRAQ8plex(K)@11	missed R-V@1; missed K-A@11	4	790.181	1830.87	1421.2	1389.01	1604.12	1730.68	2062.54	1606.06	1945.66
4	ENSP00000350425|ENSG00000110244	RVEPYGENFNKALVQQMEQLR	99	iTRAQ8plex@N-term; iTRAQ8plex(K)@11	missed R-V@1; missed K-A@11	5	632.346	1083.44	651.05	1037.99	936.337	537.914	1014.08	818.036	594.524
4	ENSP00000350425|ENSG00000110244	RVEPYGENFNKALVQQMEQLR	99	iTRAQ8plex@N-term; iTRAQ8plex(K)@11	missed R-V@1; missed K-A@11	3	1053.24	937.12	863.323	886.46	1074.11	970.67	1037.57	846.428	870.743
4	ENSP00000350425|ENSG00000110244	RVEPYGENFNKALVQQMEQLR	99	iTRAQ8plex@N-term; iTRAQ8plex(K)@11	missed R-V@1; missed K-A@11	5	632.346	952.09	537.64	767.994	710.978	771.581	838.764	539.669	513.864
4	ENSP00000350425|ENSG00000110244	RVEPYGENFNKALVQQMEQLR	99	iTRAQ8plex@N-term; iTRAQ8plex(K)@11	missed R-V@1; missed K-A@11	4	790.179	905.48	905.944	1134.55	1220.97	1082.8	1005.92	1201.07	1006.37
4	ENSP00000350425|ENSG00000110244	RVEPYGENFNKALVQQMEQLR	99	iTRAQ8plex@N-term; iTRAQ8plex(K)@11	missed R-V@1; missed K-A@11	5	632.346	818.64	754.688	817.272	529.193	435.237	581.645	670.355	405.054
4	ENSP00000350425|ENSG00000110244	RVEPYGENFNKALVQQMEQLR	99	iTRAQ8plex@N-term; iTRAQ8plex(K)@11	missed R-V@1; missed K-A@11	5	632.345	555.64	558.597	686.646	534.705	415.193	424.092	448.63	364.273
4	ENSP00000350425|ENSG00000110244	RVEPYGENFNKALVQQMEQLR	99	iTRAQ8plex@N-term; iTRAQ8plex(K)@11	missed R-V@1; missed K-A@11	5	632.346	555.85	536.153	671.741	713.786	516.787	840.496	753.5	503.724
4	ENSP00000350425|ENSG00000110244	RVEPYGENFNKALVQQMEQLR	99	iTRAQ8plex@N-term; iTRAQ8plex(K)@11	missed R-V@1; missed K-A@11	5	632.341	436.61	282.767	447.307	357.489	248.299	497.78	369.716	298.949
4	ENSP00000350425|ENSG00000110244	RVEPYGENFNKALVQQMEQLR	99	iTRAQ8plex@N-term; iTRAQ8plex(K)@11	missed R-V@1; missed K-A@11	5	632.347	982.83	700.46	1269.25	1364.32	1019.38	1299.57	1355.57	857.575
4	ENSP00000350425|ENSG00000110244	RVEPYGENFNKALVQQMEQLR	99	iTRAQ8plex@N-term; iTRAQ8plex(K)@11	missed R-V@1; missed K-A@11	4	790.182	3506.66	2171.3	3727.79	3465.25	3240.03	3968.29	3664.03	3156.39
4	ENSP00000350425|ENSG00000110244	RVEPYGENFNKALVQQMEQLR	99	iTRAQ8plex@N-term; iTRAQ8plex(K)@11	missed R-V@1; missed K-A@11	5	632.347	1959.01	1532.84	1851.84	2196.76	1571.89	2209.49	1723.28	1285.71
4	ENSP00000350425|ENSG00000110244	RVEPYGENFNKALVQQMEQLR	99	iTRAQ8plex@N-term; iTRAQ8plex(K)@11	missed R-V@1; missed K-A@11	4	790.182	1565.51	1246.14	1646.55	1648.85	1354.09	2064.97	1526.69	1372.27
4	ENSP00000350425|ENSG00000110244	RVEPYGENFNKALVQQMEQLR	99	iTRAQ8plex@N-term; iTRAQ8plex(K)@11	missed R-V@1; missed K-A@11	4	790.181	947	1068.24	993.846	1208.15	906.889	1063.91	1305.36	1119.48
4	ENSP00000350425|ENSG00000110244	RVEPYGENFNKALVQQMEQLR	99	iTRAQ8plex@N-term; iTRAQ8plex(K)@11	missed R-V@1; missed K-A@11	5	632.347	644.54	383.095	320.167	463.035	333.668	529.845	592.027	507.108
4	ENSP00000350425|ENSG00000110244	RVEPYGENFNKALVQQMEQLR	99	iTRAQ8plex@N-term; iTRAQ8plex(K)@11	missed R-V@1; missed K-A@11	4	790.142	480.27	445.145	290.775	352.195	298.141	324.027	451.096	381.361
4	ENSP00000350425|ENSG00000110244	RVEPYGENFNKALVQQMEQLR	97.43	iTRAQ8plex@N-term; iTRAQ8plex(K)@11	missed R-V@1; missed K-A@11	5	632.341	227.73	280.743	182.83	210.109	239.469	294.602	217.37	163.934
4	ENSP00000350425|ENSG00000110244	RVEPYGENFNKALVQQMEQLRQK	99	iTRAQ8plex@N-term; iTRAQ8plex(K)@11; iTRAQ8plex(K)@23	missed R-V@1; missed K-A@11; missed R-Q@21	4	930.267	2033.3	1645.66	1945.44	2676.97	2414.99	2348.13	2075.96	1893.56
4	ENSP00000350425|ENSG00000110244	RVEPYGENFNKALVQQMEQLRQK	99	iTRAQ8plex@N-term; iTRAQ8plex(K)@11; iTRAQ8plex(K)@23	missed R-V@1; missed K-A@11; missed R-Q@21	5	744.414	1243.27	1275.23	1407.73	1433.53	1362.32	1317.11	1696.54	1204.74
4	ENSP00000350425|ENSG00000110244	RVEPYGENFNKALVQQMEQLRQK	99	iTRAQ8plex@N-term; iTRAQ8plex(K)@11; iTRAQ8plex(K)@23	missed R-V@1; missed K-A@11; missed R-Q@21	5	744.414	2092.05	1695.26	2235.6	2982.19	2461.01	2295.07	2158.44	1920.71
4	ENSP00000350425|ENSG00000110244	SELTQQLNALFQDK	99	iTRAQ8plex@N-term; iTRAQ8plex(K)@14		3	748.421	405.24	297.283	471.94	381.15	209.451	442.7	449.357	339.578
4	ENSP00000350425|ENSG00000110244	SELTQQLNALFQDK	99	iTRAQ8plex@N-term; iTRAQ8plex(K)@14		2	1122.13	3398.73	2534.84	7029.63	5631.52	2811.5	5634.65	3742.69	5358.25
4	ENSP00000350425|ENSG00000110244	SELTQQLNALFQDK	99	iTRAQ8plex@N-term; iTRAQ8plex(K)@14		2	1122.13	4287.15	3310.76	8777.98	9129.9	3590.86	8513.93	6635.4	7950.66
4	ENSP00000350425|ENSG00000110244	SELTQQLNALFQDK	99	iTRAQ8plex@N-term; iTRAQ8plex(K)@14		2	1122.13	7267.79	4530.67	15311.6	12755.3	5142.28	11106.5	10133.6	11887.9
4	ENSP00000350425|ENSG00000110244	SELTQQLNALFQDK	99	iTRAQ8plex@N-term; iTRAQ8plex(K)@14		3	748.42	7177	4791.32	16232.9	13884.4	5604.17	13351.2	9878.29	11057.4
4	ENSP00000350425|ENSG00000110244	SELTQQLNALFQDK	99	iTRAQ8plex@N-term; iTRAQ8plex(K)@14		2	1122.13	6385.5	4350.03	13385.1	10355.5	4969.62	10307.4	8623.57	9648.53
4	ENSP00000350425|ENSG00000110244	SELTQQLNALFQDK	99	iTRAQ8plex@N-term; iTRAQ8plex(K)@14		2	1122.13	6357.99	3514.24	13261.9	10800.1	4939.85	11372.7	8653.46	10421.3
4	ENSP00000350425|ENSG00000110244	SELTQQLNALFQDK	99	iTRAQ8plex@N-term; iTRAQ8plex(K)@14		3	748.42	4370.25	3066.78	10266.6	9268.2	3182.95	9152.26	6424.45	7008.88
4	ENSP00000350425|ENSG00000110244	SELTQQLNALFQDK	99	iTRAQ8plex@N-term; iTRAQ8plex(K)@14		3	748.42	1373.58	1161.53	2467.33	2443.62	1102.09	1992.58	1957.66	2010.53
4	ENSP00000350425|ENSG00000110244	SELTQQLNALFQDK	99	iTRAQ8plex@N-term; iTRAQ8plex(K)@14		3	748.415	304.04	295.449	374.464	787.766	356.156	818.446	462.662	648.119
4	ENSP00000350425|ENSG00000110244	SELTQQLNALFQDK	99	iTRAQ8plex@N-term; iTRAQ8plex(K)@14		3	748.42	1413.79	786.588	2467.4	2145.11	1034.9	2280.8	1387.09	1876.44
4	ENSP00000350425|ENSG00000110244	SELTQQLNALFQDK	99	iTRAQ8plex@N-term; iTRAQ8plex(K)@14		2	1122.13	2820.84	2274.64	4841.05	4058.25	2454.68	4879.42	3857.22	4190.5
4	ENSP00000350425|ENSG00000110244	SELTQQLNALFQDK	99	iTRAQ8plex@N-term; iTRAQ8plex(K)@14		2	1122.13	2322.31	1824.79	3125.36	2994.81	1987.29	3071.71	2632.33	2898.87
4	ENSP00000350425|ENSG00000110244	SELTQQLNALFQDK	99	iTRAQ8plex@N-term; iTRAQ8plex(K)@14		4	561.567	1062.42	597.36	3031.05	2661.05	638.583	2448.64	1597.28	1532.13
4	ENSP00000350425|ENSG00000110244	SELTQQLNALFQDK	99	iTRAQ8plex@N-term; iTRAQ8plex(K)@14		3	748.42	523.11	469.286	689.13	800.892	523.258	685.188	774.876	525.482
4	ENSP00000350425|ENSG00000110244	SELTQQLNALFQDKLGEVNTYAGDLQK	99	iTRAQ8plex@N-term; iTRAQ8plex(K)@14; iTRAQ8plex(K)@27	missed K-L@14	5	788.04	627.75	449.983	1022.08	1220.04	556.23	1123.17	1364.44	1070.39
4	ENSP00000350425|ENSG00000110244	SELTQQLNALFQDKLGEVNTYAGDLQK	99	iTRAQ8plex@N-term; iTRAQ8plex(K)@14; iTRAQ8plex(K)@27	missed K-L@14	5	788.04	884.67	718.634	2011.08	1812.75	726.956	2112.53	1943.39	2030
4	ENSP00000350425|ENSG00000110244	SELTQQLNALFQDKLGEVNTYAGDLQK	99	iTRAQ8plex@N-term; iTRAQ8plex(K)@14; iTRAQ8plex(K)@27	missed K-L@14	4	984.788	1156.22	921.535	1201.54	1642.64	1259.48	1774.51	1467.71	1685.43
4	ENSP00000350425|ENSG00000110244	SELTQQLNALFQDKLGEVNTYAGDLQK	96.55	iTRAQ8plex@N-term; iTRAQ8plex(K)@14; Deamidated(N)@19; iTRAQ8plex(K)@27	missed K-L@14	5	788.232	10.78		11.9259	54.2651	23.4616		9.45511	28.0685
4	ENSP00000350425|ENSG00000110244	SLAELGGHLDQQVEEF	99	iTRAQ8plex@N-term	cleaved F-R@C-term	2	1037.52	16.11	4.1957	13.2005	9.92477	17.7817	23.6673	9.1358
4	ENSP00000350425|ENSG00000110244	SLAELGGHLDQQVEEFR	99	iTRAQ8plex@N-term		3	744.724	1686.58	1421.2	1799.99	1543.48	1186	2023.36	1188.67	1503.83
4	ENSP00000350425|ENSG00000110244	SLAELGGHLDQQVEEFR	99	iTRAQ8plex@N-term		4	558.796	644.1	429.047	423.13	631.787	567.87	486.534	389.531	423.479
4	ENSP00000350425|ENSG00000110244	SLAELGGHLDQQVEEFR	99	iTRAQ8plex@N-term		2	1116.58	1058.16	816.875	930.718	767.367	920.402	968.149	769.314	975.126
4	ENSP00000350425|ENSG00000110244	SLAELGGHLDQQVEEFR	99	iTRAQ8plex@N-term		3	744.724	8122.44	4338.83	5928.31	6493.27	4449.79	6455.46	5360.22	5544.45
4	ENSP00000350425|ENSG00000110244	SLAELGGHLDQQVEEFR	99	iTRAQ8plex@N-term		4	558.796	1785.6	977.555	1423.87	1359.36	1009.22	1994.39	1181.56	1112.99
4	ENSP00000350425|ENSG00000110244	SLAELGGHLDQQVEEFR	99	iTRAQ8plex@N-term		3	744.655	108.49	139.554	97.3714	115.492	132.171	146.016	182.805	92.8764
4	ENSP00000350425|ENSG00000110244	SLAELGGHLDQQVEEFR	99	iTRAQ8plex@N-term		4	558.796	1991.18	986.284	1018.23	1380.5	774.269	1397.23	1127.66	934.143
4	ENSP00000350425|ENSG00000110244	SLAELGGHLDQQVEEFR	99	iTRAQ8plex@N-term		4	558.796	1169.87	845.328	875.575	1012.89	791.138	1153.18	1058.82	1100.76
4	ENSP00000350425|ENSG00000110244	SLAELGGHLDQQVEEFR	99	iTRAQ8plex@N-term		3	744.723	4798.53	3207.85	3005.56	4095.52	2949.59	3405.12	3290.81	3143.81
4	ENSP00000350425|ENSG00000110244	SLAELGGHLDQQVEEFR	99	iTRAQ8plex@N-term		4	558.796	644.13	426.064	536.108	752.884	522.881	731.767	346.77	413.077
4	ENSP00000350425|ENSG00000110244	SLAELGGHLDQQVEEFR	99	iTRAQ8plex@N-term		4	558.796	349.45	164.254	277.834	256.552	105.255	248.873	199.019	185.864
4	ENSP00000350425|ENSG00000110244	SLAELGGHLDQQVEEFR	99	iTRAQ8plex@N-term		3	744.725	1132.23	1177.68	1179.12	1380.74	1066.43	1874.27	1416.32	1095.43
4	ENSP00000350425|ENSG00000110244	SLAELGGHLDQQVEEFR	99	iTRAQ8plex@N-term		3	744.723	871.26	881.855	692.42	896.223	759.455	882.283	935.533	792.898
4	ENSP00000350425|ENSG00000110244	SLAELGGHLDQQVEEFR	99	iTRAQ8plex@N-term		3	744.724	961.39	1138.72	1189.51	659.614	612.628	1287.1	777.315	353.698
4	ENSP00000350425|ENSG00000110244	SLAELGGHLDQQVEEFR	99	iTRAQ8plex@N-term		4	558.795	217.44	231.554	328.308	197.553	144.406	78.9801	220.82	129.089
4	ENSP00000350425|ENSG00000110244	SLAELGGHLDQQVEEFR	99	iTRAQ8plex@N-term		4	558.795	217.74	311.799	410.086	119.729	291.804	396.436	188.277	142.571
4	ENSP00000350425|ENSG00000110244	SLAELGGHLDQQVEEFR	99	iTRAQ8plex@N-term		4	558.795	337.45	292.265	340.364	148.105	201.193	309.035	207.64	165.97
4	ENSP00000350425|ENSG00000110244	SLAELGGHLDQQVEEFR	99	iTRAQ8plex@N-term		3	744.724	1077.16	744.715	1508.04	794.79	667.98	329.481	773.448	654.673
4	ENSP00000350425|ENSG00000110244	SLAELGGHLDQQVEEFR	99	iTRAQ8plex@N-term		4	558.795	195.11	201.72	179.826	89.4887	105.036	191.734	104.237	64.2406
4	ENSP00000350425|ENSG00000110244	SLAELGGHLDQQVEEFR	99	iTRAQ8plex@N-term		4	558.795	206.53	246.692	217.333	111.669	90.9151	189.885	132.549	153.085
4	ENSP00000350425|ENSG00000110244	SLAELGGHLDQQVEEFR	99	iTRAQ8plex@N-term		4	558.795	42.36	74.2786	176.704	80.4756	55.8991	119.406	75.8538	83.5168
4	ENSP00000350425|ENSG00000110244	SLAELGGHLDQQVEEFR	99	iTRAQ8plex@N-term		3	744.724	129.83	160.132	193	200.225	169.741	94.1457	193.138	83.8308
4	ENSP00000350425|ENSG00000110244	SLAELGGHLDQQVEEFR	99	iTRAQ8plex@N-term		3	744.724	173.56	203.924	148.222	145.753	156.654	147.435	171.239	150.077
4	ENSP00000350425|ENSG00000110244	SLAELGGHLDQQVEEFRR	99	iTRAQ8plex@N-term	missed R-R@17	4	597.821	129.73	170.084	277.678	228.933	230.736	195.781	162.005	117.44
4	ENSP00000350425|ENSG00000110244	SLAELGGHLDQQVEEFRR	99	iTRAQ8plex@N-term	missed R-R@17	3	796.758	338.09	338.376	359.638	317.033	235.455	506.829	417.834	383.235
4	ENSP00000350425|ENSG00000110244	SLAELGGHLDQQVEEFRR	99	iTRAQ8plex@N-term	missed R-R@17	4	597.822	29.93	23.1923	33.1637	32.0846	26.7698	29.5172	26.0769	29.6183
4	ENSP00000350425|ENSG00000110244	SLAELGGHLDQQVEEFRR	99	iTRAQ8plex@N-term	missed R-R@17	4	597.822	23.48	21.6953	16.803	25.3714	15.7384	22.8183	20.489	23.1659
4	ENSP00000350425|ENSG00000110244	SLAELGGHLDQQVEEFRR	99	iTRAQ8plex@N-term	missed R-R@17	4	597.822	10.66	11.4064	13.8768	14.5556	11.4936	15.0494	10.1824	15.6094
4	ENSP00000350425|ENSG00000110244	SLAELGGHLDQQVEEFRR	99	iTRAQ8plex@N-term	missed R-R@17	4	597.821	283.48	306.465	422.246	247.933	171.529	305.151	266.375	263.891
4	ENSP00000350425|ENSG00000110244	SLAELGGHLDQQVEEFRR	99	iTRAQ8plex@N-term	missed R-R@17	4	597.823	17.07	16.5403	15.8276	25.1952	22.6102	16.5264	18.7062	18.4355
4	ENSP00000350425|ENSG00000110244	SLAELGGHLDQQVEEFRR	99	iTRAQ8plex@N-term	missed R-R@17	4	597.824	10.62	15.9078	16.3608	13.0949	18.2317	11.9674	14.9898	13.1986
4	ENSP00000350425|ENSG00000110244	SLAELGGHLDQQVEEFRR	99	iTRAQ8plex@N-term	missed R-R@17	4	597.82	810.84	445.798	1580.86	442.274	303.529	557.106	480.082	261.642
4	ENSP00000350425|ENSG00000110244	SLAELGGHLDQQVEEFRR	99	iTRAQ8plex@N-term	missed R-R@17	4	597.82	130.07	135	341.782	51.4575	17.4654	103.461	134.199	36.3139
4	ENSP00000350425|ENSG00000110244	SLAELGGHLDQQVEEFRR	99	iTRAQ8plex@N-term	missed R-R@17	4	597.821	688.1	444.47	725.259	583.23	608.104	522.704	562.89	420.491
4	ENSP00000350425|ENSG00000110244	SLAELGGHLDQQVEEFRR	99	iTRAQ8plex@N-term	missed R-R@17	4	597.82	10499.3	10465.1	17181.9	16426.9	11285.1	14615	12402.1	13917.1
4	ENSP00000350425|ENSG00000110244	SLAELGGHLDQQVEEFRR	99	iTRAQ8plex@N-term	missed R-R@17	4	597.821	499.81	653.074	928.91	764.57	658.809	887.622	781.688	714.497
4	ENSP00000350425|ENSG00000110244	SLAELGGHLDQQVEEFRR	99	iTRAQ8plex@N-term	missed R-R@17	4	597.821	2857.9	1779.57	3125.27	3152.06	2054.15	2467.89	2156.79	2637.6
4	ENSP00000350425|ENSG00000110244	SLAELGGHLDQQVEEFRR	99	iTRAQ8plex@N-term	missed R-R@17	4	597.82	1115.54	1345.8	1307.02	1453.22	1226.05	1576.05	1296.97	1275.63
4	ENSP00000350425|ENSG00000110244	SLAELGGHLDQQVEEFRR	99	iTRAQ8plex@N-term	missed R-R@17	3	796.759	2003.95	2010.58	2436.22	2873.21	2225.18	2710.8	2161.25	2380.99
4	ENSP00000350425|ENSG00000110244	SLAELGGHLDQQVEEFRR	99	iTRAQ8plex@N-term	missed R-R@17	4	597.82	8500.48	7918.15	12867.9	13947	8628.22	12082	9947.94	11265.8
4	ENSP00000350425|ENSG00000110244	SLAELGGHLDQQVEEFRR	99	iTRAQ8plex@N-term	missed R-R@17	3	796.759	2556.61	2542.6	3721.47	3435.74	2894.25	3890.31	3346.78	3194.13
4	ENSP00000350425|ENSG00000110244	SLAELGGHLDQQVEEFRR	99	iTRAQ8plex@N-term	missed R-R@17	3	796.758	1836.81	1475.15	2219.28	2823.85	2314.77	2228.11	2068.82	1696.75
4	ENSP00000350425|ENSG00000110244	SLAELGGHLDQQVEEFRR	99	iTRAQ8plex@N-term	missed R-R@17	3	796.758	2476.12	1954.13	2661.79	3114.69	2110.65	2554.36	2741.84	1875.13
4	ENSP00000350425|ENSG00000110244	SLAELGGHLDQQVEEFRR	99	iTRAQ8plex@N-term	missed R-R@17	4	597.82	5503.36	5947.17	8736.32	8853.21	5401.92	7700.26	6807.42	7708.19
4	ENSP00000350425|ENSG00000110244	SLAELGGHLDQQVEEFRR	99	iTRAQ8plex@N-term	missed R-R@17	4	597.82	1164.17	1327.32	1718.61	1564.68	1585.62	1691.1	1314.76	1426.26
4	ENSP00000350425|ENSG00000110244	SLAELGGHLDQQVEEFRR	99	iTRAQ8plex@N-term	missed R-R@17	4	597.821	1665.65	1021.74	2550.41	1620.18	1210.3	1462.95	1563.25	1526.01
4	ENSP00000350425|ENSG00000110244	SLAELGGHLDQQVEEFRR	99	iTRAQ8plex@N-term	missed R-R@17	4	597.821	5290.77	2855.06	6071.45	5775.4	4216.65	5123.15	5167.57	4641.55
4	ENSP00000350425|ENSG00000110244	SLAELGGHLDQQVEEFRR	98.87	iTRAQ8plex@N-term	missed R-R@17	4	597.822	33.14	24.6682	65.7683	52.4417	41.1216	34.681	18.378	34.7337
4	ENSP00000350425|ENSG00000110244	SLAELGGHLDQQVEEFRR	98.22	iTRAQ8plex@N-term	missed R-R@17	3	796.759	2086.43	1719.78	2564.44	2914.59	2502	2455.85	2379.49	1833.24
4	ENSP00000350425|ENSG00000110244	SLAELGGHLDQQVEEFRR	98.22	iTRAQ8plex@N-term	missed R-R@17	3	796.759	2078.88	2281.48	2840.7	2938.56	2761.29	2628.3	2387.56	2087.94
4	ENSP00000350425|ENSG00000110244	SLAELGGHLDQQVEEFRR	98.22	iTRAQ8plex@N-term	missed R-R@17	3	796.759	2499.88	2059.55	3310.05	3536.76	2890.54	3191.23	3139.58	2635.71
4	ENSP00000350425|ENSG00000110244	SLAELGGHLDQQVEEFRR	98.22	iTRAQ8plex@N-term	missed R-R@17	4	597.82	9938.36	9111.73	14456.3	14782.1	9989.59	13091.1	11385.5	9323.74
4	ENSP00000350425|ENSG00000110244	SLAELGGHLDQQVEEFRR	98.22	iTRAQ8plex@N-term	missed R-R@17	4	597.82	1226.87	740.678	1248.39	1335.01	823.004	1553.83	1006.32	973.141
4	ENSP00000350425|ENSG00000110244	SLAELGGHLDQQVEEFRR	98.22	iTRAQ8plex@N-term	missed R-R@17	4	597.82	788.32	547.76	861.711	559.403	467.748	1164.44	854.073	824.299
4	ENSP00000350425|ENSG00000110244	SLAELGGHLDQQVEEFRR	98.18	iTRAQ8plex@N-term	missed R-R@17	3	796.759	2716.91	1660.12	2370.73	2467.82	1883.41	1847.76	2422.2	2226.9
4	ENSP00000350425|ENSG00000110244	SLAPYAQDTQEK	99	iTRAQ8plex@N-term; iTRAQ8plex(K)@12		2	980.034	2376.91	1409.39	3658.31	3346.95	1857.9	4037.15	2936.35	3364.61
4	ENSP00000350425|ENSG00000110244	SLAPYAQDTQEK	99	iTRAQ8plex@N-term; iTRAQ8plex(K)@12		3	653.693	13602.8	7751.57	20090.1	18583.2	10101.2	18766.4	15873.1	17476.6
4	ENSP00000350425|ENSG00000110244	SLAPYAQDTQEK	99	iTRAQ8plex@N-term; iTRAQ8plex(K)@12		2	980.034	1103.51	692.258	1955.44	1946.93	1010.04	1637.53	1366.98	1773
4	ENSP00000350425|ENSG00000110244	SLAPYAQDTQEK	99	iTRAQ8plex@N-term; iTRAQ8plex(K)@12		3	653.693	3584.52	2137.15	5579.31	5092.35	2682.72	6071.78	4052.56	4895.51
4	ENSP00000350425|ENSG00000110244	SLAPYAQDTQEK	99	iTRAQ8plex@N-term; iTRAQ8plex(K)@12		2	980.034	2189.77	1274.35	3036.91	2865.72	1938.99	2839.79	2228.86	2655.67
4	ENSP00000350425|ENSG00000110244	SLAPYAQDTQEK	99	iTRAQ8plex@N-term; iTRAQ8plex(K)@12		3	653.693	5664.88	3255.33	9468.43	7591.22	4209.38	8874.44	6873.83	7647.06
4	ENSP00000350425|ENSG00000110244	SLAPYAQDTQEK	99	iTRAQ8plex@N-term; iTRAQ8plex(K)@12		4	490.521	6088.83	3398.99	9541.69	9150.44	4311.04	8885.2	6762.73	7172
4	ENSP00000350425|ENSG00000110244	SLAPYAQDTQEK	99	iTRAQ8plex@N-term; iTRAQ8plex(K)@12		2	980.034	861.96	728.481	965.442	1159.15	697.486	1284.41	1025.34	1506.67
4	ENSP00000350425|ENSG00000110244	SLAPYAQDTQEK	99	iTRAQ8plex@N-term; iTRAQ8plex(K)@12		4	490.521	2212.1	1415.64	3440.04	3141.25	1726.24	3216.99	2374.36	2547.47
4	ENSP00000350425|ENSG00000110244	SLAPYAQDTQEK	99	iTRAQ8plex@N-term; iTRAQ8plex(K)@12		3	653.692	349.89	230.289	535.263	619.314	317.2	571.469	527.73	495.53
4	ENSP00000350425|ENSG00000110244	SLAPYAQDTQEK	99	iTRAQ8plex@N-term; iTRAQ8plex(K)@12		3	653.692	637.21	249.275	842.931	505.158	448.969	572.074	503.649	619.179
4	ENSP00000350425|ENSG00000110244	SLAPYAQDTQEK	98.87	iTRAQ8plex@N-term; iTRAQ8plex(K)@12		3	653.692	320.5	263.349	456.268	393.023	207.773	465.716	395.598	407.87
4	ENSP00000350425|ENSG00000110244	SLAPYAQDTQEKLNHQLEGLTFQMK	99	iTRAQ8plex@N-term; iTRAQ8plex(K)@12; iTRAQ8plex(K)@25	missed K-L@12	5	761.415	22977.7	12184	22432.3	27477.6	16691	28119.9	23491.1	20681.5
4	ENSP00000350425|ENSG00000110244	SLAPYAQDTQEKLNHQLEGLTFQMK	99	iTRAQ8plex@N-term; iTRAQ8plex(K)@12; iTRAQ8plex(K)@25	missed K-L@12	5	761.415	29368.5	16197.1	31239.1	35859	23103.1	39017.3	33101.7	29830
4	ENSP00000350425|ENSG00000110244	SLAPYAQDTQEKLNHQLEGLTFQMK	99	iTRAQ8plex@N-term; iTRAQ8plex(K)@12; iTRAQ8plex(K)@25	missed K-L@12	4	951.519	6513.22	3832.58	6446.08	7015.16	4968.39	8556.18	7323.68	6479.17
4	ENSP00000350425|ENSG00000110244	SLAPYAQDTQEKLNHQLEGLTFQMK	99	iTRAQ8plex@N-term; iTRAQ8plex(K)@12; iTRAQ8plex(K)@25	missed K-L@12	5	761.415	9927.83	5946.77	9601.53	11642.3	7388.52	12162.6	11143.3	9349.12
4	ENSP00000350425|ENSG00000110244	SLAPYAQDTQEKLNHQLEGLTFQMK	99	iTRAQ8plex@N-term; iTRAQ8plex(K)@12; iTRAQ8plex(K)@25	missed K-L@12	5	761.417	3764.43	2352.36	3071.26	4407.19	2617.38	4329.65	3667.85	3925.77
4	ENSP00000350425|ENSG00000110244	SLAPYAQDTQEKLNHQLEGLTFQMK	99	iTRAQ8plex@N-term; iTRAQ8plex(K)@12; iTRAQ8plex(K)@25	missed K-L@12	5	761.417	2095.92	1291.56	2088.61	2210.33	2127.6	2219.19	2147.27	1923.45
4	ENSP00000350425|ENSG00000110244	SLAPYAQDTQEKLNHQLEGLTFQMK	99	iTRAQ8plex@N-term; iTRAQ8plex(K)@12; iTRAQ8plex(K)@25	missed K-L@12	4	951.519	13241.7	8573.5	15094.4	16380.4	11613.8	17403.9	15741.2	14178
4	ENSP00000350425|ENSG00000110244	SLAPYAQDTQEKLNHQLEGLTFQMK	99	iTRAQ8plex@N-term; iTRAQ8plex(K)@12; iTRAQ8plex(K)@25	missed K-L@12	5	761.415	23532.1	15225	24784.7	31976.9	20036.6	34578.9	31181.4	27035.7
4	ENSP00000350425|ENSG00000110244	SLAPYAQDTQEKLNHQLEGLTFQMK	99	iTRAQ8plex@N-term; iTRAQ8plex(K)@12; iTRAQ8plex(K)@25	missed K-L@12	4	951.519	2139.16	1723.13	2661.7	2231.45	1781.8	2830.26	2304.08	2283.67
4	ENSP00000350425|ENSG00000110244	SLAPYAQDTQEKLNHQLEGLTFQMK	99	iTRAQ8plex@N-term; iTRAQ8plex(K)@12; iTRAQ8plex(K)@25	missed K-L@12	5	761.416	18900.1	10929.1	20490.9	21765	13815.4	24179.6	20195.1	16878.8
4	ENSP00000350425|ENSG00000110244	SLAPYAQDTQEKLNHQLEGLTFQMK	99	iTRAQ8plex@N-term; iTRAQ8plex(K)@12; iTRAQ8plex(K)@25	missed K-L@12	5	761.416	20026.9	11556	21832.6	23137.6	14106.8	23589.1	21289.2	18922.5
4	ENSP00000350425|ENSG00000110244	SLAPYAQDTQEKLNHQLEGLTFQMK	99	iTRAQ8plex@N-term; iTRAQ8plex(K)@12; iTRAQ8plex(K)@25	missed K-L@12	5	761.416	16767.3	9664.86	19058.1	20300.3	13095.7	22892.7	17896.2	15028.4
4	ENSP00000350425|ENSG00000110244	SLAPYAQDTQEKLNHQLEGLTFQMK	98.33	iTRAQ8plex@N-term; iTRAQ8plex(K)@12; iTRAQ8plex(K)@25	missed K-L@12	4	951.518	15467.9	10317.2	15599.9	17119.3	13693.5	18825	15778.8	16081.4
4	ENSP00000350425|ENSG00000110244	SLAPYAQDTQEKLNHQLEGLTFQMK	96.41	iTRAQ8plex@N-term; iTRAQ8plex(K)@12; iTRAQ8plex(K)@25	missed K-L@12	4	951.512	3535.17	2678.47	3770.68	3506.58	2666.6	4216.95	3775.03	3578.86
4	ENSP00000350425|ENSG00000110244	TQVSTQAEQLRR	99	iTRAQ8plex@N-term	missed R-R@11	3	574.327	61.67	81.4471	200.686	167.882	69.5942	147.714	105.754	112.801
4	ENSP00000350425|ENSG00000110244	TQVSTQAEQLRR	99	iTRAQ8plex@N-term	missed R-R@11	4	430.996	1140.89	2630.44	10988.8	12940.6	1410.94	8119.84	5274.59	4336.82
4	ENSP00000350425|ENSG00000110244	TQVSTQAEQLRR	99	iTRAQ8plex@N-term	missed R-R@11	2	860.985	397.7	858.906	4003.87	4914.16	801.659	3398.3	2159.16	1970.68
[truncated: 8,115 more rows]
