# Supplementary material for: Discovery and Validation of Predictive Biomarkers of Survival for Non-small Cell Lung Cancer Patients Undergoing Radical Radiotherapy: Two Proteins With Predictive Value
Source: eBioMedicine. 2015 Jun 19;2(8):841–50. doi: 10.1016/j.ebiom.2015.06.013 (PMC4563120; doi:10.1016/j.ebiom.2015.06.013)
Supplement: Supplementary Table 7 — All peptides identified and quantified using global discovery proteomics. Quantification is given as area of iTRAQ region for each peptide spectral match. Any non-tryptic cleavages and missed cleavages are shown under cleavage. [file mmc7.xlsx]

## Sheet: Sheet1
	Supplementary Table 6. All peptides identified and quantified using global discovery proteomics. Quantification is given as area of iTRAQ region for each peptide spectral match. Any non-tryptic cleavages and missed cleavages are shown under cleavage.

## Sheet: Experiment 2
protein_id	accession	peptide_seq	confidence	modification	cleavage	charge	m/z	area113	area114	area115	area116	area117	area118	area119	area121
1	ENSP00000233242|ENSG00000084674	AALGKLPQQANDYLNSFNWER	99	iTRAQ8plex@N-term; iTRAQ8plex(K)@5	missed K-L@5	4	761.661	2600.87	2006.75	2561.16	2624.46	1898.52	1780.5	2495.54	2564.98
1	ENSP00000233242|ENSG00000084674	AASGTTGTYQEWKDK	99	iTRAQ8plex@N-term; iTRAQ8plex(K)@13; iTRAQ8plex(K)@15	missed K-D@13	3	852.468	813.52	626.606	874.014	998.004	546.599	705.965	775.755	960.409
1	ENSP00000233242|ENSG00000084674	AGHIAWTSSGK	99	iTRAQ8plex@N-term; iTRAQ8plex(K)@11		3	574.995	66.5	27.7778	83.7149	31.0163	10.2089
1	ENSP00000233242|ENSG00000084674	AHLDIAGSLEGHLR	99	iTRAQ8plex@N-term		4	449.006	80.17	61.8907	53.524	47.3845	51.5714	37.3338	64.3362	40.7513
1	ENSP00000233242|ENSG00000084674	ALVDTLKFVTQAEGAK	99	iTRAQ8plex@N-term; iTRAQ8plex(K)@7; iTRAQ8plex(K)@16	missed K-F@7	4	651.643	553.23	595.338	690.305	544.489	629.421	543.617	577.27	598.816
1	ENSP00000233242|ENSG00000084674	AQIPILR	99	iTRAQ8plex@N-term		2	557.865	947.39	932.355	994.246	793.596	721.452	710.648	1006.96	1205.17
1	ENSP00000233242|ENSG00000084674	CSLLVLENELNAELGLSGASMK	99	iTRAQ8plex@N-term; Methylthio(C)@1; iTRAQ8plex(K)@22		4	737.143	1931.17	1773.53	1955.67	1204.37	1687.5	793.352	1573.77	1923.34
1	ENSP00000233242|ENSG00000084674	CVQSTKPSLMIQK	99	iTRAQ8plex@N-term; Methylthio(C)@1; iTRAQ8plex(K)@6; iTRAQ8plex(K)@13		4	606.098	6756.8	4564.04	5184.39	4292.67	6052.62	3153.42	5688.64	5333.77
1	ENSP00000233242|ENSG00000084674	DAVEKPQEFTIVAFVK	99	iTRAQ8plex@N-term; iTRAQ8plex(K)@5; iTRAQ8plex(K)@16		4	684.153	9777.45	8073.76	8869.51	7435.56	7406.7	5821.68	8536.84	8569.22
1	ENSP00000233242|ENSG00000084674	DFSAEYEEDGKYEGLQEWEGK	99	iTRAQ8plex@N-term; iTRAQ8plex(K)@11; iTRAQ8plex(K)@21	missed K-Y@11	5	685.144	1737.08	1002.66	1589.22	1194.56	1025.1	997.705	1503.04	1629.85
1	ENSP00000233242|ENSG00000084674	EKLTALTK	99	iTRAQ8plex@N-term; iTRAQ8plex(K)@2; iTRAQ8plex(K)@8	missed K-L@2	3	606.057	1781.96	1723.92	1663.61	1662.16	1704.98	1229.12	2063.69	1931.96
1	ENSP00000233242|ENSG00000084674	EVYGFNPEGK	99	iTRAQ8plex@N-term; iTRAQ8plex(K)@10		2	874.475	6727.61	5148.55	7134.29	6210	5193.09	4503.99	6787.07	6203.09
1	ENSP00000233242|ENSG00000084674	FIIPSPKRPVKLLSGGNTLHLVSTTKTEVIPPLIENR	99	iTRAQ8plex@N-term; iTRAQ8plex(K)@7; iTRAQ8plex(K)@11; iTRAQ8plex(K)@26	missed K-R@7; missed K-L@11; missed K-T@26	7	755.46	2.08	7.60212	16.6714	5.10465				0.722376
1	ENSP00000233242|ENSG00000084674	FRETLEDTRDR	99	iTRAQ8plex@N-term	missed R-E@2; missed R-D@9	4	436.234	2317.88	2900.14	2542.67	2545.76	2810.59	1252.29	2461.84	3144.49
1	ENSP00000233242|ENSG00000084674	FSVPAGIVIPSFQALTAR	99	iTRAQ8plex@N-term		3	726.757	207.31	282.803	231.853	150.931	223.96	150.994	198.034	248.517
1	ENSP00000233242|ENSG00000084674	GFEPTLEALFGK	99	iTRAQ8plex@N-term; iTRAQ8plex(K)@12		4	480.028	128.21	106.43	121.849	98.7307	105.187	77.0208	108.975	87.434
1	ENSP00000233242|ENSG00000084674	GMALFGEGKAEFTGR	99	iTRAQ8plex@N-term; iTRAQ8plex(K)@9	missed K-A@9	4	545.55	985.91	843.545	887.66	897.975	917.055	881.35	971.569	792.254
1	ENSP00000233242|ENSG00000084674	GMTRPLSTLISSSQSCQYTLDAKR	99	iTRAQ8plex@N-term; Methylthio(C)@16; iTRAQ8plex(K)@23	missed K-R@23	5	660.352	1026.48	309.464	506.25	432.875	376.308	351.465	818.503	479.578
1	ENSP00000233242|ENSG00000084674	GNVATEISTER	99	iTRAQ8plex@N-term		2	740.898	2697.64	2479.23	2629.14	2222.41	2243.1	1818.27	2260.2	2929.25
1	ENSP00000233242|ENSG00000084674	GTFAHRDFSAEYEEDGKYEGLQEWEGK	99	iTRAQ8plex@N-term; iTRAQ8plex(K)@17; iTRAQ8plex(K)@27	missed R-D@6; missed K-Y@17	6	682.676	4756.63	2572.35	2719.6	3647.97	1819.23	1139.36	3633.74	4389.72
1	ENSP00000233242|ENSG00000084674	GTYGLSCQR	99	iTRAQ8plex@N-term; Methylthio(C)@7		2	667.827	695.87	541.554	429.993	490.38	535.971	348.559	559.719	498.936
1	ENSP00000233242|ENSG00000084674	HIQNIDIQHLAGK	99	iTRAQ8plex@N-term; iTRAQ8plex(K)@13		4	524.559	10365.9	10645.2	9255.71	6240.66	9487.02	5204.02	7067	10480.1
1	ENSP00000233242|ENSG00000084674	HKFLDSNIK	99	iTRAQ8plex@N-term; iTRAQ8plex(K)@2; iTRAQ8plex(K)@9	missed K-F@2	4	504.31	8465.41	6759.09	4943.92	5395.32	6456.38	2650.57	5197.09	9338.77
1	ENSP00000233242|ENSG00000084674	IAIANIIDEIIEK	99	iTRAQ8plex@N-term; iTRAQ8plex(K)@13		4	516.57	212.41	198.417	277.226	151.819	236.288	181.904	201.473	214.718
1	ENSP00000233242|ENSG00000084674	ILGEELGFASLHDLQLLGK	99	iTRAQ8plex@N-term; iTRAQ8plex(K)@19		4	666.142	200.78	175.59	251.052	245.745	243.926	157.254	272.188	285.484
1	ENSP00000233242|ENSG00000084674	KHVAEAICKEQHLFLPFSYK	99	iTRAQ8plex@N-term; iTRAQ8plex(K)@1; Methylthio(C)@8; iTRAQ8plex(K)@9; iTRAQ8plex(K)@20	missed K-H@1; missed K-E@9	6	609.35	9296.81	8002.44	9660.94	10352.6	8492.31	6247.32	9670.59	9187.41
1	ENSP00000233242|ENSG00000084674	KIISDYHQQFR	99	iTRAQ8plex@N-term; iTRAQ8plex(K)@1	missed K-I@1	4	511.542	256.12	244.342	228.539	139.191	168.323	166.184	250.93	315.665
1	ENSP00000233242|ENSG00000084674	KMGLAFESTK	99	iTRAQ8plex@N-term; iTRAQ8plex(K)@1; iTRAQ8plex(K)@10	missed K-M@1	3	675.402	8624.32	7720.96	8502.55	7566.96	7038.26	5350.97	8579.81	8510.59
1	ENSP00000233242|ENSG00000084674	LALWGEHTGQLYSK	99	iTRAQ8plex@N-term; iTRAQ8plex(K)@14		4	553.564	4513.66	3673.66	4492.37	5419.22	3984.96	3039	4532.86	5649.93
1	ENSP00000233242|ENSG00000084674	LATALSLSNK	99	iTRAQ8plex@N-term; iTRAQ8plex(K)@10		3	542.671	588.06	670.79	706.087	741.096	713.351	717.366	875.985	745.094
1	ENSP00000233242|ENSG00000084674	LDVTTSIGRR	99	iTRAQ8plex@N-term	missed R-R@9	3	474.616	268.94	369.165	105.813	182.514	160.405	50.9589	305.74	297.314
1	ENSP00000233242|ENSG00000084674	LELELRPTGEIEQYSVSATYELQR	99	iTRAQ8plex@N-term		4	782.914	31.25	112.206	102.234	90.3191	16.9968	48.8528	37.7846	72.622
1	ENSP00000233242|ENSG00000084674	LEPLKLHVAGNLK	99	iTRAQ8plex@N-term; iTRAQ8plex(K)@5; iTRAQ8plex(K)@13	missed K-L@5	4	586.875	2662.12	2249.49	1979.65	2196.43	2659.6	1991.29	2576.5	2472.81
1	ENSP00000233242|ENSG00000084674	LIVAMSSWLQK	99	iTRAQ8plex@N-term; iTRAQ8plex(K)@11		3	628.712	72.84	40.6735	45.9734	18.2325	75.1734	52.2179	33.8451	63.1383
1	ENSP00000233242|ENSG00000084674	LKQHIEAIDVR	99	iTRAQ8plex@N-term; iTRAQ8plex(K)@2	missed K-Q@2	4	483.297	6489.41	5858.55	5749.96	4187.85	6068.58	3886.96	4805.9	6951.32
1	ENSP00000233242|ENSG00000084674	LLDHRVPQTDMTFR	99	iTRAQ8plex@N-term	missed R-V@5	4	509.029	964.27	1426.02	1010.04	826.144	1210.93	845.04	992.278	974.293
1	ENSP00000233242|ENSG00000084674	LPYTIITTPPLK	99	iTRAQ8plex@N-term; iTRAQ8plex(K)@12		3	655.747	1875.26	1650.58	2037.66	1673.82	1370.45	1450.1	1648.75	1913.14
1	ENSP00000233242|ENSG00000084674	LPYTIITTPPLKDFSLWEK	99	iTRAQ8plex@N-term; iTRAQ8plex(K)@12; iTRAQ8plex(K)@19	missed K-D@12	4	794.471	3284.49	2592.27	2608.09	2502.6	2674.6	2155.37	2669.61	2986.76
1	ENSP00000233242|ENSG00000084674	LSLESLTSYFSIESSTK	99	iTRAQ8plex@N-term; iTRAQ8plex(K)@17		3	834.126	744.28	661.395	790.252	1183	748.862	733.686	829.346	1093.12
1	ENSP00000233242|ENSG00000084674	LTIFKTELR	99	iTRAQ8plex@N-term; iTRAQ8plex(K)@5	missed K-T@5	3	577.033	5772.4	4817.17	4114.76	4239.41	3438.86	2316.99	5649.75	4926.37
1	ENSP00000233242|ENSG00000084674	LTLDIQNKK	99	iTRAQ8plex@N-term; iTRAQ8plex(K)@8; iTRAQ8plex(K)@9	missed K-K@8	3	662.42	3941.15	3409.7	3391.03	4202.12	4170.43	2968.03	4297.52	4727.98
1	ENSP00000233242|ENSG00000084674	LVKEALKESQLPTVMDFR	99	iTRAQ8plex@N-term; iTRAQ8plex(K)@3; iTRAQ8plex(K)@7	missed K-E@3; missed K-E@7	5	604.158	78.69	105.302	84.0959	624.643	576.064	545.852	482.443	482.043
1	ENSP00000233242|ENSG00000084674	NIILPVYDK	99	iTRAQ8plex@N-term; iTRAQ8plex(K)@9		4	421.514	162.79	92.9864	199.306	105.999	95.6234	23.2498	214.255	164.814
1	ENSP00000233242|ENSG00000084674	NIQEYLSILTDPDGKGKEK	99	iTRAQ8plex@N-term; iTRAQ8plex(K)@15; iTRAQ8plex(K)@17; iTRAQ8plex(K)@19	missed K-G@15; missed K-E@17	5	673.793	6136.66	6268.93	6110.61	4782.65	4801.14	3740.2	7239.11	7301.86
1	ENSP00000233242|ENSG00000084674	NSLKIEIPLPFGGK	99	iTRAQ8plex@N-term; iTRAQ8plex(K)@4; iTRAQ8plex(K)@14	missed K-I@4	4	607.126	1375.68	1873.51	1628.37	1313.93	1757.96	1115.59	1952.08	1501.64
1	ENSP00000233242|ENSG00000084674	QHIEAIDVR	99	iTRAQ8plex@N-term		3	462.267	626.41	600.514	535.736	315.989	647.698	329.556	477.564	540.947
1	ENSP00000233242|ENSG00000084674	QTEATMTFK	99	iTRAQ8plex@N-term; iTRAQ8plex(K)@9		4	416.982	7118.72	8320.85	7713.89	8796.04	9766.15	6161.15	11549.8	9031.02
1	ENSP00000233242|ENSG00000084674	RKHVAEAICKEQHLFLPFSYK	99	iTRAQ8plex@N-term; iTRAQ8plex(K)@2; Methylthio(C)@9; iTRAQ8plex(K)@10; iTRAQ8plex(K)@21	missed R-K@1; missed K-H@2; missed K-E@10	6	635.365	2104.21	1350.28	1136.61	1780.92	1353	575.056	1803.87	1792.78
1	ENSP00000233242|ENSG00000084674	RPVKLLSGGNTLHLVSTTKTEVIPPLIENR	99	iTRAQ8plex@N-term; iTRAQ8plex(K)@4; iTRAQ8plex(K)@19	missed K-L@4; missed K-T@19	6	700.09	277.61	249.023	318.258	346.206	288.903	268.384	242.429	277.101
1	ENSP00000233242|ENSG00000084674	SLHMYANR	99	iTRAQ8plex@N-term		3	432.566	13101.9	7796.96	16649.8	18300.7	7104.9	6613.76	6300.18	19045.4
1	ENSP00000233242|ENSG00000084674	SPSQADINK	99	iTRAQ8plex@N-term; iTRAQ8plex(K)@9		2	784.445	1151.84	604.315	996.486	707.683	563.575	839.04	823.406	808.02
1	ENSP00000233242|ENSG00000084674	SVGFHLPSR	99	iTRAQ8plex@N-term		2	652.375	114.79	159.752	228.978	164.847	127.164	164.078	137.917	195.141
1	ENSP00000233242|ENSG00000084674	SVSDGIAALDLNAVANKIADFELPTIIVPEQTIEIPSIK	99	iTRAQ8plex@N-term; iTRAQ8plex(K)@17; iTRAQ8plex(K)@39	missed K-I@17	6	837.147	1951.71	1421.9	1534.44	1144.04	888.924	875.267	1346.87	1507.37
1	ENSP00000233242|ENSG00000084674	TKGTFAHR	99	iTRAQ8plex@N-term; iTRAQ8plex(K)@2	missed K-G@2	2	763.451	730.23	667.022	611.704	546.564	588.822	424.815	540.168	675.057
1	ENSP00000233242|ENSG00000084674	TLQELKKLTISEQNIQR	99	iTRAQ8plex@N-term; iTRAQ8plex(K)@6; iTRAQ8plex(K)@7	missed K-K@6; missed K-L@7	5	591.76	1116.06	1086.56	1474.66	774.165	966.26	881.468	1115.08	1080.36
1	ENSP00000233242|ENSG00000084674	TSSFALNLPTLPEVK	99	iTRAQ8plex@N-term; iTRAQ8plex(K)@15		3	742.438	2197.44	2539.91	2622.8	2062.16	2339.24	2362.81	2664.85	2317.56
1	ENSP00000233242|ENSG00000084674	TSSFALNLPTLPEVKFPEVDVLTK	99	iTRAQ8plex@N-term; iTRAQ8plex(K)@15; iTRAQ8plex(K)@24	missed K-F@15	6	593.85	623.22	824.486	733.842	703.721	773.841	538.687	856.093	774.804
1	ENSP00000233242|ENSG00000084674	TTLTAFGFASADLIEIGLEGK	99	iTRAQ8plex@N-term; iTRAQ8plex(K)@21		3	921.516	935.1	1207.79	1011.47	940.077	1226.32	881.068	1163.68	1038
1	ENSP00000233242|ENSG00000084674	TTLTAFGFASADLIEIGLEGKGFEPTLEALFGK	99	iTRAQ8plex@N-term; iTRAQ8plex(K)@21; iTRAQ8plex(K)@33	missed K-G@21	6	726.91	533.94	585.557	432.799	402.79	405.009	314.06	579.478	362.334
1	ENSP00000233242|ENSG00000084674	VELEVPQLCSFILK	99	iTRAQ8plex@N-term; Methylthio(C)@9; iTRAQ8plex(K)@14		3	758.099	936.05	878.839	1002.2	887.644	1027.45	745.276	948.737	712.634
1	ENSP00000233242|ENSG00000084674	VLADKFIIPGLK	99	iTRAQ8plex@N-term; iTRAQ8plex(K)@5; iTRAQ8plex(K)@12	missed K-F@5	4	557.363	2489.82	2364.73	2720.27	2311.7	2295.61	2437.59	2658.79	2421.97
1	ENSP00000233242|ENSG00000084674	VLLDQLGTTISFER	99	iTRAQ8plex@N-term		3	632.696	1300.47	1057.15	1153.28	751.416	907.244	695.376	859.63	1450.12
1	ENSP00000233242|ENSG00000084674	VLVDHFGYTK	99	iTRAQ8plex@N-term; iTRAQ8plex(K)@10		4	447.513	1915.6	1368.96	1800.48	2564.81	1448.49	1918.65	2054.93	2545.71
1	ENSP00000233242|ENSG00000084674	VNWEEEAASGLLTSLK	99	iTRAQ8plex@N-term; iTRAQ8plex(K)@16		4	589.581	1512.65	1279.94	1731.19	1216.62	1443.45	1477	1605.86	1764.32
1	ENSP00000233242|ENSG00000084674	VPLLLSEPINIIDALEMR	99	iTRAQ8plex@N-term		3	780.79	2408.4	2320.77	3069.28	2160.7	2189.54	2177.11	2151.48	2527.95
1	ENSP00000233242|ENSG00000084674	VSSFYAK	99	iTRAQ8plex@N-term; iTRAQ8plex(K)@7		2	705.413	34.24	23.2573	91.7274	64.9179	15.437	5.47123	25.9662	11.2134
1	ENSP00000233242|ENSG00000084674	YDKNQDVHSINLPFFETLQEYFER	99	iTRAQ8plex@N-term; iTRAQ8plex(K)@3	missed K-N@3	5	728.977	1491.94	1305.72	1921.45	1586.19	1063.9	1174.21	1713.54	1154.63
1	ENSP00000233242|ENSG00000084674	YTLNKNSLKIEIPLPFGGK	99	iTRAQ8plex@N-term; iTRAQ8plex(K)@5; iTRAQ8plex(K)@9; iTRAQ8plex(K)@19	missed K-N@5; missed K-I@9	6	559.013	495.56	659.881	756.182	484.898	575.064	622.473	598.15	533.657
1	ENSP00000233242|ENSG00000084674	DLGQCDR	99	iTRAQ8plex@N-term; Methylthio(C)@5		2	578.773	2149.2	1832.2	1904.3	1546.21	1674.18	1349.03	1865.98	2013.64
1	ENSP00000233242|ENSG00000084674	SLWDFLK	99	iTRAQ8plex@N-term; iTRAQ8plex(K)@7		2	758.951	941.64	741.98	888.815	775.242	697.946	715.449	938.736	992.22
1	ENSP00000233242|ENSG00000084674	VTQEFHMK	99	iTRAQ8plex@N-term; iTRAQ8plex(K)@8		3	543.306	3212.17	3753.82	3341.04	1537.42	2162.92	1887.35	2449.96	2355.72
1	ENSP00000233242|ENSG00000084674	GDVKGSVLSR	99	iTRAQ8plex@N-term; iTRAQ8plex(K)@4	missed K-G@4	3	542.664	2644.48	2064.08	1967.27	1711.56	1822.33	1226.23	2367.96	2227.83
1	ENSP00000233242|ENSG00000084674	QVSHAKEK	99	iTRAQ8plex@N-term; iTRAQ8plex(K)@6; iTRAQ8plex(K)@8	missed K-E@6	4	460.535	2295.59	2637.3	1694.45	1928.24	1621.11	930.909	2311.91	2151.01
1	ENSP00000233242|ENSG00000084674	DLGQCDRFKPIR	99	iTRAQ8plex@N-term; Methylthio(C)@5; iTRAQ8plex(K)@9	missed R-F@7	4	526.292	1096.64	1091.3	628.653	708.315	643.072	270.961	1777.66	1054.5
1	ENSP00000233242|ENSG00000084674	SFDRHFEK	99	iTRAQ8plex@N-term; iTRAQ8plex(K)@8	missed R-H@4	4	419.235	828.48	524.632	462.043	365.338	414.368	293.411	582.612	346.614
1	ENSP00000233242|ENSG00000084674	YGMVAQVTQTLKLEDTPK	99	iTRAQ8plex@N-term; iTRAQ8plex(K)@12; iTRAQ8plex(K)@18	missed K-L@12	5	587.741	223.64	378.066	315.729	228.977	386.689	197.988	356.026	329.629
1	ENSP00000233242|ENSG00000084674	ESMLKTTLTAFGFASADLIEIGLEGKGFEPTLEALFGKQGFFPDSVNK	99	iTRAQ8plex@N-term; iTRAQ8plex(K)@5; iTRAQ8plex(K)@26; iTRAQ8plex(K)@38; iTRAQ8plex(K)@48	missed K-T@5; missed K-G@26; missed K-Q@38	7	954.101	1048.64	813.953	1029.64	664.371	728.358	679.538	803.587	993.267
1	ENSP00000233242|ENSG00000084674	VKYTLNK	99	iTRAQ8plex@N-term; iTRAQ8plex(K)@2; iTRAQ8plex(K)@7	missed K-Y@2	3	593.383	142.26	329.329	427.338	302.684	344.928	62.1955	328.963	309.727
1	ENSP00000233242|ENSG00000084674	LDFREIQIYKK	99	iTRAQ8plex@N-term; iTRAQ8plex(K)@10; iTRAQ8plex(K)@11	missed R-E@4; missed K-K@10	5	473.892	1330	1236.54	820.778	999.669	807.329	466.643	1180.07	1082.27
1	ENSP00000233242|ENSG00000084674	KLQSTTVMNPYMK	99	iTRAQ8plex@N-term; iTRAQ8plex(K)@1; iTRAQ8plex(K)@13	missed K-L@1	4	614.106	1897.68	1555.78	2195.06	1412.77	1080.52	1308.2	1787.3	1737.59
1	ENSP00000233242|ENSG00000084674	TPALHFKSVGFHLPSR	99	iTRAQ8plex@N-term; iTRAQ8plex(K)@7	missed K-S@7	5	481.283	33.19	20.2616	10.206	21.8501	33.7893		26.1736	3.20761
1	ENSP00000233242|ENSG00000084674	HIQNIDIQHLAGKLK	99	iTRAQ8plex@N-term; iTRAQ8plex(K)@13; iTRAQ8plex(K)@15	missed K-L@13	6	440.94	522.74	517.986	389.538	233.161	304.867	218.59	288.336	444.52
1	ENSP00000233242|ENSG00000084674	TFIEDVNK	99	iTRAQ8plex@N-term; iTRAQ8plex(K)@8		3	525.303	203.33	247.574	218.656	175.467	167.182	136.216	181.166	284.02
1	ENSP00000233242|ENSG00000084674	INPLALKESVKFSSK	99	iTRAQ8plex@N-term; iTRAQ8plex(K)@7; iTRAQ8plex(K)@11; iTRAQ8plex(K)@15	missed K-E@7; missed K-F@11	5	576.361	1270.36	1281.34	1207.68	1016.71	1142.04	1076.97	1505.92	1509.54
1	ENSP00000233242|ENSG00000084674	FIIPSPK	99	iTRAQ8plex@N-term; iTRAQ8plex(K)@7		2	705.449	1641.13	1585.34	1831.4	1377.99	1429.95	1771.4	1753.06	1660.91
1	ENSP00000233242|ENSG00000084674	ADYVETVLDSTCSSTVQFLEYELNVLGTHKIEDGTLASK	98.81	iTRAQ8plex@N-term; Methylthio(C)@12; iTRAQ8plex(K)@30; iTRAQ8plex(K)@39	missed K-I@30	6	873.289	4539.91	2831.16	3258.34	3351.14	2371.92	2062.83	3379.26	4082.07
1	ENSP00000233242|ENSG00000084674	FIAESK	96.73	iTRAQ8plex@N-term; iTRAQ8plex(K)@6		2	651.896	616.53	734.002	785.219	606.977	780.112	539.71	750.203	777.687
1	ENSP00000233242|ENSG00000084674	ADTVAK	96.72	iTRAQ8plex@N-term; iTRAQ8plex(K)@6		2	606.869	674.91	709.037	883.019	855.84	831.619	595.14	998.242	1095.02
1	ENSP00000233242|ENSG00000084674	YKAEKSHDELPR	96.68	iTRAQ8plex@N-term; iTRAQ8plex(K)@2; iTRAQ8plex(K)@5	missed K-A@2; missed K-S@5	5	477.878	1001.81	755.874	877.431	943.529	676.647	525.556	1090.15	1046.07
1	ENSP00000233242|ENSG00000084674	LQGTSK	96.39	iTRAQ8plex@N-term; iTRAQ8plex(K)@6		2	621.386	1405.92	1750.12	1431.51	1340.62	1420.45	1047.97	1620.79	1895.76
1	ENSP00000233242|ENSG00000084674	KLTIFK	95.29	iTRAQ8plex@N-term; iTRAQ8plex(K)@1; iTRAQ8plex(K)@6	missed K-L@1	3	554.703	6593.35	5912.47	6617.83	5803.43	5597.91	4630.33	6447.63	6619.1
1	ENSP00000233242|ENSG00000084674	IDGQFR	94.83	iTRAQ8plex@N-term		2	520.294	1194.94	1971.58	1230.12	1283.19	1836.7	883.504	1454.87	1562.02
1	ENSP00000233242|ENSG00000084674	KIKGVISIPR	94.5	iTRAQ8plex@N-term; iTRAQ8plex(K)@1; iTRAQ8plex(K)@3	missed K-I@1; missed K-G@3	3	675.121	196.48	175.042	175.004	261.181	223.229	145.299	229.671	219.258
1	ENSP00000233242|ENSG00000084674	NIFNFK	94.37	iTRAQ8plex@N-term; iTRAQ8plex(K)@6		2	695.914	2467.87	3094.55	2805.92	3032.7	3256.47	2432.36	3994.1	3223.41
1	ENSP00000233242|ENSG00000084674	KLVKEALKESQLPTVMDFR	93.38	iTRAQ8plex@N-term; iTRAQ8plex(K)@1; iTRAQ8plex(K)@4; iTRAQ8plex(K)@8	missed K-L@1; missed K-E@4; missed K-E@8	6	575.683	119	169.609	178.132	2152.43	1826.82	1605.59	1480.53	1719.29
1	ENSP00000233242|ENSG00000084674	YQKDKK	92.63	iTRAQ8plex@N-term; iTRAQ8plex(K)@3; iTRAQ8plex(K)@5; iTRAQ8plex(K)@6	missed K-D@3; missed K-K@5	2	1013.64	1075.96	771.615	832.243	1035.65	802.671	664.949	1026.48	1159.55
1	ENSP00000233242|ENSG00000084674	FSLDGK	86.78	iTRAQ8plex@N-term; iTRAQ8plex(K)@6		3	425.59	7965.63	8032.67	7667.76	9936.02	9828.87	7025.01	12426	11356.4
1	ENSP00000233242|ENSG00000084674	LQQLKR	85.27	iTRAQ8plex@N-term; iTRAQ8plex(K)@5	missed K-R@5	3	465.306	390.12	421.789	355.838	223.772	346.381	226.58	321.962	479.611
1	ENSP00000233242|ENSG00000084674	YFHKLNIPK	76.19	iTRAQ8plex@N-term; iTRAQ8plex(K)@4; iTRAQ8plex(K)@9	missed K-L@4	4	518.821	392.23	426.921	381.076	432.32	450.632	355.171	410.752	471.552
1	ENSP00000233242|ENSG00000084674	IKFDKYK	68.05	iTRAQ8plex@N-term; iTRAQ8plex(K)@2; iTRAQ8plex(K)@5; iTRAQ8plex(K)@7	missed K-F@2; missed K-Y@5	4	540.344	8665.95	6959.73	9021.82	9274.52	7948.27	6577.31	8821.7	9735.66
1	ENSP00000233242|ENSG00000084674	FKPIR	64.08	iTRAQ8plex@N-term; iTRAQ8plex(K)@2		2	634.915	3710.65	3646.24	3637.39	2994.63	3335.78	2540.29	3570.24	3860.67
1	ENSP00000233242|ENSG00000084674	FIIPGLK	62.45	iTRAQ8plex@N-term; iTRAQ8plex(K)@7		3	465.977	278.39	166.312	354.418	244.069	242.592	261.325	240.331	208.23
1	ENSP00000233242|ENSG00000084674	FKHLR	50.86	iTRAQ8plex@N-term; iTRAQ8plex(K)@2	missed K-H@2	2	654.918	414.07	394.387	422.558	289.434	289.958	264.255	377.76	403.444
1	ENSP00000233242|ENSG00000084674	KMEPK	50.83	iTRAQ8plex@N-term; iTRAQ8plex(K)@1; iTRAQ8plex(K)@5	missed K-M@1	2	772.977	722.09	501.912	646.768	540.305	532.754	390.493	706.418	1004.08
1	ENSP00000233242|ENSG00000084674	DNVPK	43.48	iTRAQ8plex@N-term; iTRAQ8plex(K)@5		2	590.857	525.47	456.449	518.788	585.826	596.998	414.507	560.171	641.172
1	ENSP00000233242|ENSG00000084674	EVSSKLR	37.74	iTRAQ8plex@N-term; iTRAQ8plex(K)@5	missed K-L@5	3	476.297	355.79	294.314	403.566	288.446	253.468	357.901	328.938	364.15
1	ENSP00000233242|ENSG00000084674	LRLEPLK	32.71	iTRAQ8plex@N-term; iTRAQ8plex(K)@7	missed R-L@2	3	492.995	1233.87	1154.49	494.439	600.429	986.506	513.095	1236.61	1321.85
1	ENSP00000233242|ENSG00000084674	KQHLFVK	32.34	iTRAQ8plex@N-term; iTRAQ8plex(K)@1; iTRAQ8plex(K)@7	missed K-Q@1	4	453.795	1621.76	1241.51	980.173	1363.7	1187.32	659.654	1019.85	1442.44
1	ENSP00000233242|ENSG00000084674	FFSLLSG	85.51	iTRAQ8plex@N-term	cleaved G-S@C-term	2	537.812			2.26288	7.04664				1.45138
1	ENSP00000233242|ENSG00000084674	MGLAF	66.77	iTRAQ8plex@N-term	cleaved F-E@C-term	2	421.741	3.23		0.992896	8.30061
1	ENSP00000233242|ENSG00000084674	AALTELSLGSAYQAMILGVDSK	99	iTRAQ8plex@N-term; iTRAQ8plex(K)@22		4	712.397	32.89	51.9263	46.8854	87.7335	34.424	49.2175	43.0291	66.8827
1	ENSP00000233242|ENSG00000084674	AALTELSLGSAYQAMILGVDSK	99	iTRAQ8plex@N-term; iTRAQ8plex(K)@22		4	712.4	311.52	306.898	289.81	411.657	322.187	233.863	445.89	490.414
1	ENSP00000233242|ENSG00000084674	AALTELSLGSAYQAMILGVDSK	99	iTRAQ8plex@N-term; iTRAQ8plex(K)@22		3	949.534	1201.61	921.424	1052.43	1534.06	1164.37	812.519	1651.44	1741.87
1	ENSP00000233242|ENSG00000084674	AALTELSLGSAYQAMILGVDSK	99	iTRAQ8plex@N-term; iTRAQ8plex(K)@22		4	712.4	363.76	363.152	331.558	532.537	394.574	330.392	520.142	640.23
1	ENSP00000233242|ENSG00000084674	AALTELSLGSAYQAMILGVDSK	99	iTRAQ8plex@N-term; iTRAQ8plex(K)@22		3	949.532	929.43	1009.16	853.428	1394.2	985.968	864.513	1406.52	1636.17
1	ENSP00000233242|ENSG00000084674	AALTELSLGSAYQAMILGVDSK	99	iTRAQ8plex@N-term; iTRAQ8plex(K)@22		3	949.532	1379.26	1493.83	1420.13	1592.27	1292.03	1033.36	1725.74	1877.32
1	ENSP00000233242|ENSG00000084674	AALTELSLGSAYQAMILGVDSK	99	iTRAQ8plex@N-term; iTRAQ8plex(K)@22		3	949.532	769.49	728.129	695.72	967.643	748.453	504.753	972.813	1078.04
1	ENSP00000233242|ENSG00000084674	AALTELSLGSAYQAMILGVDSK	99	iTRAQ8plex@N-term; iTRAQ8plex(K)@22		3	949.531	379.02	457.405	412.156	480.792	560.025	462.584	494.163	576.178
1	ENSP00000233242|ENSG00000084674	ADTVAK	95.99	iTRAQ8plex@N-term; iTRAQ8plex(K)@6		2	606.869	699.01	551.368	938.367	932.731	839.547	631.309	934.967	1054.46
1	ENSP00000233242|ENSG00000084674	AEPLAFTFSHDYK	99	iTRAQ8plex@N-term; iTRAQ8plex(K)@13		4	534.29	1862.92	1359.96	2195.12	2415.79	1640.57	1533.43	1826.06	2396.79
1	ENSP00000233242|ENSG00000084674	AGHIAWTSSGK	99	iTRAQ8plex@N-term; iTRAQ8plex(K)@11		3	574.996	943.25	914.466	612.212	764.477	493.005	335.969	537.388	571.485
1	ENSP00000233242|ENSG00000084674	AGHIAWTSSGK	99	iTRAQ8plex@N-term; iTRAQ8plex(K)@11		3	574.995	2197.67	2401.63	2607.86	2216.56	1851.23	1387.4	1659.53	2592.36
1	ENSP00000233242|ENSG00000084674	AGHIAWTSSGK	99	iTRAQ8plex@N-term; iTRAQ8plex(K)@11		3	574.998	365.45	298.104	222.57	439.011	122.291	104.695	117.244	141.957
1	ENSP00000233242|ENSG00000084674	AGHIAWTSSGK	99	iTRAQ8plex@N-term; iTRAQ8plex(K)@11		4	431.5	501.28	395.192	440.788	525.435	375.243	283.21	346.306	589.253
1	ENSP00000233242|ENSG00000084674	AHLDIAGSLEGHLR	99	iTRAQ8plex@N-term		4	449.006	438.12	242.183	371.897	452.239	338.442	171.855	353.258	464.064
1	ENSP00000233242|ENSG00000084674	AHLNIK	31.79	iTRAQ8plex@N-term; iTRAQ8plex(K)@6		3	435.28	207.21	179.112	220.388	189.727	142.365	37.5103	157.907	135.979
1	ENSP00000233242|ENSG00000084674	ALVEQGFTVPEIK	99	iTRAQ8plex@N-term; iTRAQ8plex(K)@13		3	680.405	394.45	304.987	409.258	278.137	234.083	459.619	412.435	229.159
1	ENSP00000233242|ENSG00000084674	ANLFNKLVTELR	99	iTRAQ8plex@N-term; iTRAQ8plex(K)@6	missed K-L@6	4	507.31	163.56	126.111	215.285	154.682	190.257	102.4	250.454	167.995
1	ENSP00000233242|ENSG00000084674	AQIPILR	99	iTRAQ8plex@N-term		2	557.865	5530.92	4961.54	5379.5	5220.1	4564.19	3540.47	5265.91	6363.54
1	ENSP00000233242|ENSG00000084674	AQIPILR	99	iTRAQ8plex@N-term		2	557.865	7186.45	6847.45	7989.52	7038.55	6448.32	4814.19	7798.19	9694.66
1	ENSP00000233242|ENSG00000084674	AQIPILR	99	iTRAQ8plex@N-term		2	557.864	290.44	372.976	303.41	272.589	295.315	340.993	356.868	339.377
1	ENSP00000233242|ENSG00000084674	AQIPILR	28	iTRAQ8plex@N-term		2	557.864	207.21	292.778	254.516	155.847	304.179	253.771	313.473	247.49
1	ENSP00000233242|ENSG00000084674	ATFQTPDFIVPLTDLR	99	iTRAQ8plex@N-term		3	713.399	131.31	234.452	300.316	136.061	213.332	193.187	194.545	243.282
1	ENSP00000233242|ENSG00000084674	ATFQTPDFIVPLTDLR	99	iTRAQ8plex@N-term		3	713.398	571.24	512.456	601.164	487.428	370.951	402.883	459.586	435.182
1	ENSP00000233242|ENSG00000084674	ATFQTPDFIVPLTDLR	99	iTRAQ8plex@N-term		3	713.397	2426.4	1896.07	2676.1	1911.22	1769.61	1633.47	2182.46	1821.8
1	ENSP00000233242|ENSG00000084674	ATFQTPDFIVPLTDLR	99	iTRAQ8plex@N-term		4	535.301	199.58	188.432	248.201	192.323	157.501	155.807	175.104	116.15
1	ENSP00000233242|ENSG00000084674	ATFQTPDFIVPLTDLR	99	iTRAQ8plex@N-term		4	535.3	330.23	264.474	317.923	279.613	259.223	219.12	283.262	167.949
1	ENSP00000233242|ENSG00000084674	ATFQTPDFIVPLTDLR	99	iTRAQ8plex@N-term		2	1069.59	23354.8	19803.2	24060.1	17567.8	18723.9	17066.3	21790.3	19770.3
1	ENSP00000233242|ENSG00000084674	ATFQTPDFIVPLTDLR	99	iTRAQ8plex@N-term		2	1069.59	25450.4	22410.1	26558.1	20075.2	20844.6	19286.2	24216.6	22545.3
1	ENSP00000233242|ENSG00000084674	ATFQTPDFIVPLTDLR	99	iTRAQ8plex@N-term		4	535.301	618.64	511.006	600.517	466.199	424.448	384.998	519.081	378.333
1	ENSP00000233242|ENSG00000084674	ATFQTPDFIVPLTDLR	99	iTRAQ8plex@N-term		2	1069.59	24600.7	21055.6	25128.2	18636.7	19645.6	17948.6	22568.3	21072.2
1	ENSP00000233242|ENSG00000084674	ATFQTPDFIVPLTDLR	99	iTRAQ8plex@N-term		2	1069.59	22144.3	19369.9	22809.7	17497.8	16932.2	16129.9	19904.1	19409.2
1	ENSP00000233242|ENSG00000084674	ATFQTPDFIVPLTDLR	99	iTRAQ8plex@N-term		2	1069.59	23578.6	20165.4	24294.6	18205.4	18981.5	16949.1	21566.7	20501.8
1	ENSP00000233242|ENSG00000084674	ATFQTPDFIVPLTDLR	99	iTRAQ8plex@N-term		2	1069.59	20308.7	17393.6	20367.4	15113	15878	14423.7	18579	17380
1	ENSP00000233242|ENSG00000084674	ATFQTPDFIVPLTDLR	99	iTRAQ8plex@N-term		2	1069.59	21070.4	18499.5	21823.7	16236.2	16359	14786.6	19112.2	18618.4
1	ENSP00000233242|ENSG00000084674	ATFQTPDFIVPLTDLR	99	iTRAQ8plex@N-term		2	1069.59	15221.7	12752	16050.8	11419.6	11885	10948.8	13695.9	13699.1
1	ENSP00000233242|ENSG00000084674	ATFQTPDFIVPLTDLR	99	iTRAQ8plex@N-term		3	713.398	287.11	269.736	282.236	224.649	249.617	227.133	260.479	243.388
1	ENSP00000233242|ENSG00000084674	ATFQTPDFIVPLTDLR	99	iTRAQ8plex@N-term		3	713.398	26.4	54.9006	38.7345	25.6342	48.6024	46.9467	31.4668	39.0149
1	ENSP00000233242|ENSG00000084674	ATFQTPDFIVPLTDLR	99	iTRAQ8plex@N-term		3	713.398	277.69	355.625	236.298	199.148	257.653	176.162	265.187	297.287
1	ENSP00000233242|ENSG00000084674	ATGVLYDYVNK	99	iTRAQ8plex@N-term; iTRAQ8plex(K)@11		3	617.688	171.09	126.455	165.132	173.314	90.4275	79.6093	136.905
1	ENSP00000233242|ENSG00000084674	ATGVLYDYVNK	99	iTRAQ8plex@N-term; iTRAQ8plex(K)@11		2	926.028	149.66	115.814	146.267	129.148	31.6163	44.1346	131.014	7.4027
1	ENSP00000233242|ENSG00000084674	ATGVLYDYVNK	99	iTRAQ8plex@N-term; iTRAQ8plex(K)@11		2	926.028	138.97	107.46	144.258	211.899	48.086	63.984	147.577	7.74069
1	ENSP00000233242|ENSG00000084674	ATGVLYDYVNK	99	iTRAQ8plex@N-term; iTRAQ8plex(K)@11		2	926.028	145.74	74.0455	173.399	144.772	82.4777	52.9239	102.011	19.2324
1	ENSP00000233242|ENSG00000084674	ATGVLYDYVNK	99	iTRAQ8plex@N-term; iTRAQ8plex(K)@11		2	926.028	146.58	99.4181	171.644	146.271	47.3868	61.9484	118.915	0.410893
1	ENSP00000233242|ENSG00000084674	ATGVLYDYVNK	99	iTRAQ8plex@N-term; iTRAQ8plex(K)@11		4	463.517	26.83	9.202	11.1412	17.3225		12.272	6.26897	1.63032
1	ENSP00000233242|ENSG00000084674	ATGVLYDYVNK	99	iTRAQ8plex@N-term; iTRAQ8plex(K)@11		2	926.028	67.2	67.034	141.834	107.397	46.7951	36.0278	67.1414	8.37691
1	ENSP00000233242|ENSG00000084674	ATGVLYDYVNK	99	iTRAQ8plex@N-term; iTRAQ8plex(K)@11		3	617.688	26.7	23.3754	178.998	50.303	2.99058	11.719	12.7941	5.59344
1	ENSP00000233242|ENSG00000084674	ATGVLYDYVNK	99	iTRAQ8plex@N-term; iTRAQ8plex(K)@11		3	617.686	2970.03	2825.41	2652.96	2255.94	2722.94	2469.28	2798.22	3106.45
1	ENSP00000233242|ENSG00000084674	ATGVLYDYVNKYHWEHTGLTLR	99	iTRAQ8plex@N-term; iTRAQ8plex(K)@11	missed K-Y@11	4	811.941	1906.82	1500.17	1798.06	2207.67	1150.9	1019.74	1708.06	2552.37
1	ENSP00000233242|ENSG00000084674	ATGVLYDYVNKYHWEHTGLTLR	99	iTRAQ8plex@N-term; iTRAQ8plex(K)@11	missed K-Y@11	6	541.628	1476.44	894.119	1280.62	1648.56	968.67	864.713	1129.6	1367.23
1	ENSP00000233242|ENSG00000084674	ATGVLYDYVNKYHWEHTGLTLR	99	iTRAQ8plex@N-term; iTRAQ8plex(K)@11	missed K-Y@11	5	649.752	6092.29	4693.92	4895.23	5069.6	4161.98	2835.37	5910.7	6619.58
1	ENSP00000233242|ENSG00000084674	ATLYALSHAVNNYHK	99	iTRAQ8plex@N-term; iTRAQ8plex(K)@15		4	578.325	5066.91	3011.18	5393.21	6589.95	3502.17	3461.63	3522.14	5544.11
1	ENSP00000233242|ENSG00000084674	ATLYALSHAVNNYHK	99	iTRAQ8plex@N-term; iTRAQ8plex(K)@15		5	462.863	463.03	455.451	529.259	618.917	447.619	404.695	361.064	523.438
1	ENSP00000233242|ENSG00000084674	ATLYALSHAVNNYHK	99	iTRAQ8plex@N-term; iTRAQ8plex(K)@15		4	578.325	593.89	508.88	572.878	679.773	502.085	465.372	498.725	689.657
1	ENSP00000233242|ENSG00000084674	ATLYALSHAVNNYHK	99	iTRAQ8plex@N-term; iTRAQ8plex(K)@15		4	578.324	2721.45	2008.84	2553.75	2411.13	1888.11	1599.18	2305.53	2648.83
1	ENSP00000233242|ENSG00000084674	ATLYALSHAVNNYHK	99	iTRAQ8plex@N-term; iTRAQ8plex(K)@15		4	578.326	162.44	245.115	92.5702	133.653	152.81	111.931	195.533	137.391
1	ENSP00000233242|ENSG00000084674	ATLYALSHAVNNYHK	98.75	iTRAQ8plex@N-term; iTRAQ8plex(K)@15		5	462.863	251.16	199.867	220.157	185.366	243.453	173.962	181.788	262.786
1	ENSP00000233242|ENSG00000084674	ATLYALSHAVNNYHK	94.26	iTRAQ8plex@N-term; iTRAQ8plex(K)@15		4	578.321	674.57	745.62	842.449	528.798	872.928	497.294	668.109	655.705
1	ENSP00000233242|ENSG00000084674	ATLYALSHAVNNYHK	73.49	iTRAQ8plex@N-term; iTRAQ8plex(K)@15		4	578.321	539.45	572.919	528.728	412.856	500.783	499.859	646.704	493.018
1	ENSP00000233242|ENSG00000084674	ATLYALSHAVNNYHK	43.79	iTRAQ8plex@N-term; iTRAQ8plex(K)@15		4	578.323	332.69	917.301	527.054	364.983	751.11	491.54	580.38	467.503
1	ENSP00000233242|ENSG00000084674	AVSMPSFSILGSDVR	99	iTRAQ8plex@N-term		3	624.01	1605.98	1202	1612.75	898.153	876.672	830.133	1352.67	1088.34
1	ENSP00000233242|ENSG00000084674	AVSMPSFSILGSDVR	99	iTRAQ8plex@N-term		3	624.006	4720.9	3278.45	4555.46	2647.66	1755.71	1748.17	3884.09	3785.72
1	ENSP00000233242|ENSG00000084674	AVSMPSFSILGSDVR	99	iTRAQ8plex@N-term		2	935.508	13890.2	10409.6	14057.7	6002.48	4834.55	4748.63	10639.2	12173.4
1	ENSP00000233242|ENSG00000084674	AVSMPSFSILGSDVR	99	iTRAQ8plex@N-term		3	624.01	35208.1	26525	33354.3	8612.54	12247.1	11185.9	26046.2	24360.1
1	ENSP00000233242|ENSG00000084674	AVSMPSFSILGSDVR	99	iTRAQ8plex@N-term		4	468.259	877.34	1052.41	922.977	446.191	515.639	535.004	812.991	783.552
1	ENSP00000233242|ENSG00000084674	AVSMPSFSILGSDVR	99	iTRAQ8plex@N-term		4	468.259	864.57	1036.99	875.93	400.249	505.054	507.789	745.898	975.89
1	ENSP00000233242|ENSG00000084674	AVSMPSFSILGSDVR	99	iTRAQ8plex@N-term		4	468.259	710.57	809.894	710.625	291.997	373.5	364.031	564.208	574.971
1	ENSP00000233242|ENSG00000084674	AVSMPSFSILGSDVR	99	iTRAQ8plex@N-term		4	468.259	645.17	780.57	643.073	341.657	352.512	277.28	549.486	496.007
1	ENSP00000233242|ENSG00000084674	AVSMPSFSILGSDVR	99	iTRAQ8plex@N-term		4	468.259	528.87	553.001	527.874	253.635	243.926	240.628	399.153	406.751
1	ENSP00000233242|ENSG00000084674	AVSMPSFSILGSDVR	99	iTRAQ8plex@N-term		4	468.259	447.03	439.302	411.775	218.734	198.594	233.898	325.304	312.351
1	ENSP00000233242|ENSG00000084674	AVSMPSFSILGSDVR	99	iTRAQ8plex@N-term		2	935.508	6205.81	4873.06	5756.66	2941.35	2675.79	2687.84	4856.94	5578.11
1	ENSP00000233242|ENSG00000084674	AVSMPSFSILGSDVR	99	iTRAQ8plex@N-term		3	624.013	246.86	313.212	227.627	216.005	207.168	232.58	213.487	211.179
1	ENSP00000233242|ENSG00000084674	AVSMPSFSILGSDVR	99	iTRAQ8plex@N-term		3	624.006	29.06	1.02006	6.76554	16.2017	2.82922		18.2093	21.4725
1	ENSP00000233242|ENSG00000084674	AVSMPSFSILGSDVR	99	iTRAQ8plex@N-term		3	624.008	6.4	6.13109	15.4822	6.21436	3.20573		9.08635	15.15
1	ENSP00000233242|ENSG00000084674	AVSMPSFSILGSDVR	99	iTRAQ8plex@N-term		3	624.009	15.79	38.6226	28.0089	9.02192	32.8534	27.7797	44.9927	28.2456
1	ENSP00000233242|ENSG00000084674	AVSMPSFSILGSDVR	99	iTRAQ8plex@N-term		3	624.006	52.53	25.0612	41.7016	32.8695	44.6329	26.1795	43.6633	40.2874
1	ENSP00000233242|ENSG00000084674	AVSMPSFSILGSDVR	99	iTRAQ8plex@N-term		3	624.009	333.04	423.528	566.689	144.739	329.502	256.348	362.881	284.026
1	ENSP00000233242|ENSG00000084674	AVSMPSFSILGSDVR	99	iTRAQ8plex@N-term		3	624.006	392.89	357.182	341.672	224.771	257.05	212.519	333.536	323.141
1	ENSP00000233242|ENSG00000084674	AVSMPSFSILGSDVR	95.51	iTRAQ8plex@N-term		3	624.003	86.3	97.1847	53.7434	42.0468	61.7373	121.614	62.3604	74.239
1	ENSP00000233242|ENSG00000084674	CVQSTKPSLMIQK	99	iTRAQ8plex@N-term; Methylthio(C)@1; iTRAQ8plex(K)@6; iTRAQ8plex(K)@13		5	485.081	40857.3	26599.7	31885.3	29176.2	36660.7	15361.5	30974.6	31220.1
1	ENSP00000233242|ENSG00000084674	CVQSTKPSLMIQK	99	iTRAQ8plex@N-term; Methylthio(C)@1; iTRAQ8plex(K)@6; iTRAQ8plex(K)@13		5	485.08	2794.67	2237.48	2119.19	1998.73	2334.71	1395.82	2058.42	2255.7
1	ENSP00000233242|ENSG00000084674	CVQSTKPSLMIQK	99	iTRAQ8plex@N-term; Methylthio(C)@1; iTRAQ8plex(K)@6; iTRAQ8plex(K)@13		4	606.101	1118.45	1176.13	998.668	883.682	1344.72	640.781	1107.24	1058.66
1	ENSP00000233242|ENSG00000084674	CVQSTKPSLMIQK	98.86	iTRAQ8plex@N-term; Methylthio(C)@1; iTRAQ8plex(K)@6; iTRAQ8plex(K)@13		5	485.081	2338.52	596.326	1128.97	1403.62	652.905	437.204	861.642	1362.31
1	ENSP00000233242|ENSG00000084674	CVQSTKPSLMIQK	97.83	iTRAQ8plex@N-term; Methylthio(C)@1; iTRAQ8plex(K)@6; iTRAQ8plex(K)@13		5	485.081	3057.07	2387.77	2471.88	2367.89	2796.29	2121.03	2412.24	2373.13
1	ENSP00000233242|ENSG00000084674	CVQSTKPSLMIQK	73.49	iTRAQ8plex@N-term; Methylthio(C)@1; iTRAQ8plex(K)@6; iTRAQ8plex(K)@13		6	404.402	634.52	424.849	448.789	427.981	504.225	218.967	465.782	494.423
1	ENSP00000233242|ENSG00000084674	DAVEKPQEFTIVAFVK	99	iTRAQ8plex@N-term; iTRAQ8plex(K)@5; iTRAQ8plex(K)@16		5	547.526	10064.6	7878.92	9543.45	7953.34	7921.88	6767.52	9052.93	8255.75
1	ENSP00000233242|ENSG00000084674	DAVEKPQEFTIVAFVK	99	iTRAQ8plex@N-term; iTRAQ8plex(K)@5; iTRAQ8plex(K)@16		4	684.153	10765.8	8544.82	10092.6	8167.24	8566.86	7335.95	9848.15	9053
1	ENSP00000233242|ENSG00000084674	DAVEKPQEFTIVAFVK	99	iTRAQ8plex@N-term; iTRAQ8plex(K)@5; iTRAQ8plex(K)@16		4	684.153	4232.17	3608.12	3888.44	3287.49	3174.1	2651.81	3779.68	3843.32
1	ENSP00000233242|ENSG00000084674	DAVEKPQEFTIVAFVK	99	iTRAQ8plex@N-term; iTRAQ8plex(K)@5; iTRAQ8plex(K)@16		4	684.152	65.11	60.57	248.79	31.6267	78.7879	32.1567	51.2251	69.2951
1	ENSP00000233242|ENSG00000084674	DFSAEYEEDGKYEGLQEWEGK	99	iTRAQ8plex@N-term; iTRAQ8plex(K)@11; iTRAQ8plex(K)@21	missed K-Y@11	5	685.143	3089.46	3520.15	2778.4	2369.13	3599.66	2264.42	3506.78	3626.15
1	ENSP00000233242|ENSG00000084674	DKDQEVLLQTFLDDASPGDK	93.67	iTRAQ8plex@N-term; iTRAQ8plex(K)@2; iTRAQ8plex(K)@20	missed K-D@2	5	630.145	289.83	324.293	377.889	255.765	352.168	396.952	337.781	264.449
1	ENSP00000233242|ENSG00000084674	DKIGVELTGR	99	iTRAQ8plex@N-term; iTRAQ8plex(K)@2	missed K-I@2	2	848.514	1040.23	906.993	906.375	949.255	896.013	592.505	961.836	1316.08
1	ENSP00000233242|ENSG00000084674	DKIGVELTGR	99	iTRAQ8plex@N-term; iTRAQ8plex(K)@2	missed K-I@2	3	566.011	1989.09	1911.71	1791.22	1749.25	1789.57	1472.58	1819.06	2481.66
1	ENSP00000233242|ENSG00000084674	DLGQCDR	99	iTRAQ8plex@N-term; Methylthio(C)@5		2	578.771	785.89	701.575	688.03	480.592	732.629	532.098	758.497	722.031
1	ENSP00000233242|ENSG00000084674	DLGQCDR	99	iTRAQ8plex@N-term; Methylthio(C)@5		2	578.771	13526.4	11883.6	12118.4	10212.4	10428.7	7320.38	11921.4	12919.6
1	ENSP00000233242|ENSG00000084674	DLGQCDR	99	iTRAQ8plex@N-term; Methylthio(C)@5		2	578.771	9769.63	9474.28	10436.5	8688.74	7988.66	6351.71	9148.48	9637.47
1	ENSP00000233242|ENSG00000084674	DLKVEDIPLAR	99	iTRAQ8plex@N-term; iTRAQ8plex(K)@3	missed K-V@3	4	470.04	479.56	528.798	304.184	244.946	410.764	209.966	438.987	410.727
1	ENSP00000233242|ENSG00000084674	DLKVEDIPLAR	99	iTRAQ8plex@N-term; iTRAQ8plex(K)@3	missed K-V@3	3	626.381	1486.88	1043.18	1045.78	986.275	1000.16	767.572	1185.59	1546.31
1	ENSP00000233242|ENSG00000084674	EFNLQNMGLPDFHIPENLFLK	99	iTRAQ8plex@N-term; iTRAQ8plex(K)@21		5	625.743	1517.18	1484.24	1530.68	1272.65	1573.29	956.783	1109.18	906.761
1	ENSP00000233242|ENSG00000084674	EFQVPTFTIPK	99	iTRAQ8plex@N-term; iTRAQ8plex(K)@11		2	958.061	9984.5	8611.77	8239.95	9129.47	8620.77	5262.33	8147.13	9623.66
1	ENSP00000233242|ENSG00000084674	EFQVPTFTIPK	99	iTRAQ8plex@N-term; iTRAQ8plex(K)@11		2	958.061	20833	17745.6	17542.2	18576.5	17817.8	10813.3	17685	19022
1	ENSP00000233242|ENSG00000084674	EFQVPTFTIPK	99	iTRAQ8plex@N-term; iTRAQ8plex(K)@11		2	958.061	20806.3	18645.5	16952.7	18273.7	17548.4	11366.9	17415.1	18912.9
1	ENSP00000233242|ENSG00000084674	EFQVPTFTIPK	99	iTRAQ8plex@N-term; iTRAQ8plex(K)@11		2	958.061	20443.5	17716.1	15906.3	17432.8	16171.7	10509	16221.5	18746.5
1	ENSP00000233242|ENSG00000084674	EFQVPTFTIPK	99	iTRAQ8plex@N-term; iTRAQ8plex(K)@11		2	958.061	10361.2	8744.18	8139.88	8563.83	8447	5589.71	8630.79	9764.82
1	ENSP00000233242|ENSG00000084674	EFQVPTFTIPK	99	iTRAQ8plex@N-term; iTRAQ8plex(K)@11		2	958.061	8211.83	6473.43	6411.01	6074.64	5988.76	3898.45	6440.08	7516.14
1	ENSP00000233242|ENSG00000084674	EFQVPTFTIPK	99	iTRAQ8plex@N-term; iTRAQ8plex(K)@11		3	639.043	2665.54	2114.6	2323.04	2263.65	2160.41	1557.09	2244.57	2484.94
1	ENSP00000233242|ENSG00000084674	EFQVPTFTIPK	99	iTRAQ8plex@N-term; iTRAQ8plex(K)@11		3	639.045	1118.44	833.892	963.12	1028.87	948.198	592.987	857.678	995.447
1	ENSP00000233242|ENSG00000084674	EFQVPTFTIPK	99	iTRAQ8plex@N-term; iTRAQ8plex(K)@11		4	479.534	17133.8	14369.1	13081.4	14189.1	14015.1	7920.14	13019.2	14194.1
1	ENSP00000233242|ENSG00000084674	EFQVPTFTIPK	99	iTRAQ8plex@N-term; iTRAQ8plex(K)@11		4	479.534	16320	13318.5	12099.2	13114.9	12531.8	7310.27	12457.5	13397.3
1	ENSP00000233242|ENSG00000084674	EFQVPTFTIPK	99	iTRAQ8plex@N-term; iTRAQ8plex(K)@11		3	639.043	3107.65	2619.22	2167.92	2587.06	2365.87	1526.36	2086.48	2845.85
1	ENSP00000233242|ENSG00000084674	EFQVPTFTIPK	99	iTRAQ8plex@N-term; iTRAQ8plex(K)@11		3	639.043	837.76	682	834.194	604.114	592.362	513.696	678.074	684.083
1	ENSP00000233242|ENSG00000084674	EFQVPTFTIPK	99	iTRAQ8plex@N-term; iTRAQ8plex(K)@11		2	958.061	10335.7	11797	9409.16	8592.24	9966.05	8835.52	10932.3	10788.9
1	ENSP00000233242|ENSG00000084674	EFQVPTFTIPK	99	iTRAQ8plex@N-term; iTRAQ8plex(K)@11		3	639.041	409.64	407.111	808.771	397.553	395.607	370.043	382.688	773.963
1	ENSP00000233242|ENSG00000084674	EFQVPTFTIPK	99	iTRAQ8plex@N-term; iTRAQ8plex(K)@11		2	958.061	2790.43	2459.46	2305.06	2465.4	2381.95	1578.44	2201.57	2869.04
1	ENSP00000233242|ENSG00000084674	EFQVPTFTIPK	99	iTRAQ8plex@N-term; iTRAQ8plex(K)@11		4	479.534	13044.7	10664.5	9913.44	10641.9	9794.34	5830.13	9837.35	10455
1	ENSP00000233242|ENSG00000084674	ENFAGEATLQR	99	iTRAQ8plex@N-term		2	770.407	242	371.538	216.567	320.206	346.779	185.316	357.392	369.286
1	ENSP00000233242|ENSG00000084674	EQHLFLPFSYK	99	iTRAQ8plex@N-term; iTRAQ8plex(K)@11		3	673.05	1140.63	1336.3	1474.5	1139.98	1058.52	1057.34	1198.4	1421.54
1	ENSP00000233242|ENSG00000084674	EQHLFLPFSYK	99	iTRAQ8plex@N-term; iTRAQ8plex(K)@11		4	505.038	1517.87	1868.34	1731.94	1720.21	1900.06	1600.38	1942.7	1577.15
1	ENSP00000233242|ENSG00000084674	EQHLFLPFSYK	97.78	iTRAQ8plex@N-term; iTRAQ8plex(K)@11		4	505.04	794.98	650.905	887.718	980.981	709.812	658.277	742.385	1037.8
1	ENSP00000233242|ENSG00000084674	EQHLFLPFSYK	96.86	iTRAQ8plex@N-term; iTRAQ8plex(K)@11		5	404.235	119.88	76.6547	82.5027	192.934	92.5037	119.779	117.098	109.669
1	ENSP00000233242|ENSG00000084674	ESQLPTVMDFR	99	iTRAQ8plex@N-term		2	813.93	9571.68	9569.62	10685.8	6019.02	6300.15	6206.93	7137.58	8443.93
1	ENSP00000233242|ENSG00000084674	ESQLPTVMDFR	99	iTRAQ8plex@N-term		3	542.954	1972.84	2264.65	2186.04	1060.15	1268.66	1196.76	1518.79	1560.76
1	ENSP00000233242|ENSG00000084674	EVSSK	67.07	iTRAQ8plex@N-term; iTRAQ8plex(K)@5		2	579.353	15.51	68.3547	44.4609	11.3745	97.7104	44.1581	51.0055	62.0315
1	ENSP00000233242|ENSG00000084674	EVYGFNPEGK	99	iTRAQ8plex@N-term; iTRAQ8plex(K)@10		2	874.475	2274.6	1894.04	2443.89	2646.93	1902.56	1942.86	2757.14	2119.32
1	ENSP00000233242|ENSG00000084674	EVYGFNPEGK	99	iTRAQ8plex@N-term; iTRAQ8plex(K)@10		2	874.475	3490.65	2768.21	3676.97	3552.55	2743.91	2209.36	3459.7	2868.54
1	ENSP00000233242|ENSG00000084674	EVYGFNPEGK	99	iTRAQ8plex@N-term; iTRAQ8plex(K)@10		2	874.475	5529.3	4105.05	6420.1	5802.47	4495.53	4003.32	5836.82	5043.48
1	ENSP00000233242|ENSG00000084674	EVYGFNPEGK	99	iTRAQ8plex@N-term; iTRAQ8plex(K)@10		2	874.475	6110.85	4781.11	6197.37	6267.86	4991.6	4211.32	6106.27	5395.03
1	ENSP00000233242|ENSG00000084674	EVYGFNPEGK	99	iTRAQ8plex@N-term; iTRAQ8plex(K)@10		2	874.475	4805.65	3653.97	4979.64	4847.61	3788.6	3505.06	4793.43	4432.1
1	ENSP00000233242|ENSG00000084674	EVYGFNPEGK	99	iTRAQ8plex@N-term; iTRAQ8plex(K)@10		2	874.475	4215.26	3003.03	4026.11	3925.9	3222.86	2800.1	3967.36	3590.71
1	ENSP00000233242|ENSG00000084674	EVYGFNPEGK	99	iTRAQ8plex@N-term; iTRAQ8plex(K)@10		3	583.32	8204.4	6348.49	8666.43	8296.12	6514.3	5356.58	8927.18	6324.25
1	ENSP00000233242|ENSG00000084674	EVYGFNPEGK	99	iTRAQ8plex@N-term; iTRAQ8plex(K)@10		4	437.742	2348.7	1915.06	2609.2	2739.51	1861.48	1458.12	2442.11	1614.07
1	ENSP00000233242|ENSG00000084674	EVYGFNPEGK	99	iTRAQ8plex@N-term; iTRAQ8plex(K)@10		4	437.742	2408.38	1866.16	2316.88	2246.58	1586.11	1675.28	2172.83	1497.9
1	ENSP00000233242|ENSG00000084674	EVYGFNPEGK	99	iTRAQ8plex@N-term; iTRAQ8plex(K)@10		3	583.32	695.68	562.664	1211.78	854.175	591.329	707.295	707.565	753.935
1	ENSP00000233242|ENSG00000084674	EVYGFNPEGK	98.68	iTRAQ8plex@N-term; iTRAQ8plex(K)@10		3	583.319	403.34	390.253	380.695	289.811	301.984	330.803	311.314	345.567
1	ENSP00000233242|ENSG00000084674	EVYGFNPEGK	72.35	iTRAQ8plex@N-term; iTRAQ8plex(K)@10		4	437.742	140.95	125.371	227.096	178.652	113.836	165.196	169.433	162.515
1	ENSP00000233242|ENSG00000084674	FIIPSPK	99	iTRAQ8plex@N-term; iTRAQ8plex(K)@7		2	705.449	6652.32	6395.76	7069.74	5484.67	5457.59	5619.06	7245.31	7488.81
1	ENSP00000233242|ENSG00000084674	FIIPSPK	99	iTRAQ8plex@N-term; iTRAQ8plex(K)@7		2	705.449	9322.68	7999.22	9231.43	8424.74	7660.59	7117.93	9287.23	9734.06
1	ENSP00000233242|ENSG00000084674	FIIPSPK	99	iTRAQ8plex@N-term; iTRAQ8plex(K)@7		2	705.449	3492.28	3166.78	3903.03	2987.41	2970.64	2930.17	3627.45	3588.43
1	ENSP00000233242|ENSG00000084674	FIIPSPK	99	iTRAQ8plex@N-term; iTRAQ8plex(K)@7		2	705.449	4870.24	4456.28	5019.57	4421.21	4478.94	3600.2	5210.57	5230.73
1	ENSP00000233242|ENSG00000084674	FIIPSPK	99	iTRAQ8plex@N-term; iTRAQ8plex(K)@7		2	705.449	5863.76	5177.91	6402.49	5023.5	4920.36	4739.27	6280.74	6356.79
1	ENSP00000233242|ENSG00000084674	FIIPSPK	99	iTRAQ8plex@N-term; iTRAQ8plex(K)@7		2	705.449	7276.12	6701.13	7900.31	6527.1	6042.4	5902.27	7377.58	8025.81
1	ENSP00000233242|ENSG00000084674	FIIPSPK	99	iTRAQ8plex@N-term; iTRAQ8plex(K)@7		2	705.449	8042.29	7324.98	8752.96	7536.42	6956.24	5999.66	8599.05	8692.26
1	ENSP00000233242|ENSG00000084674	FIIPSPK	99	iTRAQ8plex@N-term; iTRAQ8plex(K)@7		2	705.449	8710.3	7509.47	8457.02	7952.66	7640.2	6905.57	8796.1	8816.54
1	ENSP00000233242|ENSG00000084674	FIIPSPK	99	iTRAQ8plex@N-term; iTRAQ8plex(K)@7		2	705.449	6073.69	5638.96	6354.1	5422.56	5006.01	4963.19	6084.9	6656.61
1	ENSP00000233242|ENSG00000084674	FIIPSPK	99	iTRAQ8plex@N-term; iTRAQ8plex(K)@7		2	705.449	4616.09	4458.71	4983.46	4251.03	4347.18	3714.09	4958.94	5157.38
1	ENSP00000233242|ENSG00000084674	FIIPSPK	93.58	iTRAQ8plex@N-term; iTRAQ8plex(K)@7		2	705.449	4549.31	3775.43	4025.39	4316.05	3979.41	3663.59	4524.69	4943.27
1	ENSP00000233242|ENSG00000084674	FIIPSPK	93.58	iTRAQ8plex@N-term; iTRAQ8plex(K)@7		2	705.449	4724.73	3900.44	4310.93	4573.23	3739.03	3795.66	4429.11	4694.04
1	ENSP00000233242|ENSG00000084674	FIIPSPK	93.58	iTRAQ8plex@N-term; iTRAQ8plex(K)@7		2	705.449	1924.1	1495.38	1549.75	1783.83	1639.63	1577.83	1658.39	1803.55
1	ENSP00000233242|ENSG00000084674	FIIPSPK	93	iTRAQ8plex@N-term; iTRAQ8plex(K)@7		2	705.449	2721.32	2594.49	2907.3	2425.49	2415.96	2338.94	3023.46	2800.39
1	ENSP00000233242|ENSG00000084674	FIIPSPK	92.88	iTRAQ8plex@N-term; iTRAQ8plex(K)@7		2	705.447	11023.1	8321.93	9743.57	10900.4	8015.66	8303.19	9441.82	10093.3
1	ENSP00000233242|ENSG00000084674	FIIPSPK	92.61	iTRAQ8plex@N-term; iTRAQ8plex(K)@7		2	705.447	2131.08	2269.14	2690.12	2524.77	2315.63	2098.23	2451.92	2619.37
1	ENSP00000233242|ENSG00000084674	FIIPSPK	92.61	iTRAQ8plex@N-term; iTRAQ8plex(K)@7		2	705.447	8192.85	7459.26	8035.46	8253.1	6526.38	6438.57	7415.07	7927.87
1	ENSP00000233242|ENSG00000084674	FIIPSPK	92.61	iTRAQ8plex@N-term; iTRAQ8plex(K)@7		2	705.447	10646.5	8294.78	9403.4	10849.8	8111.33	7834.42	9337.03	10289.5
1	ENSP00000233242|ENSG00000084674	FIIPSPK	92.61	iTRAQ8plex@N-term; iTRAQ8plex(K)@7		2	705.447	9230.14	7307.55	8277.27	8865.92	6956.21	6660.55	7956.08	9254.22
1	ENSP00000233242|ENSG00000084674	FIIPSPK	92.61	iTRAQ8plex@N-term; iTRAQ8plex(K)@7		2	705.447	6931.4	5803.47	6195.91	6647.8	5649.79	4650.6	6339.88	7139.1
1	ENSP00000233242|ENSG00000084674	FIIPSPK	92.06	iTRAQ8plex@N-term; iTRAQ8plex(K)@7		2	705.447	3474.38	3009.15	3826.53	3239.7	2962.61	2739.04	3467.9	3636.74
1	ENSP00000233242|ENSG00000084674	FIIPSPK	92.06	iTRAQ8plex@N-term; iTRAQ8plex(K)@7		2	705.447	5688.56	4344.21	5614.02	5199.22	4421.67	4193.1	5273.96	5442.4
1	ENSP00000233242|ENSG00000084674	FIIPSPK	92.06	iTRAQ8plex@N-term; iTRAQ8plex(K)@7		2	705.447	5075.8	4124.15	4681.76	4635.88	4065.97	3588.7	4629.36	4970.85
1	ENSP00000233242|ENSG00000084674	FIIPSPK	81.97	iTRAQ8plex@N-term; iTRAQ8plex(K)@7		3	470.636	822.64	801.541	926.221	886.19	731.015	679.15	805.624	857.036
1	ENSP00000233242|ENSG00000084674	FIIPSPK	81.97	iTRAQ8plex@N-term; iTRAQ8plex(K)@7		2	705.447	5542	4585.49	4639.43	6377.75	4795.69	4170.11	5262.63	5453.73
1	ENSP00000233242|ENSG00000084674	FIIPSPK	59.92	iTRAQ8plex@N-term; iTRAQ8plex(K)@7		2	705.449	2639.01	2187.72	2353.74	2785.65	2209.65	2079.88	2241.23	2502.73
1	ENSP00000233242|ENSG00000084674	FIIPSPK	57.84	iTRAQ8plex@N-term; iTRAQ8plex(K)@7		2	705.449	3796.02	2928.35	3508.58	3947.84	3177.59	3110.6	3536.79	3700.2
1	ENSP00000233242|ENSG00000084674	FIIPSPK	54.15	iTRAQ8plex@N-term; iTRAQ8plex(K)@7		2	705.447	7490.44	5326.81	6522.7	8609.56	6412.88	6369.95	6514.67	6729.69
1	ENSP00000233242|ENSG00000084674	FKHLR	50.15	iTRAQ8plex@N-term; iTRAQ8plex(K)@2	missed K-H@2	3	436.95	5445.61	4758.55	4807.62	4784.97	3973.41	3234.7	5579.08	5462.27
1	ENSP00000233242|ENSG00000084674	FKHLR	45.55	iTRAQ8plex@N-term; iTRAQ8plex(K)@2	missed K-H@2	2	654.918	132.53	105.41	96.5995	115.676	71.6664	89.3517	111.219	107.985
1	ENSP00000233242|ENSG00000084674	FKHLR	37.06	iTRAQ8plex@N-term; iTRAQ8plex(K)@2	missed K-H@2	3	436.947	465.58	413.306	426.472	431.532	415.347	343.264	462.001	465.939
1	ENSP00000233242|ENSG00000084674	FKPIR	61.56	iTRAQ8plex@N-term; iTRAQ8plex(K)@2		2	634.915	3133.93	3029.17	3158.35	2637.26	2873.11	2063.03	2967.14	3188.2
1	ENSP00000233242|ENSG00000084674	FKPIR	61.56	iTRAQ8plex@N-term; iTRAQ8plex(K)@2		2	634.915	3667.37	3439.62	3510.97	3013.5	3239.05	2824.55	3531.3	3662.64
1	ENSP00000233242|ENSG00000084674	FKPIR	61.56	iTRAQ8plex@N-term; iTRAQ8plex(K)@2		2	634.915	857.01	810.861	837.681	680.883	795.861	578.856	868.436	996.183
1	ENSP00000233242|ENSG00000084674	FPEVDVLTK	99	iTRAQ8plex@N-term; iTRAQ8plex(K)@9		3	552.665	1084.07	939.034	1104.6	1115.87	934.88	894.27	1125.48	1287.4
1	ENSP00000233242|ENSG00000084674	FQFPGKPGIYTR	99	iTRAQ8plex@N-term; iTRAQ8plex(K)@6		3	673.726	304.95	319.364	330.322	316.921	429.235	347.064	390.603	359.902
1	ENSP00000233242|ENSG00000084674	FRETLEDTR	38.23	iTRAQ8plex@N-term	missed R-E@2	2	735.895	206.11	295.237	312.104	290.255	322.123	297.105	250.625	342.605
1	ENSP00000233242|ENSG00000084674	FSHVEK	64.65	iTRAQ8plex@N-term; iTRAQ8plex(K)@6		3	452.268	927.5	986.053	740.065	794.284	891.538	934.498	769.181	1038.78
1	ENSP00000233242|ENSG00000084674	FSLDGK	32.6	iTRAQ8plex@N-term; iTRAQ8plex(K)@6		3	425.59	193.78	346.702	206.522	304.626	302.824	301.588	378.846	295.664
1	ENSP00000233242|ENSG00000084674	FSVPAGIVIPSFQALTAR	99	iTRAQ8plex@N-term		4	545.32	93.53	130.321	164.809	65.2064	57.2299	45.7112	90.1195	71.9924
1	ENSP00000233242|ENSG00000084674	FSVPAGIVIPSFQALTAR	99	iTRAQ8plex@N-term		4	545.32	101.87	159.483	174.646	43.0345	61.8986	38.4163	104.572	88.0768
1	ENSP00000233242|ENSG00000084674	FSVPAGIVIPSFQALTAR	99	iTRAQ8plex@N-term		3	726.758	26.75	18.3825	14.4778	9.27715	15.6737	26.3325	15.0504	13.9571
1	ENSP00000233242|ENSG00000084674	FSVPAGIVIPSFQALTAR	99	iTRAQ8plex@N-term		4	545.322	3.2	2.90985	15.8286	2.63001	3.34558			2.17375
1	ENSP00000233242|ENSG00000084674	FSVPAGIVIPSFQALTAR	99	iTRAQ8plex@N-term		3	726.757	4.26	5.04661	20.5622	4.81613	1.97938	2.37675	1.24404	1.45138
1	ENSP00000233242|ENSG00000084674	FSVPAGIVIPSFQALTAR	99	iTRAQ8plex@N-term		3	726.757	6.47		11.095	3.0184			5.22008	1.45138
1	ENSP00000233242|ENSG00000084674	FSVPAGIVIPSFQALTAR	99	iTRAQ8plex@N-term		3	726.757	3.22	0.740885	8.52043	3.09608	1.02196		2.61004	1.31883
1	ENSP00000233242|ENSG00000084674	FSVPAGIVIPSFQALTAR	99	iTRAQ8plex@N-term		3	726.757	1.08		4.67585	9.29935			2.59784	2.90276
1	ENSP00000233242|ENSG00000084674	FVTQAEGAK	99	iTRAQ8plex@N-term; iTRAQ8plex(K)@9		3	520.304	434.04	675.236	445.66	434.861	638.587	567.161	731.384	766.62
1	ENSP00000233242|ENSG00000084674	FVTQAEGAK	99	iTRAQ8plex@N-term; iTRAQ8plex(K)@9		3	520.304	1537.02	2007.39	1501.47	2281.88	1778.9	1666.18	1850.19	1753.22
1	ENSP00000233242|ENSG00000084674	FVTQAEGAK	99	iTRAQ8plex@N-term; iTRAQ8plex(K)@9		3	520.304	33311.3	38129.5	39602.3	37377.3	40032.7	31835.3	47047.7	41046.6
1	ENSP00000233242|ENSG00000084674	FVTQAEGAK	99	iTRAQ8plex@N-term; iTRAQ8plex(K)@9		3	520.306	8210.97	10106.1	8908.18	8683.66	9528.56	7953.58	11727.9	10901.1
1	ENSP00000233242|ENSG00000084674	FVTQAEGAK	99	iTRAQ8plex@N-term; iTRAQ8plex(K)@9		3	520.306	5429.24	6380.92	5849.15	5710.07	6363.25	5313.96	8075.14	7473.48
1	ENSP00000233242|ENSG00000084674	FVTQAEGAK	99	iTRAQ8plex@N-term; iTRAQ8plex(K)@9		3	520.306	4115.6	4550.9	4530.91	4522.05	4813.87	3813.11	5989.81	5539.18
1	ENSP00000233242|ENSG00000084674	FVTQAEGAK	99	iTRAQ8plex@N-term; iTRAQ8plex(K)@9		3	520.305	2827.48	3554.31	3297.96	3229.57	3279.42	2773.42	4076.95	3975.97
1	ENSP00000233242|ENSG00000084674	FVTQAEGAK	99	iTRAQ8plex@N-term; iTRAQ8plex(K)@9		3	520.305	2197.3	2555.07	2676.66	2398.37	2662.95	2290.27	2937.16	3003.55
1	ENSP00000233242|ENSG00000084674	FVTQAEGAK	99	iTRAQ8plex@N-term; iTRAQ8plex(K)@9		2	779.954	3950.62	4347.59	4497.77	5192.72	5263.12	4637.43	5881.36	5442.17
1	ENSP00000233242|ENSG00000084674	FVTQAEGAK	99	iTRAQ8plex@N-term; iTRAQ8plex(K)@9		2	779.954	4366.42	4901.03	5050.77	4983.54	5053.45	4316.04	6367.67	5952.76
1	ENSP00000233242|ENSG00000084674	FVTQAEGAK	99	iTRAQ8plex@N-term; iTRAQ8plex(K)@9		3	520.303	368.51	544.325	439.483	370.731	565.554	413.178	517.727	520.276
1	ENSP00000233242|ENSG00000084674	FVTQAEGAK	43.31	iTRAQ8plex@N-term; iTRAQ8plex(K)@9		3	520.304	24.51	27.5523	27.5355	7.87892	33.0148	25.5559	39.858	21.1676
1	ENSP00000233242|ENSG00000084674	GAVDHK	87.61	iTRAQ8plex@N-term; iTRAQ8plex(K)@6		3	412.249	134.01	176.728	104.439	182.758	162.589	132.674	158.127	206.387
1	ENSP00000233242|ENSG00000084674	GFEPTLEALFGK	99	iTRAQ8plex@N-term; iTRAQ8plex(K)@12		3	639.702	1579.19	1302.87	1642.25	1506.98	1334.55	1038.67	1482.29	1437.46
1	ENSP00000233242|ENSG00000084674	GFEPTLEALFGK	99	iTRAQ8plex@N-term; iTRAQ8plex(K)@12		2	959.051	33397.3	27632.8	32082.3	29645.7	28295.5	25631.2	33238.2	28539.6
1	ENSP00000233242|ENSG00000084674	GFEPTLEALFGK	99	iTRAQ8plex@N-term; iTRAQ8plex(K)@12		2	959.051	33333.4	27561.8	31584.2	29956.7	28046.8	25282.2	32532	29060.3
1	ENSP00000233242|ENSG00000084674	GFEPTLEALFGK	99	iTRAQ8plex@N-term; iTRAQ8plex(K)@12		2	959.051	35957.2	29872.6	33843.2	32529	30391.7	26549	34647.1	31234.7
1	ENSP00000233242|ENSG00000084674	GFEPTLEALFGK	99	iTRAQ8plex@N-term; iTRAQ8plex(K)@12		2	959.051	32490.7	26716.5	30921.7	28444.8	26772.3	23933.5	31613.7	28462
1	ENSP00000233242|ENSG00000084674	GFEPTLEALFGK	99	iTRAQ8plex@N-term; iTRAQ8plex(K)@12		2	959.051	33290.2	27688	31195.3	29456.7	27287.4	25170.8	32445.3	28354.4
1	ENSP00000233242|ENSG00000084674	GFEPTLEALFGK	99	iTRAQ8plex@N-term; iTRAQ8plex(K)@12		2	959.051	27513.1	23140.7	25521.6	24870.6	22683.1	20062.6	26741	24421.9
1	ENSP00000233242|ENSG00000084674	GFEPTLEALFGK	99	iTRAQ8plex@N-term; iTRAQ8plex(K)@12		2	959.051	25487.7	20744.5	23000.1	23100.3	21336.1	18448.4	24262.9	22083.2
1	ENSP00000233242|ENSG00000084674	GFEPTLEALFGK	99	iTRAQ8plex@N-term; iTRAQ8plex(K)@12		2	959.051	22263.5	18153.2	20333.7	18994.2	17896.3	15178	20399	20575.2
1	ENSP00000233242|ENSG00000084674	GFEPTLEALFGK	99	iTRAQ8plex@N-term; iTRAQ8plex(K)@12		2	959.051	11818.9	9457.27	10592.4	10209.1	9219.95	7916.15	10908.5	11050.9
1	ENSP00000233242|ENSG00000084674	GFEPTLEALFGK	99	iTRAQ8plex@N-term; iTRAQ8plex(K)@12		2	959.051	7148.07	5778.06	6323.2	6189.13	5417.33	4715.12	6369.22	7018.55
1	ENSP00000233242|ENSG00000084674	GFEPTLEALFGK	99	iTRAQ8plex@N-term; iTRAQ8plex(K)@12		2	959.051	4267.4	3525.81	3879.82	3850.86	3321.12	2819.7	3771.03	4307.81
1	ENSP00000233242|ENSG00000084674	GFEPTLEALFGK	99	iTRAQ8plex@N-term; iTRAQ8plex(K)@12		2	959.051	3213.01	2636.64	2822.87	2994	2706.49	2096.09	2902.99	3323.73
1	ENSP00000233242|ENSG00000084674	GFEPTLEALFGK	99	iTRAQ8plex@N-term; iTRAQ8plex(K)@12		4	480.029	335.97	226.303	297.695	294.45	300.027	247.041	278.213	268.28
1	ENSP00000233242|ENSG00000084674	GFEPTLEALFGK	99	iTRAQ8plex@N-term; iTRAQ8plex(K)@12		4	480.029	760.69	519.435	717.91	759.428	527.515	509.307	723.566	500.978
1	ENSP00000233242|ENSG00000084674	GFEPTLEALFGK	99	iTRAQ8plex@N-term; iTRAQ8plex(K)@12		4	480.029	1050.26	870.7	1013.22	981.314	853.962	675.067	910.904	735.968
1	ENSP00000233242|ENSG00000084674	GFEPTLEALFGK	99	iTRAQ8plex@N-term; iTRAQ8plex(K)@12		4	480.029	914.2	568.967	688.712	773.499	708.166	529.015	799.709	603.018
1	ENSP00000233242|ENSG00000084674	GFEPTLEALFGK	99	iTRAQ8plex@N-term; iTRAQ8plex(K)@12		4	480.029	710.31	495.008	510.672	548.85	464.423	396.599	555.219	415.837
1	ENSP00000233242|ENSG00000084674	GFEPTLEALFGK	99	iTRAQ8plex@N-term; iTRAQ8plex(K)@12		3	639.7	590.42	534.371	582.853	543.623	528.279	439.24	587.332	595.37
1	ENSP00000233242|ENSG00000084674	GFEPTLEALFGK	99	iTRAQ8plex@N-term; iTRAQ8plex(K)@12		3	639.701	282.87	262.091	338.254	312.971	263.107	204.012	323.303	316.01
1	ENSP00000233242|ENSG00000084674	GFEPTLEALFGK	86.07	iTRAQ8plex@N-term; Dehydrated(T)@5; iTRAQ8plex(K)@12		4	475.525		3.40377	3.15187	10.4202	3.04437		6.5251	4.27461
1	ENSP00000233242|ENSG00000084674	GFEPTLEALFGK	59	iTRAQ8plex@N-term; iTRAQ8plex(K)@12		3	639.7	359.86	319.966	311.654	276.439	284.278	178.844	289.031	227.734
1	ENSP00000233242|ENSG00000084674	GIISALLVPPETEEAK	99	iTRAQ8plex@N-term; iTRAQ8plex(K)@16		4	569.589	764.99	520.498	643.523	599.553	513.004	446.382	537.949	761.921
1	ENSP00000233242|ENSG00000084674	GIISALLVPPETEEAK	99	iTRAQ8plex@N-term; iTRAQ8plex(K)@16		4	569.589	463.95	357.751	379.482	352.942	333.601	287.198	412.362	438.038
1	ENSP00000233242|ENSG00000084674	GIISALLVPPETEEAK	99	iTRAQ8plex@N-term; iTRAQ8plex(K)@16		4	569.588	8.55	7.04377	18.8419	15.5914	2.60331	4.03577	15.5871	0.994095
1	ENSP00000233242|ENSG00000084674	GIISALLVPPETEEAK	99	iTRAQ8plex@N-term; iTRAQ8plex(K)@16		3	759.117	854.19	538.011	869.58	541.659	451.869	636.804	746.776	541.974
1	ENSP00000233242|ENSG00000084674	GIISALLVPPETEEAK	99	iTRAQ8plex@N-term; iTRAQ8plex(K)@16		4	569.59	381.03	358.545	380.648	286.682	152.24	230.615	299.472	269.049
1	ENSP00000233242|ENSG00000084674	GIISALLVPPETEEAK	99	iTRAQ8plex@N-term; iTRAQ8plex(K)@16		4	569.59	236.49	156.531	192.449	139.49	123.302	144.276	198.644	159.486
1	ENSP00000233242|ENSG00000084674	GIISALLVPPETEEAK	99	iTRAQ8plex@N-term; iTRAQ8plex(K)@16		4	569.59	72.54	71.9088	105.547	67.9696	35.9838	80.9389	60.7017	58.5323
1	ENSP00000233242|ENSG00000084674	GIISALLVPPETEEAK	99	iTRAQ8plex@N-term; iTRAQ8plex(K)@16		4	569.59	506.08	343.04	492.234	305.236	284.461	315.837	447.683	317.554
1	ENSP00000233242|ENSG00000084674	GIISALLVPPETEEAK	99	iTRAQ8plex@N-term; iTRAQ8plex(K)@16		4	569.59	154.15	95.8103	147.087	105.744	76.9591	131.086	149.589	98.1172
1	ENSP00000233242|ENSG00000084674	GIISALLVPPETEEAK	99	iTRAQ8plex@N-term; iTRAQ8plex(K)@16		4	569.59	137.09	78.2116	111.077	68.7575	67.2666	75.5618	112.963	80.9657
1	ENSP00000233242|ENSG00000084674	GIISALLVPPETEEAK	99	iTRAQ8plex@N-term; iTRAQ8plex(K)@16		4	569.591	104.92	63.9845	82.8952	53.0329	51.1411	65.4077	80.5697	69.03
1	ENSP00000233242|ENSG00000084674	GIISALLVPPETEEAK	99	iTRAQ8plex@N-term; iTRAQ8plex(K)@16		4	569.591	674.41	534.575	646.306	568.636	480.225	408.883	551.401	594.091
1	ENSP00000233242|ENSG00000084674	GISTSAASPAVGTVGMDMDEDDDFSK	99	iTRAQ8plex@N-term; iTRAQ8plex(K)@26		4	803.638	2330.88	2548.93	3482.36	2418.8	2043.32	1471.17	2700.45	2618.4
1	ENSP00000233242|ENSG00000084674	GISTSAASPAVGTVGMDMDEDDDFSK	99	iTRAQ8plex@N-term; iTRAQ8plex(K)@26		4	803.638	7066.07	4882.52	6526.38	5401.13	4608.76	4614.61	5266.69	5866.14
1	ENSP00000233242|ENSG00000084674	GISTSAASPAVGTVGMDMDEDDDFSK	99	iTRAQ8plex@N-term; iTRAQ8plex(K)@26		4	803.637	1441.51	716.285	999.904	955.269	759.479	651.512	743.471	860.177
1	ENSP00000233242|ENSG00000084674	GISTSAASPAVGTVGMDMDEDDDFSK	99	iTRAQ8plex@N-term; iTRAQ8plex(K)@26		6	536.097	297.84	273.182	360.41	252.814	278.124	257.489	263.663	260.513
1	ENSP00000233242|ENSG00000084674	GMTRPLSTLISSSQSCQYTLDAK	99	iTRAQ8plex@N-term; Methylthio(C)@16; iTRAQ8plex(K)@23		5	629.129	1045.84	654.695	975.878	867.736	636.209	600.365	784.5	965.836
1	ENSP00000233242|ENSG00000084674	GMTRPLSTLISSSQSCQYTLDAK	99	iTRAQ8plex@N-term; Methylthio(C)@16; iTRAQ8plex(K)@23		5	629.129	3239.29	1904.17	2982.01	2458.61	1690.27	1633.85	2429.93	2463.18
1	ENSP00000233242|ENSG00000084674	GMTRPLSTLISSSQSCQYTLDAK	99	iTRAQ8plex@N-term; Methylthio(C)@16; iTRAQ8plex(K)@23		4	786.159	7474.43	4055.1	6434.92	5785.5	3694.39	3713.25	4919.91	5619.12
1	ENSP00000233242|ENSG00000084674	GMTRPLSTLISSSQSCQYTLDAK	99	iTRAQ8plex@N-term; Methylthio(C)@16; iTRAQ8plex(K)@23		4	786.159	8586.57	4415.03	7394.34	7100.78	4229.45	4003.07	6084.65	6603.33
1	ENSP00000233242|ENSG00000084674	GMTRPLSTLISSSQSCQYTLDAK	99	iTRAQ8plex@N-term; Methylthio(C)@16; iTRAQ8plex(K)@23		4	786.159	9729.12	5205.47	8540.46	7732.06	4869.59	4655.18	6589.34	7392.98
1	ENSP00000233242|ENSG00000084674	GMTRPLSTLISSSQSCQYTLDAK	99	iTRAQ8plex@N-term; Methylthio(C)@16; iTRAQ8plex(K)@23		4	786.161	8779.4	4976.99	7884.7	7532.22	4566.36	4209.32	6066.87	7403.11
1	ENSP00000233242|ENSG00000084674	GMTRPLSTLISSSQSCQYTLDAK	99	iTRAQ8plex@N-term; Methylthio(C)@16; iTRAQ8plex(K)@23		4	786.161	8310.26	4827.68	7003.45	6871.88	4379.78	3962.77	5762.89	6818.18
1	ENSP00000233242|ENSG00000084674	GMTRPLSTLISSSQSCQYTLDAK	99	iTRAQ8plex@N-term; Methylthio(C)@16; iTRAQ8plex(K)@23		4	786.158	851.16	631.116	720.369	622.668	772.496	521.296	616.433	693.348
1	ENSP00000233242|ENSG00000084674	GMTRPLSTLISSSQSCQYTLDAK	99	iTRAQ8plex@N-term; Methylthio(C)@16; iTRAQ8plex(K)@23		4	786.163	21.39	15.1935	22.6634	32.1704	28.1846	9.93058	7.48862	25.6344
1	ENSP00000233242|ENSG00000084674	GMTRPLSTLISSSQSCQYTLDAK	99	iTRAQ8plex@N-term; Methylthio(C)@16; iTRAQ8plex(K)@23		4	786.161	238.81	253.587	239.911	192.002	201.262	155.807	236.074	201.443
1	ENSP00000233242|ENSG00000084674	GMTRPLSTLISSSQSCQYTLDAKR	99	iTRAQ8plex@N-term; Methylthio(C)@16; iTRAQ8plex(K)@23	missed K-R@23	5	660.352	454.88	291.264	330.715	199.581	164.504	168.467	256.394	261.719
1	ENSP00000233242|ENSG00000084674	GMTRPLSTLISSSQSCQYTLDAKR	99	iTRAQ8plex@N-term; Methylthio(C)@16; iTRAQ8plex(K)@23	missed K-R@23	5	660.351	8.62		22.1785	6.03681			7.85451
1	ENSP00000233242|ENSG00000084674	GMTRPLSTLISSSQSCQYTLDAKR	99	iTRAQ8plex@N-term; Methylthio(C)@16; iTRAQ8plex(K)@23	missed K-R@23	5	660.35	21.51	3.13534	49.3908				6.54949
1	ENSP00000233242|ENSG00000084674	GMTRPLSTLISSSQSCQYTLDAKR	32.58	iTRAQ8plex@N-term; Methylthio(C)@16; iTRAQ8plex(K)@23	missed K-R@23	4	825.185	83.44	57.8749	69.2025	69.5232	71.3652	106.942	285.507	192.338
1	ENSP00000233242|ENSG00000084674	GNVATEISTER	99	iTRAQ8plex@N-term		2	740.898	2869.23	2895.33	2922.41	2511.41	1957.95	2053.06	2676	3176.37
1	ENSP00000233242|ENSG00000084674	GNVATEISTER	99	iTRAQ8plex@N-term		2	740.898	2540.92	2655.35	2214.65	2112.77	1889.86	1557.66	2241.99	2477.39
1	ENSP00000233242|ENSG00000084674	GNVATEISTER	99	iTRAQ8plex@N-term		2	740.898	2108.71	1786.57	2168.5	1762.88	1701.33	1241.66	1785.46	2594.21
1	ENSP00000233242|ENSG00000084674	GNVATEISTER	99	iTRAQ8plex@N-term		2	740.898	1679.96	1464.7	1758.52	1432.14	1325.5	1048.51	1471.23	2001.84
1	ENSP00000233242|ENSG00000084674	GNVATEISTER	99	iTRAQ8plex@N-term		2	740.898	759.08	690.279	603.704	511.375	582.228	545.652	656.254	727.008
1	ENSP00000233242|ENSG00000084674	GNVATEISTER	99	iTRAQ8plex@N-term		2	740.898	2237.32	1965.33	2679.04	2351.3	1921.13	1390.48	2060.24	2672.95
1	ENSP00000233242|ENSG00000084674	GNVATEISTER	99	iTRAQ8plex@N-term		2	740.898	1241.22	1060.02	1127.69	1009.35	1028.23	941.475	1020.67	1393.07
1	ENSP00000233242|ENSG00000084674	GNVATEISTER	99	iTRAQ8plex@N-term		2	740.898	813.2	774.955	845.127	726.936	626.689	558.536	773.925	911.121
1	ENSP00000233242|ENSG00000084674	GNVATEISTER	99	iTRAQ8plex@N-term		3	494.268	2488.34	2065.3	2440.51	2082.03	2175.38	1695.87	2022.06	2488.72
1	ENSP00000233242|ENSG00000084674	GNVATEISTER	58.62	iTRAQ8plex@N-term		2	740.901	255.3	217.466	249.124	448.677	174.476	162.584	175.397	280.998
1	ENSP00000233242|ENSG00000084674	GTYGLSCQR	99	iTRAQ8plex@N-term; Methylthio(C)@7		2	667.829	1281.8	753.469	987.919	956.612	711.307	670.243	731.262	1114.71
1	ENSP00000233242|ENSG00000084674	GTYGLSCQR	98.64	iTRAQ8plex@N-term; Methylthio(C)@7		3	445.554	402.71	457.802	659.744	335.931	394.574	425.332	366.076	482.859
1	ENSP00000233242|ENSG00000084674	GVISIPR	99	iTRAQ8plex@N-term		2	523.335	573.01	439.119	502.751	462.337	439.562	339.169	474.454	596.265
1	ENSP00000233242|ENSG00000084674	GVISIPR	85.55	iTRAQ8plex@N-term		2	523.336	531.09	773.784	627.083	514.127	651.926	705.742	682.294	597.604
1	ENSP00000233242|ENSG00000084674	HINIDQFVR	99	iTRAQ8plex@N-term		2	723.41	2637.54	2914.7	3179.45	2428.57	2474.76	2754.75	3039.54	2787.07
1	ENSP00000233242|ENSG00000084674	HINIDQFVR	99	iTRAQ8plex@N-term		3	482.611	2269.68	2073.44	2441.95	1572.51	1942.47	1779.03	2509.46	2656.75
1	ENSP00000233242|ENSG00000084674	HIQNIDIQHLAGKLK	73.49	iTRAQ8plex@N-term; iTRAQ8plex(K)@13; iTRAQ8plex(K)@15	missed K-L@13	6	440.94	184.68	170.371	166.529	109.761	153.101	152.665	103.109	152.759
1	ENSP00000233242|ENSG00000084674	HIYAISSAALSASYK	99	iTRAQ8plex@N-term; iTRAQ8plex(K)@15		4	548.312	188.7	314.93	259.711	221.131	274.467	190.634	309.558	251.745
1	ENSP00000233242|ENSG00000084674	HLIDSLIDFLNFPR	99	iTRAQ8plex@N-term		3	668.713	98.58	50.8097	73.7975	55.563	58.865	71.879	51.7617	55.9543
1	ENSP00000233242|ENSG00000084674	HVAEAICK	99	iTRAQ8plex@N-term; Methylthio(C)@7; iTRAQ8plex(K)@8		3	508.954	1839.58	2122.08	1919.96	1584.56	2055.67	1770.42	1815.39	1983.52
1	ENSP00000233242|ENSG00000084674	HVAEAICKEQHLFLPFSYK	99	iTRAQ8plex@N-term; Methylthio(C)@7; iTRAQ8plex(K)@8; iTRAQ8plex(K)@19	missed K-E@8	6	537.299	764.76	659.022	768.062	790.145	691.804	642.546	787.11	798.954
1	ENSP00000233242|ENSG00000084674	IADFELPTIIVPEQTIEIPSIK	99	iTRAQ8plex@N-term; iTRAQ8plex(K)@22		4	769.453	658.67	604.293	566.112	562.033	588.833	461.407	561.293	735.1
1	ENSP00000233242|ENSG00000084674	IADFELPTIIVPEQTIEIPSIK	99	iTRAQ8plex@N-term; iTRAQ8plex(K)@22		3	1025.6	13425.2	12683	13568.7	12600.5	12004.5	10137.8	14107.3	12821.7
1	ENSP00000233242|ENSG00000084674	IADFELPTIIVPEQTIEIPSIK	99	iTRAQ8plex@N-term; iTRAQ8plex(K)@22		4	769.452	2134.65	1776.06	1942.4	1871.39	1902.39	1791.43	1799.48	1943.03
1	ENSP00000233242|ENSG00000084674	IADFELPTIIVPEQTIEIPSIK	99	iTRAQ8plex@N-term; iTRAQ8plex(K)@22		4	769.453	1136	1027.59	964.633	954.814	912.419	728.203	1047.28	1171.64
1	ENSP00000233242|ENSG00000084674	IADFELPTIIVPEQTIEIPSIK	99	iTRAQ8plex@N-term; iTRAQ8plex(K)@22		4	769.455	873.35	675.751	770.256	752.493	708.521	540.393	713.053	878.575
1	ENSP00000233242|ENSG00000084674	IADFELPTIIVPEQTIEIPSIK	99	iTRAQ8plex@N-term; iTRAQ8plex(K)@22		4	769.453	854.95	686.446	770.221	654.05	669.235	603.435	715.956	819.081
1	ENSP00000233242|ENSG00000084674	IADFELPTIIVPEQTIEIPSIK	99	iTRAQ8plex@N-term; iTRAQ8plex(K)@22		4	769.453	666.05	621.344	672.133	584.76	513.864	487.304	635.788	630.091
1	ENSP00000233242|ENSG00000084674	IADFELPTIIVPEQTIEIPSIK	99	iTRAQ8plex@N-term; iTRAQ8plex(K)@22		3	1025.6	9315.91	8488.87	8762.97	7601.5	7434.46	6543.11	8798.65	8309.39
1	ENSP00000233242|ENSG00000084674	IADFELPTIIVPEQTIEIPSIK	99	iTRAQ8plex@N-term; iTRAQ8plex(K)@22		4	769.452	2126.15	1878.96	1970.78	1778.14	1619.95	1618.07	1908.91	1961.38
1	ENSP00000233242|ENSG00000084674	IADFELPTIIVPEQTIEIPSIK	99	iTRAQ8plex@N-term; iTRAQ8plex(K)@22		3	1025.6	15627.1	14748.9	15834.5	14545.2	14162.7	12307	16026.8	13543.3
1	ENSP00000233242|ENSG00000084674	IADFELPTIIVPEQTIEIPSIK	99	iTRAQ8plex@N-term; iTRAQ8plex(K)@22		5	615.765	4080.09	3748.79	3313.4	3037.35	2815.27	2486.59	2977.34	3267.22
1	ENSP00000233242|ENSG00000084674	IADFELPTIIVPEQTIEIPSIK	99	iTRAQ8plex@N-term; iTRAQ8plex(K)@22		3	1025.6	14804.7	12898.1	13054.1	12209.7	11705.6	10393.5	13364	12972
1	ENSP00000233242|ENSG00000084674	IADFELPTIIVPEQTIEIPSIK	99	iTRAQ8plex@N-term; iTRAQ8plex(K)@22		4	769.454	4422.06	3796.39	3756.46	3349.4	3321.52	2853.19	3808.52	4005.45
1	ENSP00000233242|ENSG00000084674	IADFELPTIIVPEQTIEIPSIK	99	iTRAQ8plex@N-term; iTRAQ8plex(K)@22		4	769.456	2921.81	2457.42	2533.29	2297.53	2354.36	1963.44	2386.77	2630.51
1	ENSP00000233242|ENSG00000084674	IADFELPTIIVPEQTIEIPSIK	99	iTRAQ8plex@N-term; iTRAQ8plex(K)@22		4	769.454	1861.13	1778.86	1784.07	1418.06	1410.21	1443.83	1628.57	1802.6
1	ENSP00000233242|ENSG00000084674	IADFELPTIIVPEQTIEIPSIK	99	iTRAQ8plex@N-term; iTRAQ8plex(K)@22		4	769.454	1609.8	1482.63	1470.29	1418.62	1313.64	1022.73	1509.24	1594.2
1	ENSP00000233242|ENSG00000084674	IADFELPTIIVPEQTIEIPSIK	99	iTRAQ8plex@N-term; iTRAQ8plex(K)@22		5	615.765	2145.7	1860.82	1870	1355.8	1565.81	1553.29	1458.21	1455.85
1	ENSP00000233242|ENSG00000084674	IADFELPTIIVPEQTIEIPSIK	99	iTRAQ8plex@N-term; iTRAQ8plex(K)@22		5	615.765	2089.02	1934.06	1714.94	1836.72	1498.44	1385.82	1765.84	2022.76
1	ENSP00000233242|ENSG00000084674	IADFELPTIIVPEQTIEIPSIK	99	iTRAQ8plex@N-term; iTRAQ8plex(K)@22		5	615.765	1015.97	967.67	974.966	926.728	835.04	659.124	914.855	1039.77
1	ENSP00000233242|ENSG00000084674	IADFELPTIIVPEQTIEIPSIK	99	iTRAQ8plex@N-term; iTRAQ8plex(K)@22		6	513.304	338.77	272.442	349.476	323.08	233.685	260.019	245.161	289.017
1	ENSP00000233242|ENSG00000084674	IADFELPTIIVPEQTIEIPSIK	98.98	iTRAQ8plex@N-term; iTRAQ8plex(K)@22		6	513.304	332.2	284.328	420.653	241.694	271.218	264.737	294.861	262.534
1	ENSP00000233242|ENSG00000084674	IAIANIIDEIIEK	99	iTRAQ8plex@N-term; iTRAQ8plex(K)@13		3	688.424	663.39	561.29	806.947	526.39	609.563	537.392	587.625	641.814
1	ENSP00000233242|ENSG00000084674	IDDIWNLEVK	99	iTRAQ8plex@N-term; iTRAQ8plex(K)@10		4	464.02	378.23	426.535	399.606	358.491	428.858	340.11	466.16	433.266
1	ENSP00000233242|ENSG00000084674	IDDIWNLEVK	99	iTRAQ8plex@N-term; iTRAQ8plex(K)@10		4	464.02	309.96	358.867	357.131	325.322	394.703	286.516	432.144	408.938
1	ENSP00000233242|ENSG00000084674	IDDIWNLEVK	99	iTRAQ8plex@N-term; iTRAQ8plex(K)@10		3	618.36	934.57	1034.94	1057.51	1031.63	1293.86	933.051	1248.01	1188.35
1	ENSP00000233242|ENSG00000084674	IDDIWNLEVK	99	iTRAQ8plex@N-term; iTRAQ8plex(K)@10		4	464.02	294.92	354.723	334.64	263.367	366.271	283.386	416.826	353.374
1	ENSP00000233242|ENSG00000084674	IDDIWNLEVK	99	iTRAQ8plex@N-term; iTRAQ8plex(K)@10		4	464.02	191.08	176.524	119.251	178.84	209.825	134.439	229.988	203.498
1	ENSP00000233242|ENSG00000084674	IEDGTLASK	99	iTRAQ8plex@N-term; iTRAQ8plex(K)@9		2	771.454	239.42	302.259	166.298	255.954	324.984	145.135	195.363	281.342
1	ENSP00000233242|ENSG00000084674	IEDGTLASK	99	iTRAQ8plex@N-term; iTRAQ8plex(K)@9		3	514.635	117.15	251.804	849.722	174.624	162.309	253.9	177.397	768.522
1	ENSP00000233242|ENSG00000084674	IEDGTLASK	99	iTRAQ8plex@N-term; iTRAQ8plex(K)@9		3	514.636	700.4	1090.08	527.77	834.389	963.667	467.902	682.916	1184.21
1	ENSP00000233242|ENSG00000084674	IEDGTLASK	98.97	iTRAQ8plex@N-term; iTRAQ8plex(K)@9		3	514.638	548.47	529.217	604.454	384.613	546.578	457.077	575.806	480.049
1	ENSP00000233242|ENSG00000084674	IEDGTLASK	98.8	iTRAQ8plex@N-term; iTRAQ8plex(K)@9		3	514.637	428.92	418.514	304.623	356.516	394.757	208.93	442.938	408.341
1	ENSP00000233242|ENSG00000084674	IEDGTLASK	98.69	iTRAQ8plex@N-term; iTRAQ8plex(K)@9		2	771.456	177.21	277.445	152.917	230.83	230.759	159.595	218.438	309.018
1	ENSP00000233242|ENSG00000084674	IEIPLPFGGK	99	iTRAQ8plex@N-term; iTRAQ8plex(K)@10		2	840.02	3258	2889.25	2767.89	3125.69	2721.27	1867.57	2681.32	3162.39
1	ENSP00000233242|ENSG00000084674	IEIPLPFGGK	99	iTRAQ8plex@N-term; iTRAQ8plex(K)@10		2	840.02	5003.47	4372.37	4251.9	4568	3997.78	2653.23	4060.16	4664.7
1	ENSP00000233242|ENSG00000084674	IEIPLPFGGK	99	iTRAQ8plex@N-term; iTRAQ8plex(K)@10		2	840.02	5604.26	4948.85	4577.47	4960.55	4580.65	2875.95	4524.73	5371.35
1	ENSP00000233242|ENSG00000084674	IEIPLPFGGK	99	iTRAQ8plex@N-term; iTRAQ8plex(K)@10		2	840.02	3744.44	3145.8	2723.71	3330.55	3017.61	1905.36	2982.41	3648.77
1	ENSP00000233242|ENSG00000084674	IEIPLPFGGK	99	iTRAQ8plex@N-term; iTRAQ8plex(K)@10		2	840.02	5136.18	4001.78	4057.87	4236.11	3954.77	2738.07	3825.09	4788.13
1	ENSP00000233242|ENSG00000084674	IEIPLPFGGK	99	iTRAQ8plex@N-term; iTRAQ8plex(K)@10		2	840.02	7013.8	5515.5	6241.08	6110.77	5371.35	3802.19	5703.89	6022.39
1	ENSP00000233242|ENSG00000084674	IEIPLPFGGK	99	iTRAQ8plex@N-term; iTRAQ8plex(K)@10		2	840.021	3145.09	2530.36	2621.95	2373.48	2400.23	1612.45	2839.7	3147.28
1	ENSP00000233242|ENSG00000084674	IEIPLPFGGK	99	iTRAQ8plex@N-term; iTRAQ8plex(K)@10		2	840.02	6363.94	5461.66	5590.52	5771.14	5121.87	3422.34	4886.3	6219.05
1	ENSP00000233242|ENSG00000084674	IEIPLPFGGK	99	iTRAQ8plex@N-term; iTRAQ8plex(K)@10		4	420.513	485.18	390.188	406.394	449.076	364.12	267.267	346.147	437.992
1	ENSP00000233242|ENSG00000084674	IEIPLPFGGK	99	iTRAQ8plex@N-term; iTRAQ8plex(K)@10		4	420.513	965.22	754.059	883.677	789.757	788.837	486.939	782.231	862.325
1	ENSP00000233242|ENSG00000084674	IEIPLPFGGK	99	iTRAQ8plex@N-term; iTRAQ8plex(K)@10		4	420.513	966.43	739.446	795.898	933.197	711.028	475.373	764.241	851.621
1	ENSP00000233242|ENSG00000084674	IEIPLPFGGK	99	iTRAQ8plex@N-term; iTRAQ8plex(K)@10		3	560.35	384.3	354.003	363.146	375.303	332.665	215.896	316.278	360.963
1	ENSP00000233242|ENSG00000084674	IEIPLPFGGK	99	iTRAQ8plex@N-term; iTRAQ8plex(K)@10		3	560.348	191.48	133.971	170.293	147.014	171.614	91.7519	162.957	198.614
1	ENSP00000233242|ENSG00000084674	IEIPLPFGGK	99	iTRAQ8plex@N-term; iTRAQ8plex(K)@10		3	560.35	264.99	217.874	247.981	167.877	200.929	135.181	201.18	211.066
1	ENSP00000233242|ENSG00000084674	IEIPLPFGGK	99	iTRAQ8plex@N-term; iTRAQ8plex(K)@10		2	840.02	2519.82	2152.87	1948.25	2170.7	1991.93	1328.24	2115.72	2562.66
1	ENSP00000233242|ENSG00000084674	IEIPLPFGGK	99	iTRAQ8plex@N-term; iTRAQ8plex(K)@10		3	560.35	373.86	204.71	242.001	296.37	239.247	140.722	233.464	261.215
1	ENSP00000233242|ENSG00000084674	IEIPLPFGGK	99	iTRAQ8plex@N-term; iTRAQ8plex(K)@10		2	840.02	1019.73	1024.99	857.977	971.249	960.472	783.904	1575.94	1554.39
1	ENSP00000233242|ENSG00000084674	IEIPLPFGGK	99	iTRAQ8plex@N-term; iTRAQ8plex(K)@10		3	560.348	362.19	301.368	308.571	335.42	301.371	206.954	272.115	346.111
1	ENSP00000233242|ENSG00000084674	IEIPLPFGGK	98.97	iTRAQ8plex@N-term; iTRAQ8plex(K)@10		3	560.348	667.15	618.349	581.121	682.47	653.475	354.712	535.119	677.396
1	ENSP00000233242|ENSG00000084674	IEIPLPFGGK	97.77	iTRAQ8plex@N-term; iTRAQ8plex(K)@10		3	560.349	178.91	211.023	178.329	198.061	190.063	120.979	191.009	213.837
1	ENSP00000233242|ENSG00000084674	IGQDGISTSATTNLK	76.2	iTRAQ8plex@N-term; iTRAQ8plex(K)@15		4	529.298	1427.88	677.169	804.592	631.546	655.508	521.061	687.782	793.208
1	ENSP00000233242|ENSG00000084674	IHSGSFQSQVELSNDQEK	99	iTRAQ8plex@N-term; iTRAQ8plex(K)@18		4	661.096	2229.56	3358.83	3390.63	2742.59	2929.38	2341.83	3083.04	3380.55
1	ENSP00000233242|ENSG00000084674	ILGEELGFASLHDLQLLGK	99	iTRAQ8plex@N-term; iTRAQ8plex(K)@19		4	666.142	1105.93	1476.29	1482.85	1471.57	1457.63	959.583	1319.29	1687.36
1	ENSP00000233242|ENSG00000084674	ILGEELGFASLHDLQLLGK	99	iTRAQ8plex@N-term; iTRAQ8plex(K)@19		3	887.854	20925.7	21851.2	23969.6	26007.6	23758.9	16207.3	26594.7	27256.4
1	ENSP00000233242|ENSG00000084674	ILGEELGFASLHDLQLLGK	99	iTRAQ8plex@N-term; iTRAQ8plex(K)@19		3	887.854	30476.6	31910.6	33748	37150.1	34938.3	24104.6	38687.4	37119.6
1	ENSP00000233242|ENSG00000084674	ILGEELGFASLHDLQLLGK	99	iTRAQ8plex@N-term; iTRAQ8plex(K)@19		3	887.854	32315.9	33832.9	36220.8	39141	36596.4	25150.3	41428.4	38716.4
1	ENSP00000233242|ENSG00000084674	ILGEELGFASLHDLQLLGK	99	iTRAQ8plex@N-term; iTRAQ8plex(K)@19		3	887.854	31368.4	31318.8	33817.7	36975.1	34327	24576.8	39809.8	36989.8
1	ENSP00000233242|ENSG00000084674	ILGEELGFASLHDLQLLGK	99	iTRAQ8plex@N-term; iTRAQ8plex(K)@19		3	887.854	29984.8	29715.5	32773.3	34339.6	32135.1	23538.2	38081.9	35537.5
1	ENSP00000233242|ENSG00000084674	ILGEELGFASLHDLQLLGK	99	iTRAQ8plex@N-term; iTRAQ8plex(K)@19		3	887.854	25417.1	26398.6	27585.8	30595.9	29214	19623.6	32830.2	32154.3
1	ENSP00000233242|ENSG00000084674	ILGEELGFASLHDLQLLGK	99	iTRAQ8plex@N-term; iTRAQ8plex(K)@19		3	887.854	26329.3	26500.5	28319	30862.6	29333.7	20286.8	33321.6	34172
1	ENSP00000233242|ENSG00000084674	ILGEELGFASLHDLQLLGK	99	iTRAQ8plex@N-term; iTRAQ8plex(K)@19		3	887.854	22256	22144.4	23073.1	25789.5	24309.3	16812.1	27367.8	27895.6
1	ENSP00000233242|ENSG00000084674	ILGEELGFASLHDLQLLGK	99	iTRAQ8plex@N-term; iTRAQ8plex(K)@19		3	887.854	18547.5	18378.5	19893.8	20739.8	19717.2	14177.6	22970.8	23086.9
1	ENSP00000233242|ENSG00000084674	ILGEELGFASLHDLQLLGK	99	iTRAQ8plex@N-term; iTRAQ8plex(K)@19		3	887.854	14631.1	14286.5	14797.5	17005.4	15509.3	11054	17663.1	18743.4
1	ENSP00000233242|ENSG00000084674	ILGEELGFASLHDLQLLGK	99	iTRAQ8plex@N-term; iTRAQ8plex(K)@19		4	666.142	2632.79	2732.72	2930.53	3312.3	3048.99	2000.47	3365.16	4034.01
1	ENSP00000233242|ENSG00000084674	ILGEELGFASLHDLQLLGK	99	iTRAQ8plex@N-term; iTRAQ8plex(K)@19		3	887.854	8649.15	8970.76	9104.78	10133.6	9379.87	6205.66	10670.9	12193.8
1	ENSP00000233242|ENSG00000084674	ILGEELGFASLHDLQLLGK	99	iTRAQ8plex@N-term; iTRAQ8plex(K)@19		3	887.854	6131.37	6373.8	6327.07	7280.33	6949.89	4296.72	7533.26	9236.99
1	ENSP00000233242|ENSG00000084674	ILGEELGFASLHDLQLLGK	99	iTRAQ8plex@N-term; iTRAQ8plex(K)@19		3	887.854	4328.97	4418.83	4696.07	5328.75	4871.4	3269.41	5451.74	6660.65
1	ENSP00000233242|ENSG00000084674	ILGEELGFASLHDLQLLGK	99	iTRAQ8plex@N-term; iTRAQ8plex(K)@19		3	887.854	3170.56	3369.31	3334.44	3888.66	3580.84	2209.38	4071.17	4854.45
1	ENSP00000233242|ENSG00000084674	ILGEELGFASLHDLQLLGK	99	iTRAQ8plex@N-term; iTRAQ8plex(K)@19		3	887.854	2697.74	2925.09	2802.39	3221.95	2907.1	2019.5	2993.9	3981.37
1	ENSP00000233242|ENSG00000084674	ILGEELGFASLHDLQLLGK	99	iTRAQ8plex@N-term; iTRAQ8plex(K)@19		3	887.854	3129.94	2767.12	2743.59	3264.85	2869.27	2051.3	3053.65	3677.19
1	ENSP00000233242|ENSG00000084674	ILGEELGFASLHDLQLLGK	99	iTRAQ8plex@N-term; iTRAQ8plex(K)@19		4	666.14	321.16	312.836	301.748	333.811	317.54	279.762	376.565	318.959
1	ENSP00000233242|ENSG00000084674	ILGEELGFASLHDLQLLGK	99	iTRAQ8plex@N-term; iTRAQ8plex(K)@19		3	887.852	4834.18	5196.59	4914.24	4657.02	5135.35	3979.93	5516.66	5871.54
1	ENSP00000233242|ENSG00000084674	ILGEELGFASLHDLQLLGK	99	iTRAQ8plex@N-term; iTRAQ8plex(K)@19		3	887.852	6727.42	6996.02	6573.3	6173.58	6768.93	5060.35	7578.13	7830.57
1	ENSP00000233242|ENSG00000084674	ILGEELGFASLHDLQLLGK	99	iTRAQ8plex@N-term; iTRAQ8plex(K)@19		3	887.852	7270.3	8118.29	6730.92	7439.97	8071.09	5446.66	8139.38	9117.15
1	ENSP00000233242|ENSG00000084674	ILGEELGFASLHDLQLLGK	99	iTRAQ8plex@N-term; iTRAQ8plex(K)@19		3	887.852	6395.21	6484.26	5967.5	5928.48	6353.63	4930.44	7131.68	7767.32
1	ENSP00000233242|ENSG00000084674	ILGEELGFASLHDLQLLGK	99	iTRAQ8plex@N-term; iTRAQ8plex(K)@19		3	887.852	4420.67	4742.91	4204.07	4110.05	4471.43	3359.63	5019.48	5262.27
1	ENSP00000233242|ENSG00000084674	ILGEELGFASLHDLQLLGK	99	iTRAQ8plex@N-term; iTRAQ8plex(K)@19		3	887.852	2819.08	3074.92	2793.82	2766.33	2841.7	2178.26	3320.64	3585.56
1	ENSP00000233242|ENSG00000084674	ILGEELGFASLHDLQLLGK	99	iTRAQ8plex@N-term; iTRAQ8plex(K)@19		3	887.852	1842.94	1880.33	1622.18	1765.2	1812.52	1506.29	2113.07	2106.57
1	ENSP00000233242|ENSG00000084674	ILGEELGFASLHDLQLLGK	99	iTRAQ8plex@N-term; iTRAQ8plex(K)@19		3	887.852	1401.03	1355.38	1261.64	1444.94	1543.36	878.715	1337.43	1548.61
1	ENSP00000233242|ENSG00000084674	ILGEELGFASLHDLQLLGK	99	iTRAQ8plex@N-term; iTRAQ8plex(K)@19		3	887.854	3989.95	3144.87	3146.14	3826.99	3239.79	2304.4	3442.4	4022.18
1	ENSP00000233242|ENSG00000084674	ILGEELGFASLHDLQLLGK	93.61	iTRAQ8plex@N-term; iTRAQ8plex(K)@19		4	666.142	315.92	297.578	398.601	399.916	411.281	409.083	482.357	551.961
1	ENSP00000233242|ENSG00000084674	ILGEELGFASLHDLQLLGK	81.97	iTRAQ8plex@N-term; iTRAQ8plex(K)@19		3	887.854	3904.5	3186.24	2904.05	3835	3228.09	2160.79	3295.37	4230.34
1	ENSP00000233242|ENSG00000084674	INFNEK	51.25	iTRAQ8plex@N-term; iTRAQ8plex(K)@6		3	458.27	381.22	337.865	558.665	383.149	334.504	313.084	378.492	315.148
1	ENSP00000233242|ENSG00000084674	IPSVQINFK	99	iTRAQ8plex@N-term; iTRAQ8plex(K)@9		3	552.008	1244.83	905.49	980.403	863.485	1002.93	793.117	1137.05	1234.61
1	ENSP00000233242|ENSG00000084674	IPSVQINFK	99	iTRAQ8plex@N-term; iTRAQ8plex(K)@9		4	414.259	848.88	530.688	851.489	654.383	714.642	490.846	760.082	835.245
1	ENSP00000233242|ENSG00000084674	IPSVQINFKDLK	99	iTRAQ8plex@N-term; iTRAQ8plex(K)@9; iTRAQ8plex(K)@12	missed K-D@9	3	772.145	5500.3	4554.63	4860.47	4520.38	4296.51	3210.51	4732.01	4869.36
1	ENSP00000233242|ENSG00000084674	IPSVQINFKDLK	99	iTRAQ8plex@N-term; iTRAQ8plex(K)@9; iTRAQ8plex(K)@12	missed K-D@9	3	772.145	3990.17	3007.41	3210.52	2955.34	2854.72	2447.59	3255.55	3448.93
1	ENSP00000233242|ENSG00000084674	IPSVQINFKDLK	99	iTRAQ8plex@N-term; iTRAQ8plex(K)@9; iTRAQ8plex(K)@12	missed K-D@9	3	772.145	9442.07	7099.56	7880.45	6830.04	6448.95	5301.49	7253.97	8354.94
1	ENSP00000233242|ENSG00000084674	IPSVQINFKDLK	99	iTRAQ8plex@N-term; iTRAQ8plex(K)@9; iTRAQ8plex(K)@12	missed K-D@9	5	463.69	4843.16	3444.46	3989.89	3510.06	3261.28	2563.76	3786.91	3816.32
1	ENSP00000233242|ENSG00000084674	IPSVQINFKDLK	99	iTRAQ8plex@N-term; iTRAQ8plex(K)@9; iTRAQ8plex(K)@12	missed K-D@9	4	579.361	1417.09	1021.96	1241.42	1124.71	1041.51	772.796	1092.08	1170.59
1	ENSP00000233242|ENSG00000084674	IPSVQINFKDLK	99	iTRAQ8plex@N-term; iTRAQ8plex(K)@9; iTRAQ8plex(K)@12	missed K-D@9	3	772.145	4428.42	3464.34	3642.99	3460.87	3174.49	2629.4	3491.87	3990.55
1	ENSP00000233242|ENSG00000084674	IPSVQINFKDLK	96.18	iTRAQ8plex@N-term; iTRAQ8plex(K)@9; iTRAQ8plex(K)@12	missed K-D@9	3	772.145	2013.99	1668.3	1674.99	1600.95	1476.9	1233.1	1869.68	1782.49
1	ENSP00000233242|ENSG00000084674	IPSVQINFKDLK	28.41	iTRAQ8plex@N-term; iTRAQ8plex(K)@9; iTRAQ8plex(K)@12	missed K-D@9	3	772.145	1219.79	1049.04	943.112	914.976	893.765	719.92	984.473	1219.99
1	ENSP00000233242|ENSG00000084674	ITENDIQIALDDAK	99	iTRAQ8plex@N-term; iTRAQ8plex(K)@14		3	723.074	1077.74	925.58	1478.33	1046.72	1055.61	902.412	1197.73	1184.23
1	ENSP00000233242|ENSG00000084674	ITENDIQIALDDAK	99	iTRAQ8plex@N-term; iTRAQ8plex(K)@14		4	542.558	526.12	501.59	571.642	387.976	450.75	410.189	483.955	493.376
1	ENSP00000233242|ENSG00000084674	ITENDIQIALDDAK	99	iTRAQ8plex@N-term; iTRAQ8plex(K)@14		3	723.074	522.85	391.488	484.833	431.021	413.357	409.86	489.09	512.025
1	ENSP00000233242|ENSG00000084674	ITLPDFR	99	iTRAQ8plex@N-term		2	583.35	25.53	33.2861	25.2957	26.8216	37.8987	28.2857	33.2353	27.5961
1	ENSP00000233242|ENSG00000084674	IVQILPWEQNEQVK	99	iTRAQ8plex@N-term; iTRAQ8plex(K)@14		4	583.843	4775.2	4943.28	6231.98	4351.32	5133.38	4373.35	5135.36	5721.22
1	ENSP00000233242|ENSG00000084674	IVQILPWEQNEQVK	99	iTRAQ8plex@N-term; iTRAQ8plex(K)@14		3	778.12	13419.6	13732.3	16489.1	12165.2	13591.4	12104.8	13983.4	15488.9
1	ENSP00000233242|ENSG00000084674	IVQILPWEQNEQVK	99	iTRAQ8plex@N-term; iTRAQ8plex(K)@14		3	778.12	14815.6	14707.2	16945.6	12929.2	14532	12731.1	14818.8	16610.6
1	ENSP00000233242|ENSG00000084674	IVQILPWEQNEQVK	99	iTRAQ8plex@N-term; iTRAQ8plex(K)@14		3	778.12	13817.5	14810.2	16302.5	11894.8	13953	11785.9	13840.1	15694.7
1	ENSP00000233242|ENSG00000084674	IVQILPWEQNEQVK	99	iTRAQ8plex@N-term; iTRAQ8plex(K)@14		3	778.12	11318.5	11594.6	13187.4	9958.7	11147.7	9845.87	11372.3	12961.3
1	ENSP00000233242|ENSG00000084674	IVQILPWEQNEQVK	99	iTRAQ8plex@N-term; iTRAQ8plex(K)@14		3	778.12	9769.75	10033	11298.3	8575.04	9940	8580.22	9857.65	11147.8
1	ENSP00000233242|ENSG00000084674	IVQILPWEQNEQVK	99	iTRAQ8plex@N-term; iTRAQ8plex(K)@14		3	778.12	7299.4	7430.69	7993.16	6382.99	7177.43	6205.48	6974.5	8399.83
1	ENSP00000233242|ENSG00000084674	IVQILPWEQNEQVK	99	iTRAQ8plex@N-term; iTRAQ8plex(K)@14		3	778.12	5542.92	5859.17	5791.4	4436.11	5188.33	4616.4	5151.94	6058.26
1	ENSP00000233242|ENSG00000084674	IVQILPWEQNEQVK	99	iTRAQ8plex@N-term; iTRAQ8plex(K)@14		3	778.12	3303.17	3466.03	3831.26	2940.04	3157.62	2729.73	3281.38	3854.82
1	ENSP00000233242|ENSG00000084674	IVQILPWEQNEQVK	99	iTRAQ8plex@N-term; iTRAQ8plex(K)@14		3	778.12	1994.49	1794.94	2268.27	1696.1	1770.38	1797.27	1907.63	2224.2
1	ENSP00000233242|ENSG00000084674	IVQILPWEQNEQVK	99	iTRAQ8plex@N-term; iTRAQ8plex(K)@14		3	778.12	1443.2	1450.28	1439.47	1299.86	1426.25	1242.37	1291.95	1522.84
1	ENSP00000233242|ENSG00000084674	IVQILPWEQNEQVK	99	iTRAQ8plex@N-term; iTRAQ8plex(K)@14		4	583.843	226.05	236.256	294.336	193.844	261.848	214.472	233.135	274.509
1	ENSP00000233242|ENSG00000084674	IVQILPWEQNEQVK	99	iTRAQ8plex@N-term; iTRAQ8plex(K)@14		4	583.84	399.56	563.008	542.398	480.814	733.876	739.334	535.595	527.381
1	ENSP00000233242|ENSG00000084674	IVQILPWEQNEQVK	30.64	iTRAQ8plex@N-term; iTRAQ8plex(K)@14		4	583.844	271.5	326.301	286.924	230.875	232.717	339.452	204.388	267.445
1	ENSP00000233242|ENSG00000084674	IYSLWEHSTK	99	iTRAQ8plex@N-term; iTRAQ8plex(K)@10		4	468.766	169.84	258.741	196.27	195.253	204.048	168.808	227.83	226.19
1	ENSP00000233242|ENSG00000084674	KGNVATEISTER	99	iTRAQ8plex@N-term; iTRAQ8plex(K)@1	missed K-G@1	3	638.37	1979.35	2030.6	2816.45	1732.35	1799.97	1658.43	2042.76	2433.33
1	ENSP00000233242|ENSG00000084674	KGNVATEISTER	99	iTRAQ8plex@N-term; iTRAQ8plex(K)@1	missed K-G@1	4	479.029	6119.41	5700.48	7187.25	5350.78	5640.05	4467.35	5917.17	6021.94
1	ENSP00000233242|ENSG00000084674	KGNVATEISTER	99	iTRAQ8plex@N-term; iTRAQ8plex(K)@1	missed K-G@1	2	957.048	1490.07	1505.07	1949.89	1506.72	1302.92	1009.54	1782.74	1574.33
1	ENSP00000233242|ENSG00000084674	KGNVATEISTER	99	iTRAQ8plex@N-term; iTRAQ8plex(K)@1	missed K-G@1	2	957.048	3204.85	3159.5	3602.5	2736.52	2715.86	2191.55	3274.17	3425.68
1	ENSP00000233242|ENSG00000084674	KGNVATEISTER	99	iTRAQ8plex@N-term; iTRAQ8plex(K)@1	missed K-G@1	2	957.048	3393.09	3065.72	3433.87	2916.87	2958.1	2609.8	3269.54	3365.46
1	ENSP00000233242|ENSG00000084674	KGNVATEISTER	99	iTRAQ8plex@N-term; iTRAQ8plex(K)@1	missed K-G@1	2	957.048	3114.73	3010.12	3208.67	2617.97	2874.21	2142.89	3390.93	3287.75
1	ENSP00000233242|ENSG00000084674	KGNVATEISTER	99	iTRAQ8plex@N-term; iTRAQ8plex(K)@1	missed K-G@1	3	638.37	1292.45	1336.19	1267.3	1046.6	1294.55	996.164	1397.38	1600.02
1	ENSP00000233242|ENSG00000084674	KGNVATEISTER	99	iTRAQ8plex@N-term; iTRAQ8plex(K)@1	missed K-G@1	4	479.028	1511.35	960.734	1458.74	1031.91	1424.35	1290.19	1406.26	1460.52
1	ENSP00000233242|ENSG00000084674	KGNVATEISTER	99	iTRAQ8plex@N-term; iTRAQ8plex(K)@1	missed K-G@1	3	638.367	1143.81	1226.81	1204.67	1125.4	1088.73	796.858	1170.87	1247.9
1	ENSP00000233242|ENSG00000084674	KGNVATEISTER	99	iTRAQ8plex@N-term; iTRAQ8plex(K)@1	missed K-G@1	4	479.03	218.21	153.921	285.55	220.832	172.83	145.123	262.285	229.245
1	ENSP00000233242|ENSG00000084674	KGNVATEISTER	99	iTRAQ8plex@N-term; iTRAQ8plex(K)@1	missed K-G@1	3	638.369	237.61	266.031	320.313	210.156	209.76	176.88	301.886	273.741
1	ENSP00000233242|ENSG00000084674	KGNVATEISTER	99	iTRAQ8plex@N-term; iTRAQ8plex(K)@1	missed K-G@1	4	479.03	25.39	48.2541	27.8934	30.6279	28.5612	27.3326	33.2109	35.138
1	ENSP00000233242|ENSG00000084674	KGNVATEISTER	99	iTRAQ8plex@N-term; iTRAQ8plex(K)@1	missed K-G@1	4	479.028	304.88	326.161	829.125	331.292	338.001	278.515	321.315	1128.34
1	ENSP00000233242|ENSG00000084674	KGNVATEISTER	99	iTRAQ8plex@N-term; iTRAQ8plex(K)@1	missed K-G@1	3	638.367	256.74	292.81	227.442	186.031	215.752	123.167	203.559	302.543
1	ENSP00000233242|ENSG00000084674	KGNVATEISTER	97.84	iTRAQ8plex@N-term; iTRAQ8plex(K)@1	missed K-G@1	3	638.365	185.02	247.574	1094.56	118.561	182.254	264.102	229.391	1024.53
1	ENSP00000233242|ENSG00000084674	KGNVATEISTER	80.01	iTRAQ8plex@N-term; iTRAQ8plex(K)@1	missed K-G@1	4	479.028	664.51	784.683	650.012	498.214	638.479	515.931	506.945	661.802
1	ENSP00000233242|ENSG00000084674	KGNVATEISTER	67.65	iTRAQ8plex@N-term; iTRAQ8plex(K)@1	missed K-G@1	3	638.367	303.44	364.601	325.797	288.835	223.896	226.732	281.335	255.012
1	ENSP00000233242|ENSG00000084674	KGNVATEISTER	62.17	iTRAQ8plex@N-term; iTRAQ8plex(K)@1	missed K-G@1	3	638.37	218.11	164.466	339.235	105.944	236.396	117.237	251.088	235.097
1	ENSP00000233242|ENSG00000084674	KHVAEAICKEQHLFLPFSYK	99	iTRAQ8plex@N-term; iTRAQ8plex(K)@1; Methylthio(C)@8; iTRAQ8plex(K)@9; iTRAQ8plex(K)@20	missed K-H@1; missed K-E@9	5	731.019	3174.44	2844.35	2499.98	3191.83	2846.51	2512.86	3090.18	2830.6
1	ENSP00000233242|ENSG00000084674	KHVAEAICKEQHLFLPFSYK	99	iTRAQ8plex@N-term; iTRAQ8plex(K)@1; Methylthio(C)@8; iTRAQ8plex(K)@9; iTRAQ8plex(K)@20	missed K-H@1; missed K-E@9	6	609.35	5307.04	4609	4751.16	4810.69	4766.4	3531.06	5229.29	4690.57
1	ENSP00000233242|ENSG00000084674	KIKGVISIPR	93.2	iTRAQ8plex@N-term; iTRAQ8plex(K)@1; iTRAQ8plex(K)@3	missed K-I@1; missed K-G@3	4	506.591	3518.43	4276.32	3484.53	4473.34	7913	5273.85	5599.06	5855.78
1	ENSP00000233242|ENSG00000084674	KLTIFK	93.58	iTRAQ8plex@N-term; iTRAQ8plex(K)@1; iTRAQ8plex(K)@6	missed K-L@1	4	416.28	19914.9	17021.4	19598.1	18232.4	17079	13053.2	18849.4	18189.1
1	ENSP00000233242|ENSG00000084674	KLTIFK	80.22	iTRAQ8plex@N-term; iTRAQ8plex(K)@1; iTRAQ8plex(K)@6	missed K-L@1	4	416.282	384.17	368.155	347.767	283.364	271.304	227.627	303.399	278.771
1	ENSP00000233242|ENSG00000084674	KLTIFK	57.84	iTRAQ8plex@N-term; iTRAQ8plex(K)@1; iTRAQ8plex(K)@6	missed K-L@1	4	416.28	19267.1	16751.8	18996.6	17901.2	16971.3	12964.2	18993	17836.4
1	ENSP00000233242|ENSG00000084674	KLTIFK	57.84	iTRAQ8plex@N-term; iTRAQ8plex(K)@1; iTRAQ8plex(K)@6	missed K-L@1	4	416.28	532.36	525.266	514.516	497.293	411.453	341.405	516.824	484.714
1	ENSP00000233242|ENSG00000084674	KLTISEQNIQR	99	iTRAQ8plex@N-term; iTRAQ8plex(K)@1	missed K-L@1	4	485.295	2297.18	2582.29	2095.99	1730.3	1929.2	1588.73	2404.91	2189.48
1	ENSP00000233242|ENSG00000084674	KLTISEQNIQR	99	iTRAQ8plex@N-term; iTRAQ8plex(K)@1	missed K-L@1	3	646.722	4014.13	3663.73	4125.46	3849.08	3225.86	3090.3	4309.65	4662.62
1	ENSP00000233242|ENSG00000084674	KLTISEQNIQR	48.41	iTRAQ8plex@N-term; iTRAQ8plex(K)@1	missed K-L@1	3	646.722	16.12	3.82254	35.6288	39.6942	4.15239		19.6119	3.3004
1	ENSP00000233242|ENSG00000084674	KMEPK	46.77	iTRAQ8plex@N-term; iTRAQ8plex(K)@1; iTRAQ8plex(K)@5	missed K-M@1	3	515.654	3373.58	2507.65	3415.71	3055.85	2647.87	2268.61	3113.17	3167.28
1	ENSP00000233242|ENSG00000084674	KMEPK	45.91	iTRAQ8plex@N-term; iTRAQ8plex(K)@1; iTRAQ8plex(K)@5	missed K-M@1	3	515.654	1452.97	1099.3	1335.86	1497.98	1049.47	856.336	1572.94	1583.71
1	ENSP00000233242|ENSG00000084674	KMEPK	44.25	iTRAQ8plex@N-term; iTRAQ8plex(K)@1; iTRAQ8plex(K)@5	missed K-M@1	2	772.977	752.07	634.713	702.37	727.069	604.571	468.784	682.489	768.349
1	ENSP00000233242|ENSG00000084674	KMEPK	43.44	iTRAQ8plex@N-term; iTRAQ8plex(K)@1; iTRAQ8plex(K)@5	missed K-M@1	2	772.977	891.19	725.852	793.254	817.144	725.088	620.92	813.722	1039.97
1	ENSP00000233242|ENSG00000084674	KMEPK	42.66	iTRAQ8plex@N-term; iTRAQ8plex(K)@1; iTRAQ8plex(K)@5	missed K-M@1	2	772.977	815.32	549.844	711.548	731.275	609.52	506.153	730.628	906.429
1	ENSP00000233242|ENSG00000084674	KMEPK	41.15	iTRAQ8plex@N-term; iTRAQ8plex(K)@1; iTRAQ8plex(K)@5	missed K-M@1	2	772.977	968.84	826.698	873.598	831.992	895.874	599.847	945.798	1108.7
1	ENSP00000233242|ENSG00000084674	KMEPK	40.43	iTRAQ8plex@N-term; iTRAQ8plex(K)@1; iTRAQ8plex(K)@5	missed K-M@1	2	772.977	717.95	598.098	645.151	695.11	699.259	471.314	649.619	1041.54
1	ENSP00000233242|ENSG00000084674	KMEPK	36.24	iTRAQ8plex@N-term; iTRAQ8plex(K)@1; iTRAQ8plex(K)@5	missed K-M@1	3	515.655	3100.74	2895.09	3429.72	3209.24	2957.61	2444.24	3077.69	3731.73
1	ENSP00000233242|ENSG00000084674	KMEPK	35.04	iTRAQ8plex@N-term; iTRAQ8plex(K)@1; iTRAQ8plex(K)@5	missed K-M@1	3	515.655	1166.8	959.177	849.676	816.578	771.678	755.9	958.738	1247.62
1	ENSP00000233242|ENSG00000084674	KMGLAFESTK	98.34	iTRAQ8plex@N-term; iTRAQ8plex(K)@1; iTRAQ8plex(K)@10	missed K-M@1	4	506.804	3906.38	3557.76	3769.56	2876.81	2943.64	2838.65	3699.63	4142.02
1	ENSP00000233242|ENSG00000084674	KSISAALEHK	99	iTRAQ8plex@N-term; iTRAQ8plex(K)@1; iTRAQ8plex(K)@10	missed K-S@1	2	998.617	1562.17	1394.6	1686.64	1353.77	1498.04	967.231	1856.48	2129.87
1	ENSP00000233242|ENSG00000084674	KSISAALEHK	99	iTRAQ8plex@N-term; iTRAQ8plex(K)@1; iTRAQ8plex(K)@10	missed K-S@1	3	666.079	5296.87	4660.24	5201.01	5420.02	4570.48	3385.41	6034.08	7026.3
1	ENSP00000233242|ENSG00000084674	KSISAALEHK	99	iTRAQ8plex@N-term; iTRAQ8plex(K)@1; iTRAQ8plex(K)@10	missed K-S@1	3	666.079	3138.77	2743.81	2963.25	2996.63	2700.08	1952.05	2997.28	4350.54
1	ENSP00000233242|ENSG00000084674	KSISAALEHK	99	iTRAQ8plex@N-term; iTRAQ8plex(K)@1; iTRAQ8plex(K)@10	missed K-S@1	4	499.812	13858	12911.7	12897.2	14075.2	11053.9	8573.43	13889.1	18059.3
1	ENSP00000233242|ENSG00000084674	KSISAALEHK	99	iTRAQ8plex@N-term; iTRAQ8plex(K)@1; iTRAQ8plex(K)@10	missed K-S@1	3	666.079	1887.87	1568.83	1726.8	1800.47	1338.92	1502.91	1689.63	2123.71
1	ENSP00000233242|ENSG00000084674	KSISAALEHK	99	iTRAQ8plex@N-term; iTRAQ8plex(K)@1; iTRAQ8plex(K)@10	missed K-S@1	3	666.079	1651.15	1322.34	1530.55	1583.69	1172.7	985.774	1379.34	2085.01
1	ENSP00000233242|ENSG00000084674	KSISAALEHK	99	iTRAQ8plex@N-term; iTRAQ8plex(K)@1; iTRAQ8plex(K)@10	missed K-S@1	4	499.812	672.69	716.843	600.182	613.824	556.604	486.422	647.326	921.805
1	ENSP00000233242|ENSG00000084674	KSISAALEHK	99	iTRAQ8plex@N-term; iTRAQ8plex(K)@1; iTRAQ8plex(K)@10	missed K-S@1	5	400.051	13481.3	12894.4	13509.3	14315.7	11197.8	8509.59	13708.6	16876.5
1	ENSP00000233242|ENSG00000084674	KSISAALEHK	99	iTRAQ8plex@N-term; iTRAQ8plex(K)@1; iTRAQ8plex(K)@10	missed K-S@1	5	400.051	12545.9	11040.2	11873.5	12457.7	10690.7	7939.52	13034.8	16105.4
1	ENSP00000233242|ENSG00000084674	KSISAALEHK	90.25	iTRAQ8plex@N-term; iTRAQ8plex(K)@1; iTRAQ8plex(K)@10	missed K-S@1	5	400.051	1981.17	1723.53	1762.33	1937.08	1592.51	1008.49	1735.47	2113.27
1	ENSP00000233242|ENSG00000084674	KYTYNYEAESSSGVPGTADSR	99	iTRAQ8plex@N-term; iTRAQ8plex(K)@1	missed K-Y@1	4	723.362	15549	10239.6	17862.2	20776.5	10884	10433.6	14803.2	20093.4
1	ENSP00000233242|ENSG00000084674	KYTYNYEAESSSGVPGTADSR	99	iTRAQ8plex@N-term; iTRAQ8plex(K)@1	missed K-Y@1	3	964.149	6731.81	4131.1	7868.22	9523.21	4726.95	4207.61	7678.72	8533.07
1	ENSP00000233242|ENSG00000084674	KYTYNYEAESSSGVPGTADSR	99	iTRAQ8plex@N-term; iTRAQ8plex(K)@1	missed K-Y@1	3	964.149	6594.82	4270.6	7476.06	8858.72	4451.44	4513.91	7117.28	8446.68
1	ENSP00000233242|ENSG00000084674	KYTYNYEAESSSGVPGTADSR	99	iTRAQ8plex@N-term; iTRAQ8plex(K)@1	missed K-Y@1	3	964.149	5754.93	3471.84	6290.55	7457.13	3948.63	3711.15	5777.37	7063.84
1	ENSP00000233242|ENSG00000084674	KYTYNYEAESSSGVPGTADSR	99	iTRAQ8plex@N-term; iTRAQ8plex(K)@1	missed K-Y@1	3	964.149	4920.15	3044.96	5200.35	6597.82	3236.09	3261.22	4966.32	6313.51
1	ENSP00000233242|ENSG00000084674	KYTYNYEAESSSGVPGTADSR	99	iTRAQ8plex@N-term; iTRAQ8plex(K)@1	missed K-Y@1	3	964.149	3800.89	2526.44	4292.81	5281.24	2573.66	2431.04	3884.32	5193.41
1	ENSP00000233242|ENSG00000084674	KYTYNYEAESSSGVPGTADSR	99	iTRAQ8plex@N-term; iTRAQ8plex(K)@1	missed K-Y@1	3	964.149	2911.36	1852.71	2992.59	3479.11	1958.63	1703.45	2968.41	3645.9
1	ENSP00000233242|ENSG00000084674	KYTYNYEAESSSGVPGTADSR	99	iTRAQ8plex@N-term; iTRAQ8plex(K)@1	missed K-Y@1	3	964.149	1736.78	1148.54	1999.3	2419.71	1204.25	1047.22	1722.36	2213.24
1	ENSP00000233242|ENSG00000084674	KYTYNYEAESSSGVPGTADSR	99	iTRAQ8plex@N-term; iTRAQ8plex(K)@1	missed K-Y@1	3	964.149	1158.78	895.257	1274.29	1760.08	900.327	846.864	1192.24	1699.85
1	ENSP00000233242|ENSG00000084674	KYTYNYEAESSSGVPGTADSR	99	iTRAQ8plex@N-term; iTRAQ8plex(K)@1	missed K-Y@1	3	964.149	756.49	622.085	925.667	986.963	553.29	518.014	837.054	996.156
1	ENSP00000233242|ENSG00000084674	KYTYNYEAESSSGVPGTADSR	99	iTRAQ8plex@N-term; iTRAQ8plex(K)@1	missed K-Y@1	4	723.362	1459.47	1552.39	1589.12	1807.11	984.623	1109.74	1586.38	1731.18
1	ENSP00000233242|ENSG00000084674	KYTYNYEAESSSGVPGTADSR	99	iTRAQ8plex@N-term; iTRAQ8plex(K)@1	missed K-Y@1	4	723.362	902.82	1091.12	1090.1	1390.61	558.766	638.263	928.723	972.205
1	ENSP00000233242|ENSG00000084674	KYTYNYEAESSSGVPGTADSR	99	iTRAQ8plex@N-term; iTRAQ8plex(K)@1	missed K-Y@1	4	723.365	552.82	410.955	305.165	385.002	307.826	343.711	430.839	425.758
1	ENSP00000233242|ENSG00000084674	KYTYNYEAESSSGVPGTADSR	99	iTRAQ8plex@N-term; iTRAQ8plex(K)@1	missed K-Y@1	3	964.153	903.41	914.499	901.884	811.795	942.507	603.235	1033.62	1045.35
1	ENSP00000233242|ENSG00000084674	KYTYNYEAESSSGVPGTADSR	99	iTRAQ8plex@N-term; iTRAQ8plex(K)@1	missed K-Y@1	3	964.155	454.32	465.608	271.28	247.554	417.165	318.508	477.137	420.449
1	ENSP00000233242|ENSG00000084674	KYTYNYEAESSSGVPGTADSR	99	iTRAQ8plex@N-term; iTRAQ8plex(K)@1	missed K-Y@1	4	723.363	860.93	1194.02	707.161	606.255	984.72	622.296	1052.65	830.911
1	ENSP00000233242|ENSG00000084674	KYTYNYEAESSSGVPGTADSR	99	iTRAQ8plex@N-term; iTRAQ8plex(K)@1	missed K-Y@1	4	723.363	505.09	790.717	573.49	411.246	592.308	393.47	558.451	558.125
1	ENSP00000233242|ENSG00000084674	KYTYNYEAESSSGVPGTADSR	81.25	iTRAQ8plex@N-term; iTRAQ8plex(K)@1	missed K-Y@1	5	578.894	1399.28	1426.26	1736.24	1108.43	1292.42	1128.17	1383.6	1454.63
1	ENSP00000233242|ENSG00000084674	LAIPEGK	78.86	iTRAQ8plex@N-term; iTRAQ8plex(K)@7		3	445.953	1559.54	1445.88	1303.51	1251.2	1167.7	864.595	1431.67	1576.68
1	ENSP00000233242|ENSG00000084674	LALWGEHTGQLYSK	99	iTRAQ8plex@N-term; iTRAQ8plex(K)@14		3	737.75	2405.1	2100.35	2708.95	2699.97	2269.84	1962.19	2429.8	2898.76
1	ENSP00000233242|ENSG00000084674	LALWGEHTGQLYSK	97.72	iTRAQ8plex@N-term; iTRAQ8plex(K)@14		5	443.052	87.41	93.8991	101.102	80.0099	94.3217	79.9623	86.7045	87.0496
1	ENSP00000233242|ENSG00000084674	LAPGELTIIL	99	iTRAQ8plex@N-term		2	672.426	680.17	607.901	651.905	546.542	486.11	426.25	531.887	754.174
1	ENSP00000233242|ENSG00000084674	LAPGELTIIL	99	iTRAQ8plex@N-term		2	672.427	430.99	427.662	423.678	256.12	428.019	324.873	383.395	330.384
1	ENSP00000233242|ENSG00000084674	LDFSSQADLR	99	iTRAQ8plex@N-term		2	728.39	986.19	927.738	1075.73	766.209	960.096	961.36	917.392	1075.52
1	ENSP00000233242|ENSG00000084674	LDFSSQADLR	99	iTRAQ8plex@N-term		2	728.39	1348.19	1477.85	1480.14	1140.66	1335.98	1385.76	1374.38	1422
1	ENSP00000233242|ENSG00000084674	LDFSSQADLR	99	iTRAQ8plex@N-term		2	728.39	2125.42	1841.17	2325.28	1618.9	1981.45	1740.16	1836.08	2145.6
1	ENSP00000233242|ENSG00000084674	LDFSSQADLR	99	iTRAQ8plex@N-term		2	728.39	2594.83	2419.78	2786.67	2000.35	2427.95	2401.46	2277.39	2774.1
1	ENSP00000233242|ENSG00000084674	LDFSSQADLR	99	iTRAQ8plex@N-term		2	728.39	2337.99	2365.9	2686.27	1985.2	2322.12	2111.95	2264.04	2509.03
1	ENSP00000233242|ENSG00000084674	LDFSSQADLR	99	iTRAQ8plex@N-term		2	728.39	1736.54	1744.47	2052.06	1844.71	1757.08	1657.37	1997.74	2057.39
1	ENSP00000233242|ENSG00000084674	LDFSSQADLR	99	iTRAQ8plex@N-term		2	728.39	1262.29	1451.73	1513.89	1154.91	1444.57	1173.09	1217.27	1588.92
1	ENSP00000233242|ENSG00000084674	LDFSSQADLR	99	iTRAQ8plex@N-term		2	728.39	893.69	917.505	967.415	734.471	885.665	809.613	773.669	939.38
1	ENSP00000233242|ENSG00000084674	LDFSSQADLR	99	iTRAQ8plex@N-term		3	485.93	1042.92	963.676	1196.36	987.362	932.417	1012.62	981.228	909.001
1	ENSP00000233242|ENSG00000084674	LDFSSQADLR	99	iTRAQ8plex@N-term		3	485.93	410.83	395.482	439.668	411.646	362.797	351.841	389.14	370.943
1	ENSP00000233242|ENSG00000084674	LDFSSQADLR	99	iTRAQ8plex@N-term		3	485.929	227.64	296	242.278	104.49	210.072	192.081	215.84	175.71
1	ENSP00000233242|ENSG00000084674	LDFSSQADLR	99	iTRAQ8plex@N-term		2	728.39	659.76	717.058	643.269	700.37	680.229	675.609	768.705	933.972
1	ENSP00000233242|ENSG00000084674	LEDTPK	89.15	iTRAQ8plex@N-term; iTRAQ8plex(K)@6		2	655.89	1848.46	2551.31	2019.62	2170.65	2277	1879.61	1818.36	2710.67
1	ENSP00000233242|ENSG00000084674	LEDTPK	89.15	iTRAQ8plex@N-term; iTRAQ8plex(K)@6		2	655.89	1676.17	1980.92	1522.09	1748.24	1884.76	1254.72	2211.04	2133.99
1	ENSP00000233242|ENSG00000084674	LEDTPK	89.15	iTRAQ8plex@N-term; iTRAQ8plex(K)@6		2	655.891	700.54	960.487	665.194	693.267	730.004	580.315	665.999	968.209
1	ENSP00000233242|ENSG00000084674	LEDTPK	87.93	iTRAQ8plex@N-term; iTRAQ8plex(K)@6		2	655.89	1905.04	2488.88	1723.24	2263.13	2254.45	1611.44	2080.51	2649.31
1	ENSP00000233242|ENSG00000084674	LEDTPK	87.93	iTRAQ8plex@N-term; iTRAQ8plex(K)@6		2	655.89	1683.18	2379.24	1799.54	1752.73	2221.75	1328.29	2569.69	2466.35
1	ENSP00000233242|ENSG00000084674	LEDTPK	87.93	iTRAQ8plex@N-term; iTRAQ8plex(K)@6		2	655.89	1230.68	1835.35	1323.68	1484.19	1529.43	1093.72	1377.84	1936.5
1	ENSP00000233242|ENSG00000084674	LEDTPK	87.93	iTRAQ8plex@N-term; iTRAQ8plex(K)@6		2	655.89	949.76	1365.53	973.061	1104.38	1409.34	847.464	1069.68	1399.16
1	ENSP00000233242|ENSG00000084674	LEDTPK	87.93	iTRAQ8plex@N-term; iTRAQ8plex(K)@6		2	655.891	797.1	1340.55	981.974	927.338	1508.83	699.235	961.458	1207.69
1	ENSP00000233242|ENSG00000084674	LEDTPK	87.93	iTRAQ8plex@N-term; iTRAQ8plex(K)@6		2	655.891	728.28	988.018	741.497	761.981	958.02	595.705	809.161	1263.09
1	ENSP00000233242|ENSG00000084674	LEDTPK	87.93	iTRAQ8plex@N-term; iTRAQ8plex(K)@6		2	655.89	440.92	515.57	495.709	569.923	549.084	320.626	468.112	878.939
1	ENSP00000233242|ENSG00000084674	LEDTPK	28.94	iTRAQ8plex@N-term; iTRAQ8plex(K)@6		2	655.89	404.77	696.056	505.95	487.45	562.477	451.994	479.772	621.76
1	ENSP00000233242|ENSG00000084674	LELELRPTGEIEQYSVSATYELQR	99	iTRAQ8plex@N-term		4	782.918	3180.15	2467.21	5279.76	2455.74	1697.19	2697.47	2893.17	2527.73
1	ENSP00000233242|ENSG00000084674	LEPLK	48.68	iTRAQ8plex@N-term; iTRAQ8plex(K)@5		2	604.396	1905.5	1869.49	2057.12	2022.46	1993.28	1677.21	2102.11	2257.41
1	ENSP00000233242|ENSG00000084674	LEPLK	43.53	iTRAQ8plex@N-term; iTRAQ8plex(K)@5		3	403.266	11612.5	9994.83	10630.9	11402.7	12050	9023.34	11288.2	13145.7
1	ENSP00000233242|ENSG00000084674	LEPLK	38.93	iTRAQ8plex@N-term; iTRAQ8plex(K)@5		2	604.396	1073.17	953.851	1099.45	1089.39	1001.78	1018.41	1077.89	1141.03
1	ENSP00000233242|ENSG00000084674	LEPLKLHVAGNLK	99	iTRAQ8plex@N-term; iTRAQ8plex(K)@5; iTRAQ8plex(K)@13	missed K-L@5	5	469.702	1913.36	1834.82	1779.9	1923.81	1964.2	1278.64	1991.16	2103.31
1	ENSP00000233242|ENSG00000084674	LEPLKLHVAGNLK	99	iTRAQ8plex@N-term; iTRAQ8plex(K)@5; iTRAQ8plex(K)@13	missed K-L@5	5	469.702	6259.54	5455.71	5181.49	6200.8	6140.78	4429.54	6909.05	7395.18
1	ENSP00000233242|ENSG00000084674	LEPLKLHVAGNLK	99	iTRAQ8plex@N-term; iTRAQ8plex(K)@5; iTRAQ8plex(K)@13	missed K-L@5	4	586.876	4880.35	4868.64	4230.22	4761.31	5090.03	3341.51	5329.76	6209.79
1	ENSP00000233242|ENSG00000084674	LFLEETK	99	iTRAQ8plex@N-term; iTRAQ8plex(K)@7		2	744.449	638.93	756.658	774.655	501.177	616.351	559.819	696.38	742.722
1	ENSP00000233242|ENSG00000084674	LFLEETK	99	iTRAQ8plex@N-term; iTRAQ8plex(K)@7		2	744.449	591.9	719.41	805.308	557.695	624.537	558.218	653.583	933.502
1	ENSP00000233242|ENSG00000084674	LFLEETK	98.7	iTRAQ8plex@N-term; iTRAQ8plex(K)@7		2	744.449	483.98	631.695	523.764	447.234	565.5	468.431	585.588	808.392
1	ENSP00000233242|ENSG00000084674	LFLEETK	98.7	iTRAQ8plex@N-term; iTRAQ8plex(K)@7		3	496.636	747.34	336.115	576.895	284.806	357.461	342.475	683.281	631.708
1	ENSP00000233242|ENSG00000084674	LFLEETK	92.81	iTRAQ8plex@N-term; iTRAQ8plex(K)@7		3	496.636	463.31	311.408	452.033	196.429	347.005	254.5	512.824	353.467
1	ENSP00000233242|ENSG00000084674	LIVAMSSWLQK	99	iTRAQ8plex@N-term; iTRAQ8plex(K)@11		3	628.712	81.01	87.564	96.9805	67.9918	74.4096	48.241	58.6283	86.6056
1	ENSP00000233242|ENSG00000084674	LLDHRVPQTDMTFR	99	iTRAQ8plex@N-term	missed R-V@5	3	678.368	4988.75	5134.8	3493.16	3171.19	3315.28	1654.55	4576.9	3877
1	ENSP00000233242|ENSG00000084674	LLDHRVPQTDMTFR	99	iTRAQ8plex@N-term	missed R-V@5	2	1017.05	534.05	574.529	343.034	405.221	315.765	203.93	400.726	501.455
1	ENSP00000233242|ENSG00000084674	LLDHRVPQTDMTFR	99	iTRAQ8plex@N-term	missed R-V@5	2	1017.05	676.26	566.745	585.589	420.302	430.332	245.617	613.518	622.191
1	ENSP00000233242|ENSG00000084674	LLDHRVPQTDMTFR	99	iTRAQ8plex@N-term	missed R-V@5	2	1017.05	707.92	748.497	548.552	453.016	394.725	336.675	715.626	716.564
1	ENSP00000233242|ENSG00000084674	LLDHRVPQTDMTFR	99	iTRAQ8plex@N-term	missed R-V@5	2	1017.05	561.14	556.404	394.249	309.331	412.249	214.755	592.552	511.442
1	ENSP00000233242|ENSG00000084674	LLDHRVPQTDMTFR	99	iTRAQ8plex@N-term	missed R-V@5	4	509.028	670.7	928.071	734.569	571.244	715.955	690.21	672.89	708.346
1	ENSP00000233242|ENSG00000084674	LLLQMDSSATAYGSTVSKR	99	iTRAQ8plex@N-term; iTRAQ8plex(K)@18	missed K-R@18	4	659.866	1757.76	1206.87	1264.31	947.823	1130.51	1045.28	1193.13	1232
1	ENSP00000233242|ENSG00000084674	LLLQMDSSATAYGSTVSKR	99	iTRAQ8plex@N-term; iTRAQ8plex(K)@18	missed K-R@18	5	528.097	449.9	591.527	470.54	376.59	582.691	535.592	528.094	537.958
1	ENSP00000233242|ENSG00000084674	LLSGGNTLHLVSTTK	99	iTRAQ8plex@N-term; iTRAQ8plex(K)@15		4	538.074	270.98	382.103	391.524	367.668	390.669	388.222	355.624	384.622
1	ENSP00000233242|ENSG00000084674	LLSGGNTLHLVSTTK	99	iTRAQ8plex@N-term; iTRAQ8plex(K)@15		3	717.096	682.65	1373.78	1295.31	1075.89	1409.14	1166.83	1173.35	1517.77
1	ENSP00000233242|ENSG00000084674	LLSGGNTLHLVSTTK	99	iTRAQ8plex@N-term; iTRAQ8plex(K)@15		4	538.075	1541.1	2373.89	2746.51	1972.7	2693.14	2013.2	1905.76	2698.63
1	ENSP00000233242|ENSG00000084674	LLSGGNTLHLVSTTK	99	iTRAQ8plex@N-term; iTRAQ8plex(K)@15		4	538.075	624.25	714.846	911.316	855.618	800.767	671.432	725.445	975.068
1	ENSP00000233242|ENSG00000084674	LLSGGNTLHLVSTTK	99	iTRAQ8plex@N-term; iTRAQ8plex(K)@15		3	717.097	1474.79	2097.49	2560.78	2296.55	2551.03	2346.19	2500.09	2893.86
1	ENSP00000233242|ENSG00000084674	LLSGGNTLHLVSTTK	99	iTRAQ8plex@N-term; iTRAQ8plex(K)@15		3	717.097	2676.49	3695.06	4679.75	3766.75	4144.27	3609.63	3592.11	5066.35
1	ENSP00000233242|ENSG00000084674	LLSGGNTLHLVSTTK	99	iTRAQ8plex@N-term; iTRAQ8plex(K)@15		3	717.097	3063.39	4229.67	5312.58	4157.43	4769.22	3978.28	4469.91	5876.18
1	ENSP00000233242|ENSG00000084674	LLSGGNTLHLVSTTK	99	iTRAQ8plex@N-term; iTRAQ8plex(K)@15		3	717.097	2957.6	4143.49	5062.69	4100.88	4724.75	3711.11	3997.03	5434.33
1	ENSP00000233242|ENSG00000084674	LLSGGNTLHLVSTTK	99	iTRAQ8plex@N-term; iTRAQ8plex(K)@15		3	717.097	1940.64	2824.1	3270.83	2764.49	3199.62	2353.43	2663.98	3745.11
1	ENSP00000233242|ENSG00000084674	LLSGGNTLHLVSTTK	99	iTRAQ8plex@N-term; iTRAQ8plex(K)@15		3	717.097	1094.38	1558.75	1751.83	1447.47	1771.73	1877.22	1751.02	2112.49
1	ENSP00000233242|ENSG00000084674	LLSGGNTLHLVSTTK	99	iTRAQ8plex@N-term; iTRAQ8plex(K)@15		3	717.097	513.98	761.93	961.792	772.578	927.953	779.774	935.443	1108.42
1	ENSP00000233242|ENSG00000084674	LLSGGNTLHLVSTTK	99	iTRAQ8plex@N-term; iTRAQ8plex(K)@15		4	538.075	616.31	643.539	807.617	487.494	682.37	495.117	514.19	611.103
1	ENSP00000233242|ENSG00000084674	LLSGGNTLHLVSTTK	99	iTRAQ8plex@N-term; iTRAQ8plex(K)@15		4	538.074	953.73	1629.75	1333.68	814.259	1380.97	833.121	1119.6	1162.67
1	ENSP00000233242|ENSG00000084674	LLSGGNTLHLVSTTK	99	iTRAQ8plex@N-term; iTRAQ8plex(K)@15		4	538.075	423.21	567.281	644.851	371.33	474.589	332.945	432.584	630.323
1	ENSP00000233242|ENSG00000084674	LLSGGNTLHLVSTTK	77.23	iTRAQ8plex@N-term; iTRAQ8plex(K)@15		4	538.071	55.5	166.946	97.2576	85.6583	131.994	58.2539	91.0587	91.3971
1	ENSP00000233242|ENSG00000084674	LPEIAIPEFIIPTLNLNDFQVPDLHIPEFQLPHISHTIEVPTFGK	97.38	iTRAQ8plex@N-term; iTRAQ8plex(K)@45		7	820.601	47.09	30.0649	43.8837	264.11	230.856	207.554	152.797	172.979
1	ENSP00000233242|ENSG00000084674	LPQQANDYLNSFNWER	99	iTRAQ8plex@N-term		3	767.052	1415.9	1262.33	1664.59	1337.31	1179.16	1145.1	1867.54	1552.84
1	ENSP00000233242|ENSG00000084674	LPYTIITTPPLK	99	iTRAQ8plex@N-term; iTRAQ8plex(K)@12		4	492.062	1614.67	1079.82	1688.07	1516.48	1282.9	1329.74	1279.6	1775.98
1	ENSP00000233242|ENSG00000084674	LPYTIITTPPLK	99	iTRAQ8plex@N-term; iTRAQ8plex(K)@12		4	492.062	963.85	670.941	1011.68	882.184	754.348	828.532	675.012	985.314
1	ENSP00000233242|ENSG00000084674	LPYTIITTPPLK	61.32	iTRAQ8plex@N-term; iTRAQ8plex(K)@12		4	492.061	208.68	136.613	264.203	149.455	169.882	125.791	142.711	184.981
1	ENSP00000233242|ENSG00000084674	LPYTIITTPPLKDFSLWEK	99	iTRAQ8plex@N-term; iTRAQ8plex(K)@12; iTRAQ8plex(K)@19	missed K-D@12	4	794.473	1501.41	987.095	1265.15	1148	1022.22	968.302	1145.69	1367.74
1	ENSP00000233242|ENSG00000084674	LPYTIITTPPLKDFSLWEK	99	iTRAQ8plex@N-term; iTRAQ8plex(K)@12; iTRAQ8plex(K)@19	missed K-D@12	5	635.779	4942.31	3778.07	4064.35	3482.98	3365.81	3116.18	3899.42	4046.29
1	ENSP00000233242|ENSG00000084674	LPYTIITTPPLKDFSLWEK	99	iTRAQ8plex@N-term; iTRAQ8plex(K)@12; iTRAQ8plex(K)@19	missed K-D@12	5	635.777	1570.89	1497.81	1195.7	860.068	1192.95	1045.39	1177.74	1177.72
1	ENSP00000233242|ENSG00000084674	LPYTIITTPPLKDFSLWEK	99	iTRAQ8plex@N-term; iTRAQ8plex(K)@12; iTRAQ8plex(K)@19	missed K-D@12	4	794.47	875.55	671.241	816.379	756.554	584.186	530.98	730.128	900.372
1	ENSP00000233242|ENSG00000084674	LPYTIITTPPLKDFSLWEK	99	iTRAQ8plex@N-term; iTRAQ8plex(K)@12; iTRAQ8plex(K)@19	missed K-D@12	5	635.778	244.99	169.212	218.599	225.093	150.971	143.84	188.996	256.39
1	ENSP00000233242|ENSG00000084674	LPYTIITTPPLKDFSLWEK	99	iTRAQ8plex@N-term; iTRAQ8plex(K)@12; iTRAQ8plex(K)@19	missed K-D@12	5	635.779	112.33	77.868	111.331	102.681	81.9183	53.771	88.4364	110.915
1	ENSP00000233242|ENSG00000084674	LPYTIITTPPLKDFSLWEK	99	iTRAQ8plex@N-term; iTRAQ8plex(K)@12; iTRAQ8plex(K)@19	missed K-D@12	4	794.47	22215.5	14102	19729	19704.5	13278.6	12406	17835.2	21765.8
1	ENSP00000233242|ENSG00000084674	LPYTIITTPPLKDFSLWEK	99	iTRAQ8plex@N-term; iTRAQ8plex(K)@12; iTRAQ8plex(K)@19	missed K-D@12	4	794.47	27342.3	17494.9	23602.9	25000	17112.9	15239.8	22169.9	27903.6
1	ENSP00000233242|ENSG00000084674	LPYTIITTPPLKDFSLWEK	99	iTRAQ8plex@N-term; iTRAQ8plex(K)@12; iTRAQ8plex(K)@19	missed K-D@12	4	794.47	16647.9	11206.9	14207.1	15063.9	9968.53	9225.16	13236	16873
1	ENSP00000233242|ENSG00000084674	LPYTIITTPPLKDFSLWEK	99	iTRAQ8plex@N-term; iTRAQ8plex(K)@12; iTRAQ8plex(K)@19	missed K-D@12	4	794.47	6001.1	4201.16	5698.08	5617.33	3850.39	3516.04	5055.49	6468.46
1	ENSP00000233242|ENSG00000084674	LPYTIITTPPLKDFSLWEK	99	iTRAQ8plex@N-term; iTRAQ8plex(K)@12; iTRAQ8plex(K)@19	missed K-D@12	4	794.47	26481.1	16564.4	23492.7	23458.8	15830.9	14608.3	21545.6	25695.1
1	ENSP00000233242|ENSG00000084674	LPYTIITTPPLKDFSLWEK	99	iTRAQ8plex@N-term; iTRAQ8plex(K)@12; iTRAQ8plex(K)@19	missed K-D@12	4	794.47	29329	18183	26002.2	25989.4	17303.4	15788.4	23901.8	28850.9
1	ENSP00000233242|ENSG00000084674	LPYTIITTPPLKDFSLWEK	99	iTRAQ8plex@N-term; iTRAQ8plex(K)@12; iTRAQ8plex(K)@19	missed K-D@12	4	794.47	29363.7	18731.1	25627.4	25837.2	17268	16023.1	23900.7	28602.4
1	ENSP00000233242|ENSG00000084674	LPYTIITTPPLKDFSLWEK	99	iTRAQ8plex@N-term; iTRAQ8plex(K)@12; iTRAQ8plex(K)@19	missed K-D@12	4	794.47	29059.3	18347.4	25281.4	25840.2	16919.1	15944.4	23808.5	28320.6
1	ENSP00000233242|ENSG00000084674	LPYTIITTPPLKDFSLWEK	99	iTRAQ8plex@N-term; iTRAQ8plex(K)@12; iTRAQ8plex(K)@19	missed K-D@12	4	794.47	26600.2	17060.9	23172.1	23384.9	15613.1	14072.2	21716.4	25942.5
1	ENSP00000233242|ENSG00000084674	LPYTIITTPPLKDFSLWEK	99	iTRAQ8plex@N-term; iTRAQ8plex(K)@12; iTRAQ8plex(K)@19	missed K-D@12	4	794.47	23889.1	15902.9	20275.1	21901.3	14628.6	13230.6	19207.9	24278.8
1	ENSP00000233242|ENSG00000084674	LPYTIITTPPLKDFSLWEK	99	iTRAQ8plex@N-term; iTRAQ8plex(K)@12; iTRAQ8plex(K)@19	missed K-D@12	4	794.47	22208.1	13859	19171.7	18997.5	12933.5	12345.9	17002.4	21342.2
1	ENSP00000233242|ENSG00000084674	LPYTIITTPPLKDFSLWEK	99	iTRAQ8plex@N-term; iTRAQ8plex(K)@12; iTRAQ8plex(K)@19	missed K-D@12	4	794.47	20059.1	12573.5	17111.8	17495.6	11853.5	10626.9	16072	19598
1	ENSP00000233242|ENSG00000084674	LPYTIITTPPLKDFSLWEK	99	iTRAQ8plex@N-term; iTRAQ8plex(K)@12; iTRAQ8plex(K)@19	missed K-D@12	4	794.47	9449.94	6607.21	8303.65	8594.89	6164.95	5742.85	8321.61	8564.32
1	ENSP00000233242|ENSG00000084674	LPYTIITTPPLKDFSLWEK	99	iTRAQ8plex@N-term; iTRAQ8plex(K)@12; iTRAQ8plex(K)@19	missed K-D@12	4	794.47	10575.5	7144.96	9144.68	9429.64	6513.85	5911.16	8875.11	10213.4
1	ENSP00000233242|ENSG00000084674	LPYTIITTPPLKDFSLWEK	99	iTRAQ8plex@N-term; iTRAQ8plex(K)@12; iTRAQ8plex(K)@19	missed K-D@12	4	794.47	4121.95	2849.39	4056.92	3812.28	2695.26	2601.93	3478.79	4347.05
1	ENSP00000233242|ENSG00000084674	LPYTIITTPPLKDFSLWEK	99	iTRAQ8plex@N-term; iTRAQ8plex(K)@12; iTRAQ8plex(K)@19	missed K-D@12	4	794.47	8921.88	5968.85	8506	8023.99	5537.26	5595.26	7571.61	8884.14
1	ENSP00000233242|ENSG00000084674	LPYTIITTPPLKDFSLWEK	99	iTRAQ8plex@N-term; iTRAQ8plex(K)@12; iTRAQ8plex(K)@19	missed K-D@12	4	794.47	3124.12	2013.8	3226.79	2799.48	1972.79	1945.89	2706.14	3341.67
1	ENSP00000233242|ENSG00000084674	LPYTIITTPPLKDFSLWEK	99	iTRAQ8plex@N-term; iTRAQ8plex(K)@12; iTRAQ8plex(K)@19	missed K-D@12	5	635.778	22792.9	13847.1	19910.5	19795	13217.3	12188.7	18307.3	21099.2
1	ENSP00000233242|ENSG00000084674	LPYTIITTPPLKDFSLWEK	99	iTRAQ8plex@N-term; iTRAQ8plex(K)@12; iTRAQ8plex(K)@19	missed K-D@12	5	635.776	414.72	211.098	343.311	290.044	238.053	193.293	284.25	330.358
1	ENSP00000233242|ENSG00000084674	LPYTIITTPPLKDFSLWEK	99	iTRAQ8plex@N-term; iTRAQ8plex(K)@12; iTRAQ8plex(K)@19	missed K-D@12	5	635.778	324.48	188.904	308.606	268.272	204.188	173.397	256.15	289.103
1	ENSP00000233242|ENSG00000084674	LPYTIITTPPLKDFSLWEK	99	iTRAQ8plex@N-term; iTRAQ8plex(K)@12; iTRAQ8plex(K)@19	missed K-D@12	4	794.47	12917.2	8313.13	11715.9	11146.4	7797.91	7379.77	10709.4	12547.3
1	ENSP00000233242|ENSG00000084674	LPYTIITTPPLKDFSLWEK	99	iTRAQ8plex@N-term; iTRAQ8plex(K)@12; iTRAQ8plex(K)@19	missed K-D@12	5	635.778	6138.07	3949.54	5114.47	5239.48	3524.27	3436.47	4862.54	5471.5
1	ENSP00000233242|ENSG00000084674	LPYTIITTPPLKDFSLWEK	98.91	iTRAQ8plex@N-term; iTRAQ8plex(K)@12; iTRAQ8plex(K)@19	missed K-D@12	5	635.779	683.93	438.206	757.256	601.828	382.096	403.706	588.357	1035.86
1	ENSP00000233242|ENSG00000084674	LPYTIITTPPLKDFSLWEK	98.84	iTRAQ8plex@N-term; iTRAQ8plex(K)@12; iTRAQ8plex(K)@19	missed K-D@12	3	1058.96	8378.78	6011.17	7569.52	7715.71	5782.18	5658.98	7315.29	7683.82
1	ENSP00000233242|ENSG00000084674	LPYTIITTPPLKDFSLWEK	98.84	iTRAQ8plex@N-term; iTRAQ8plex(K)@12; iTRAQ8plex(K)@19	missed K-D@12	5	635.778	475.22	303.892	432.741	429.601	374.35	285.728	391.335	466.98
1	ENSP00000233242|ENSG00000084674	LPYTIITTPPLKDFSLWEK	97.67	iTRAQ8plex@N-term; iTRAQ8plex(K)@12; iTRAQ8plex(K)@19	missed K-D@12	5	635.779	2152.96	291.135	521.801	1210.18	386.958	475.256	367.625	729.388
1	ENSP00000233242|ENSG00000084674	LPYTIITTPPLKDFSLWEK	97.67	iTRAQ8plex@N-term; iTRAQ8plex(K)@12; iTRAQ8plex(K)@19	missed K-D@12	5	635.778	422.22	329.457	402.919	343.832	296.875	269.632	281.201	354.753
1	ENSP00000233242|ENSG00000084674	LPYTIITTPPLKDFSLWEK	97.09	iTRAQ8plex@N-term; iTRAQ8plex(K)@12; iTRAQ8plex(K)@19	missed K-D@12	4	794.47	369.11	366.738	302.752	419.691	197.83	202.683	274.554	396.936
1	ENSP00000233242|ENSG00000084674	LPYTIITTPPLKDFSLWEK	93.85	iTRAQ8plex@N-term; iTRAQ8plex(K)@12; iTRAQ8plex(K)@19	missed K-D@12	5	635.776	272.36	235.333	270.795	271.157	207.05	184.363	260.992	317.766
1	ENSP00000233242|ENSG00000084674	LPYTIITTPPLKDFSLWEK	93.85	iTRAQ8plex@N-term; iTRAQ8plex(K)@12; iTRAQ8plex(K)@19	missed K-D@12	5	635.776	312.61	192.147	309.322	279.102	200.38	171.455	248.234	310.973
1	ENSP00000233242|ENSG00000084674	LPYTIITTPPLKDFSLWEK	93.85	iTRAQ8plex@N-term; iTRAQ8plex(K)@12; iTRAQ8plex(K)@19	missed K-D@12	5	635.778	182.76	145.02	172.314	178.94	116.697	103.565	186.325	181.084
1	ENSP00000233242|ENSG00000084674	LPYTIITTPPLKDFSLWEK	76.47	iTRAQ8plex@N-term; iTRAQ8plex(K)@12; iTRAQ8plex(K)@19	missed K-D@12	5	635.776	318.93	206.997	291.219	348.559	211.492	193.834	289.483	328.303
1	ENSP00000233242|ENSG00000084674	LPYTIITTPPLKDFSLWEK	42.28	iTRAQ8plex@N-term; iTRAQ8plex(K)@12; iTRAQ8plex(K)@19	missed K-D@12	6	529.983	3104.95	1877.09	2841.45	2582.29	1749.69	1692.88	2333.44	2925.8
1	ENSP00000233242|ENSG00000084674	LPYTIITTPPLKDFSLWEK	39.96	iTRAQ8plex@N-term; iTRAQ8plex(K)@12; iTRAQ8plex(K)@19	missed K-D@12	6	529.983	565.18	355.743	487.546	459.308	335.247	303.906	469.197	496.438
1	ENSP00000233242|ENSG00000084674	LQGTSK	95.22	iTRAQ8plex@N-term; iTRAQ8plex(K)@6		2	621.386	2691.39	2799.41	2574.42	2586	2821.73	2054.75	3139.12	3072.83
1	ENSP00000233242|ENSG00000084674	LQGTSK	75.76	iTRAQ8plex@N-term; iTRAQ8plex(K)@6		2	621.386	329.75	430.014	358.493	323.768	370.8	257.63	379.248	394.305
1	ENSP00000233242|ENSG00000084674	LQGTSK	59.34	iTRAQ8plex@N-term; iTRAQ8plex(K)@6		3	414.593	662.49	885.25	959.206	539.529	719.548	758.889	726.067	1001.62
1	ENSP00000233242|ENSG00000084674	LQGTSK	57.6	iTRAQ8plex@N-term; iTRAQ8plex(K)@6		2	621.386	129.23	226.603	173.664	159.354	209.588	131.639	192.216	191.052
1	ENSP00000233242|ENSG00000084674	LSLESLTSYFSIESSTK	99	iTRAQ8plex@N-term; iTRAQ8plex(K)@17		3	834.127	1166.56	1212.15	1335.61	1604.48	1029.63	966.49	1618.79	1861.24
1	ENSP00000233242|ENSG00000084674	LSLESLTSYFSIESSTK	99	iTRAQ8plex@N-term; iTRAQ8plex(K)@17		4	625.847	813.66	611.777	863.473	1085.62	714.384	711.978	941.322	1012.74
1	ENSP00000233242|ENSG00000084674	LSLESLTSYFSIESSTK	99	iTRAQ8plex@N-term; iTRAQ8plex(K)@17		3	834.126	7596.14	5536	7660.99	9008.96	6426.83	5609.27	7667.49	8494.36
1	ENSP00000233242|ENSG00000084674	LSLESLTSYFSIESSTK	99	iTRAQ8plex@N-term; iTRAQ8plex(K)@17		3	834.126	6974.08	4816.88	6660.75	8120.55	5236.5	4905.87	7239.31	7529.64
1	ENSP00000233242|ENSG00000084674	LSLESLTSYFSIESSTK	99	iTRAQ8plex@N-term; iTRAQ8plex(K)@17		3	834.126	5069.15	3459.28	4640.22	5664.42	3917.81	3620.8	4712.85	5850.67
1	ENSP00000233242|ENSG00000084674	LSLESLTSYFSIESSTK	99	iTRAQ8plex@N-term; iTRAQ8plex(K)@17		3	834.126	2962.88	2327.54	2881.41	3484.18	2543.63	2034.8	3261.65	3702.57
1	ENSP00000233242|ENSG00000084674	LSLESLTSYFSIESSTK	99	iTRAQ8plex@N-term; iTRAQ8plex(K)@17		3	834.126	2052.44	1473.18	1942.12	2274.71	1584.64	1564	2221.51	2370.71
1	ENSP00000233242|ENSG00000084674	LSLESLTSYFSIESSTK	99	iTRAQ8plex@N-term; iTRAQ8plex(K)@17		3	834.126	1270.26	948.955	1201.27	1430.42	1010.34	926.379	1240	1493.41
1	ENSP00000233242|ENSG00000084674	LSLESLTSYFSIESSTK	99	iTRAQ8plex@N-term; iTRAQ8plex(K)@17		3	834.126	1135.85	929.295	1035.09	1209.3	1092.08	855.041	1143.45	1257.41
1	ENSP00000233242|ENSG00000084674	LSLESLTSYFSIESSTK	99	iTRAQ8plex@N-term; iTRAQ8plex(K)@17		3	834.126	954.41	872.773	1063.03	1252.77	930.706	917.308	1055.53	1077.9
1	ENSP00000233242|ENSG00000084674	LSLESLTSYFSIESSTK	99	iTRAQ8plex@N-term; iTRAQ8plex(K)@17		3	834.126	1339.43	921.521	1139.91	1536.06	1264.85	919.496	1166.32	1368.76
1	ENSP00000233242|ENSG00000084674	LSLESLTSYFSIESSTK	99	iTRAQ8plex@N-term; iTRAQ8plex(K)@17		4	625.847	152.98	106.462	137.966	174.191	131.424	90.2929	146.199	161.587
1	ENSP00000233242|ENSG00000084674	LSLESLTSYFSIESSTK	99	iTRAQ8plex@N-term; iTRAQ8plex(K)@17		4	625.846	270.07	249.732	251.607	336.13	269.723	217.802	299.069	395.942
1	ENSP00000233242|ENSG00000084674	LSLESLTSYFSIESSTK	99	iTRAQ8plex@N-term; iTRAQ8plex(K)@17		4	625.849	184.25	216.038	134.745	153.539	195.173	200.165	193.448	177.883
1	ENSP00000233242|ENSG00000084674	LSLESLTSYFSIESSTK	99	iTRAQ8plex@N-term; iTRAQ8plex(K)@17		3	834.13	445.57	480.158	394.387	361.065	483.184	434.533	480.674	522.198
1	ENSP00000233242|ENSG00000084674	LSLESLTSYFSIESSTK	99	iTRAQ8plex@N-term; iTRAQ8plex(K)@17		4	625.848	166.67	138.921	196.062	226.269	151.821	124.956	187.874	295.134
1	ENSP00000233242|ENSG00000084674	LSLESLTSYFSIESSTKGDVK	99	iTRAQ8plex@N-term; iTRAQ8plex(K)@17; iTRAQ8plex(K)@21	missed K-G@17	5	641.561	151.48	150.324	144.87	175.789	111.233	100.718	173.507	144.86
1	ENSP00000233242|ENSG00000084674	LTIFKTELR	99	iTRAQ8plex@N-term; iTRAQ8plex(K)@5	missed K-T@5	4	433.026	3278.88	2502.32	2318.58	2265.92	1736.64	971.996	2982.52	2437.61
1	ENSP00000233242|ENSG00000084674	LTIFKTELR	99	iTRAQ8plex@N-term; iTRAQ8plex(K)@5	missed K-T@5	3	577.033	8426.58	6880.43	5593.59	5691.68	4464.49	2815.38	7642.24	6450.82
1	ENSP00000233242|ENSG00000084674	LTIFKTELR	99	iTRAQ8plex@N-term; iTRAQ8plex(K)@5	missed K-T@5	4	433.026	909.98	1016.87	833.213	616.32	433.796	314.59	723.261	598.399
1	ENSP00000233242|ENSG00000084674	LTIFKTELR	99	iTRAQ8plex@N-term; iTRAQ8plex(K)@5	missed K-T@5	2	865.042	1094.93	929.789	751.795	807.867	679.121	442.817	1125	965.817
1	ENSP00000233242|ENSG00000084674	LTIFKTELR	99	iTRAQ8plex@N-term; iTRAQ8plex(K)@5	missed K-T@5	3	577.032	1488.2	1359.98	1016.17	735.248	738.578	512.307	1111.22	1068.6
1	ENSP00000233242|ENSG00000084674	LTIFKTELR	98.9	iTRAQ8plex@N-term; iTRAQ8plex(K)@5	missed K-T@5	4	433.027	262.95	205.332	186.514	218.856	166.87	129.886	202.802	172.012
1	ENSP00000233242|ENSG00000084674	LTLDIQNK	70.79	iTRAQ8plex@N-term; iTRAQ8plex(K)@8		3	518.326	194.58	147.511	112.278	110.371	121.355	67.8197	62.6897	227.82
1	ENSP00000233242|ENSG00000084674	LTLDIQNKK	99	iTRAQ8plex@N-term; iTRAQ8plex(K)@8; iTRAQ8plex(K)@9	missed K-K@8	4	497.067	11227.7	9458	9124.13	11714.6	11617.3	7610.2	13159.3	14899.4
1	ENSP00000233242|ENSG00000084674	LTLDIQNKK	99	iTRAQ8plex@N-term; iTRAQ8plex(K)@8; iTRAQ8plex(K)@9	missed K-K@8	4	497.067	8439.75	7083.15	6976.18	9007.71	8822.17	5434.07	9752.97	10944.8
1	ENSP00000233242|ENSG00000084674	LTLDIQNKK	99	iTRAQ8plex@N-term; iTRAQ8plex(K)@8; iTRAQ8plex(K)@9	missed K-K@8	4	497.067	4490.69	3826.34	3715.4	4594.4	4510.9	3207.81	5235.17	5611.57
1	ENSP00000233242|ENSG00000084674	LTLDIQNKK	99	iTRAQ8plex@N-term; iTRAQ8plex(K)@8; iTRAQ8plex(K)@9	missed K-K@8	4	497.067	14572.8	12253	12236.4	15779.2	14966	9349.73	16489.6	17914.8
1	ENSP00000233242|ENSG00000084674	LTLDIQNKK	99	iTRAQ8plex@N-term; iTRAQ8plex(K)@8; iTRAQ8plex(K)@9	missed K-K@8	4	497.067	3137.77	2850.57	2447.3	3423.9	3460.19	2236.97	3740.17	4078.32
1	ENSP00000233242|ENSG00000084674	LYSILK	98.08	iTRAQ8plex@N-term; iTRAQ8plex(K)@6		2	672.935	2566.37	2696.83	2971.01	3089.5	3301.36	2824.57	3321.71	3508.43
1	ENSP00000233242|ENSG00000084674	LYSILK	62.41	iTRAQ8plex@N-term; iTRAQ8plex(K)@6		3	448.961	2407.51	1272.85	1392.06	1838.27	1396.58	1331.05	1553.6	2098.85
1	ENSP00000233242|ENSG00000084674	LYSILK	58.13	iTRAQ8plex@N-term; iTRAQ8plex(K)@6		3	448.961	144.43	327.127	228.32	251.615	237.063	225.956	287.531	321.04
1	ENSP00000233242|ENSG00000084674	LYSILK	28.02	iTRAQ8plex@N-term; iTRAQ8plex(K)@6		3	448.961	92.58	116.158	123.385	149.744	134.888	111.39	171.958	149.644
1	ENSP00000233242|ENSG00000084674	MGLAFESTK	99	iTRAQ8plex@N-term; iTRAQ8plex(K)@9		2	796.451	9502.64	9926.64	9981.8	8917.35	9316.08	6454.07	10983.5	10647.5
1	ENSP00000233242|ENSG00000084674	MGLAFESTK	99	iTRAQ8plex@N-term; iTRAQ8plex(K)@9		2	796.451	7285.04	7696.78	6673.67	6115.24	6219.57	4996.68	8380.21	8383.13
1	ENSP00000233242|ENSG00000084674	MGLAFESTK	99	iTRAQ8plex@N-term; iTRAQ8plex(K)@9		3	531.303	56297.9	55301.7	54027.7	48663.5	49893.5	37971.4	60855	47121.1
1	ENSP00000233242|ENSG00000084674	MGLAFESTK	99	iTRAQ8plex@N-term; iTRAQ8plex(K)@9		3	531.303	272.15	257.398	202.943	212.753	203.65	213.249	179.629	266.391
1	ENSP00000233242|ENSG00000084674	MGLAFESTK	99	iTRAQ8plex@N-term; iTRAQ8plex(K)@9		3	531.302	8993.73	9312.06	8162.17	7213.6	7398.38	5703.01	9731.89	7699
1	ENSP00000233242|ENSG00000084674	MGLAFESTK	99	iTRAQ8plex@N-term; iTRAQ8plex(K)@9		3	531.304	9.54	16.3102	13.3579	11.7962	14.0708	8.85986	12.8063	14.3481
1	ENSP00000233242|ENSG00000084674	MGLAFESTK	98.83	iTRAQ8plex@N-term; iTRAQ8plex(K)@9		3	531.306	143.06	130.428	133.833	97.5544	117.461	86.6455	109.878	125.163
1	ENSP00000233242|ENSG00000084674	MGLAFESTK	93.04	iTRAQ8plex@N-term; iTRAQ8plex(K)@9		3	531.303	34.17	30.0649	37.4645	40.5709	36.0161	31.3684	46.1879	36.4767
1	ENSP00000233242|ENSG00000084674	MGLAFESTK	91.47	iTRAQ8plex@N-term; iTRAQ8plex(K)@9		3	531.307	42.63	46.7509	35.1323	38.185	38.3074	33.8863	44.8097	39.5981
1	ENSP00000233242|ENSG00000084674	MLETVR	95.18	iTRAQ8plex@N-term		2	526.807	2515.66	2821.89	2490.38	2013.9	1943.4	1850.31	2319.54	2698.12
1	ENSP00000233242|ENSG00000084674	MLETVR	92.72	iTRAQ8plex@N-term		2	526.807	17070.8	18205.3	16809.9	13222.9	13366.2	10968.5	15152.6	17628.1
1	ENSP00000233242|ENSG00000084674	NFVASHIANILNSEELDIQDLK	99	iTRAQ8plex@N-term; iTRAQ8plex(K)@22		4	773.678	1548.49	1932.32	1760.78	1373.17	1846.51	1674.2	1643.59	1498.34
1	ENSP00000233242|ENSG00000084674	NFVASHIANILNSEELDIQDLK	99	iTRAQ8plex@N-term; iTRAQ8plex(K)@22		5	619.144	436.65	512.037	456.189	300.953	394.908	324.509	494.334	358.259
1	ENSP00000233242|ENSG00000084674	NFVASHIANILNSEELDIQDLK	99	iTRAQ8plex@N-term; iTRAQ8plex(K)@22		5	619.144	321.56	498.98	409.5	286.56	427.654	256.524	387.505	321.656
1	ENSP00000233242|ENSG00000084674	NFVASHIANILNSEELDIQDLK	99	iTRAQ8plex@N-term; iTRAQ8plex(K)@22		5	619.144	334.71	360.456	352.524	231.762	302.834	288.904	316.376	298.374
1	ENSP00000233242|ENSG00000084674	NFVASHIANILNSEELDIQDLK	99	iTRAQ8plex@N-term; iTRAQ8plex(K)@22		5	619.144	241.57	189.205	213.761	138.292	181.748	151.983	227.281	149.2
1	ENSP00000233242|ENSG00000084674	NFVASHIANILNSEELDIQDLK	99	iTRAQ8plex@N-term; iTRAQ8plex(K)@22		5	619.144	134.01	176.019	141.973	134.885	124.174	82.3979	134.807	124.527
1	ENSP00000233242|ENSG00000084674	NFVASHIANILNSEELDIQDLKK	99	iTRAQ8plex@N-term; iTRAQ8plex(K)@22; iTRAQ8plex(K)@23	missed K-K@22	6	588.172	902.01	1063.06	1112.01	860.467	1165.63	813.437	1213.08	862.689
1	ENSP00000233242|ENSG00000084674	NIFNFK	88.64	iTRAQ8plex@N-term; iTRAQ8plex(K)@6		3	464.282	169.03	230.705	216.959	228.988	197.217	259.701	294.422	118.112
1	ENSP00000233242|ENSG00000084674	NIFNFK	55.76	iTRAQ8plex@N-term; iTRAQ8plex(K)@6		3	464.279	931.66	1458.08	1039.35	1555	1480.77	907.036	1750.07	1247.29
1	ENSP00000233242|ENSG00000084674	NIILPVYDK	99	iTRAQ8plex@N-term; iTRAQ8plex(K)@9		3	561.682	425.12	364.032	455.15	304.426	231.792	406.118	551.633	314.75
1	ENSP00000233242|ENSG00000084674	NIKIPSR	85.46	iTRAQ8plex@N-term; iTRAQ8plex(K)@3	missed K-I@3	3	479.309	778.27	939.27	727.515	679.296	850.219	454.736	846.019	792.585
1	ENSP00000233242|ENSG00000084674	NIKIPSR	32.8	iTRAQ8plex@N-term; iTRAQ8plex(K)@3	missed K-I@3	3	479.309	599.87	674.087	480.25	543.046	658.972	506.648	653.168	725.709
1	ENSP00000233242|ENSG00000084674	NIQEYLSILTDPDGKGKEK	99	iTRAQ8plex@N-term; iTRAQ8plex(K)@15; iTRAQ8plex(K)@17; iTRAQ8plex(K)@19	missed K-G@15; missed K-E@17	6	561.661	2652.86	2774.26	2847.16	2182.57	2354.12	1661.05	3331.24	3411.07
1	ENSP00000233242|ENSG00000084674	NIQEYLSILTDPDGKGKEK	99	iTRAQ8plex@N-term; iTRAQ8plex(K)@15; iTRAQ8plex(K)@17; iTRAQ8plex(K)@19	missed K-G@15; missed K-E@17	6	561.663	1814.04	1976.59	1660.28	1459.65	1477.67	1000.92	2390.2	2385.76
1	ENSP00000233242|ENSG00000084674	NKADYVETVLDSTCSSTVQFLEYELNVLGTHK	99	iTRAQ8plex@N-term; iTRAQ8plex(K)@2; Methylthio(C)@14; iTRAQ8plex(K)@32	missed K-A@2	5	913.278	974.97	404.566	701.204	885.791	634.929	475.95	518.812	1048.01
1	ENSP00000233242|ENSG00000084674	NKADYVETVLDSTCSSTVQFLEYELNVLGTHK	98.96	iTRAQ8plex@N-term; iTRAQ8plex(K)@2; Methylthio(C)@14; iTRAQ8plex(K)@32	missed K-A@2	6	761.232	720.8	524.181	511.78	644.008	576.849	450.418	560.829	620.223
1	ENSP00000233242|ENSG00000084674	NKYGMVAQVTQTLK	99	iTRAQ8plex@N-term; iTRAQ8plex(K)@2; iTRAQ8plex(K)@14	missed K-Y@2	4	624.121	8864.41	9323.96	9734.3	8891.22	9205.36	6762.43	11683.6	10466.3
1	ENSP00000233242|ENSG00000084674	NKYGMVAQVTQTLK	99	iTRAQ8plex@N-term; iTRAQ8plex(K)@2; iTRAQ8plex(K)@14	missed K-Y@2	4	624.118	2573.31	3217.31	2278.63	2062.96	3168.09	2206.69	3302.54	2700.36
1	ENSP00000233242|ENSG00000084674	NLKHINIDQFVR	99	iTRAQ8plex@N-term; iTRAQ8plex(K)@3	missed K-H@3	4	527.065	602.33	870.035	794.767	485.597	674.205	615.402	812.564	544.903
1	ENSP00000233242|ENSG00000084674	NLQNNAEWVYQGAIR	99	iTRAQ8plex@N-term		3	694.035	1851.27	2481.52	2464.54	2402.58	2409.43	1588.89	2913.12	2705.61
1	ENSP00000233242|ENSG00000084674	NLQNNAEWVYQGAIR	99	iTRAQ8plex@N-term		3	694.034	1514.77	1740.22	1436.11	1520.71	1405.91	1128.5	1673.28	1780.41
1	ENSP00000233242|ENSG00000084674	NRNNALDFVTK	99	iTRAQ8plex@N-term; iTRAQ8plex(K)@11	missed R-N@2	3	634.032	521.54	530.248	479.003	553.522	351.802	805.483	702.247	379.943
1	ENSP00000233242|ENSG00000084674	NRQTIIVVLENVQR	99	iTRAQ8plex@N-term	missed R-Q@2	4	497.3	31.28	108.727	41.4245	21.0955	10.1336	9.60113	45.3708	31.3736
1	ENSP00000233242|ENSG00000084674	NRQTIIVVLENVQR	99	iTRAQ8plex@N-term	missed R-Q@2	3	662.73	201.47	216.306	169.843	139.157	184.211	172.867	256.76	174.629
1	ENSP00000233242|ENSG00000084674	NSEEFAAAMSR	99	iTRAQ8plex@N-term		3	506.25	1325.9	1443.52	1374.01	1788.48	1488.38	1480.5	1706.15	1320.56
1	ENSP00000233242|ENSG00000084674	NSEEFAAAMSR	99	iTRAQ8plex@N-term		2	758.871	1423.55	2050.47	1716.87	1235.77	1349	1064.15	1408.69	1415.58
1	ENSP00000233242|ENSG00000084674	NSEEFAAAMSR	99	iTRAQ8plex@N-term		2	758.871	1329.7	1840.22	1567.44	897.065	1185.61	907.824	1398.64	1225.15
1	ENSP00000233242|ENSG00000084674	NSEEFAAAMSR	99	iTRAQ8plex@N-term		2	758.871	909.51	1752.15	1151.35	724.694	865	656.877	960.263	865.605
1	ENSP00000233242|ENSG00000084674	NSEEFAAAMSR	99	iTRAQ8plex@N-term		2	758.871	639.1	1424.17	764.414	408.35	517.081	423.344	543.827	486.808
1	ENSP00000233242|ENSG00000084674	NSLKIEIPLPFGGK	99	iTRAQ8plex@N-term; iTRAQ8plex(K)@4; iTRAQ8plex(K)@14	missed K-I@4	5	485.905	2125.88	2821.25	1963.09	1700.5	2343.77	1304.94	2403.35	2386.13
1	ENSP00000233242|ENSG00000084674	NSLKIEIPLPFGGK	99	iTRAQ8plex@N-term; iTRAQ8plex(K)@4; iTRAQ8plex(K)@14	missed K-I@4	5	485.905	2866	3123.66	2705.47	2816.67	3181.37	1522.48	3316.65	2774.82
1	ENSP00000233242|ENSG00000084674	QAEAVLK	58.02	Gln->pyro-Glu@N-term; iTRAQ8plex(K)@7		2	523.311	1528.3	1332.63	1626.07	1335.5	1153.67	1070.03	1182.4	1676.14
1	ENSP00000233242|ENSG00000084674	QGFFPDSVNK	99	iTRAQ8plex@N-term; iTRAQ8plex(K)@10		2	873.983	13171.9	12818.9	13241.9	12154.8	12110.3	9191.37	14147.3	14718.5
1	ENSP00000233242|ENSG00000084674	QGFFPDSVNK	99	iTRAQ8plex@N-term; iTRAQ8plex(K)@10		2	873.983	19239.5	21163.6	19284.8	19042.1	19079.1	14303.5	21685	23297
1	ENSP00000233242|ENSG00000084674	QGFFPDSVNK	99	iTRAQ8plex@N-term; iTRAQ8plex(K)@10		2	873.983	19459.8	19270.7	19303.9	17426.1	17604.3	13015.5	21076.8	22408.2
1	ENSP00000233242|ENSG00000084674	QGFFPDSVNK	99	iTRAQ8plex@N-term; iTRAQ8plex(K)@10		2	873.983	17864.2	17423.1	17045.1	15111.9	15739.8	11433.6	18977.1	20541.1
1	ENSP00000233242|ENSG00000084674	QGFFPDSVNK	99	iTRAQ8plex@N-term; iTRAQ8plex(K)@10		2	873.983	13484.7	12998.4	12873.9	11412.3	12129.9	8312.48	14681.6	15553.4
1	ENSP00000233242|ENSG00000084674	QGFFPDSVNK	99	iTRAQ8plex@N-term; iTRAQ8plex(K)@10		3	582.992	15722.7	15226.9	14265.2	13076.7	13416.5	10292	15845.7	15082.3
1	ENSP00000233242|ENSG00000084674	QGFFPDSVNK	99	iTRAQ8plex@N-term; iTRAQ8plex(K)@10		2	873.983	4679.76	4330.5	3795.35	3759.56	3752.96	2739.62	4632.72	5022.02
1	ENSP00000233242|ENSG00000084674	QGFFPDSVNK	99	iTRAQ8plex@N-term; iTRAQ8plex(K)@10		3	582.993	1098.78	1321.07	1355.91	958.787	1401.55	1348.88	1473.66	1331.16
1	ENSP00000233242|ENSG00000084674	QGFFPDSVNK	99	iTRAQ8plex@N-term; iTRAQ8plex(K)@10		4	437.495	511.33	586.008	504.218	342.722	331.363	314.943	478.442	436.037
1	ENSP00000233242|ENSG00000084674	QGFFPDSVNK	98.71	Gln->pyro-Glu@N-term; iTRAQ8plex(K)@10		2	713.369	15162.1	11869.6	12943.9	11989.1	10154.3	8941.22	11859.1	6394.27
1	ENSP00000233242|ENSG00000084674	QGFFPDSVNK	63.12	Gln->pyro-Glu@N-term; iTRAQ8plex(K)@10		3	475.916	403.53	370.399	453.684	418.837	205.178	260.066	475.052	62.8136
1	ENSP00000233242|ENSG00000084674	QIDDIDVR	99	iTRAQ8plex@N-term		2	639.354	17738.7	15427.3	18720.4	19928.2	16426.8	10548.4	16293	23316
1	ENSP00000233242|ENSG00000084674	QIDDIDVR	99	iTRAQ8plex@N-term		2	639.354	6812.42	8602.23	6386.77	7036.95	6859.17	3969.14	6915.09	9322.05
1	ENSP00000233242|ENSG00000084674	QIDDIDVR	99	iTRAQ8plex@N-term		3	426.572	18.2	11.0059	13.3925	21.4617	10.6714	24.0381	13.8064	9.95421
1	ENSP00000233242|ENSG00000084674	QIDDIDVR	99	iTRAQ8plex@N-term		3	426.572	19.15	24.8465	9.88277	23.8365	14.641	10.8248	21.8316	28.1461
1	ENSP00000233242|ENSG00000084674	QIDDIDVR	99	iTRAQ8plex@N-term		2	639.354	451.33	440.139	410.701	401.082	505	428.333	401.092	521.562
1	ENSP00000233242|ENSG00000084674	QIDDIDVR	99	iTRAQ8plex@N-term		3	426.572	21.51	2.68436	11.8801	8.46707	10.7575	8.58924	19.2582	29.5313
1	ENSP00000233242|ENSG00000084674	QIDDIDVR	99	iTRAQ8plex@N-term		3	426.573	21920.9	22627.8	19905.5	20452	18416.7	9669.95	19803.5	26006.9
1	ENSP00000233242|ENSG00000084674	QIDDIDVR	99	iTRAQ8plex@N-term		3	426.573	1754.36	1910.4	1564.62	1915.14	2120.22	1067.15	1700.51	2307.75
1	ENSP00000233242|ENSG00000084674	QIDDIDVR	97.41	iTRAQ8plex@N-term		2	639.354	19.17	22.2051	27.4547	22.638	21.827	30.5565	25.332	30.1211
1	ENSP00000233242|ENSG00000084674	QIDDIDVR	96.4	iTRAQ8plex@N-term		3	426.573	240.82	153.803	196.143	261.48	222.121	44.1934	212.291	204.625
1	ENSP00000233242|ENSG00000084674	QSWSVCK	99	iTRAQ8plex@N-term; Methylthio(C)@6; iTRAQ8plex(K)@7		2	746.394	11004.6	9601.04	11058.3	8196.01	9927.37	6803.77	10376.2	10902.9
1	ENSP00000233242|ENSG00000084674	QSWSVCK	99	iTRAQ8plex@N-term; Methylthio(C)@6; iTRAQ8plex(K)@7		3	497.934	3091.04	2552.64	2648.11	2008.17	2555.34	1949.48	2685.67	2752.76
1	ENSP00000233242|ENSG00000084674	QSWSVCK	99	iTRAQ8plex@N-term; Methylthio(C)@6; iTRAQ8plex(K)@7		3	497.934	4799.64	4406.19	4297.71	3372.8	4103.33	2933.11	4254.53	4593.85
1	ENSP00000233242|ENSG00000084674	QSWSVCK	99	iTRAQ8plex@N-term; Methylthio(C)@6; iTRAQ8plex(K)@7		3	497.934	3432.68	2863.84	3011.3	2512.51	3136.59	2111.4	3046.44	3073.96
1	ENSP00000233242|ENSG00000084674	QSWSVCK	99	iTRAQ8plex@N-term; Methylthio(C)@6; iTRAQ8plex(K)@7		3	497.934	2516.11	2431.88	2291.91	1676.71	2070.32	1553.63	2169.63	2338.93
1	ENSP00000233242|ENSG00000084674	QSWSVCK	99	iTRAQ8plex@N-term; Methylthio(C)@6; iTRAQ8plex(K)@7		3	497.934	1978.99	1840.55	1750.32	1512.59	1671.7	1163.78	1757.56	2009.27
1	ENSP00000233242|ENSG00000084674	QSWSVCK	99	iTRAQ8plex@N-term; Methylthio(C)@6; iTRAQ8plex(K)@7		3	497.934	1516.61	1316.53	1241.79	1009.06	1429.91	870.714	1372.95	1533.3
1	ENSP00000233242|ENSG00000084674	QSWSVCK	99	iTRAQ8plex@N-term; Methylthio(C)@6; iTRAQ8plex(K)@7		3	497.934	1488.17	1021.04	1112.72	913.833	1114.72	797.741	1122.21	1303.28
1	ENSP00000233242|ENSG00000084674	QSWSVCK	99	iTRAQ8plex@N-term; Methylthio(C)@6; iTRAQ8plex(K)@7		3	497.934	982.75	836.534	843.973	688.041	842.667	632.592	871.399	961.343
1	ENSP00000233242|ENSG00000084674	QSWSVCK	60.32	iTRAQ8plex@N-term; Methylthio(C)@6; iTRAQ8plex(K)@7		3	497.934	884.73	725.96	692.198	521.884	762.793	590.563	797.562	761.576
1	ENSP00000233242|ENSG00000084674	QTEATMTFK	99	iTRAQ8plex@N-term; iTRAQ8plex(K)@9		3	555.641	16991.9	19942.2	18164.5	21923.1	22400.4	14389	26974.9	24940.1
1	ENSP00000233242|ENSG00000084674	QTEATMTFK	99	iTRAQ8plex@N-term; iTRAQ8plex(K)@9		2	832.96	5087.72	5829.74	5352.78	6477.17	6284.81	4400.95	8107.92	7901.98
1	ENSP00000233242|ENSG00000084674	QTEATMTFK	99	iTRAQ8plex@N-term; iTRAQ8plex(K)@9		2	832.96	2928.65	3445.46	2703.11	3438.59	3659.38	2157.38	4360.08	4551.99
1	ENSP00000233242|ENSG00000084674	QTEATMTFK	99	iTRAQ8plex@N-term; iTRAQ8plex(K)@9		2	832.96	2179.42	2280.99	1978.21	2691.5	2674.44	1563.41	3321.07	3256.62
1	ENSP00000233242|ENSG00000084674	QTEATMTFK	99	iTRAQ8plex@N-term; iTRAQ8plex(K)@9		2	832.96	1674.02	2094.21	1646.11	2004.24	2322.25	1526.76	2737.66	2772.87
1	ENSP00000233242|ENSG00000084674	QTEATMTFK	99	iTRAQ8plex@N-term; iTRAQ8plex(K)@9		2	832.96	611.23	953.443	742.039	948.7	962.011	663.995	1016.79	1263.54
1	ENSP00000233242|ENSG00000084674	QTEATMTFK	99	iTRAQ8plex@N-term; iTRAQ8plex(K)@9		2	832.96	679.31	813.932	566.955	824.169	742.967	553.394	944.273	1089.38
1	ENSP00000233242|ENSG00000084674	QTEATMTFK	99	iTRAQ8plex@N-term; iTRAQ8plex(K)@9		3	555.641	1424.38	1391.54	1142.63	1521.32	1534.4	1076.39	1584.38	1747.8
1	ENSP00000233242|ENSG00000084674	QTEATMTFK	99	Gln->pyro-Glu@N-term; iTRAQ8plex(K)@9		2	672.344	2385.6	2112.52	2083.37	2584.94	2044.89	2022.18	2656.75	3230.7
1	ENSP00000233242|ENSG00000084674	QTEATMTFK	98.68	Gln->pyro-Glu@N-term; iTRAQ8plex(K)@9		3	448.565	315.48	230.533	282.19	307.134	300.737	218.649	353.319	265.934
1	ENSP00000233242|ENSG00000084674	QTEATMTFK	98.68	Gln->pyro-Glu@N-term; iTRAQ8plex(K)@9		3	448.565	330.28	373.782	337.827	393.203	361.172	229.286	437.194	425.062
1	ENSP00000233242|ENSG00000084674	QTEATMTFK	98.68	Gln->pyro-Glu@N-term; iTRAQ8plex(K)@9		3	448.565	255.23	224.606	238.133	309.231	218.915	194.529	252.271	195.989
1	ENSP00000233242|ENSG00000084674	QTEATMTFK	69.17	Gln->pyro-Glu@N-term; iTRAQ8plex(K)@9		3	448.565	315.38	354.798	305.373	326.909	249.477	237.569	339.549	323.008
1	ENSP00000233242|ENSG00000084674	QTEATMTFK	67.65	Gln->pyro-Glu@N-term; iTRAQ8plex(K)@9		3	448.565	349.88	350.395	331.904	393.857	352.104	301.635	391.542	364.608
1	ENSP00000233242|ENSG00000084674	QTEATMTFK	43.25	Gln->pyro-Glu@N-term; iTRAQ8plex(K)@9		3	448.565	218.62	224.96	251.572	316.433	287.967	139.263	316.144	201.636
1	ENSP00000233242|ENSG00000084674	QTEATMTFK	42.81	Gln->pyro-Glu@N-term; iTRAQ8plex(K)@9		2	672.344	287.39	240.24	252.796	317.754	250.08	333.533	337.341	355.097
1	ENSP00000233242|ENSG00000084674	QTEATMTFK	41.52	Gln->pyro-Glu@N-term; iTRAQ8plex(K)@9		3	448.565	271.8	408.925	312.462	420.224	313.097	247.911	447.975	288.798
1	ENSP00000233242|ENSG00000084674	QTEATMTFK	41.31	Gln->pyro-Glu@N-term; iTRAQ8plex(K)@9		3	448.565	188.66	205.064	208.312	163.848	174.089	171.526	199.046	221.027
1	ENSP00000233242|ENSG00000084674	QTEATMTFK	41.31	Gln->pyro-Glu@N-term; iTRAQ8plex(K)@9		2	672.344	300.14	258.021	358.932	292.53	298.209	283.716	385.286	383.489
1	ENSP00000233242|ENSG00000084674	QTEATMTFK	41.1	Gln->pyro-Glu@N-term; iTRAQ8plex(K)@9		2	672.342	216.1	263.572	296.137	235.979	272.412	369.796	352.404	325.321
1	ENSP00000233242|ENSG00000084674	QTEATMTFKYNR	99	iTRAQ8plex@N-term; iTRAQ8plex(K)@9	missed K-Y@9	2	1049.56	482.4	570.095	675.007	463.902	527.591	472.526	580.27	563.215
1	ENSP00000233242|ENSG00000084674	QTEATMTFKYNR	99	iTRAQ8plex@N-term; iTRAQ8plex(K)@9	missed K-Y@9	3	700.043	1473.23	2149.3	2759.22	2036.61	2012.08	1995.6	2835.56	2396.72
1	ENSP00000233242|ENSG00000084674	QTEATMTFKYNR	99	iTRAQ8plex@N-term; iTRAQ8plex(K)@9	missed K-Y@9	3	700.043	1228.65	1822.7	1452.31	1596.7	1699.81	1204.59	2012.56	1567.46
1	ENSP00000233242|ENSG00000084674	QTIIVVLENVQR	99	iTRAQ8plex@N-term		3	572.682	509.77	636.71	700.534	491.767	482	482.61	692.624	528.249
1	ENSP00000233242|ENSG00000084674	QTIIVVLENVQR	99	iTRAQ8plex@N-term		2	858.519	3510.69	4412.25	4946.86	3158.08	3462.12	3273.11	4636.38	3682
1	ENSP00000233242|ENSG00000084674	QTIIVVLENVQR	99	iTRAQ8plex@N-term		2	858.519	4211.53	5226.46	5837.04	3672.85	4380.08	3874.65	5501.66	4690.06
1	ENSP00000233242|ENSG00000084674	QTIIVVLENVQR	99	iTRAQ8plex@N-term		2	858.519	4263.36	4981.83	5426.16	3856.82	4442.06	4008.43	5310.98	4627.23
1	ENSP00000233242|ENSG00000084674	QTIIVVLENVQR	99	iTRAQ8plex@N-term		2	858.519	3779.84	4530.57	5128.97	3503.73	3785.4	3846.76	4966.11	4263.75
1	ENSP00000233242|ENSG00000084674	QTIIVVLENVQR	99	iTRAQ8plex@N-term		2	858.519	3051.72	3754.34	4298.96	2953.11	3517.86	2878.49	3958.03	3558.13
1	ENSP00000233242|ENSG00000084674	QTIIVVLENVQR	99	iTRAQ8plex@N-term		2	858.519	2532.77	2834.75	3330.92	2364.69	2629.72	2648.7	3017.35	2714.31
1	ENSP00000233242|ENSG00000084674	QTIIVVLENVQR	99	iTRAQ8plex@N-term		2	858.519	2004.3	2353.92	2647.6	1819.55	2062.99	1942.8	2569.23	2313.64
1	ENSP00000233242|ENSG00000084674	QTIIVVLENVQR	99	iTRAQ8plex@N-term		3	572.682	437.88	381.362	461.731	368.734	369.273	224.626	361.551	414.491
1	ENSP00000233242|ENSG00000084674	QTIIVVLENVQR	99	iTRAQ8plex@N-term		3	572.681	104.12	148.929	112.901	96.0674	120.581	94.7876	141.223	96.6261
1	ENSP00000233242|ENSG00000084674	QVFLYPEKDEPTYILNIKR	99	iTRAQ8plex@N-term; iTRAQ8plex(K)@8; iTRAQ8plex(K)@18	missed K-D@8; missed K-R@18	5	656.584	1248.29	766.687	1163.55	788.98	634.241	706.024	856.312	1047.19
1	ENSP00000233242|ENSG00000084674	QVFLYPEKDEPTYILNIKR	99	iTRAQ8plex@N-term; iTRAQ8plex(K)@8; iTRAQ8plex(K)@18	missed K-D@8; missed K-R@18	5	656.583	1198.24	821.426	1226.86	631.756	701.217	640.934	854.312	1192.59
1	ENSP00000233242|ENSG00000084674	QVFLYPEKDEPTYILNIKR	99	Gln->pyro-Glu@N-term; iTRAQ8plex(K)@8; iTRAQ8plex(K)@18	missed K-D@8; missed K-R@18	5	592.337	398.22	362.572	401.095	177.697	172.077	195.517	307.204	182.774
1	ENSP00000233242|ENSG00000084674	QVFLYPEKDEPTYILNIKR	99	Gln->pyro-Glu@N-term; iTRAQ8plex(K)@8; iTRAQ8plex(K)@18	missed K-D@8; missed K-R@18	4	740.171	746.63	525.792	807.894	609.296	391.175	578.091	447.963	447.86
1	ENSP00000233242|ENSG00000084674	QVFLYPEKDEPTYILNIKR	96.88	iTRAQ8plex@N-term; iTRAQ8plex(K)@8; iTRAQ8plex(K)@18	missed K-D@8; missed K-R@18	6	547.321	220.15	176.427	185.614	117.929	134.436	123.85	131.99	243.142
1	ENSP00000233242|ENSG00000084674	QVSHAK	96.17	iTRAQ8plex@N-term; iTRAQ8plex(K)@6		3	426.597	43.71	46.7938	28.4707	52.7777	38.9206	33.2157	34.333	45.4832
1	ENSP00000233242|ENSG00000084674	QVSHAKEK	92.29	Gln->pyro-Glu@N-term; iTRAQ8plex(K)@6; iTRAQ8plex(K)@8	missed K-E@6	3	506.634	513.87	430.819	395.865	379.176	308.902	322.473	469.941	528.912
1	ENSP00000233242|ENSG00000084674	QVSHAKEK	91.04	iTRAQ8plex@N-term; iTRAQ8plex(K)@6; iTRAQ8plex(K)@8	missed K-E@6	3	613.707	226.7	167.064	226.346	143.052	140.009	101.906	244.953	221.199
1	ENSP00000233242|ENSG00000084674	RKHVAEAICKEQHLFLPFSYK	99	iTRAQ8plex@N-term; iTRAQ8plex(K)@2; Methylthio(C)@9; iTRAQ8plex(K)@10; iTRAQ8plex(K)@21	missed R-K@1; missed K-H@2; missed K-E@10	6	635.365	1413.44	1637.8	802.814	922.711	1164.85	828.344	1345.89	1140.13
1	ENSP00000233242|ENSG00000084674	RKHVAEAICKEQHLFLPFSYK	99	iTRAQ8plex@N-term; iTRAQ8plex(K)@2; Methylthio(C)@9; iTRAQ8plex(K)@10; iTRAQ8plex(K)@21	missed R-K@1; missed K-H@2; missed K-E@10	6	635.365	2175.33	1687.31	1885.13	2030.12	1797.69	1664.47	2109.34	1931.33
1	ENSP00000233242|ENSG00000084674	RNLQNNAEWVYQGAIR	99	iTRAQ8plex@N-term	missed R-N@1	3	746.073	216.73	310.774	177.751	270.979	260.805	319.59	311.522	350.339
1	ENSP00000233242|ENSG00000084674	RPVKLLSGGNTLHLVSTTKTEVIPPLIENR	99	iTRAQ8plex@N-term; iTRAQ8plex(K)@4; iTRAQ8plex(K)@19	missed K-L@4; missed K-T@19	7	600.222	431.29	623.986	726.649	486.296	412.647	395.54	517.946	1530.93
1	ENSP00000233242|ENSG00000084674	SDTNGKYKNFATSNK	96.53	iTRAQ8plex@N-term; iTRAQ8plex(K)@6; iTRAQ8plex(K)@8; iTRAQ8plex(K)@15	missed K-Y@6; missed K-N@8	5	579.13	1630.31	1362.79	1800.75	1651.1	1475.18	1308.04	1537.63	1507.35
1	ENSP00000233242|ENSG00000084674	SEILAHWSPAK	99	iTRAQ8plex@N-term; iTRAQ8plex(K)@11		3	616.363	857.34	1118.03	956.724	836.298	1073.42	869.773	950.676	1081.41
1	ENSP00000233242|ENSG00000084674	SEILAHWSPAKLLLQMDSSATAYGSTVSKR	99	iTRAQ8plex@N-term; iTRAQ8plex(K)@11; iTRAQ8plex(K)@29	missed K-L@11; missed K-R@29	6	694.224	191.67	227.913	331.373	338.527	258.954	225.368	197.582	281.819
1	ENSP00000233242|ENSG00000084674	SEILAHWSPAKLLLQMDSSATAYGSTVSKR	37.63	iTRAQ8plex@N-term; iTRAQ8plex(K)@11; iTRAQ8plex(K)@29	missed K-L@11; missed K-R@29	6	694.22	234.15	176.427	187.611	131.633	144.538	192.47	138.857	152.62
1	ENSP00000233242|ENSG00000084674	SEYQADYESLR	99	iTRAQ8plex@N-term		2	832.905	740.27	857.901	733.715	661.752	863.364	631.839	958.933	967.619
1	ENSP00000233242|ENSG00000084674	SEYQADYESLR	99	iTRAQ8plex@N-term		2	832.908	417.18	521.948	502.567	698.417	401.04	267.078	475.381	709.526
1	ENSP00000233242|ENSG00000084674	SEYQADYESLR	99	iTRAQ8plex@N-term		2	832.908	329.83	421.617	497.521	494.807	327.458	217.214	446.097	518.739
1	ENSP00000233242|ENSG00000084674	SEYQADYESLR	99	iTRAQ8plex@N-term		2	832.908	925.52	852.951	888.561	1328.56	846.174	565.49	951.262	1446.61
1	ENSP00000233242|ENSG00000084674	SEYQADYESLR	99	iTRAQ8plex@N-term		2	832.908	693.95	745.727	877.985	1136.23	596.686	438.581	1132.83	1230.76
1	ENSP00000233242|ENSG00000084674	SEYQADYESLR	99	iTRAQ8plex@N-term		3	555.608	1098.05	826.655	1311.41	1287.25	897.875	543.687	1057.54	1453.55
1	ENSP00000233242|ENSG00000084674	SEYQADYESLR	99	iTRAQ8plex@N-term		3	555.608	363.64	375.628	405.656	397.841	337.205	318.19	440.34	461.466
1	ENSP00000233242|ENSG00000084674	SEYQADYESLR	98.7	iTRAQ8plex@N-term		3	555.61	1677.18	2330.96	2857.48	1177.8	408.903	822.685	517.763	845.597
1	ENSP00000233242|ENSG00000084674	SFDRHFEK	99	iTRAQ8plex@N-term; iTRAQ8plex(K)@8	missed R-H@4	4	419.236	3155.86	2530	2963.38	3456.89	2527.72	1635.67	2095.98	3573.69
1	ENSP00000233242|ENSG00000084674	SFDRHFEK	98	iTRAQ8plex@N-term; iTRAQ8plex(K)@8	missed R-H@4	3	558.646	1112.45	1013.08	1098.85	1409.17	1016.06	800.729	1164.41	1956.25
1	ENSP00000233242|ENSG00000084674	SKEVPEAR	99	iTRAQ8plex@N-term; iTRAQ8plex(K)@2	missed K-E@2	2	762.453	235.41	156.885	177.717	133.809	135.222	117.378	155.834	207.388
1	ENSP00000233242|ENSG00000084674	SKEVPEAR	99	iTRAQ8plex@N-term; iTRAQ8plex(K)@2	missed K-E@2	3	508.637	1489.13	1147.78	1367.75	1244.38	1008.99	859.265	1463.48	1513.68
1	ENSP00000233242|ENSG00000084674	SKEVPEAR	99	iTRAQ8plex@N-term; iTRAQ8plex(K)@2	missed K-E@2	3	508.637	2917.87	2761.42	2654.29	2448.38	2144.3	2041.39	2941.06	3507.87
1	ENSP00000233242|ENSG00000084674	SKEVPEAR	99	iTRAQ8plex@N-term; iTRAQ8plex(K)@2	missed K-E@2	2	762.45	781.04	645.278	693.468	628.838	656.853	519.837	751.094	934.377
1	ENSP00000233242|ENSG00000084674	SKPTVSSSMEFK	99	iTRAQ8plex@N-term; iTRAQ8plex(K)@2; iTRAQ8plex(K)@12		2	1120.64	1184.67	1004.85	1046.52	1461.53	1274.48	1052.57	1172.26	1441.13
1	ENSP00000233242|ENSG00000084674	SKPTVSSSMEFK	99	iTRAQ8plex@N-term; iTRAQ8plex(K)@2; iTRAQ8plex(K)@12		3	747.426	1057.4	1027.08	1139.94	1061.93	1095.18	965.313	1134.27	1316.44
1	ENSP00000233242|ENSG00000084674	SLHMYANR	99	iTRAQ8plex@N-term		2	648.344	42.87	21.1635	166.691	50.2919	18.5029	0.48241	23.466	7.8401
1	ENSP00000233242|ENSG00000084674	SLHMYANR	99	iTRAQ8plex@N-term		3	432.566	87.09	128.162	490.71	233.227	58.8005	32.3803	77.667	9.14568
1	ENSP00000233242|ENSG00000084674	SLHMYANR	99	iTRAQ8plex@N-term		2	648.345	664.81	410.536	529.41	536.499	372.672	296.705	548.035	691.778
1	ENSP00000233242|ENSG00000084674	SLHMYANR	99	iTRAQ8plex@N-term		2	648.345	700	446.614	549.452	566.217	405.235	289.905	515.714	651.305
1	ENSP00000233242|ENSG00000084674	SLHMYANR	99	iTRAQ8plex@N-term		2	648.345	523.11	364	410.805	442.529	289.226	245.135	401.129	507.267
1	ENSP00000233242|ENSG00000084674	SLHMYANR	99	iTRAQ8plex@N-term		2	648.345	401.29	264.754	309.656	338.882	218.851	192.587	285.141	410.866
1	ENSP00000233242|ENSG00000084674	SLHMYANR	99	iTRAQ8plex@N-term		2	648.345	229.26	124.383	151.694	164.481	146.99	86.1513	143.381	217.329
1	ENSP00000233242|ENSG00000084674	SLHMYANR	99	iTRAQ8plex@N-term		2	648.345	111.06	97.9149	94.6483	116.808	76.3244	63.4074	77.7401	118.847
1	ENSP00000233242|ENSG00000084674	SLHMYANR	99	iTRAQ8plex@N-term		2	648.345	94.2	59.3996	65.254	72.8523	54.6911	46.8643	71.7273	86.0953
1	ENSP00000233242|ENSG00000084674	SLHMYANR	99	iTRAQ8plex@N-term		2	648.344	59.66	67.9466	63.9379	60.1794	45.3321	61.9602	34.8818	73.6227
1	ENSP00000233242|ENSG00000084674	SLHMYANR	99	iTRAQ8plex@N-term		2	648.345	41.62	39.8789	36.2753	17.034	30.6696	18.2139	37.2845	42.4545
1	ENSP00000233242|ENSG00000084674	SLHMYANR	99	iTRAQ8plex@N-term		2	648.344	99.4	78.7163	59.8046	45.3315	91.6969	68.1021	97.4496	79.7795
1	ENSP00000233242|ENSG00000084674	SLHMYANR	99	iTRAQ8plex@N-term		3	432.566	616.27	533.759	383.015	316.788	388.55	324.238	524.02	429.038
1	ENSP00000233242|ENSG00000084674	SLHMYANR	99	iTRAQ8plex@N-term		3	432.565	371.18	261.318	312.727	330.349	219.012	246.194	295.813	403.159
1	ENSP00000233242|ENSG00000084674	SLHMYANR	99	iTRAQ8plex@N-term		2	648.345	137.1	77.4063	92.7434	100.983	87.4585	85.7748	77.3621	99.3432
1	ENSP00000233242|ENSG00000084674	SLHMYANR	99	iTRAQ8plex@N-term		2	648.345	417.9	330.424	307.902	328.373	270.583	179.821	301.069	416.738
1	ENSP00000233242|ENSG00000084674	SLHMYANR	99	iTRAQ8plex@N-term		3	432.565	5.39		8.64743	1.8976	1.0112	1.22367
1	ENSP00000233242|ENSG00000084674	SLHMYANR	99	iTRAQ8plex@N-term		3	432.565	74.81	60.0653	50.2105	38.9729	57.1976	48.1115	49.5786	68.6854
1	ENSP00000233242|ENSG00000084674	SLHMYANR	99	iTRAQ8plex@N-term		3	432.565	367.04	243.815	278.646	270.147	192.355	204.812	221.707	251.036
1	ENSP00000233242|ENSG00000084674	SLHMYANR	98.98	iTRAQ8plex@N-term		2	648.341	30.98	26.0705	17.4449	16.346	13.7804	10.8601	21.7585	41.9177
1	ENSP00000233242|ENSG00000084674	SLHMYANR	98.9	iTRAQ8plex@N-term		2	648.341	85.5	67.9144	78.8082	57.8934	54.0242	48.9704	79.4842	92.6232
1	ENSP00000233242|ENSG00000084674	SLHMYANR	98.59	iTRAQ8plex@N-term		2	648.345	1326.79	1005.9	1065.6	1047.29	828.521	747.405	744.715	1471.56
1	ENSP00000233242|ENSG00000084674	SLHMYANR	98.33	iTRAQ8plex@N-term		3	432.566	82.22	73.165	59.2274	38.2849	62.8453	25.8501	60.3358	99.6614
1	ENSP00000233242|ENSG00000084674	SLHMYANR	93.47	iTRAQ8plex@N-term		3	432.565	188.13	261.178	173.306	171.039	128.703	100.918	160.139	200.198
1	ENSP00000233242|ENSG00000084674	SLHMYANR	90.45	iTRAQ8plex@N-term		3	432.566	9.42	28.8193	23.9334	3.27364	5.22814	7.67149	16.7335	17.337
1	ENSP00000233242|ENSG00000084674	SLHMYANR	88.88	iTRAQ8plex@N-term		3	432.565	125.11	92.5998	133.787	105.433	45.5795	38.8045	84.9848	83.9149
1	ENSP00000233242|ENSG00000084674	SLHMYANR	84.4	iTRAQ8plex@N-term		2	648.342	78.73	100.932	132.632	88.366	83.8332	74.6911	74.9715	101.517
1	ENSP00000233242|ENSG00000084674	SLHMYANR	53.67	iTRAQ8plex@N-term		3	432.564	69.1	94.2749	97.2229	47.3845	53.9166	61.066	45.4074	64.6626
1	ENSP00000233242|ENSG00000084674	SLHMYANR	39.63	iTRAQ8plex@N-term		3	432.567	71.21	99.096	77.8499	22.0943	55.896	40.4283	52.4081	58.7311
1	ENSP00000233242|ENSG00000084674	SLHMYANR	39.26	iTRAQ8plex@N-term		3	432.565	6.33	14.2486	13.6465	7.53491	1.82877	3.34157	6.43972	4.87769
1	ENSP00000233242|ENSG00000084674	SLHMYANR	33.4	iTRAQ8plex@N-term		3	432.564	28.73	36.1101	45.8579	37.2196	20.8158	14.2487	24.2709	48.1142
1	ENSP00000233242|ENSG00000084674	SLHMYANR	33.12	iTRAQ8plex@N-term		3	432.567	206.93	207.952	284.418	140.367	188.278	158.336	179.58	248.113
1	ENSP00000233242|ENSG00000084674	SLHMYANR	31.59	iTRAQ8plex@N-term		2	648.345	68.43	51.2499	55.1519	59.5913	42.6965	43.864	65.4461	50.3741
1	ENSP00000233242|ENSG00000084674	SLHMYANR	28.39	iTRAQ8plex@N-term		3	432.566	74.59	197.172	128.291	95.8676	132.877	104.118	104.158	148.558
1	ENSP00000233242|ENSG00000084674	SLWDFLK	99	iTRAQ8plex@N-term; iTRAQ8plex(K)@7		2	758.951	1888.11	1771.86	2164.62	1785.54	1496.76	1652.81	1925.2	1954.17
1	ENSP00000233242|ENSG00000084674	SLWDFLK	99	iTRAQ8plex@N-term; iTRAQ8plex(K)@7		2	758.951	4509.84	3850.88	4723.91	3762.8	3291.58	3729.8	4250.46	4149.43
1	ENSP00000233242|ENSG00000084674	SLWDFLK	99	iTRAQ8plex@N-term; iTRAQ8plex(K)@7		2	758.951	5306.78	4294.66	5627.65	4601.62	4118.79	4281.64	5366.29	5175.77
1	ENSP00000233242|ENSG00000084674	SLWDFLK	99	iTRAQ8plex@N-term; iTRAQ8plex(K)@7		2	758.951	4033.64	3536.5	3870.55	3250.33	2795.9	3076.28	4051.15	4179.57
1	ENSP00000233242|ENSG00000084674	SLWDFLK	99	iTRAQ8plex@N-term; iTRAQ8plex(K)@7		2	758.951	3583.03	3134.51	3576.99	3053.99	2680.81	3087.15	3632.91	3411.91
1	ENSP00000233242|ENSG00000084674	SLWDFLK	99	iTRAQ8plex@N-term; iTRAQ8plex(K)@7		2	758.951	2323.2	1764.18	2452.34	1916.12	1497.36	1782.75	2310.26	2257.22
1	ENSP00000233242|ENSG00000084674	SLWDFLK	99	iTRAQ8plex@N-term; iTRAQ8plex(K)@7		2	758.951	1686.9	1071.47	1519.87	1165.33	1061.21	1163.75	1619.47	1436.82
1	ENSP00000233242|ENSG00000084674	SLWDFLK	99	iTRAQ8plex@N-term; iTRAQ8plex(K)@7		2	758.951	750.56	565.585	640.002	617.031	434.216	658.818	724.53	706.755
1	ENSP00000233242|ENSG00000084674	SLWDFLK	99	iTRAQ8plex@N-term; iTRAQ8plex(K)@7		3	506.302	492.26	438.872	611.912	468.896	433.602	435.286	473.442	404.749
1	ENSP00000233242|ENSG00000084674	SLWDFLK	90.14	iTRAQ8plex@N-term; iTRAQ8plex(K)@7		3	506.302	125.09	94.9836	130.035	100.262	87.1035	92.3285	116.439	97.4677
1	ENSP00000233242|ENSG00000084674	SNTVASLHTEK	81.98	iTRAQ8plex@N-term; iTRAQ8plex(K)@11		4	449.509	827.53	1081.55	1426.16	1362.48	1223.37	745.264	980.143	1686.62
1	ENSP00000233242|ENSG00000084674	SPAFTDLHLR	99	iTRAQ8plex@N-term		3	487.609	422.65	512.413	434.103	371.386	472.104	414.825	478.918	438.754
1	ENSP00000233242|ENSG00000084674	SPAFTDLHLR	99	iTRAQ8plex@N-term		3	487.612	79.21	164.24	140.679	88.3216	129.251	88.9045	107.585	57.2665
1	ENSP00000233242|ENSG00000084674	SPAFTDLHLR	99	iTRAQ8plex@N-term		3	487.611	5126.2	3689.55	3818.75	3314.55	3006.59	2616.2	3600.79	2730.59
1	ENSP00000233242|ENSG00000084674	SPAFTDLHLR	99	iTRAQ8plex@N-term		3	487.611	6188.96	5861.07	4737.62	3792.25	4544.98	3408.82	4981.33	3642.21
1	ENSP00000233242|ENSG00000084674	SPAFTDLHLR	99	iTRAQ8plex@N-term		3	487.611	76.66	92.1703	115.672	56.3066	46.4078	40.1106	62.8971	53.6215
1	ENSP00000233242|ENSG00000084674	SPAFTDLHLR	90.44	iTRAQ8plex@N-term; iTRAQ8plex(S)@1		4	442.01		6.73239	10.4947	6.48069	2.74316	9.38934	10.2572	0.31811
1	ENSP00000233242|ENSG00000084674	SPSQADINK	99	iTRAQ8plex@N-term; iTRAQ8plex(K)@9		2	784.445	965.7	931.571	958.144	644.929	533.852	687.634	885.45	802.705
1	ENSP00000233242|ENSG00000084674	SPSQADINK	99	iTRAQ8plex@N-term; iTRAQ8plex(K)@9		2	784.445	1562.99	1079.62	1487.75	1156.93	1015.73	1169.55	1201.75	1326.54
1	ENSP00000233242|ENSG00000084674	SPSQADINK	99	iTRAQ8plex@N-term; iTRAQ8plex(K)@9		2	784.445	1477.1	824.25	1493.85	1013.87	940.496	1050.28	1237.89	1149.76
1	ENSP00000233242|ENSG00000084674	SPSQADINK	99	iTRAQ8plex@N-term; iTRAQ8plex(K)@9		2	784.445	1275.07	896.03	1232.9	862.021	701.873	897.658	903.781	940.308
1	ENSP00000233242|ENSG00000084674	SPSQADINK	99	iTRAQ8plex@N-term; iTRAQ8plex(K)@9		2	784.445	922.46	721.224	845.531	660.953	697.011	585.104	1013.02	813.78
1	ENSP00000233242|ENSG00000084674	SPSQADINK	99	iTRAQ8plex@N-term; iTRAQ8plex(K)@9		2	784.445	685.29	635.915	736.717	550.903	361	530.497	611.444	612.137
1	ENSP00000233242|ENSG00000084674	SPSQADINK	99	iTRAQ8plex@N-term; iTRAQ8plex(K)@9		2	784.445	514.4	374.823	424.751	331.758	271.777	295.952	384.908	406.499
1	ENSP00000233242|ENSG00000084674	SPSQADINK	99	iTRAQ8plex@N-term; iTRAQ8plex(K)@9		2	784.445	300.48	221.567	331.211	190.47	213.3	192.846	285.982	251.665
1	ENSP00000233242|ENSG00000084674	SPSQADINK	99	iTRAQ8plex@N-term; iTRAQ8plex(K)@9		2	784.445	300.31	240.573	242.174	182.192	176.111	209.566	237.282	251.506
1	ENSP00000233242|ENSG00000084674	SPSQADINK	99	iTRAQ8plex@N-term; iTRAQ8plex(K)@9		3	523.3	1343.93	787.303	1197.35	801.875	707.876	871.09	902.5	796.31
1	ENSP00000233242|ENSG00000084674	SPSQADINK	99	iTRAQ8plex@N-term; iTRAQ8plex(K)@9		3	523.3	763.13	374.662	609.014	401.359	317.163	467.525	529.484	548.694
1	ENSP00000233242|ENSG00000084674	SPSQADINK	99	iTRAQ8plex@N-term; iTRAQ8plex(K)@9		2	784.445	721.19	483.701	759.565	308.443	386.893	533.227	553.072	520.051
1	ENSP00000233242|ENSG00000084674	SQAIATK	99	iTRAQ8plex@N-term; iTRAQ8plex(K)@7		2	663.912	1705.54	1721.11	1583.95	1531.95	1526.96	1218.27	2461.35	3126.78
1	ENSP00000233242|ENSG00000084674	SQAIATK	63.76	iTRAQ8plex@N-term; iTRAQ8plex(K)@7		3	442.942	244.51	334.472	274.005	192.601	255.878	170.42	234.965	351.36
1	ENSP00000233242|ENSG00000084674	SSGVPGTADSR	99	iTRAQ8plex@N-term	cleaved S-S@N-term	2	669.351	33.08	31.8366	9.03997	33.8572	31.5733	34.5099	38.1993	51.4809
1	ENSP00000233242|ENSG00000084674	STSPPK	93.16	iTRAQ8plex@N-term; iTRAQ8plex(K)@6		2	612.869	110.29	65.2515	54.5977	120.093	103.939	87.3279	83.9969	73.9739
1	ENSP00000233242|ENSG00000084674	STSPPK	48.8	iTRAQ8plex@N-term; iTRAQ8plex(K)@6		3	408.915	107.61	236.009	256.236	194.576	292.206	134.286	141.893	303.789
1	ENSP00000233242|ENSG00000084674	STSPPK	35.08	iTRAQ8plex@N-term; iTRAQ8plex(K)@6		2	612.873	130.08	136.924	149.823	128.937	86.77	123.732	118.245	123.878
1	ENSP00000233242|ENSG00000084674	STSPPK	34.28	iTRAQ8plex@N-term; iTRAQ8plex(K)@6		3	408.917	586.36	622.257	715.427	788.092	606.54	647.558	664.438	748.434
1	ENSP00000233242|ENSG00000084674	SVGFHLPSR	99	iTRAQ8plex@N-term		2	652.374	227.87	157.744	348.206	346.806	214.989	196.364	179.544	348.483
1	ENSP00000233242|ENSG00000084674	SVGFHLPSR	99	iTRAQ8plex@N-term		3	435.253	2185.77	1836.16	3442.25	3749.72	2123.96	1498.63	1153.93	3597.73
1	ENSP00000233242|ENSG00000084674	SVGFHLPSR	99	iTRAQ8plex@N-term		3	435.252	196.42	180.733	179.599	183.146	147.668	128.768	168.738	193.299
1	ENSP00000233242|ENSG00000084674	SVGFHLPSR	99	iTRAQ8plex@N-term		3	435.253	181.27	189.28	157.651	155.936	83.973	133.486	189.96	114.791
1	ENSP00000233242|ENSG00000084674	SVGFHLPSR	99	iTRAQ8plex@N-term		3	435.254	26.55	38.9555	26.5542	14.4484	18.6427	31.6272	30.5765	22.7847
1	ENSP00000233242|ENSG00000084674	SVGFHLPSR	30.49	iTRAQ8plex@N-term		3	435.252	10.61	16.4927			5.78753			6.9189
1	ENSP00000233242|ENSG00000084674	SVGFHLPSREFQVPTFTIPK	99	iTRAQ8plex@N-term; iTRAQ8plex(K)@20	missed R-E@9	5	579.933	1203.53	1402.6	1796.06	1603.97	1166.41	719.261	656.803	1650.34
1	ENSP00000233242|ENSG00000084674	SVSDGIAALDLNAVANK	99	iTRAQ8plex@N-term; iTRAQ8plex(K)@17		4	567.327	476.5	625.822	499.219	414.931	487.476	362.795	625.69	569.908
1	ENSP00000233242|ENSG00000084674	SVSDGIAALDLNAVANKIADFELPTIIVPEQTIEIPSIK	99	iTRAQ8plex@N-term; iTRAQ8plex(K)@17; iTRAQ8plex(K)@39	missed K-I@17	7	717.7	1556.06	787.045	866.324	668.454	520.329	462.16	888.109	957.44
1	ENSP00000233242|ENSG00000084674	SVSLPSLDPASAK	99	iTRAQ8plex@N-term; iTRAQ8plex(K)@13		3	627.368	3503.07	2593.18	2985.17	2713.67	2529.1	1906.72	3012.41	3406.96
1	ENSP00000233242|ENSG00000084674	SVSLPSLDPASAK	99	iTRAQ8plex@N-term; iTRAQ8plex(K)@13		3	627.366	260.42	245.136	229.578	220.122	252.608	189.269	366.979	272.521
1	ENSP00000233242|ENSG00000084674	SVSLPSLDPASAK	99	iTRAQ8plex@N-term; iTRAQ8plex(K)@13		3	627.369	98.67	41.8546	120.025	143.518	7.99282	21.3554	59.5918	12.1412
1	ENSP00000233242|ENSG00000084674	SVSLPSLDPASAK	99	iTRAQ8plex@N-term; iTRAQ8plex(K)@13		2	940.55	221.39	158.904	314.021	95.3793	64.6526	78.2209	154.992	30.4259
1	ENSP00000233242|ENSG00000084674	SVSLPSLDPASAK	99	iTRAQ8plex@N-term; iTRAQ8plex(K)@13		2	940.55	174.08	151.677	407.133	189.815	86.1783	52.112	134.759	7.19725
1	ENSP00000233242|ENSG00000084674	SVSLPSLDPASAK	99	iTRAQ8plex@N-term; iTRAQ8plex(K)@13		2	940.55	242.08	135.131	447.092	210.068	94.752	71.9731	156.48	22.7714
1	ENSP00000233242|ENSG00000084674	SVSLPSLDPASAK	99	iTRAQ8plex@N-term; iTRAQ8plex(K)@13		2	940.55	179.36	163.413	313.593	181.715	79.0138	66.8667	123.989	8.53596
1	ENSP00000233242|ENSG00000084674	SVSLPSLDPASAK	99	iTRAQ8plex@N-term; iTRAQ8plex(K)@13		2	940.55	148.15	161.287	251.491	153.595	58.1981	44.9817	100.938	8.32389
1	ENSP00000233242|ENSG00000084674	SVSLPSLDPASAK	99	iTRAQ8plex@N-term; iTRAQ8plex(K)@13		4	470.779	223.41	173.292	338.878	180.838	39.9211	89.5046	126.172
1	ENSP00000233242|ENSG00000084674	SVSLPSLDPASAK	99	iTRAQ8plex@N-term; iTRAQ8plex(K)@13		4	470.779	170.18	108.813	308.744	179.651	51.3993	42.4638	125.855	0.265092
1	ENSP00000233242|ENSG00000084674	SVSLPSLDPASAK	99	iTRAQ8plex@N-term; iTRAQ8plex(K)@13		4	470.779	137.63	135.238	269.052	165.879	29.2604	35.3453	131.161	13.6589
1	ENSP00000233242|ENSG00000084674	SVSLPSLDPASAK	99	iTRAQ8plex@N-term; iTRAQ8plex(K)@13		4	470.779	64.9	83.4408	199.941	117.218	25.8718	29.0269	90.8391	3.3004
1	ENSP00000233242|ENSG00000084674	SVSLPSLDPASAK	99	iTRAQ8plex@N-term; iTRAQ8plex(K)@13		3	627.369	82.3	65.1012	180.568	140.411	36.5647	27.1561	94.803	4.18845
1	ENSP00000233242|ENSG00000084674	SVSLPSLDPASAK	99	iTRAQ8plex@N-term; iTRAQ8plex(K)@13		3	627.369	55.6	42.0586	106.679	98.198	25.8933	23.2263	60.8969	6.41523
1	ENSP00000233242|ENSG00000084674	SVSLPSLDPASAK	99	iTRAQ8plex@N-term; iTRAQ8plex(K)@13		3	627.369			12.0533	11.319			13.0868
1	ENSP00000233242|ENSG00000084674	SVSLPSLDPASAK	99	iTRAQ8plex@N-term; iTRAQ8plex(K)@13		4	470.779	3.17	6.68944					3.92726
1	ENSP00000233242|ENSG00000084674	SVSLPSLDPASAK	99	iTRAQ8plex@N-term; iTRAQ8plex(K)@13		4	470.778	6737.69	5220.65	6019.95	5303.46	4888.84	3592.76	6037.3	6823.48
1	ENSP00000233242|ENSG00000084674	SVSLPSLDPASAK	99	iTRAQ8plex@N-term; iTRAQ8plex(K)@13		3	627.368	11837.6	9529.09	10377.9	9197.74	8638.28	6480.84	10568.5	12149.7
1	ENSP00000233242|ENSG00000084674	SVSLPSLDPASAK	99	iTRAQ8plex@N-term; iTRAQ8plex(K)@13		3	627.368	14080.8	10418.4	11740.1	10551.6	9817.71	8219.52	12163.7	14145.1
1	ENSP00000233242|ENSG00000084674	SVSLPSLDPASAK	99	iTRAQ8plex@N-term; iTRAQ8plex(K)@13		3	627.368	14409.9	10912	12956.4	10898.2	10258.8	8337.52	12603.5	15263.5
1	ENSP00000233242|ENSG00000084674	SVSLPSLDPASAK	99	iTRAQ8plex@N-term; iTRAQ8plex(K)@13		3	627.368	11999.1	9069.38	9950.33	8642.8	8368.06	7043.68	10295.3	12135
1	ENSP00000233242|ENSG00000084674	SVSLPSLDPASAK	99	iTRAQ8plex@N-term; iTRAQ8plex(K)@13		3	627.368	10433.8	7436.84	8159.1	7344.84	6908.78	5501.23	8913.09	10358.3
1	ENSP00000233242|ENSG00000084674	SVSLPSLDPASAK	99	iTRAQ8plex@N-term; iTRAQ8plex(K)@13		3	627.368	7513.18	5427.11	6004.41	5346.77	5296.48	4484.09	6303.39	7292.25
1	ENSP00000233242|ENSG00000084674	SVSLPSLDPASAK	99	iTRAQ8plex@N-term; iTRAQ8plex(K)@13		3	627.368	4886.2	3676.55	3867.97	3368.71	3383.74	2907.91	3872.09	4856.91
1	ENSP00000233242|ENSG00000084674	SVSLPSLDPASAK	99	iTRAQ8plex@N-term; iTRAQ8plex(K)@13		3	627.368	2593.09	2147.38	2482.53	1946.45	1809.58	1432.54	2445.86	2727.92
1	ENSP00000233242|ENSG00000084674	SVSLPSLDPASAK	99	iTRAQ8plex@N-term; iTRAQ8plex(K)@13		3	627.368	1904.65	1388.41	1488.43	1374.12	1276.5	1087.55	1652.17	1734.98
1	ENSP00000233242|ENSG00000084674	SVSLPSLDPASAK	99	iTRAQ8plex@N-term; iTRAQ8plex(K)@13		4	470.778	624.52	457.802	519.077	450.341	420.823	353.983	534.168	613.781
1	ENSP00000233242|ENSG00000084674	SVSLPSLDPASAK	99	iTRAQ8plex@N-term; iTRAQ8plex(K)@13		3	627.368	1285.32	950.737	1104.09	811.94	948.618	639.298	1103.42	1290.7
1	ENSP00000233242|ENSG00000084674	SVSLPSLDPASAK	99	iTRAQ8plex@N-term; iTRAQ8plex(K)@13		3	627.37	282.91	372.214	376.123	521.862	426.685	247.841	339.244	339.258
1	ENSP00000233242|ENSG00000084674	SVSLPSLDPASAK	98.7	iTRAQ8plex@N-term; Cation:Na(D)@8; iTRAQ8plex(K)@13		4	476.273	16.01	15.3868	35.2132	28.009		6.34192
1	ENSP00000233242|ENSG00000084674	SYTLILPSLELPVLHVPR	99	iTRAQ8plex@N-term	cleaved P-S@N-term	4	588.606	3.17	6.37805	15.5862	2.63001	3.34558			2.17375
1	ENSP00000233242|ENSG00000084674	SYTLILPSLELPVLHVPR	99	iTRAQ8plex@N-term	cleaved P-S@N-term	3	784.47	5.39		19.6847	6.15888				2.17375
1	ENSP00000233242|ENSG00000084674	SYTLILPSLELPVLHVPR	99	iTRAQ8plex@N-term	cleaved P-S@N-term	3	784.47	6.38	8.48259	12.8384	6.49179		3.41216	6.45192	1.97494
1	ENSP00000233242|ENSG00000084674	SYTLILPSLELPVLHVPR	99	iTRAQ8plex@N-term	cleaved P-S@N-term	3	784.47		0.987846	8.62434			1.27074		1.38511
1	ENSP00000233242|ENSG00000084674	SYTLILPSLELPVLHVPR	99	iTRAQ8plex@N-term	cleaved P-S@N-term	3	784.47	2.14	1.86832	14.6972	1.64237			2.62224
1	ENSP00000233242|ENSG00000084674	TEVIPPLIENR	99	iTRAQ8plex@N-term		3	528.98	3898.99	4684.33	4122.85	2949.37	3525.93	2800.38	4318.4	4420.38
1	ENSP00000233242|ENSG00000084674	TEVIPPLIENR	99	iTRAQ8plex@N-term		3	528.98	5571.39	6608.52	5730.45	4272.12	5330.99	3594.97	6017.04	6447.05
1	ENSP00000233242|ENSG00000084674	TEVIPPLIENR	99	iTRAQ8plex@N-term		3	528.98	7749.62	9244.11	8012.52	5739.67	7189.48	5442.85	8434.43	8451.59
1	ENSP00000233242|ENSG00000084674	TEVIPPLIENR	99	iTRAQ8plex@N-term		3	528.98	9677.27	11961.5	10507.7	7790.94	9789.32	6705.3	10700.1	11586.4
1	ENSP00000233242|ENSG00000084674	TEVIPPLIENR	99	iTRAQ8plex@N-term		3	528.98	13546.6	17167	13992.8	10959.6	13721	9367.63	14597.4	16114.9
1	ENSP00000233242|ENSG00000084674	TEVIPPLIENR	99	iTRAQ8plex@N-term		3	528.98	17145.8	20754.3	18227.6	13084.3	16576.6	12251.7	18767.4	19362.2
1	ENSP00000233242|ENSG00000084674	TEVIPPLIENR	99	iTRAQ8plex@N-term		2	792.967	5043.21	5868.47	5139.3	3915.56	4972.83	3898.81	5562.44	5940.04
1	ENSP00000233242|ENSG00000084674	TEVIPPLIENR	99	iTRAQ8plex@N-term		3	528.98	534.53	637.15	572.127	431.587	512.627	375.338	655.303	601.792
1	ENSP00000233242|ENSG00000084674	TEVIPPLIENR	99	iTRAQ8plex@N-term		3	528.98	349	443.103	379.113	269.714	328.469	247.135	389.762	424.624
1	ENSP00000233242|ENSG00000084674	TEVIPPLIENR	99	Delta:H(2)C(2)@N-term		3	436.253	16.06	10.0503	11.6838			5.94187	6.41533
1	ENSP00000233242|ENSG00000084674	TEVIPPLIENR	99	Delta:H(2)C(2)@N-term		3	436.253	16.11	4.38088	5.68029	5.42647	5.55087			10.5374
1	ENSP00000233242|ENSG00000084674	TEVIPPLIENR	99	iTRAQ8plex@N-term		3	528.981	441.07	500.172	454.481	340.813	412.797	302.412	473.1	506.962
1	ENSP00000233242|ENSG00000084674	TEVIPPLIENR	99	iTRAQ8plex@N-term		3	528.98	305.32	393.624	309.091	203.842	283.406	185.198	332.914	303.279
1	ENSP00000233242|ENSG00000084674	TEVIPPLIENR	99	iTRAQ8plex@N-term		3	528.98	297.7	402.343	307.463	237.3	281.502	222.167	326.84	316.063
1	ENSP00000233242|ENSG00000084674	TFQIPGYTVPVVNVEVSPFTIEMSAFGYVFPK	99	iTRAQ8plex@N-term; iTRAQ8plex(K)@32		4	1043.81	536.36	443.822	530.703	436.193	347.51	331.156	514.105	543.83
1	ENSP00000233242|ENSG00000084674	TGISPLALIK	99	iTRAQ8plex@N-term; iTRAQ8plex(K)@10		3	541.019	849.18	841.86	1187.43	412.334	870.819	636.816	700.674	1347.36
1	ENSP00000233242|ENSG00000084674	TGISPLALIK	99	iTRAQ8plex@N-term; iTRAQ8plex(K)@10		4	406.018	788.75	969.474	673.506	677.576	697.204	526.544	784.963	929.115
1	ENSP00000233242|ENSG00000084674	TGISPLALIK	99	iTRAQ8plex@N-term; iTRAQ8plex(K)@10		2	811.026	12044.1	13209.2	11812.1	10051	11944.7	7873.49	12868.8	13173.4
1	ENSP00000233242|ENSG00000084674	TGISPLALIK	99	iTRAQ8plex@N-term; iTRAQ8plex(K)@10		2	811.025	7116.78	8298.1	6168.37	5521.36	6213.53	4462.08	7462.53	7626.61
1	ENSP00000233242|ENSG00000084674	TGISPLALIK	99	iTRAQ8plex@N-term; iTRAQ8plex(K)@10		4	406.017	113.83	147.35	155.561	121.868	106.811	94.1757	159.395	122.181
1	ENSP00000233242|ENSG00000084674	TGISPLALIK	99	iTRAQ8plex@N-term; iTRAQ8plex(K)@10		3	541.021	3032.25	3306.69	2890.37	2252.36	2742.25	1866.54	3065.02	3013.39
1	ENSP00000233242|ENSG00000084674	TGISPLALIK	99	iTRAQ8plex@N-term; iTRAQ8plex(K)@10		3	541.021	4824.75	5511.82	4645.16	3557.57	4568.27	3088.08	4956.11	4991.76
1	ENSP00000233242|ENSG00000084674	TGISPLALIK	99	iTRAQ8plex@N-term; iTRAQ8plex(K)@10		3	541.021	5488.33	5710.51	4533.88	4071.48	4878.08	2959.62	5392.33	5551.84
1	ENSP00000233242|ENSG00000084674	TGISPLALIK	99	iTRAQ8plex@N-term; iTRAQ8plex(K)@10		2	811.029	1280.09	1620.2	1566.57	1084.97	1424.57	1112.25	1385.72	1608.95
1	ENSP00000233242|ENSG00000084674	TGISPLALIK	99	iTRAQ8plex@N-term; iTRAQ8plex(K)@10		4	406.017	83.17	86.9627	58.5	31.7598	48.398	19.7082	65.8486	70.8657
1	ENSP00000233242|ENSG00000084674	TGISPLALIK	99	iTRAQ8plex@N-term; iTRAQ8plex(K)@10		3	541.021	289.42	367.017	317.646	265.753	329.836	248.723	340.378	368.226
1	ENSP00000233242|ENSG00000084674	TGISPLALIK	99	iTRAQ8plex@N-term; iTRAQ8plex(K)@10		4	406.02	98.1	102.425	94.0249	88.2994	103.627	71.6555	72.4225	101.775
1	ENSP00000233242|ENSG00000084674	TGISPLALIK	99	iTRAQ8plex@N-term; iTRAQ8plex(K)@10		3	541.021	234.33	271.84	209.409	177.254	162.772	153.442	255.723	201.49
1	ENSP00000233242|ENSG00000084674	TGISPLALIK	99	iTRAQ8plex@N-term; iTRAQ8plex(K)@10		3	541.021	42976.2	44780.4	39885.1	32566.7	39196.7	27974.9	42980	43339.8
1	ENSP00000233242|ENSG00000084674	TGISPLALIK	99	iTRAQ8plex@N-term; iTRAQ8plex(K)@10		3	541.021	26374.1	28718	23178.5	18819.2	22501.2	16551.2	25938	26993
1	ENSP00000233242|ENSG00000084674	TGISPLALIK	99	iTRAQ8plex@N-term; iTRAQ8plex(K)@10		4	406.017	911.83	934.964	821.76	636.872	810.631	497.494	871.643	963.616
1	ENSP00000233242|ENSG00000084674	TGISPLALIK	99	iTRAQ8plex@N-term; iTRAQ8plex(K)@10		3	541.021	1964.58	1997.98	1604.93	1303.71	1598.85	1077.99	1824.56	1791.48
1	ENSP00000233242|ENSG00000084674	TGISPLALIK	99	iTRAQ8plex@N-term; iTRAQ8plex(K)@10		4	406.018	2071.31	2555.71	1763.67	1500.32	1719.36	1157.7	2049.48	2183.31
1	ENSP00000233242|ENSG00000084674	TGISPLALIK	99	iTRAQ8plex@N-term; iTRAQ8plex(K)@10		4	406.018	1467.21	1645.56	1083.66	1077.65	1133.23	870.02	1404.27	1546.06
1	ENSP00000233242|ENSG00000084674	TGISPLALIK	99	iTRAQ8plex@N-term; iTRAQ8plex(K)@10		4	406.018	598.53	816.015	552.246	549.372	614.963	454.959	613.469	778.655
1	ENSP00000233242|ENSG00000084674	TGISPLALIK	99	iTRAQ8plex@N-term; iTRAQ8plex(K)@10		3	541.021	1441.94	1698.98	1296.85	1114.9	1549.82	852.206	1360.1	1567.15
1	ENSP00000233242|ENSG00000084674	TGISPLALIK	99	iTRAQ8plex@N-term; iTRAQ8plex(K)@10		3	541.021	1170.78	1450.12	1065.45	848.915	1056.7	711.33	1210.52	1260.92
1	ENSP00000233242|ENSG00000084674	TGISPLALIK	99	iTRAQ8plex@N-term; iTRAQ8plex(K)@10		3	541.02	905.05	968.991	882.903	668.499	860.051	568.902	980.241	1145.05
1	ENSP00000233242|ENSG00000084674	TGISPLALIK	99	iTRAQ8plex@N-term; iTRAQ8plex(K)@10		3	541.02	619.5	762.08	568.837	411.968	665.599	477.338	613.103	758.634
1	ENSP00000233242|ENSG00000084674	TGISPLALIK	99	iTRAQ8plex@N-term; iTRAQ8plex(K)@10		3	541.02	268.26	213.471	284.026	171.716	322.381	121.097	263.907	266.053
1	ENSP00000233242|ENSG00000084674	TGISPLALIK	99	iTRAQ8plex@N-term; iTRAQ8plex(K)@10		3	541.02	386.28	486.729	418.586	333.034	441.95	380.915	364.979	375.304
1	ENSP00000233242|ENSG00000084674	TGISPLALIK	99	iTRAQ8plex@N-term; iTRAQ8plex(K)@10		3	541.02	758.21	782.063	699.599	535.4	601.785	444.205	804.904	701.003
1	ENSP00000233242|ENSG00000084674	TGISPLALIK	99	iTRAQ8plex@N-term; iTRAQ8plex(K)@10		3	541.02	483.25	594.92	456.432	383.903	456.774	359.324	530.838	479.73
1	ENSP00000233242|ENSG00000084674	TGISPLALIK	99	iTRAQ8plex@N-term; iTRAQ8plex(K)@10		3	541.021	483	621.656	386.052	436.337	397.877	317.79	497.92	446.249
1	ENSP00000233242|ENSG00000084674	TGISPLALIK	99	iTRAQ8plex@N-term; iTRAQ8plex(K)@10		3	541.02	601.87	690.784	566.724	439.888	574.031	415.202	542.047	607.028
1	ENSP00000233242|ENSG00000084674	TGISPLALIK	99	iTRAQ8plex@N-term; iTRAQ8plex(K)@10		3	541.021	978.52	1170.61	901.942	840.104	907.675	682.092	1085.2	1105.35
1	ENSP00000233242|ENSG00000084674	TGISPLALIK	99	iTRAQ8plex@N-term; iTRAQ8plex(K)@10		3	541.02	798.77	934.255	723.578	658.4	725.701	571.973	875.961	837.843
1	ENSP00000233242|ENSG00000084674	TGISPLALIK	99	iTRAQ8plex@N-term; iTRAQ8plex(K)@10		3	541.02	757.07	903.525	753.4	569.879	702.508	504.024	801.721	815.264
1	ENSP00000233242|ENSG00000084674	TGISPLALIK	99	iTRAQ8plex@N-term; iTRAQ8plex(K)@10		4	406.02	75.75	74.7327	64.7576	56.4286	77.0022	52.3591	72.9713	75.4121
1	ENSP00000233242|ENSG00000084674	TGISPLALIK	99	iTRAQ8plex@N-term; iTRAQ8plex(K)@10		4	406.018	404.85	572.661	498.029	299.754	457.065	276.185	529.911	494.854
1	ENSP00000233242|ENSG00000084674	TGISPLALIK	99	iTRAQ8plex@N-term; iTRAQ8plex(K)@10		3	541.02	17.04	20.3367	12.8384	19.0648	11.4137	10.2012	12.7941	11.1405
1	ENSP00000233242|ENSG00000084674	TGISPLALIK	99	iTRAQ8plex@N-term; iTRAQ8plex(K)@10		4	406.017	1860.99	651.109	1709.26	1403.72	820.894	862.478	674.537	1429.8
1	ENSP00000233242|ENSG00000084674	TGISPLALIK	98.98	iTRAQ8plex@N-term; iTRAQ8plex(K)@10		3	541.022	20.31	15.3653	18.2069	15.9798	22.0959	6.28309	8.89121	23.0696
1	ENSP00000233242|ENSG00000084674	TIDQMLNSELQWPVPDIYLR	99	iTRAQ8plex@N-term		4	684.617	440.1	374.995	422.535	367.602	357.407	284.351	339.378	412.881
1	ENSP00000233242|ENSG00000084674	TIDQMLNSELQWPVPDIYLR	99	iTRAQ8plex@N-term		3	912.487	3538.62	3162.24	3456.71	3037.95	2687.7	2167.69	3198.41	3759.28
1	ENSP00000233242|ENSG00000084674	TIDQMLNSELQWPVPDIYLR	99	iTRAQ8plex@N-term		3	912.487	4252.84	3927.83	4359.18	3665.72	3339.69	2708.56	4153.05	4668.85
1	ENSP00000233242|ENSG00000084674	TIDQMLNSELQWPVPDIYLR	99	iTRAQ8plex@N-term		3	912.487	3261.44	2981.18	3021.57	2713.25	2388.87	2093.36	3115.06	3511.27
1	ENSP00000233242|ENSG00000084674	TIDQMLNSELQWPVPDIYLR	99	iTRAQ8plex@N-term		3	912.487	2663.5	2330.69	2567.55	2423.05	1930.84	2155.44	2516.58	2764.68
1	ENSP00000233242|ENSG00000084674	TIDQMLNSELQWPVPDIYLR	99	iTRAQ8plex@N-term		3	912.487	1382.7	1472.5	1250.06	1140.29	978.717	867.349	1193.4	1400.74
1	ENSP00000233242|ENSG00000084674	TIDQMLNSELQWPVPDIYLR	99	iTRAQ8plex@N-term		3	912.487	814.91	707.663	732.665	624.676	622.192	450.335	708.796	810.638
1	ENSP00000233242|ENSG00000084674	TIDQMLNSELQWPVPDIYLR	99	iTRAQ8plex@N-term		3	912.487	620.97	606.312	618.505	592.728	474.567	458.724	629.507	697.192
1	ENSP00000233242|ENSG00000084674	TIDQMLNSELQWPVPDIYLR	99	iTRAQ8plex@N-term		3	912.487	359.51	357.139	362.695	385.978	304.469	268.126	302.069	368.1
1	ENSP00000233242|ENSG00000084674	TIDQMLNSELQWPVPDIYLR	99	iTRAQ8plex@N-term		3	912.487	363.8	358.545	392.09	354.385	312.279	275.044	330.548	391.945
1	ENSP00000233242|ENSG00000084674	TIDQMLNSELQWPVPDIYLR	99	iTRAQ8plex@N-term		3	912.488	669.5	712.044	684.763	773.1	573.902	518.061	697.905	868.846
1	ENSP00000233242|ENSG00000084674	TILGTMPAFEVSLQALQK	99	iTRAQ8plex@N-term; iTRAQ8plex(K)@18		4	639.624	3051.25	2889.98	3235.21	2786.02	3013.89	2145.82	3236.61	2807.86
1	ENSP00000233242|ENSG00000084674	TILGTMPAFEVSLQALQK	99	iTRAQ8plex@N-term; iTRAQ8plex(K)@18		3	852.498	1459.6	1424.32	1460.87	1151.5	1223.88	1027.49	1548.13	1388.15
1	ENSP00000233242|ENSG00000084674	TILGTMPAFEVSLQALQK	99	iTRAQ8plex@N-term; iTRAQ8plex(K)@18		3	852.498	894.72	1036.07	982.02	759.706	1002.27	700.306	1086.83	973.862
1	ENSP00000233242|ENSG00000084674	TILGTMPAFEVSLQALQK	99	iTRAQ8plex@N-term; iTRAQ8plex(K)@18		4	639.622	759.35	661.75	769.136	595.258	597.407	585.551	783.658	937.79
1	ENSP00000233242|ENSG00000084674	TILGTMPAFEVSLQALQK	99	iTRAQ8plex@N-term; iTRAQ8plex(K)@18		3	852.495	441.46	458.232	472.607	327.341	455.935	426.356	550.462	453.632
1	ENSP00000233242|ENSG00000084674	TILGTMPAFEVSLQALQK	99	iTRAQ8plex@N-term; iTRAQ8plex(K)@18		5	511.901	59.53	81.7013	69.6297	45.9419	65.1474	67.8903	94.7054	103.863
1	ENSP00000233242|ENSG00000084674	TKGTFAHR	99	iTRAQ8plex@N-term; iTRAQ8plex(K)@2	missed K-G@2	3	509.305	589.12	672.53	609.095	510.71	682.961	312.943	630.788	792.042
1	ENSP00000233242|ENSG00000084674	TKGTFAHR	49.29	iTRAQ8plex@N-term; iTRAQ8plex(K)@2	missed K-G@2	3	509.305	381.68	404.126	348.599	296.225	329.126	334.004	434.852	445.547
1	ENSP00000233242|ENSG00000084674	TKGTFAHR	35.89	iTRAQ8plex@N-term; iTRAQ8plex(K)@2	missed K-G@2	3	509.307	3.19	4.18761	9.60569	0.654727	1.11878			0.58983
1	ENSP00000233242|ENSG00000084674	TKNSEEFAAAMSR	99	iTRAQ8plex@N-term; iTRAQ8plex(K)@2	missed K-N@2	2	1025.55	1620.47	2406.55	1901.61	1574.21	1981.25	1331	2255.04	1910.86
1	ENSP00000233242|ENSG00000084674	TLADLTLLDSPIK	99	iTRAQ8plex@N-term; iTRAQ8plex(K)@13		4	502.808	267.88	253.071	267.481	258.695	251.693	203	240.16	228.642
1	ENSP00000233242|ENSG00000084674	TLADLTLLDSPIKVPLLLSEPINIIDALEMRDAVEKPQEFTIVAFVK	82.15	iTRAQ8plex@N-term; iTRAQ8plex(K)@13; iTRAQ8plex(K)@36; iTRAQ8plex(K)@47	missed K-V@13; missed R-D@31	6	1073.46	566.84	294.55	419.545	347.982	407.612	236.675	392.518	440.404
1	ENSP00000233242|ENSG00000084674	TLQGIPQMIGEVIR	99	iTRAQ8plex@N-term		2	930.04	1022.49	1303.6	1318.32	944.672	1081.98	925.65	1131.63	1232.02
1	ENSP00000233242|ENSG00000084674	TLQGIPQMIGEVIR	99	iTRAQ8plex@N-term		4	465.524	138.7	135.797	173.503	125.219	147.711	105.495	114.671	132.831
1	ENSP00000233242|ENSG00000084674	TLQGIPQMIGEVIR	99	iTRAQ8plex@N-term		3	620.365	13948.4	18402.2	10213.6	12122.6	15115.6	11728.8	15025.2	13988.5
1	ENSP00000233242|ENSG00000084674	TLQGIPQMIGEVIR	99	iTRAQ8plex@N-term		2	930.04	1518.23	2058.79	1855.86	1430.92	1801.78	1464.97	1687.78	1641.48
1	ENSP00000233242|ENSG00000084674	TLQGIPQMIGEVIR	99	iTRAQ8plex@N-term		4	465.524	100.92	146.201	86.8206	103.78	110.017	94.8464	60.1529	106.448
1	ENSP00000233242|ENSG00000084674	TLQGIPQMIGEVIR	99	iTRAQ8plex@N-term		3	620.365	1250.07	1491.92	1515.71	976.021	1252.46	969.008	1261.77	1161.24
1	ENSP00000233242|ENSG00000084674	TLQGIPQMIGEVIR	99	iTRAQ8plex@N-term		3	620.365	884.11	1019.74	1158.29	749.574	1001.77	794.423	965.995	958.732
1	ENSP00000233242|ENSG00000084674	TLQGIPQMIGEVIR	99	iTRAQ8plex@N-term		3	620.365	652.92	758.075	824.519	487.55	653.712	586.492	671.829	584.833
1	ENSP00000233242|ENSG00000084674	TLQGIPQMIGEVIR	99	iTRAQ8plex@N-term		3	620.365	574.4	634.272	618.112	429.246	569.039	430.568	584.076	506.18
1	ENSP00000233242|ENSG00000084674	TLQGIPQMIGEVIR	99	iTRAQ8plex@N-term		3	620.365	448.33	529.314	593.047	364.195	452.148	377.127	423.473	449.112
1	ENSP00000233242|ENSG00000084674	TLQGIPQMIGEVIR	99	iTRAQ8plex@N-term		3	620.365	393.91	476.979	413.437	321.504	383.623	330.427	377.943	350.564
1	ENSP00000233242|ENSG00000084674	TLQGIPQMIGEVIR	99	iTRAQ8plex@N-term		3	620.365	347.22	404.265	425.64	294.261	311.042	352.182	393.274	329.887
1	ENSP00000233242|ENSG00000084674	TLQGIPQMIGEVIR	99	iTRAQ8plex@N-term		3	620.363	113.99	129.419	126.202	108.94	110.243	107.954	116.049	109.728
1	ENSP00000233242|ENSG00000084674	TLQGIPQMIGEVIR	99	iTRAQ8plex@N-term		3	620.365	36.47	15.1828	20.5506	18.976	33.0793	14.7076	30.979	13.3871
1	ENSP00000233242|ENSG00000084674	TPALHFK	99	iTRAQ8plex@N-term; iTRAQ8plex(K)@7		3	474.629	155.79	264.496	440.961	247.542	253.5	114.166	442.524	372.806
1	ENSP00000233242|ENSG00000084674	TPALHFK	99	iTRAQ8plex@N-term; iTRAQ8plex(K)@7		3	474.629	2647.18	1435.22	2550.23	1337.81	1558.51	410.025	2442.29	1583.75
1	ENSP00000233242|ENSG00000084674	TSSFALNLPTLPEVK	99	iTRAQ8plex@N-term; iTRAQ8plex(K)@15		3	742.438	1394.64	1919.03	1767.6	1479.07	1697.46	1683.17	1790.3	1644.25
1	ENSP00000233242|ENSG00000084674	TSSFALNLPTLPEVK	99	iTRAQ8plex@N-term; iTRAQ8plex(K)@15		3	742.438	1878.29	2242.38	2542.62	1783.04	2127.21	1990.56	2363.1	2059.03
1	ENSP00000233242|ENSG00000084674	TSSFALNLPTLPEVK	99	iTRAQ8plex@N-term; iTRAQ8plex(K)@15		3	742.438	1550.26	2315.74	1748.18	1649.52	1982.29	1780.29	1903.78	1787.93
1	ENSP00000233242|ENSG00000084674	TSSFALNLPTLPEVK	99	iTRAQ8plex@N-term; iTRAQ8plex(K)@15		2	1113.15	7631.11	10050.5	9594.28	8561.03	9859.83	8422.23	10577.6	8854.38
1	ENSP00000233242|ENSG00000084674	TSSFALNLPTLPEVK	99	iTRAQ8plex@N-term; iTRAQ8plex(K)@15		2	1113.15	12074.5	15804.8	14808.3	12855.7	14496	12762.9	15999.4	13671.1
1	ENSP00000233242|ENSG00000084674	TSSFALNLPTLPEVK	99	iTRAQ8plex@N-term; iTRAQ8plex(K)@15		2	1113.15	12284.7	15329.1	14408.5	12984.5	14174.4	12492.2	15657.4	13695.5
1	ENSP00000233242|ENSG00000084674	TSSFALNLPTLPEVK	99	iTRAQ8plex@N-term; iTRAQ8plex(K)@15		3	742.436	3783.29	4735.84	4267.7	3669.42	4100.96	3865.36	4550.23	4005.15
1	ENSP00000233242|ENSG00000084674	TSSFALNLPTLPEVK	99	iTRAQ8plex@N-term; iTRAQ8plex(K)@15		3	742.436	2503.67	3408.44	2969.05	2530.72	2999.09	2772.51	3186.2	2905.77
1	ENSP00000233242|ENSG00000084674	TSSFALNLPTLPEVK	99	iTRAQ8plex@N-term; iTRAQ8plex(K)@15		3	742.436	1691.18	2215.93	1854.81	1688.4	2259.27	2133.27	2090.96	1797.83
1	ENSP00000233242|ENSG00000084674	TSSFALNLPTLPEVK	99	iTRAQ8plex@N-term; iTRAQ8plex(K)@15		3	742.436	1001.19	1507.22	1263.39	1063.44	1353.58	1904.26	1276.93	1216.22
1	ENSP00000233242|ENSG00000084674	TSSFALNLPTLPEVK	99	iTRAQ8plex@N-term; iTRAQ8plex(K)@15		3	742.436	805.65	1004.76	997.26	863.652	993.143	1233.76	983.899	999.569
1	ENSP00000233242|ENSG00000084674	TSSFALNLPTLPEVK	99	iTRAQ8plex@N-term; iTRAQ8plex(K)@15		4	557.081	403.16	523.827	523.325	388.753	486.476	558.795	553.304	374.973
1	ENSP00000233242|ENSG00000084674	TSSFALNLPTLPEVK	99	iTRAQ8plex@N-term; iTRAQ8plex(K)@15		3	742.438	1761.89	2254.36	2581.78	1864.51	2067.39	1990.54	2353.72	2103.09
1	ENSP00000233242|ENSG00000084674	TSSFALNLPTLPEVK	99	iTRAQ8plex@N-term; iTRAQ8plex(K)@15		3	742.438	881.24	1096.07	979.491	823.658	1273.71	1733.63	1073.93	996.839
1	ENSP00000233242|ENSG00000084674	TSSFALNLPTLPEVK	99	iTRAQ8plex@N-term; iTRAQ8plex(K)@15		4	557.079	410.84	622.794	569.449	477.773	633.864	506.671	646.607	485.635
1	ENSP00000233242|ENSG00000084674	TSSFALNLPTLPEVK	99	iTRAQ8plex@N-term; iTRAQ8plex(K)@15		3	742.438	1082.03	1498.57	1197.09	1014.63	1356.13	1565.68	1372.03	1148.19
1	ENSP00000233242|ENSG00000084674	TSSFALNLPTLPEVK	99	iTRAQ8plex@N-term; iTRAQ8plex(K)@15		3	742.438	639.13	850.374	763.548	643.686	964.356	1137.27	777.182	691.652
1	ENSP00000233242|ENSG00000084674	TSSFALNLPTLPEVK	99	iTRAQ8plex@N-term; iTRAQ8plex(K)@15		3	742.438	647.65	745.91	695.593	470.305	846.368	874.655	766.083	633.345
1	ENSP00000233242|ENSG00000084674	TSSFALNLPTLPEVK	97.83	iTRAQ8plex@N-term; iTRAQ8plex(K)@15		3	742.436	1944.92	656.735	1116.18	1954.17	581.593	1125.43	816.296	1738.04
1	ENSP00000233242|ENSG00000084674	TSSFALNLPTLPEVK	75.21	iTRAQ8plex@N-term; iTRAQ8plex(K)@15		4	557.079	283.17	230.802	343.265	221.498	254.081	181.833	256.064	270.142
1	ENSP00000233242|ENSG00000084674	TSSFALNLPTLPEVKFPEVDVLTK	99	iTRAQ8plex@N-term; iTRAQ8plex(K)@15; iTRAQ8plex(K)@24	missed K-F@15	3	1186.69	14822.1	17562.9	16155.1	15117.3	16397.1	12771.7	18944.2	14757.8
1	ENSP00000233242|ENSG00000084674	TSSFALNLPTLPEVKFPEVDVLTK	99	iTRAQ8plex@N-term; iTRAQ8plex(K)@15; iTRAQ8plex(K)@24	missed K-F@15	5	712.419	3130.93	4146.88	3411.54	3147.1	3642.87	2554.03	4427.64	3537.52
1	ENSP00000233242|ENSG00000084674	TSSFALNLPTLPEVKFPEVDVLTK	41.01	iTRAQ8plex@N-term; iTRAQ8plex(K)@15; iTRAQ8plex(K)@24	missed K-F@15	6	593.848	1033.49	594.157	747.766	642.998	736.211	640.416	584.295	609.785
1	ENSP00000233242|ENSG00000084674	TTLTAFGFASADLIEIGLEGK	99	iTRAQ8plex@N-term; iTRAQ8plex(K)@21		4	691.39	8266.37	9369.07	9497.1	7995.3	9271.8	7021.55	9686.97	6710.1
1	ENSP00000233242|ENSG00000084674	TTLTAFGFASADLIEIGLEGK	99	iTRAQ8plex@N-term; iTRAQ8plex(K)@21		3	921.518	7591.89	8956.93	7988.63	7104.41	8511.83	6464.44	8795.31	7288.21
1	ENSP00000233242|ENSG00000084674	TTLTAFGFASADLIEIGLEGK	99	iTRAQ8plex@N-term; iTRAQ8plex(K)@21		3	921.518	7170.29	8675.86	7527.82	6722.97	8192.46	5892.13	8505.79	7248.36
1	ENSP00000233242|ENSG00000084674	TTLTAFGFASADLIEIGLEGK	99	iTRAQ8plex@N-term; iTRAQ8plex(K)@21		3	921.518	6731.64	7690.19	7216.56	6273.2	7643.29	5517.11	7931.07	6236.22
1	ENSP00000233242|ENSG00000084674	TTLTAFGFASADLIEIGLEGK	99	iTRAQ8plex@N-term; iTRAQ8plex(K)@21		3	921.518	6242.33	7852.94	6648.73	6087.79	7523.06	5253.99	7757.57	6490.53
1	ENSP00000233242|ENSG00000084674	TTLTAFGFASADLIEIGLEGK	99	iTRAQ8plex@N-term; iTRAQ8plex(K)@21		3	921.518	6233.18	7452.85	6474.09	5893.67	7162.75	4851.26	7371.6	6216.66
1	ENSP00000233242|ENSG00000084674	TTLTAFGFASADLIEIGLEGK	99	iTRAQ8plex@N-term; iTRAQ8plex(K)@21		3	921.518	4828.48	5459.17	5096.14	4298.85	5099.71	3963.24	5525.33	4309.58
1	ENSP00000233242|ENSG00000084674	TTLTAFGFASADLIEIGLEGK	99	iTRAQ8plex@N-term; iTRAQ8plex(K)@21		3	921.518	4411.55	4911.54	4730.6	3986.59	4841.06	3544.17	4973.65	4054.2
1	ENSP00000233242|ENSG00000084674	TTLTAFGFASADLIEIGLEGK	99	iTRAQ8plex@N-term; iTRAQ8plex(K)@21		4	691.39	6371.67	7039.6	6313.7	5694.65	6803.54	5075.38	7092.4	5483.58
1	ENSP00000233242|ENSG00000084674	TTLTAFGFASADLIEIGLEGK	99	iTRAQ8plex@N-term; iTRAQ8plex(K)@21		3	921.517	2985.2	3272.22	3019.1	2722.77	3142.6	2436.62	3366.39	2800.57
1	ENSP00000233242|ENSG00000084674	TTLTAFGFASADLIEIGLEGK	99	iTRAQ8plex@N-term; iTRAQ8plex(K)@21		4	691.39	1109.33	1344.14	1128.22	1047.11	1595.07	911.448	1292.38	1040.84
1	ENSP00000233242|ENSG00000084674	TTLTAFGFASADLIEIGLEGK	99	iTRAQ8plex@N-term; iTRAQ8plex(K)@21		4	691.39	543.42	608.191	478.391	477.596	519.404	568.102	546.437	401.124
1	ENSP00000233242|ENSG00000084674	TTLTAFGFASADLIEIGLEGK	99	iTRAQ8plex@N-term; iTRAQ8plex(K)@21		4	691.389	2039.99	1880.77	2054.67	1944.92	1997.99	1750.88	1832.91	1718.17
1	ENSP00000233242|ENSG00000084674	TTLTAFGFASADLIEIGLEGK	99	iTRAQ8plex@N-term; iTRAQ8plex(K)@21		4	691.39	1463.72	1786.48	1463.52	1416.46	1642.07	1200.2	1649.41	1314.13
1	ENSP00000233242|ENSG00000084674	TTLTAFGFASADLIEIGLEGK	99	iTRAQ8plex@N-term; iTRAQ8plex(K)@21		3	921.516	628.58	1054.79	927.364	789.046	902.307	899.505	843.628	942.329
1	ENSP00000233242|ENSG00000084674	TTLTAFGFASADLIEIGLEGK	99	iTRAQ8plex@N-term; iTRAQ8plex(K)@21		5	553.313	366.38	427.855	440.892	345.174	413.174	317.684	405.849	313.379
1	ENSP00000233242|ENSG00000084674	TTLTAFGFASADLIEIGLEGK	99	iTRAQ8plex@N-term; iTRAQ8plex(K)@21		4	691.389	383.79	408.786	398.717	345.962	417.466	324.438	417.289	346.767
1	ENSP00000233242|ENSG00000084674	TTLTAFGFASADLIEIGLEGK	99	iTRAQ8plex@N-term; iTRAQ8plex(K)@21		4	691.393	654.96	884.101	806.046	602.471	739.148	681.28	746.983	817.259
1	ENSP00000233242|ENSG00000084674	TTLTAFGFASADLIEIGLEGK	99	iTRAQ8plex@N-term; iTRAQ8plex(K)@21		3	921.52	866.96	1011.33	880.086	788.625	834.459	646.135	880.571	901.876
1	ENSP00000233242|ENSG00000084674	TTLTAFGFASADLIEIGLEGK	99	iTRAQ8plex@N-term; iTRAQ8plex(K)@21		5	553.313	322.51	398.166	363.284	280.135	384.516	274.467	342.903	282.197
1	ENSP00000233242|ENSG00000084674	TTLTAFGFASADLIEIGLEGK	99	iTRAQ8plex@N-term; iTRAQ8plex(K)@21		4	691.389	2546.06	1082.69	2323.41	2160.79	912.946	1074.54	1146.92	1696.36
1	ENSP00000233242|ENSG00000084674	TTLTAFGFASADLIEIGLEGK	99	iTRAQ8plex@N-term; iTRAQ8plex(K)@21		5	553.313	554.24	603.059	582.83	516.28	581.776	428.321	592.406	423.465
1	ENSP00000233242|ENSG00000084674	TTLTAFGFASADLIEIGLEGK	99	iTRAQ8plex@N-term; iTRAQ8plex(K)@21		5	553.313	486.87	553.301	505.222	418.559	538.574	378.338	567.562	379.174
1	ENSP00000233242|ENSG00000084674	TTLTAFGFASADLIEIGLEGK	99	iTRAQ8plex@N-term; iTRAQ8plex(K)@21		5	553.313	400.64	448.16	383.004	364.539	418.23	291.14	446.841	330.152
1	ENSP00000233242|ENSG00000084674	TTLTAFGFASADLIEIGLEGKGFEPTLEALFGK	95.18	iTRAQ8plex@N-term; iTRAQ8plex(K)@21; iTRAQ8plex(K)@33	missed K-G@21	5	872.088	2398.14	2267.47	1956.11	1568.29	1921	1289.86	2303.23	1615.15
1	ENSP00000233242|ENSG00000084674	VEDIPLAR	99	iTRAQ8plex@N-term		3	406.245	57.9	140.339	89.707	68.6576	93.3643	61.2307	84.3384	115.938
1	ENSP00000233242|ENSG00000084674	VELEVPQLCSFILK	99	iTRAQ8plex@N-term; Methylthio(C)@9; iTRAQ8plex(K)@14		3	758.099	633.46	652.107	647.437	593.793	640.394	458.477	753.521	477.159
1	ENSP00000233242|ENSG00000084674	VELEVPQLCSFILK	99	iTRAQ8plex@N-term; Methylthio(C)@9; iTRAQ8plex(K)@14		3	758.099	741.34	744.106	701.977	618.24	780.058	607.589	753.899	548.986
1	ENSP00000233242|ENSG00000084674	VELEVPQLCSFILK	99	iTRAQ8plex@N-term; Methylthio(C)@9; iTRAQ8plex(K)@14		3	758.099	967.72	831.251	1004.2	769.504	892.711	670.043	955.787	669.861
1	ENSP00000233242|ENSG00000084674	VELEVPQLCSFILK	99	iTRAQ8plex@N-term; Methylthio(C)@9; iTRAQ8plex(K)@14		4	568.828	554.88	420.93	564.473	470.505	539.22	417.402	567.074	314.711
1	ENSP00000233242|ENSG00000084674	VELEVPQLCSFILK	99	iTRAQ8plex@N-term; Methylthio(C)@9; iTRAQ8plex(K)@14		3	758.101	1860.6	1606.55	1985.32	1728.27	1898.7	1496.35	1802.83	1261.89
1	ENSP00000233242|ENSG00000084674	VELEVPQLCSFILK	99	iTRAQ8plex@N-term; Methylthio(C)@9; iTRAQ8plex(K)@14		3	758.101	3575.04	3182.32	3585.3	3060.98	3598.67	2479.02	3731.81	2476.7
1	ENSP00000233242|ENSG00000084674	VELEVPQLCSFILK	99	iTRAQ8plex@N-term; Methylthio(C)@9; iTRAQ8plex(K)@14		3	758.101	4697.58	4038.62	4997.94	4172.42	4721.19	3631.38	4713.82	3173.93
1	ENSP00000233242|ENSG00000084674	VELEVPQLCSFILK	99	iTRAQ8plex@N-term; Methylthio(C)@9; iTRAQ8plex(K)@14		3	758.101	5345.5	4870.09	5439.76	4531.25	5217.25	3935.19	5287.11	3756.92
1	ENSP00000233242|ENSG00000084674	VELEVPQLCSFILK	99	iTRAQ8plex@N-term; Methylthio(C)@9; iTRAQ8plex(K)@14		3	758.101	4875.4	4250.7	5123.8	4264.73	4829.31	3652.62	4739.87	3350.87
1	ENSP00000233242|ENSG00000084674	VELEVPQLCSFILK	99	iTRAQ8plex@N-term; Methylthio(C)@9; iTRAQ8plex(K)@14		3	758.101	4193.44	3604.27	4256.61	3600.32	3896.24	3051.57	4157.11	2784.53
1	ENSP00000233242|ENSG00000084674	VELEVPQLCSFILK	99	iTRAQ8plex@N-term; Methylthio(C)@9; iTRAQ8plex(K)@14		3	758.101	3206.03	2805.05	3228.6	2730.45	3096.51	2400.06	3349.52	2186.18
1	ENSP00000233242|ENSG00000084674	VELEVPQLCSFILK	99	iTRAQ8plex@N-term; Methylthio(C)@9; iTRAQ8plex(K)@14		3	758.101	2454.93	2296.5	2259.81	1848.67	2269.35	1751.75	2567.97	1593.37
1	ENSP00000233242|ENSG00000084674	VELEVPQLCSFILK	99	iTRAQ8plex@N-term; Methylthio(C)@9; iTRAQ8plex(K)@14		3	758.101	1284.15	1417.89	1255.79	1079.29	1263.66	988.681	1348.72	951.601
1	ENSP00000233242|ENSG00000084674	VELEVPQLCSFILK	99	iTRAQ8plex@N-term; Methylthio(C)@9; iTRAQ8plex(K)@14		3	758.101	923.56	833.205	903.212	788.38	846.131	741.252	929.503	659.96
1	ENSP00000233242|ENSG00000084674	VELEVPQLCSFILK	99	iTRAQ8plex@N-term; Methylthio(C)@9; iTRAQ8plex(K)@14		4	568.828	383.52	322.854	364.981	305.391	350.824	282.61	352.087	243.388
1	ENSP00000233242|ENSG00000084674	VELEVPQLCSFILK	99	iTRAQ8plex@N-term; Methylthio(C)@9; iTRAQ8plex(K)@14		4	568.827	138.5	157.411	130.023	160.708	118.967	122.567	140.723	80.0048
1	ENSP00000233242|ENSG00000084674	VELEVPQLCSFILK	99	iTRAQ8plex@N-term; Methylthio(C)@9; iTRAQ8plex(K)@14		3	758.099	880.84	795.259	891.158	706.639	826.101	650.417	834.822	641.801
1	ENSP00000233242|ENSG00000084674	VELEVPQLCSFILK	99	iTRAQ8plex@N-term; Methylthio(C)@9; iTRAQ8plex(K)@14		3	758.099	559.67	597.486	610.608	510.21	664.523	463.478	612.213	490.023
1	ENSP00000233242|ENSG00000084674	VELEVPQLCSFILK	99	iTRAQ8plex@N-term; Methylthio(C)@9; iTRAQ8plex(K)@14		4	568.828	63.09	46.9549	60.5782	54.4422	44.891	75.903	55.689	38.5311
1	ENSP00000233242|ENSG00000084674	VIGNMGQTMEQLTPELK	99	iTRAQ8plex@N-term; iTRAQ8plex(K)@17		4	625.097	499.11	510.91	558.481	512.996	437.497	411.825	526.728	552.975
1	ENSP00000233242|ENSG00000084674	VIGNMGQTMEQLTPELK	99	iTRAQ8plex@N-term; iTRAQ8plex(K)@17		3	833.126	7932.44	6984.6	7916.29	6471.87	6693.33	5219.28	7186.37	7879.25
1	ENSP00000233242|ENSG00000084674	VIGNMGQTMEQLTPELK	99	iTRAQ8plex@N-term; iTRAQ8plex(K)@17		3	833.126	12971.3	11604	12693.9	10225.7	10703.8	8814.41	11599.4	13209.3
1	ENSP00000233242|ENSG00000084674	VIGNMGQTMEQLTPELK	99	iTRAQ8plex@N-term; iTRAQ8plex(K)@17		3	833.126	16076.7	15485.7	16626.7	13315.8	13705.8	10817.5	15531.4	17520.5
1	ENSP00000233242|ENSG00000084674	VIGNMGQTMEQLTPELK	99	iTRAQ8plex@N-term; iTRAQ8plex(K)@17		3	833.126	20733.9	18785.1	20215.3	17444	17679.5	13500.4	18480.5	21635.6
1	ENSP00000233242|ENSG00000084674	VIGNMGQTMEQLTPELK	99	iTRAQ8plex@N-term; iTRAQ8plex(K)@17		3	833.126	23569.1	21749.3	23424.2	19247.5	20028.9	15156	22063.6	24642.3
1	ENSP00000233242|ENSG00000084674	VIGNMGQTMEQLTPELK	99	iTRAQ8plex@N-term; iTRAQ8plex(K)@17		3	833.126	24883.3	23064.1	24323.2	20179.7	21391.2	16543.8	23368.3	25407
1	ENSP00000233242|ENSG00000084674	VIGNMGQTMEQLTPELK	99	iTRAQ8plex@N-term; iTRAQ8plex(K)@17		3	833.126	26243.3	23396.8	25870.3	21184.8	21626.5	17076.5	23341.1	26179.5
1	ENSP00000233242|ENSG00000084674	VIGNMGQTMEQLTPELK	99	iTRAQ8plex@N-term; iTRAQ8plex(K)@17		3	833.126	24628.7	22427.8	24242.8	19552.2	20370.2	15581.7	22519.5	25185.7
1	ENSP00000233242|ENSG00000084674	VIGNMGQTMEQLTPELK	99	iTRAQ8plex@N-term; iTRAQ8plex(K)@17		3	833.126	23887.6	21654	23093.4	19130.8	20401.9	15307.7	21950.3	24205.1
1	ENSP00000233242|ENSG00000084674	VIGNMGQTMEQLTPELK	99	iTRAQ8plex@N-term; iTRAQ8plex(K)@17		3	833.126	21439	19481.8	20765	17340	18274.7	13708.4	19088	22069.9
1	ENSP00000233242|ENSG00000084674	VIGNMGQTMEQLTPELK	99	iTRAQ8plex@N-term; iTRAQ8plex(K)@17		4	625.097	11706.3	10095	11045.6	9047.47	9589.5	7413.9	10090.8	11515.4
1	ENSP00000233242|ENSG00000084674	VIGNMGQTMEQLTPELK	99	iTRAQ8plex@N-term; iTRAQ8plex(K)@17		3	833.126	17408.4	15742.3	16563.4	13129.1	14593.9	10851.2	15566.3	17468.1
1	ENSP00000233242|ENSG00000084674	VIGNMGQTMEQLTPELK	99	iTRAQ8plex@N-term; iTRAQ8plex(K)@17		3	833.126	15237.2	14411.2	14262.1	11928	12844.9	9360.83	13481.9	15073.7
1	ENSP00000233242|ENSG00000084674	VIGNMGQTMEQLTPELK	99	iTRAQ8plex@N-term; iTRAQ8plex(K)@17		3	833.126	12366.1	10807.2	11152.2	9793.17	10132.2	7457.42	10360.2	11793.2
1	ENSP00000233242|ENSG00000084674	VIGNMGQTMEQLTPELK	99	iTRAQ8plex@N-term; iTRAQ8plex(K)@17		3	833.126	9794.93	8732.75	8809.93	7918.33	8375.95	5929.41	8737.9	9647.38
1	ENSP00000233242|ENSG00000084674	VIGNMGQTMEQLTPELK	99	iTRAQ8plex@N-term; iTRAQ8plex(K)@17		3	833.126	8696.1	7645.8	8266.54	6913.39	6902.52	5166.89	7071.38	8085.79
1	ENSP00000233242|ENSG00000084674	VIGNMGQTMEQLTPELK	99	iTRAQ8plex@N-term; iTRAQ8plex(K)@17		3	833.126	7116.36	6400.85	6800.54	5741.36	5824.88	4230.8	5730.85	6611.53
1	ENSP00000233242|ENSG00000084674	VIGNMGQTMEQLTPELK	99	iTRAQ8plex@N-term; iTRAQ8plex(K)@17		3	833.126	6720.37	5231.26	5836.41	5166.5	4852.09	3726.2	4728.65	5656.52
1	ENSP00000233242|ENSG00000084674	VIGNMGQTMEQLTPELK	99	iTRAQ8plex@N-term; iTRAQ8plex(K)@17		3	833.126	4978.95	3889.34	3948.06	3539.76	3634.03	2694.95	3334.01	4171.34
1	ENSP00000233242|ENSG00000084674	VIGNMGQTMEQLTPELK	99	iTRAQ8plex@N-term; iTRAQ8plex(K)@17		3	833.126	4821.57	3792.87	4034.15	3781.42	3826.32	2396.18	3023.51	4034.87
1	ENSP00000233242|ENSG00000084674	VIGNMGQTMEQLTPELK	99	iTRAQ8plex@N-term; iTRAQ8plex(K)@17		4	625.096	666.46	577.503	545.827	555.63	540.016	450.206	586.893	635.154
1	ENSP00000233242|ENSG00000084674	VIGNMGQTMEQLTPELK	99	iTRAQ8plex@N-term; iTRAQ8plex(K)@17		4	625.096	5206.96	3917.82	4846.08	4023.47	4148.23	3398.93	4320.19	4642.72
1	ENSP00000233242|ENSG00000084674	VIGNMGQTMEQLTPELK	99	iTRAQ8plex@N-term; iTRAQ8plex(K)@17		3	833.124	10155.3	9345.42	10315.8	8069.61	8446.15	6767.08	9575.33	10525.8
1	ENSP00000233242|ENSG00000084674	VIGNMGQTMEQLTPELK	99	iTRAQ8plex@N-term; iTRAQ8plex(K)@17		3	833.124	13844	12573.4	13570.5	10945.2	11257.6	9572.1	12783.9	14019.7
1	ENSP00000233242|ENSG00000084674	VIGNMGQTMEQLTPELK	99	iTRAQ8plex@N-term; iTRAQ8plex(K)@17		3	833.124	14809.8	13499.4	14639.5	11529.1	12669.2	10041.6	14219.5	15191.5
1	ENSP00000233242|ENSG00000084674	VIGNMGQTMEQLTPELK	99	iTRAQ8plex@N-term; iTRAQ8plex(K)@17		3	833.124	16545.8	15187.8	16423.4	13044.1	13937.2	11085.7	15818.4	16809.7
1	ENSP00000233242|ENSG00000084674	VIGNMGQTMEQLTPELK	99	iTRAQ8plex@N-term; iTRAQ8plex(K)@17		3	833.124	17624.2	16158.2	17725.4	14086.7	14743.5	11521.9	16291	17842.6
1	ENSP00000233242|ENSG00000084674	VIGNMGQTMEQLTPELK	99	iTRAQ8plex@N-term; iTRAQ8plex(K)@17		3	833.124	18368.2	16729.2	17734.8	14361.1	15198.1	11927.1	17032.3	18374.4
1	ENSP00000233242|ENSG00000084674	VIGNMGQTMEQLTPELK	99	iTRAQ8plex@N-term; iTRAQ8plex(K)@17		3	833.124	17653.3	15347.5	16875.5	14825.8	15160.9	11286.5	15579.3	17226.9
1	ENSP00000233242|ENSG00000084674	VIGNMGQTMEQLTPELK	99	iTRAQ8plex@N-term; iTRAQ8plex(K)@17		3	833.124	17797.3	15606.3	15888.1	14358.1	14586.1	10630.6	14733.7	17154.2
1	ENSP00000233242|ENSG00000084674	VIGNMGQTMEQLTPELK	99	iTRAQ8plex@N-term; iTRAQ8plex(K)@17		3	833.124	17364	14050.8	15283.6	13430.2	14048	9627.22	13797.1	15920.3
1	ENSP00000233242|ENSG00000084674	VIGNMGQTMEQLTPELK	99	iTRAQ8plex@N-term; iTRAQ8plex(K)@17		3	833.124	14762.9	11732.4	12412.7	11522.5	11619.1	8042.47	11442.6	12842.1
1	ENSP00000233242|ENSG00000084674	VIGNMGQTMEQLTPELK	99	iTRAQ8plex@N-term; iTRAQ8plex(K)@17		3	833.124	12509.8	10188.5	10595.3	9404.03	9700.84	6862.23	9556.44	10750
1	ENSP00000233242|ENSG00000084674	VIGNMGQTMEQLTPELK	99	iTRAQ8plex@N-term; iTRAQ8plex(K)@17		4	625.096	4318.84	3780.08	4139.6	3623.03	3606.01	2786.48	3810.85	4077.16
1	ENSP00000233242|ENSG00000084674	VIGNMGQTMEQLTPELK	99	iTRAQ8plex@N-term; iTRAQ8plex(K)@17		3	833.124	7224.28	5803.94	6343.63	5671.03	5551.27	4162.36	5636.7	6407.88
1	ENSP00000233242|ENSG00000084674	VIGNMGQTMEQLTPELK	99	iTRAQ8plex@N-term; iTRAQ8plex(K)@17		3	833.124	5180.26	4350.83	4404.1	4013.1	4178.79	3059.36	4178.47	4633.56
1	ENSP00000233242|ENSG00000084674	VIGNMGQTMEQLTPELK	99	iTRAQ8plex@N-term; iTRAQ8plex(K)@17		3	833.124	3488.2	3142.28	2950.41	2815.78	3085.9	2395.67	3020.05	3460.37
1	ENSP00000233242|ENSG00000084674	VIGNMGQTMEQLTPELK	99	iTRAQ8plex@N-term; iTRAQ8plex(K)@17		3	833.125	3069.98	2731.12	2701.13	2305.04	2443.29	2018.58	2621.58	2981.13
1	ENSP00000233242|ENSG00000084674	VIGNMGQTMEQLTPELK	99	iTRAQ8plex@N-term; iTRAQ8plex(K)@17		4	625.094	393.12	446.485	380.614	288.69	355.331	321.755	435.108	447.316
1	ENSP00000233242|ENSG00000084674	VIGNMGQTMEQLTPELK	99	iTRAQ8plex@N-term; iTRAQ8plex(K)@17		3	833.127	490.88	470.419	475.262	326.576	612.822	450.971	534.997	560.955
1	ENSP00000233242|ENSG00000084674	VIGNMGQTMEQLTPELK	35.48	iTRAQ8plex@N-term; iTRAQ8plex(K)@17		4	625.095	545.84	465.673	495.016	489.37	732.198	769.655	514.031	529.959
1	ENSP00000233242|ENSG00000084674	VKYTLNK	96.59	iTRAQ8plex@N-term; iTRAQ8plex(K)@2; iTRAQ8plex(K)@7	missed K-Y@2	4	445.287	6304.61	4901.24	6295.75	6596.85	5384.2	3624.53	5557.35	6517.96
1	ENSP00000233242|ENSG00000084674	VLVDHFGYTK	99	iTRAQ8plex@N-term; iTRAQ8plex(K)@10		3	596.348	1618.38	1600.72	1478.29	1099.01	1614.21	1560.36	1549.94	1625.29
1	ENSP00000233242|ENSG00000084674	VNDESTEGKTSYR	99	iTRAQ8plex@N-term; iTRAQ8plex(K)@9	missed K-T@9	4	524.279	857.13	1254.09	966.93	728.834	1121.96	775.503	1327.92	1044.68
1	ENSP00000233242|ENSG00000084674	VNDESTEGKTSYR	99	iTRAQ8plex@N-term; iTRAQ8plex(K)@9	missed K-T@9	4	524.278	51.4	30.14	21.8899	21.8279	19.6647	3.61219	12.8916	18.8547
1	ENSP00000233242|ENSG00000084674	VNWEEEAASGLLTSLKDNVPK	99	iTRAQ8plex@N-term; iTRAQ8plex(K)@16; iTRAQ8plex(K)@21	missed K-D@16	4	803.954	10898.6	9643.97	10697.2	10606.5	9794.26	8386.18	11850.1	13478
1	ENSP00000233242|ENSG00000084674	VNWEEEAASGLLTSLKDNVPK	99	iTRAQ8plex@N-term; iTRAQ8plex(K)@16; iTRAQ8plex(K)@21	missed K-D@16	5	643.365	1943.48	1609.93	2007.4	1571.03	1535.25	1314.7	1778.27	2182.67
1	ENSP00000233242|ENSG00000084674	VPLLLSEPINIIDALEMR	99	iTRAQ8plex@N-term		2	1170.69	7066.54	6431.15	9084.44	6088.19	6784.14	6959.12	6375	8280.22
1	ENSP00000233242|ENSG00000084674	VPLLLSEPINIIDALEMR	99	iTRAQ8plex@N-term		3	780.787	1814.46	1817.39	2081.26	1386.22	1598.99	2041.38	1826.43	2266.05
1	ENSP00000233242|ENSG00000084674	VPLLLSEPINIIDALEMR	99	iTRAQ8plex@N-term		4	585.843	138.68	138.438	155.781	92.9491	87.2756	69.3611	120.916	84.4782
1	ENSP00000233242|ENSG00000084674	VPQTDMTFR	99	iTRAQ8plex@N-term		3	466.917	711.2	629.129	742.443	652.164	580.13	564.243	661.316	683.142
1	ENSP00000233242|ENSG00000084674	VPQTDMTFR	99	iTRAQ8plex@N-term		3	466.917	3124.53	2884.23	3353.52	2590.78	2446.15	1989.79	2677	2995.12
1	ENSP00000233242|ENSG00000084674	VPQTDMTFR	99	iTRAQ8plex@N-term		3	466.917	2794.08	2414.67	3013.76	2389.84	1960.12	1896.23	2317.43	2667.91
1	ENSP00000233242|ENSG00000084674	VPQTDMTFR	99	iTRAQ8plex@N-term		3	466.917	2507.21	2004.68	2514.44	1957.52	1852.74	1498.4	2028.24	2360.94
1	ENSP00000233242|ENSG00000084674	VPQTDMTFR	99	iTRAQ8plex@N-term		3	466.917	1624.82	1374.21	1707.7	1361.58	1113.4	1040.18	1284.41	1535.33
1	ENSP00000233242|ENSG00000084674	VPQTDMTFR	99	iTRAQ8plex@N-term		3	466.917	1208.61	1092.99	1232.02	938.402	890.764	858.477	967.422	1171.49
1	ENSP00000233242|ENSG00000084674	VPQTDMTFR	99	iTRAQ8plex@N-term		3	466.917	968.02	799.092	932.906	785.54	652.711	691.881	742.52	877.541
1	ENSP00000233242|ENSG00000084674	VPQTDMTFR	99	iTRAQ8plex@N-term		3	466.917	767.24	738.028	854.433	633.832	621.665	602.482	652.107	787.854
1	ENSP00000233242|ENSG00000084674	VPQTDMTFR	99	iTRAQ8plex@N-term		2	699.873	4400.86	3989.31	5068.47	3592.52	3424.58	3118.3	4086.41	4754.32
1	ENSP00000233242|ENSG00000084674	VPQTDMTFR	92.02	iTRAQ8plex@N-term		3	466.917	652.58	794.218	745.757	511.941	505.538	582.892	538.473	611.282
1	ENSP00000233242|ENSG00000084674	VPSYTLILPSLELPVLHVPR	99	iTRAQ8plex@N-term		4	637.636	332.69	345.993	331.846	289.412	318.035	208.448	345.342	331.776
1	ENSP00000233242|ENSG00000084674	VPSYTLILPSLELPVLHVPR	99	iTRAQ8plex@N-term		3	849.846	54.48	46.5147	59.008	27.8315	29.099	42.2402	36.8089	36.311
1	ENSP00000233242|ENSG00000084674	VPSYTLILPSLELPVLHVPR	99	iTRAQ8plex@N-term		5	510.31	67.58	27.2195	108.618	66.6157	66.9439	60.7954	63.8118	44.6415
1	ENSP00000233242|ENSG00000084674	VPSYTLILPSLELPVLHVPR	99	iTRAQ8plex@N-term		4	637.636	112.29	81.959	201.338	109.683	89.6637	77.7974	82.9724	59.1951
1	ENSP00000233242|ENSG00000084674	VPSYTLILPSLELPVLHVPR	99	iTRAQ8plex@N-term		4	637.636	107.07	64.8972	148.23	62.3101	63.3832	66.0548	62.2872	65.0536
1	ENSP00000233242|ENSG00000084674	VPSYTLILPSLELPVLHVPR	99	iTRAQ8plex@N-term		4	637.636	48.22	24.8787	69.5027	56.2289	50.1084	36.769	31.723	30.8368
1	ENSP00000233242|ENSG00000084674	VPSYTLILPSLELPVLHVPR	99	iTRAQ8plex@N-term		5	510.311	25.67	18.447	15.4938	16.3127	17.4809	5.67125	22.0634	6.85926
1	ENSP00000233242|ENSG00000084674	VPSYTLILPSLELPVLHVPR	99	iTRAQ8plex@N-term		4	637.636	111.02	102.79	142.481	122.134	117.956	103.683	119.854	147.199
1	ENSP00000233242|ENSG00000084674	VPSYTLILPSLELPVLHVPR	99	iTRAQ8plex@N-term		3	849.847	127.94	135.27	185.856	129.325	118.731	154.053	142.198	167.213
1	ENSP00000233242|ENSG00000084674	VPSYTLILPSLELPVLHVPR	99	iTRAQ8plex@N-term		3	849.847	272.7	198.847	244.645	195.431	228.629	209.66	226.805	255.164
1	ENSP00000233242|ENSG00000084674	VPSYTLILPSLELPVLHVPR	99	iTRAQ8plex@N-term		3	849.847	253.78	264.292	282.987	216.36	220.066	200.871	230.781	279.208
1	ENSP00000233242|ENSG00000084674	VPSYTLILPSLELPVLHVPR	99	iTRAQ8plex@N-term		3	849.847	251.6	267.577	301.505	171.095	284.17	176.268	205.205	273.277
1	ENSP00000233242|ENSG00000084674	VPSYTLILPSLELPVLHVPR	99	iTRAQ8plex@N-term		3	849.847	194.27	180.636	193.973	199.093	175.121	170.008	137.734	205.963
1	ENSP00000233242|ENSG00000084674	VPSYTLILPSLELPVLHVPR	99	iTRAQ8plex@N-term		5	510.311	64	64.5965	100.848	75.6598	58.0152	47.5585	36.4796	76.1212
1	ENSP00000233242|ENSG00000084674	VPSYTLILPSLELPVLHVPR	99	iTRAQ8plex@N-term		3	849.847	122.69	120.925	111.354	86.1799	102.637	142.758	129.477	147.119
1	ENSP00000233242|ENSG00000084674	VPSYTLILPSLELPVLHVPR	99	iTRAQ8plex@N-term		3	849.847	85.28	90.9141	84.754	94.0477	91.8583	71.8084	76.4473	82.4304
1	ENSP00000233242|ENSG00000084674	VPSYTLILPSLELPVLHVPR	99	iTRAQ8plex@N-term		3	849.847	64.83	90.2376	84.6386	63.0092	37.2425	58.8657	49.3346	72.2111
1	ENSP00000233242|ENSG00000084674	VPSYTLILPSLELPVLHVPR	99	iTRAQ8plex@N-term; Oxidation(P)@2		4	641.636	1.08		9.87123	1.8865
1	ENSP00000233242|ENSG00000084674	VSALLTPAEQTGTWK	82.02	iTRAQ8plex@N-term; iTRAQ8plex(K)@15		4	553.32	370.22	477.226	377.912	309.12	409.495	331.615	364.43	428.21
1	ENSP00000233242|ENSG00000084674	VSQEGLK	97.64	iTRAQ8plex@N-term; iTRAQ8plex(K)@7		3	456.944	10.34	45.2154	7.42363	57.9267	55.4549	20.2024	52.9936	29.021
1	ENSP00000233242|ENSG00000084674	YDKNQDVHSINLPFFETLQEYFER	99	iTRAQ8plex@N-term; iTRAQ8plex(K)@3	missed K-N@3	5	728.977	446.4	505.605	449.805	358.091	457.871	433.051	542.254	252.46
1	ENSP00000233242|ENSG00000084674	YGMVAQVTQTLK	99	iTRAQ8plex@N-term; iTRAQ8plex(K)@12		4	487.535	74.23	7.09746	45.1421	39.6609	20.8911	35.3924	29.1007	38.1004
1	ENSP00000233242|ENSG00000084674	YGMVAQVTQTLK	99	iTRAQ8plex@N-term; iTRAQ8plex(K)@12		3	649.708	1901.86	2369.05	2276.32	2015.18	1901.99	2027.11	2296.38	2171.69
1	ENSP00000233242|ENSG00000084674	YGMVAQVTQTLK	99	iTRAQ8plex@N-term; iTRAQ8plex(K)@12		4	487.534	277.51	374.211	354.187	229.643	464.778	303.341	364.174	343.957
1	ENSP00000233242|ENSG00000084674	YGMVAQVTQTLK	99	iTRAQ8plex@N-term; iTRAQ8plex(K)@12		3	649.71	1503.77	2450.02	1925.74	1077.51	2061.33	1723.34	1632.21	1723.07
1	ENSP00000233242|ENSG00000084674	YGMVAQVTQTLK	99	iTRAQ8plex@N-term; iTRAQ8plex(K)@12		4	487.534	877.53	917.816	1141.56	873.162	947.37	740.604	967.081	967.685
1	ENSP00000233242|ENSG00000084674	YHWEHTGLTLR	99	iTRAQ8plex@N-term		4	429.986	356.21	706.718	390.208	559.969	645.988	529.58	505.701	596.252
1	ENSP00000233242|ENSG00000084674	YHWEHTGLTLR	99	iTRAQ8plex@N-term		4	429.984	167.79	134.207	196.512	222.052	137.761	157.677	218.719	262.024
1	ENSP00000233242|ENSG00000084674	YHWEHTGLTLR	99	iTRAQ8plex@N-term		2	858.962	497.85	530.42	447.646	407.362	450.234	354.312	576.733	471.155
1	ENSP00000233242|ENSG00000084674	YHWEHTGLTLR	93.66	iTRAQ8plex@N-term		3	572.975	115.28	107.686	110.015	119.094	87.3832	95.4465	105.755	129.597
1	ENSP00000233242|ENSG00000084674	YSQPEDSLIPFFEITVPESQLTVSQFTLPK	84.6	iTRAQ8plex@N-term; iTRAQ8plex(K)@30		5	810.639	1585.13	1358.52	1666.37	1764.78	1199.97	1142.64	1891.88	1654.59
1	ENSP00000233242|ENSG00000084674	YSQPEDSLIPFFEITVPESQLTVSQFTLPK	83.99	iTRAQ8plex@N-term; iTRAQ8plex(K)@30		4	1013.05	11859.9	9789.48	12830.1	12942.8	9737.35	9548.54	13475.8	10307.1
1	ENSP00000233242|ENSG00000084674	YSQPEDSLIPFFEITVPESQLTVSQFTLPK	43.56	iTRAQ8plex@N-term; iTRAQ8plex(K)@30		6	675.7	1392.5	1003.82	1327.37	1467.29	1084.7	914.896	1737.62	1346.33
1	ENSP00000233242|ENSG00000084674	YTLNK	38.93	iTRAQ8plex@N-term; iTRAQ8plex(K)@5		2	623.883	90.75	82.1738	96.5764	52.5224	74.6893	54.6888	99.1815	53.1576
1	ENSP00000233242|ENSG00000084674	YTLNK	35.37	iTRAQ8plex@N-term; iTRAQ8plex(K)@5		3	416.257	129.01	135.7	158.044	67.2594	100.077	112.778	169.396	134.216
1	ENSP00000233242|ENSG00000084674	YTLNK	35.37	iTRAQ8plex@N-term; iTRAQ8plex(K)@5		3	416.257	132.52	105.635	145.759	88.5435	119.817	116.79	153.87	87.3545
3	ENSP00000264613|ENSG00000047457	AEEEHLGILGPQLHADVGDK	99	iTRAQ8plex@N-term; iTRAQ8plex(K)@20		4	684.874	1289.54	960.444	1491.38	1429.56	1634.04	1625.25	1179.53	1476.52
3	ENSP00000264613|ENSG00000047457	AETGDKVYVHLK	99	iTRAQ8plex@N-term; iTRAQ8plex(K)@6; iTRAQ8plex(K)@12	missed K-V@6	3	758.118	1366	1073.45	1298.14	1963.74	1445.27	1580.84	1070.15	1823.79
3	ENSP00000264613|ENSG00000047457	AGLQAFFQVQECNK	99	iTRAQ8plex@N-term; Methylthio(C)@12; iTRAQ8plex(K)@14		4	560.045	375.34	390.5	424.555	585.06	612.102	690.493	533.716	339.431
3	ENSP00000264613|ENSG00000047457	DIFTGLIGPMK	99	iTRAQ8plex@N-term; iTRAQ8plex(K)@11		3	600.687	1059.43	1040.78	1201.05	1448.2	1336.5	1587.02	1314.41	1329.52
3	ENSP00000264613|ENSG00000047457	DLYSGLIGPLIVCR	99	iTRAQ8plex@N-term; Methylthio(C)@13		3	623.68	240.24	215.973	269.179	247.021	301.683	253.63	273.054	229.218
3	ENSP00000264613|ENSG00000047457	EYTDASFTNR	99	iTRAQ8plex@N-term		2	754.369	306.54	493.107	416.693	582.097	522.363	441.487	444.06	742.423
3	ENSP00000264613|ENSG00000047457	EYTDASFTNRK	99	iTRAQ8plex@N-term; iTRAQ8plex(K)@11	missed R-K@10	2	970.524	802.88	841.795	711.121	859.28	749.184	730.486	1082.18	991
3	ENSP00000264613|ENSG00000047457	GAYPLSIEPIGVR	99	iTRAQ8plex@N-term		3	559.327	1169.08	945.788	1183.99	974.867	876.123	1041.7	1077.26	1164.32
3	ENSP00000264613|ENSG00000047457	GVYSSDVFDIFPGTYQTLEMFPR	99	iTRAQ8plex@N-term		3	991.83	582.52	687.176	717.598	657.49	621.02	648.217	668.048	556.581
3	ENSP00000264613|ENSG00000047457	HIDREFVVMFSVVDENFSWYLEDNIK	99	iTRAQ8plex@N-term; iTRAQ8plex(K)@26	missed R-E@4	6	640.835	413.42	462.956	585.566	471.803	505.398	596.729	647.4	468.318
3	ENSP00000264613|ENSG00000047457	HYYIAAEEIIWNYAPSGIDIFTK	99	iTRAQ8plex@N-term; iTRAQ8plex(K)@23		5	665.359	133.09	160.128	131.235	154.76	172.819	185.257	137.783	136.463
3	ENSP00000264613|ENSG00000047457	IGGSYK	99	iTRAQ8plex@N-term; iTRAQ8plex(K)@6		2	616.873	1989.33	2799.67	2091.77	1520.07	2909.86	3001.93	2736.49	2269.07
3	ENSP00000264613|ENSG00000047457	IIFKNMATR	99	iTRAQ8plex@N-term; iTRAQ8plex(K)@4	cleaved R-P@C-term; missed K-N@4	4	426.262	42.8	29.1522	49.4254	16.5124	27.3671	40.3106	27.8323	11.4255
3	ENSP00000264613|ENSG00000047457	IYHSHIDAPKDIASGLIGPLIICK	99	iTRAQ8plex@N-term; iTRAQ8plex(K)@10; Methylthio(C)@23; iTRAQ8plex(K)@24	missed K-D@10	6	589.675	2388.41	1357.85	1680.9	2636.78	1616.99	1574.13	2261.93	2594.06
3	ENSP00000264613|ENSG00000047457	KDSLDKEK	99	iTRAQ8plex@N-term; iTRAQ8plex(K)@1; iTRAQ8plex(K)@6; iTRAQ8plex(K)@8	missed K-D@1; missed K-E@6	5	436.673	2182.57	1604.47	2207.96	1787.06	2381.47	3136.59	3042.68	1902.7
3	ENSP00000264613|ENSG00000047457	KLEFALLFLVFDENESWYLDDNIK	99	iTRAQ8plex@N-term; iTRAQ8plex(K)@1; iTRAQ8plex(K)@24	missed K-L@1	5	775.628	58.69	56.93	101.068	124.787	77.411	132.427	83.07	69.2951
3	ENSP00000264613|ENSG00000047457	MYYSAVEPTKDIFTGLIGPMK	99	iTRAQ8plex@N-term; iTRAQ8plex(K)@10; iTRAQ8plex(K)@21	missed K-D@10	5	655.567	412.75	6360.3	4835.29	445.181	459.732	339.84	5989.69	6146.64
3	ENSP00000264613|ENSG00000047457	TYCSEPEK	99	iTRAQ8plex@N-term; Methylthio(C)@3; iTRAQ8plex(K)@8		3	537.604	1608.4	1402.67	1860.58	2409.63	2081.23	2662.15	1982.84	2325.8
3	ENSP00000264613|ENSG00000047457	VKWYLFGMGNEVDVHAAFFHGQALTNK	99	iTRAQ8plex@N-term; iTRAQ8plex(K)@2; iTRAQ8plex(K)@27	missed K-W@2	6	666.196	655.22	856.441	1048.02	1001.85	1098.07	1635.96	988.29	781.882
3	ENSP00000264613|ENSG00000047457	VTFHNK	99	iTRAQ8plex@N-term; iTRAQ8plex(K)@6		2	677.408	6.47		7.3659	3.20705			3.91506	1.97494
3	ENSP00000264613|ENSG00000047457	WYLFGMGNEVDVHAAFFHGQALTNK	99	iTRAQ8plex@N-term; iTRAQ8plex(K)@25		5	692.962	1273.71	1611.66	1986.25	2137.26	1856.5	2668.49	2072.58	1398.94
3	ENSP00000264613|ENSG00000047457	YTVNQCRR	99	iTRAQ8plex@N-term; Methylthio(C)@6	missed R-R@7	3	463.906	445.77	458.264	145.494	326.087	204.199	119.979	456.842	605.146
3	ENSP00000264613|ENSG00000047457	QKYTVNQCRR	94.3	iTRAQ8plex@N-term; iTRAQ8plex(K)@2; Methylthio(C)@8	missed K-Y@2; missed R-R@9	4	488.269	516.04	429.101	478.495	394.157	416.455	502.118	419.997	602.223
3	ENSP00000264613|ENSG00000047457	DSLDKEK	83.15	iTRAQ8plex@N-term; iTRAQ8plex(K)@5; iTRAQ8plex(K)@7	missed K-E@5	4	437.512	3160.13	3562.22	2943.77	4554.41	4678.52	4336.47	3956.38	5423.07
3	ENSP00000264613|ENSG00000047457	IIFKNMATRPYSIHAHGVQTESSTVTPTLPGETLTYVWKIPER	79.44	iTRAQ8plex@N-term; iTRAQ8plex(K)@4; iTRAQ8plex(K)@39	missed K-N@4; missed K-I@39	7	826.885	301.12	382.941	281.151	443.139	368.53	482.374	245.575	305.631
3	ENSP00000264613|ENSG00000047457	SSSKDNIR	76.81	iTRAQ8plex@N-term; iTRAQ8plex(K)@4	missed K-D@4	3	505.63	20.29	17.588	22.802	22.7934	23.8924	35.9925	17.3677	30.976
3	ENSP00000264613|ENSG00000047457	KDSLDK	45.28	iTRAQ8plex@N-term; iTRAQ8plex(K)@1; iTRAQ8plex(K)@6	missed K-D@1	4	405.254	251.06	210.572	265.172	188.65	275.327	423.873	354.197	265.443
3	ENSP00000264613|ENSG00000047457	TYLWR	36.2	iTRAQ8plex@N-term	cleaved N-T@N-term	2	521.802	449.92	588.928	608.656	643.242	528.688	617.472	578.868	739.209
3	ENSP00000264613|ENSG00000047457	AEEEHLGILGPQLHADVGDK	99	iTRAQ8plex@N-term; iTRAQ8plex(K)@20		3	912.832	225.11	221.761	271.026	258.229	199.293	366.102	177.397	320.205
3	ENSP00000264613|ENSG00000047457	AETGDKVYVHLK	99	iTRAQ8plex@N-term; iTRAQ8plex(K)@6; iTRAQ8plex(K)@12	missed K-V@6	2	1136.67	912.09	906.972	774.078	948.445	954.814	893.775	1038.49	1181.83
3	ENSP00000264613|ENSG00000047457	AETGDKVYVHLK	99	iTRAQ8plex@N-term; iTRAQ8plex(K)@6; iTRAQ8plex(K)@12	missed K-V@6	4	568.839	24266.7	21995.2	19614.8	24120.4	22680.8	24795.2	26765.9	28374.3
3	ENSP00000264613|ENSG00000047457	AETGDKVYVHLK	99	iTRAQ8plex@N-term; iTRAQ8plex(K)@6; iTRAQ8plex(K)@12	missed K-V@6	4	568.839	22486.8	21306.3	18345.4	22720.1	21893.3	23053.5	25859.7	27084.3
3	ENSP00000264613|ENSG00000047457	AETGDKVYVHLK	99	iTRAQ8plex@N-term; iTRAQ8plex(K)@6; iTRAQ8plex(K)@12	missed K-V@6	4	568.839	21144.6	18964.8	15551.7	21186.4	20421.9	21526.6	23704.6	23373.5
3	ENSP00000264613|ENSG00000047457	AETGDKVYVHLK	99	iTRAQ8plex@N-term; iTRAQ8plex(K)@6; iTRAQ8plex(K)@12	missed K-V@6	4	568.839	19492.1	18239.4	15434.1	19355.8	18934.5	20009.6	22816.8	24613.7
3	ENSP00000264613|ENSG00000047457	AETGDKVYVHLK	99	iTRAQ8plex@N-term; iTRAQ8plex(K)@6; iTRAQ8plex(K)@12	missed K-V@6	3	758.116	4641.71	4368.27	3912.45	4859.1	6677.79	6548.27	4939.3	5162.12
3	ENSP00000264613|ENSG00000047457	AETGDKVYVHLK	99	iTRAQ8plex@N-term; iTRAQ8plex(K)@6; iTRAQ8plex(K)@12	missed K-V@6	4	568.839	17365.8	16035.8	13046.8	16808.6	16106	17721.3	20309.3	21893.7
3	ENSP00000264613|ENSG00000047457	AETGDKVYVHLK	99	iTRAQ8plex@N-term; iTRAQ8plex(K)@6; iTRAQ8plex(K)@12	missed K-V@6	4	568.839	15669.3	14152.2	11592.3	15896.3	15964.4	16118.6	18825.2	20348.9
3	ENSP00000264613|ENSG00000047457	AETGDKVYVHLK	99	iTRAQ8plex@N-term; iTRAQ8plex(K)@6; iTRAQ8plex(K)@12	missed K-V@6	4	568.839	16016.9	14861.4	12376.8	15344.4	14973.5	16042.9	17960.4	20099.4
3	ENSP00000264613|ENSG00000047457	AETGDKVYVHLK	99	iTRAQ8plex@N-term; iTRAQ8plex(K)@6; iTRAQ8plex(K)@12	missed K-V@6	4	568.839	16239.9	14620.9	12129.9	15920.1	15287.7	16431.4	18827.2	20438.4
3	ENSP00000264613|ENSG00000047457	AETGDKVYVHLK	99	iTRAQ8plex@N-term; iTRAQ8plex(K)@6; iTRAQ8plex(K)@12	missed K-V@6	4	568.839	16945.6	15492	12555.6	16065.2	16004.2	17190.1	19520.1	21282.7
3	ENSP00000264613|ENSG00000047457	AETGDKVYVHLK	99	iTRAQ8plex@N-term; iTRAQ8plex(K)@6; iTRAQ8plex(K)@12	missed K-V@6	4	568.839	15367.1	13662.4	11414.8	14591.7	14124.7	15493.8	17433.1	18728.9
3	ENSP00000264613|ENSG00000047457	AETGDKVYVHLK	99	iTRAQ8plex@N-term; iTRAQ8plex(K)@6; iTRAQ8plex(K)@12	missed K-V@6	2	1136.67	452.02	480.727	398.243	356.405	419.123	426.979	495.981	621.442
3	ENSP00000264613|ENSG00000047457	AETGDKVYVHLK	99	iTRAQ8plex@N-term; iTRAQ8plex(K)@6; iTRAQ8plex(K)@12	missed K-V@6	3	758.12	2657.06	2100.58	2920.9	4318.38	2825.63	3465.34	2242.44	3627.1
3	ENSP00000264613|ENSG00000047457	AETGDKVYVHLK	99	iTRAQ8plex@N-term; iTRAQ8plex(K)@6; iTRAQ8plex(K)@12	missed K-V@6	2	1136.67	2255.28	1658.55	2216.88	3547.26	2250.07	2691.87	2073.26	3140.05
3	ENSP00000264613|ENSG00000047457	AETGDKVYVHLK	99	iTRAQ8plex@N-term; iTRAQ8plex(K)@6; iTRAQ8plex(K)@12	missed K-V@6	2	1136.67	1711.14	1241.12	1911.99	2854.83	1810.82	2121.92	1493.58	2365.62
3	ENSP00000264613|ENSG00000047457	AETGDKVYVHLK	99	iTRAQ8plex@N-term; iTRAQ8plex(K)@6; iTRAQ8plex(K)@12	missed K-V@6	4	568.84	47374.6	32464.4	43329.3	62969.7	43930.1	55806.6	37359.1	57450.9
3	ENSP00000264613|ENSG00000047457	AETGDKVYVHLK	99	iTRAQ8plex@N-term; iTRAQ8plex(K)@6; iTRAQ8plex(K)@12	missed K-V@6	5	455.274	2359.58	1789.04	2203.9	2919.88	2229.23	2755.85	1690.16	2924.09
3	ENSP00000264613|ENSG00000047457	AETGDKVYVHLK	99	iTRAQ8plex@N-term; iTRAQ8plex(K)@6; iTRAQ8plex(K)@12	missed K-V@6	4	568.839	937.11	994.375	809.037	1025.34	921.831	841.993	992.925	1355.2
3	ENSP00000264613|ENSG00000047457	AETGDKVYVHLK	99	iTRAQ8plex@N-term; iTRAQ8plex(K)@6; iTRAQ8plex(K)@12	missed K-V@6	5	455.274	59301.9	37163.9	55295.8	74612.2	55687.9	30801.8	46053.2	69465.3
3	ENSP00000264613|ENSG00000047457	AETGDKVYVHLK	99	iTRAQ8plex@N-term; iTRAQ8plex(K)@6; iTRAQ8plex(K)@12	missed K-V@6	4	568.84	1360.15	1465.33	1481.52	2098.9	1698.42	1890.81	1207.58	2267.83
3	ENSP00000264613|ENSG00000047457	AETGDKVYVHLK	97.45	iTRAQ8plex@N-term; iTRAQ8plex(K)@6; iTRAQ8plex(K)@12	missed K-V@6	4	568.84	1007.11	1221.7	1256.89	1376.59	1270.56	1361.96	1018.29	1391.97
3	ENSP00000264613|ENSG00000047457	AETGDKVYVHLK	90.9	iTRAQ8plex@N-term; iTRAQ8plex(K)@6; iTRAQ8plex(K)@12	missed K-V@6	5	455.275	32	32.5452	37.1066	46.5522	35.4567	38.8398	26.3809	45.344
3	ENSP00000264613|ENSG00000047457	AETGDKVYVHLK	37.32	iTRAQ8plex@N-term; iTRAQ8plex(K)@6; iTRAQ8plex(K)@12	missed K-V@6	5	455.274	3995.12	4424.33	3175.66	4076.14	4216.91	4027.67	4204.26	4276.45
3	ENSP00000264613|ENSG00000047457	AETGDKVYVHLK	28.24	iTRAQ8plex@N-term; iTRAQ8plex(K)@6; iTRAQ8plex(K)@12	missed K-V@6	5	455.275	207.65	132.414	184.459	249.95	166.795	232.604	85.2044	250.903
3	ENSP00000264613|ENSG00000047457	AGLQAFFQVQECNK	99	iTRAQ8plex@N-term; Methylthio(C)@12; iTRAQ8plex(K)@14		3	746.393	592.23	570.492	619.047	650.821	701.131	846.429	597.187	559.119
3	ENSP00000264613|ENSG00000047457	AGLQAFFQVQECNK	99	iTRAQ8plex@N-term; Methylthio(C)@12; iTRAQ8plex(K)@14		4	560.045	39.32	55.0939	35.1785	58.1265	44.6651	53.1003	57.4818	38.3191
3	ENSP00000264613|ENSG00000047457	AGLQAFFQVQECNK	99	iTRAQ8plex@N-term; Methylthio(C)@12; iTRAQ8plex(K)@14		3	746.391	294.5	284.897	303.976	480.736	441.402	540.004	381.859	251.38
3	ENSP00000264613|ENSG00000047457	AGLQAFFQVQECNK	99	iTRAQ8plex@N-term; Methylthio(C)@12; iTRAQ8plex(K)@14		3	746.391	226.46	193.156	252.034	368.501	349.049	345.37	271.322	189.044
3	ENSP00000264613|ENSG00000047457	AGLQAFFQVQECNK	99	iTRAQ8plex@N-term; Methylthio(C)@12; iTRAQ8plex(K)@14		3	746.391	180.36	171.284	197.967	289.733	222.637	233.898	181.032	166.034
3	ENSP00000264613|ENSG00000047457	AGLQAFFQVQECNK	99	iTRAQ8plex@N-term; Methylthio(C)@12; iTRAQ8plex(K)@14		3	746.391	96.12	83.72	114.541	145.039	173.163	162.313	120.123	108.025
3	ENSP00000264613|ENSG00000047457	AGLQAFFQVQECNK	99	iTRAQ8plex@N-term; Methylthio(C)@12; iTRAQ8plex(K)@14		3	746.391	93.57	126.348	130.346	181.604	160.287	157.995	157.932	142.878
3	ENSP00000264613|ENSG00000047457	AGLQAFFQVQECNK	99	iTRAQ8plex@N-term; Methylthio(C)@12; iTRAQ8plex(K)@14		4	560.045	129.04	247.198	123.361	331.458	334.472	347.358	246.136	248.126
3	ENSP00000264613|ENSG00000047457	ALYLQYTDETFR	99	iTRAQ8plex@N-term		3	608.653	5594.57	3578.32	5358.25	6892.75	3642.64	5260.08	4903.74	5930.11
3	ENSP00000264613|ENSG00000047457	ALYLQYTDETFR	99	iTRAQ8plex@N-term		2	912.476	60656.2	40050.2	59951.8	78103	41466.6	58793.8	59637.9	69540.3
3	ENSP00000264613|ENSG00000047457	ALYLQYTDETFR	99	iTRAQ8plex@N-term		3	608.653	10677.2	6858.66	10493.4	12789.6	6996.47	9969.84	9520.51	11989.1
3	ENSP00000264613|ENSG00000047457	ALYLQYTDETFR	99	iTRAQ8plex@N-term		3	608.653	1140.76	750.881	1169.45	1430.16	775.971	1038.15	1081.97	1276.15
3	ENSP00000264613|ENSG00000047457	ALYLQYTDETFR	99	iTRAQ8plex@N-term		3	608.656	31.96	36.7865	57.4379	61.2669	28.0986	82.8568	97.2667	55.7025
3	ENSP00000264613|ENSG00000047457	ALYLQYTDETFR	99	iTRAQ8plex@N-term		3	608.656	179.11	75.3555	1068.19	151.164	44.3209	31.2507	63.3117	10.0801
3	ENSP00000264613|ENSG00000047457	ALYLQYTDETFR	99	iTRAQ8plex@N-term		2	912.479	527.46	245.716	2078.18	235.458	130.542	112.084	204.364	194.79
3	ENSP00000264613|ENSG00000047457	ALYLQYTDETFR	99	iTRAQ8plex@N-term		2	912.479	459.38	271.615	1848.03	289.623	109.189	82.4097	205.791	46.6363
3	ENSP00000264613|ENSG00000047457	ALYLQYTDETFR	99	iTRAQ8plex@N-term		2	912.479	665.14	375.178	2777.07	503.974	176.057	121.52	293.556	95.4862
3	ENSP00000264613|ENSG00000047457	ALYLQYTDETFR	99	iTRAQ8plex@N-term		2	912.479	475.83	239.499	1398.68	295.937	104.294	67.5726	203.425	58.1612
3	ENSP00000264613|ENSG00000047457	ALYLQYTDETFR	99	iTRAQ8plex@N-term		2	912.479	394.47	189.581	1266.24	207.804	96.2366	73.5498	171.872	69.3746
3	ENSP00000264613|ENSG00000047457	ALYLQYTDETFR	99	iTRAQ8plex@N-term		3	608.656	161.86	77.46	1090.49	148.945	41.8574	36.2395	65.7754	19.1794
3	ENSP00000264613|ENSG00000047457	ALYLQYTDETFR	99	iTRAQ8plex@N-term		3	608.655	12.87	5.95929	119.898	36.576	4.99148	6.84786	8.98878	2.29305
3	ENSP00000264613|ENSG00000047457	ALYLQYTDETFR	99	iTRAQ8plex@N-term		3	608.653	1058.48	1141.41	1010.83	979.583	991.153	1123.57	1034.3	1054.28
3	ENSP00000264613|ENSG00000047457	ALYLQYTDETFR	99	iTRAQ8plex@N-term		2	912.479	12119.1	12453.7	11270.5	10453.3	11871.4	14095	12801.8	13008.6
3	ENSP00000264613|ENSG00000047457	ALYLQYTDETFR	99	iTRAQ8plex@N-term		3	608.654	5839.4	5591.86	4876.34	4868.73	5252.81	6699.67	5394.12	5532.23
3	ENSP00000264613|ENSG00000047457	ALYLQYTDETFR	99	iTRAQ8plex@N-term		3	608.654	2334.24	2420.57	1944.07	1936.76	2087.44	2537.78	2106.52	2171.46
3	ENSP00000264613|ENSG00000047457	ALYLQYTDETFR	99	iTRAQ8plex@N-term		3	608.653	149.03	182.698	91.4849	186.198	152.918	113.531	188.947	140.201
3	ENSP00000264613|ENSG00000047457	ALYLQYTDETFR	99	iTRAQ8plex@N-term		3	608.655	1889.93	1350.43	1912.65	2314.63	1375.49	1876.44	1787.21	2191.3
3	ENSP00000264613|ENSG00000047457	ALYLQYTDETFR	99	iTRAQ8plex@N-term		3	608.656	707.25	820.202	605.978	473.579	790.052	773.914	623.458	578.1
3	ENSP00000264613|ENSG00000047457	ALYLQYTDETFR	99	iTRAQ8plex@N-term		3	608.655	398.55	98.484	199.029	198.882	93.0631	123.626	158.725	130.558
3	ENSP00000264613|ENSG00000047457	ALYLQYTDETFR	97.56	iTRAQ8plex@N-term		4	456.744	203.78	314.071	241.447	250.838	239.118	280.88	317.547	109.662
3	ENSP00000264613|ENSG00000047457	DIASGLIGPLIICK	99	iTRAQ8plex@N-term; Methylthio(C)@13; iTRAQ8plex(K)@14		4	517.558	119.42	124.941	95.7913	98.653	137.126	107.754	190.387	137.092
3	ENSP00000264613|ENSG00000047457	DIASGLIGPLIICK	99	iTRAQ8plex@N-term; Methylthio(C)@13; iTRAQ8plex(K)@14		3	689.743	910.13	1229.71	934.234	901.859	1458.52	1159.43	1079.68	1223.59
3	ENSP00000264613|ENSG00000047457	DIASGLIGPLIICK	99	iTRAQ8plex@N-term; Methylthio(C)@13; iTRAQ8plex(K)@14		3	689.743	1158.23	1411.26	1159.12	863.874	1456.26	1383.29	1200.04	1287.82
3	ENSP00000264613|ENSG00000047457	DIASGLIGPLIICK	99	iTRAQ8plex@N-term; Methylthio(C)@13; iTRAQ8plex(K)@14		3	689.743	930.28	1033.66	898.097	783.398	1238.38	1211.7	1091.02	1093.31
3	ENSP00000264613|ENSG00000047457	DIASGLIGPLIICK	99	iTRAQ8plex@N-term; Methylthio(C)@13; iTRAQ8plex(K)@14		3	689.743	668.83	669.556	614.083	545.299	808.48	760.524	646.802	665.156
3	ENSP00000264613|ENSG00000047457	DIASGLIGPLIICK	99	iTRAQ8plex@N-term; Methylthio(C)@13; iTRAQ8plex(K)@14		3	689.743	491.94	472.845	464.225	436.071	596.654	532.662	461.611	520.541
3	ENSP00000264613|ENSG00000047457	DIASGLIGPLIICK	99	iTRAQ8plex@N-term; Methylthio(C)@13; iTRAQ8plex(K)@14		3	689.743	349.68	371.366	322.945	277.771	402.653	408.271	373.614	361.347
3	ENSP00000264613|ENSG00000047457	DIASGLIGPLIICK	99	iTRAQ8plex@N-term; Methylthio(C)@13; iTRAQ8plex(K)@14		3	689.743	218.31	257.248	193.245	170.218	264.075	239.769	209.401	214.247
3	ENSP00000264613|ENSG00000047457	DIASGLIGPLIICK	99	iTRAQ8plex@N-term; Methylthio(C)@13; iTRAQ8plex(K)@14		3	689.743	137.16	184.491	169.104	119.726	167.118	163.631	144.613	167.088
3	ENSP00000264613|ENSG00000047457	DIASGLIGPLIICK	99	iTRAQ8plex@N-term; Methylthio(C)@13; iTRAQ8plex(K)@14		3	689.743	111.87	125.864	78.5196	94.7024	138.514	107.848	144.833	102.027
3	ENSP00000264613|ENSG00000047457	DIASGLIGPLIICK	99	iTRAQ8plex@N-term; Methylthio(C)@13; iTRAQ8plex(K)@14		4	517.56	119.4	127.55	263.798	151.719	144.645	144.958	174.568	260.824
3	ENSP00000264613|ENSG00000047457	DIASGLIGPLIICK	99	iTRAQ8plex@N-term; Methylthio(C)@13; iTRAQ8plex(K)@14		2	1034.11	2816.37	2677.42	2577.12	2833.06	2735.42	2790.27	2901.67	3259.9
3	ENSP00000264613|ENSG00000047457	DIASGLIGPLIICK	99	iTRAQ8plex@N-term; Methylthio(C)@13; iTRAQ8plex(K)@14		3	689.745	3017.29	2266.17	2721.25	3300.48	2699.82	2970.83	2976.84	3641.28
3	ENSP00000264613|ENSG00000047457	DIASGLIGPLIICK	99	iTRAQ8plex@N-term; Methylthio(C)@13; iTRAQ8plex(K)@14		3	689.745	1678.73	1480.39	1420.06	1705.83	1635.68	1809.02	1676.58	1883.57
3	ENSP00000264613|ENSG00000047457	DIASGLIGPLIICK	99	iTRAQ8plex@N-term; Methylthio(C)@13; iTRAQ8plex(K)@14		3	689.745	3239.29	2703.8	2946.3	3095.32	2917.55	3617.31	3251.12	3792.29
3	ENSP00000264613|ENSG00000047457	DIASGLIGPLIICK	99	iTRAQ8plex@N-term; Methylthio(C)@13; iTRAQ8plex(K)@14		3	689.745	1425.58	1149.18	1439.8	1317.61	1180.95	1387.99	1531.08	1680.47
3	ENSP00000264613|ENSG00000047457	DIASGLIGPLIICK	99	iTRAQ8plex@N-term; Methylthio(C)@13; iTRAQ8plex(K)@14		3	689.745	1362.08	1031.7	1140.48	1555.24	1165.37	1158.18	1196.57	1609.73
3	ENSP00000264613|ENSG00000047457	DIASGLIGPLIICK	99	iTRAQ8plex@N-term; Methylthio(C)@13; iTRAQ8plex(K)@14		3	689.745	861.73	766.966	819.243	888.199	809.695	871.596	877.046	1157.96
3	ENSP00000264613|ENSG00000047457	DIASGLIGPLIICK	99	iTRAQ8plex@N-term; Methylthio(C)@13; iTRAQ8plex(K)@14		3	689.745	481.12	477.602	502.936	497.382	561.272	643.628	503.03	644.273
3	ENSP00000264613|ENSG00000047457	DIASGLIGPLIICK	99	iTRAQ8plex@N-term; Methylthio(C)@13; iTRAQ8plex(K)@14		3	689.745	505.26	544.604	460.253	487.572	448.566	521.096	528.423	534.797
3	ENSP00000264613|ENSG00000047457	DIASGLIGPLIICK	99	iTRAQ8plex@N-term; Methylthio(C)@13; iTRAQ8plex(K)@14		4	517.561	250.23	69.7613	327.529	328.307	88.0609	193.011	73.3738	177.075
3	ENSP00000264613|ENSG00000047457	DIASGLIGPLIICK	99	iTRAQ8plex@N-term; Methylthio(C)@13; iTRAQ8plex(K)@14		3	689.742	1083.58	991.862	1060.01	1149.92	1275.1	1262.02	1196.28	1741.52
3	ENSP00000264613|ENSG00000047457	DIASGLIGPLIICK	99	iTRAQ8plex@N-term; Methylthio(C)@13; iTRAQ8plex(K)@14		4	517.559	757.97	694.187	953.226	931.666	948.801	915.978	835.188	1234.03
3	ENSP00000264613|ENSG00000047457	DIASGLIGPLIICK	99	iTRAQ8plex@N-term; Methylthio(C)@13; iTRAQ8plex(K)@14		3	689.742	1464.79	1216.77	1240.61	1347.36	1354.41	1760.98	1328.5	1918.23
3	ENSP00000264613|ENSG00000047457	DIASGLIGPLIICK	99	iTRAQ8plex@N-term; Methylthio(C)@13; iTRAQ8plex(K)@14		3	689.742	975.02	856.065	1004.6	861.654	813.751	1076.18	935.138	1457.58
3	ENSP00000264613|ENSG00000047457	DIASGLIGPLIICK	99	iTRAQ8plex@N-term; Methylthio(C)@13; iTRAQ8plex(K)@14		3	689.742	777.24	705.333	892.717	704.387	792.645	830.486	729.689	1261.96
3	ENSP00000264613|ENSG00000047457	DIASGLIGPLIICK	99	iTRAQ8plex@N-term; Methylthio(C)@13; iTRAQ8plex(K)@14		4	517.559	258.26	245.716	392.078	257.053	195.647	291.669	244.514	529.19
3	ENSP00000264613|ENSG00000047457	DIASGLIGPLIICK	99	iTRAQ8plex@N-term; Methylthio(C)@13; iTRAQ8plex(K)@14		4	517.559	186.48	207.158	474.72	125.275	174.573	262.078	268.346	588.895
3	ENSP00000264613|ENSG00000047457	DIASGLIGPLIICK	99	iTRAQ8plex@N-term; Methylthio(C)@13; iTRAQ8plex(K)@14		4	517.559	173.95	165.808	454.815	140.411	124.841	179.021	207.388	588.345
3	ENSP00000264613|ENSG00000047457	DIASGLIGPLIICK	99	iTRAQ8plex@N-term; Methylthio(C)@13; iTRAQ8plex(K)@14		4	517.559	156.7	167.998	533.97	142.919	138.912	221.355	165.53	673.002
3	ENSP00000264613|ENSG00000047457	DIASGLIGPLIICK	99	iTRAQ8plex@N-term; Methylthio(C)@13; iTRAQ8plex(K)@14		4	517.559	126.17	208.822	641.133	118.65	160.921	237.816	173.641	802.036
3	ENSP00000264613|ENSG00000047457	DIASGLIGPLIICK	99	iTRAQ8plex@N-term; Methylthio(C)@13; iTRAQ8plex(K)@14		4	517.559	142.4	200.178	602.618	100.04	113.266	163.996	148.248	709.837
3	ENSP00000264613|ENSG00000047457	DIASGLIGPLIICK	99	iTRAQ8plex@N-term; Methylthio(C)@13; iTRAQ8plex(K)@14		4	517.559	106.14	163.145	637.612	96.1118	109.124	181.304	156.676	776.322
3	ENSP00000264613|ENSG00000047457	DIASGLIGPLIICK	99	iTRAQ8plex@N-term; Methylthio(C)@13; iTRAQ8plex(K)@14		4	517.559	77.96	182.977	623.284	77.8016	108.608	158.983	150.699	759.979
3	ENSP00000264613|ENSG00000047457	DIASGLIGPLIICK	99	iTRAQ8plex@N-term; Methylthio(C)@13; iTRAQ8plex(K)@14		4	517.559	94.09	185.114	686.795	63.1091	97.7641	180.586	154.236	746.87
3	ENSP00000264613|ENSG00000047457	DIASGLIGPLIICK	99	iTRAQ8plex@N-term; Methylthio(C)@13; iTRAQ8plex(K)@14		4	517.559	80.02	192.941	575.764	69.9227	69.3428	143.911	129.295	668.761
3	ENSP00000264613|ENSG00000047457	DIASGLIGPLIICK	99	iTRAQ8plex@N-term; Methylthio(C)@13; iTRAQ8plex(K)@14		4	517.559	78.92	194.767	483.044	57.272	85.5867	130.286	115.842	549.357
3	ENSP00000264613|ENSG00000047457	DIASGLIGPLIICK	99	iTRAQ8plex@N-term; Methylthio(C)@13; iTRAQ8plex(K)@14		3	689.741	200.45	439.398	836.203	188.428	237.956	323.461	302.74	1002.08
3	ENSP00000264613|ENSG00000047457	DIASGLIGPLIICK	99	iTRAQ8plex@N-term; Methylthio(C)@13; iTRAQ8plex(K)@14		5	414.249	176.2	41.9405	94.0134	94.4361	72.4948	116.472	57.0916	103.353
3	ENSP00000264613|ENSG00000047457	DIASGLIGPLIICK	99	iTRAQ8plex@N-term; Methylthio(C)@13; iTRAQ8plex(K)@14		4	517.559	7768.77	6641.82	7189.71	7883.23	7393.49	8272.05	7744.71	8662.16
3	ENSP00000264613|ENSG00000047457	DIASGLIGPLIICK	99	iTRAQ8plex@N-term; Methylthio(C)@13; iTRAQ8plex(K)@14		3	689.742	16500	15009.9	15334.4	17432.7	17073	18109.8	17608.1	20585.9
3	ENSP00000264613|ENSG00000047457	DIASGLIGPLIICK	99	iTRAQ8plex@N-term; Methylthio(C)@13; iTRAQ8plex(K)@14		3	689.742	16199.2	14257.9	14843.4	16315.7	16087	17817.3	16316.4	19909.5
3	ENSP00000264613|ENSG00000047457	DIASGLIGPLIICK	99	iTRAQ8plex@N-term; Methylthio(C)@13; iTRAQ8plex(K)@14		3	689.742	14332.4	13077.3	13381.9	15136.9	14407.9	16139.6	15452.1	17851
3	ENSP00000264613|ENSG00000047457	DIASGLIGPLIICK	99	iTRAQ8plex@N-term; Methylthio(C)@13; iTRAQ8plex(K)@14		3	689.742	11600.2	10270.6	10447.2	12400.3	11408.2	12909.5	12286.6	13614.3
3	ENSP00000264613|ENSG00000047457	DIASGLIGPLIICK	99	iTRAQ8plex@N-term; Methylthio(C)@13; iTRAQ8plex(K)@14		3	689.742	8597.25	7280.71	7101.55	8776.51	7960.34	9072.83	8657.2	9827.05
3	ENSP00000264613|ENSG00000047457	DIASGLIGPLIICK	99	iTRAQ8plex@N-term; Methylthio(C)@13; iTRAQ8plex(K)@14		3	689.742	6417.4	5729.93	5711.31	6561.22	6267.16	6964.3	6750.71	7892.46
3	ENSP00000264613|ENSG00000047457	DIASGLIGPLIICK	99	iTRAQ8plex@N-term; Methylthio(C)@13; iTRAQ8plex(K)@14		3	689.742	5231.14	4779.05	4747.58	5183.96	5189.2	5552.07	5510.29	6202.45
3	ENSP00000264613|ENSG00000047457	DIASGLIGPLIICK	99	iTRAQ8plex@N-term; Methylthio(C)@13; iTRAQ8plex(K)@14		3	689.742	3379.08	2952.2	3144.19	3262.11	3206.71	3616.33	3465.17	4091.2
3	ENSP00000264613|ENSG00000047457	DIASGLIGPLIICK	99	iTRAQ8plex@N-term; Methylthio(C)@13; iTRAQ8plex(K)@14		3	689.742	2060.17	2252.15	1805.68	2113.08	2175	2479.47	2381.99	2454.9
3	ENSP00000264613|ENSG00000047457	DIASGLIGPLIICK	99	iTRAQ8plex@N-term; Methylthio(C)@13; iTRAQ8plex(K)@14		4	517.559	320.77	239.95	311.642	413.066	347.973	351.029	346.928	446.74
3	ENSP00000264613|ENSG00000047457	DIASGLIGPLIICK	99	iTRAQ8plex@N-term; Methylthio(C)@13; iTRAQ8plex(K)@14		4	517.558	179.81	230.104	203.324	187.962	284.568	225.897	348.074	240.684
3	ENSP00000264613|ENSG00000047457	DIASGLIGPLIICK	99	iTRAQ8plex@N-term; Methylthio(C)@13; iTRAQ8plex(K)@14		3	689.745	37.39	31.2567	21.8437	22.4605	4.57194	5.3771	12.8429	20.4253
3	ENSP00000264613|ENSG00000047457	DIASGLIGPLIICK	99	iTRAQ8plex@N-term; Methylthio(C)@13; iTRAQ8plex(K)@14		4	517.559	65.12	60.1512	209.951	45.3426	81.1546	92.9756	109.414	187.188
3	ENSP00000264613|ENSG00000047457	DIASGLIGPLIICK	99	iTRAQ8plex@N-term; Methylthio(C)@13; iTRAQ8plex(K)@14		3	689.742	1179.89	1398.2	1393.36	1642.21	1404.07	1570.75	1378.48	1878.97
3	ENSP00000264613|ENSG00000047457	DIASGLIGPLIICK	99	iTRAQ8plex@N-term; Methylthio(C)@13; iTRAQ8plex(K)@14		5	414.249	196.66	155.242	183.917	257.208	220.098	266.572	228.195	258.027
3	ENSP00000264613|ENSG00000047457	DIASGLIGPLIICK	99	iTRAQ8plex@N-term; Methylthio(C)@13; iTRAQ8plex(K)@14		5	414.249	457.16	506.872	521.397	520.786	492.016	574.291	499.127	670.007
3	ENSP00000264613|ENSG00000047457	DIASGLIGPLIICK	99	iTRAQ8plex@N-term; Methylthio(C)@13; iTRAQ8plex(K)@14		2	1034.11	5717.67	4911.84	5758.79	6621.87	5876.91	6881.74	6360.07	7220.29
3	ENSP00000264613|ENSG00000047457	DIASGLIGPLIICK	99	iTRAQ8plex@N-term; Methylthio(C)@13; iTRAQ8plex(K)@14		2	1034.11	6479.58	6101.09	6401.72	7625.13	7262.51	7784.45	7621.24	9004.5
3	ENSP00000264613|ENSG00000047457	DIASGLIGPLIICK	99	iTRAQ8plex@N-term; Methylthio(C)@13; iTRAQ8plex(K)@14		2	1034.11	6957.57	5997.16	6652.28	7332.7	7087.16	8172.3	8146.43	8712.84
3	ENSP00000264613|ENSG00000047457	DIASGLIGPLIICK	99	iTRAQ8plex@N-term; Methylthio(C)@13; iTRAQ8plex(K)@14		5	414.248	844.08	811.559	855.599	1013.36	956.578	1023.57	973.911	1257.71
3	ENSP00000264613|ENSG00000047457	DIASGLIGPLIICK	99	iTRAQ8plex@N-term; Methylthio(C)@13; iTRAQ8plex(K)@14		2	1034.11	6418.22	6327.83	6084.51	7491.55	7136.67	7443.24	7405.61	8646.93
3	ENSP00000264613|ENSG00000047457	DIASGLIGPLIICK	99	iTRAQ8plex@N-term; Methylthio(C)@13; iTRAQ8plex(K)@14		5	414.248	888.01	834.043	824.958	989.981	900.252	865.513	991.913	1207.43
3	ENSP00000264613|ENSG00000047457	DIASGLIGPLIICK	99	iTRAQ8plex@N-term; Methylthio(C)@13; iTRAQ8plex(K)@14		5	414.248	998.56	872.268	964.205	1000.98	976.34	1025.53	1079.91	1222.3
3	ENSP00000264613|ENSG00000047457	DIASGLIGPLIICK	99	iTRAQ8plex@N-term; Methylthio(C)@13; iTRAQ8plex(K)@14		4	517.559	27419.4	22684.3	25628.5	27709.6	26235.6	30557.9	28738.3	32832.2
3	ENSP00000264613|ENSG00000047457	DIASGLIGPLIICK	99	iTRAQ8plex@N-term; Methylthio(C)@13; iTRAQ8plex(K)@14		3	689.742	38755.6	32064.5	35545.9	37510.9	37491.2	42330.6	41586	45714.5
3	ENSP00000264613|ENSG00000047457	DIASGLIGPLIICK	99	iTRAQ8plex@N-term; Methylthio(C)@13; iTRAQ8plex(K)@14		5	414.249	907.78	678.543	844.435	589.754	828.048	1004.6	1076.14	1031.39
3	ENSP00000264613|ENSG00000047457	DIASGLIGPLIICK	99	iTRAQ8plex@N-term; Methylthio(C)@13; iTRAQ8plex(K)@14		5	414.249	810.4	615.031	765.765	795.238	740.256	884.763	887.23	910.253
3	ENSP00000264613|ENSG00000047457	DIASGLIGPLIICK	99	iTRAQ8plex@N-term; Methylthio(C)@13; iTRAQ8plex(K)@14		5	414.249	747.83	627.196	690.628	799.444	700.829	913.495	850.104	895.408
3	ENSP00000264613|ENSG00000047457	DIASGLIGPLIICK	99	iTRAQ8plex@N-term; Methylthio(C)@13; iTRAQ8plex(K)@14		5	414.249	787.81	612.207	704.298	748.875	672.559	796.376	821.04	930.122
3	ENSP00000264613|ENSG00000047457	DIASGLIGPLIICK	99	iTRAQ8plex@N-term; Methylthio(C)@13; iTRAQ8plex(K)@14		2	1034.11	2757.77	2497.3	2580.21	2814.92	2736.77	3227.33	2867.91	3440.73
3	ENSP00000264613|ENSG00000047457	DIASGLIGPLIICK	99	iTRAQ8plex@N-term; Methylthio(C)@13; iTRAQ8plex(K)@14		2	1034.11	2392.73	2040.99	2234.7	2412.27	2480.68	2602.71	2466.19	2836.92
3	ENSP00000264613|ENSG00000047457	DIASGLIGPLIICK	99	iTRAQ8plex@N-term; Methylthio(C)@13; iTRAQ8plex(K)@14		5	414.249	608.43	451.048	516.918	572.254	520.2	641.228	566.744	712.74
3	ENSP00000264613|ENSG00000047457	DIASGLIGPLIICK	99	iTRAQ8plex@N-term; Methylthio(C)@13; iTRAQ8plex(K)@14		5	414.249	429.79	326.526	342.122	388.475	381.719	413.86	396.36	484.529
3	ENSP00000264613|ENSG00000047457	DIASGLIGPLIICK	99	iTRAQ8plex@N-term; Methylthio(C)@13; iTRAQ8plex(K)@14		4	517.559	8754.12	7544.38	7949.66	8537.08	8252.9	9684.46	9074.56	10734.3
3	ENSP00000264613|ENSG00000047457	DIASGLIGPLIICK	99	iTRAQ8plex@N-term; Methylthio(C)@13; iTRAQ8plex(K)@14		4	517.559	6885.53	5986.33	5998.08	7269.07	7158.28	7826.31	7251.38	8598.01
3	ENSP00000264613|ENSG00000047457	DIASGLIGPLIICK	99	iTRAQ8plex@N-term; Methylthio(C)@13; iTRAQ8plex(K)@14		3	689.744	10085.4	8873.49	8508.27	10432.2	10148.2	11040.3	10843.3	12571.2
3	ENSP00000264613|ENSG00000047457	DIASGLIGPLIICK	99	iTRAQ8plex@N-term; Methylthio(C)@13; iTRAQ8plex(K)@14		3	689.743	8257.03	7162.07	7297.49	8466.35	8276.87	9454.59	8614.84	10616.3
3	ENSP00000264613|ENSG00000047457	DIASGLIGPLIICK	99	iTRAQ8plex@N-term; Methylthio(C)@13; iTRAQ8plex(K)@14		3	689.742	6193.2	5411.21	5680.37	5976.91	5995.62	7097.62	6490.55	7625.06
3	ENSP00000264613|ENSG00000047457	DIASGLIGPLIICK	99	iTRAQ8plex@N-term; Methylthio(C)@13; iTRAQ8plex(K)@14		3	689.742	4968.68	4407.47	4497.05	4880.35	4882.23	5513.13	5214.97	6110.34
3	ENSP00000264613|ENSG00000047457	DIASGLIGPLIICK	99	iTRAQ8plex@N-term; Methylthio(C)@13; iTRAQ8plex(K)@14		3	689.742	3827.5	3472.82	3339.7	4022.28	3775.24	4268.9	4303.28	4841.98
3	ENSP00000264613|ENSG00000047457	DIASGLIGPLIICK	99	iTRAQ8plex@N-term; Methylthio(C)@13; iTRAQ8plex(K)@14		3	689.742	2851.72	2581.91	2594.87	3135.03	3032.74	3224.97	3013.4	3859.52
3	ENSP00000264613|ENSG00000047457	DIASGLIGPLIICK	99	iTRAQ8plex@N-term; Methylthio(C)@13; iTRAQ8plex(K)@14		3	689.742	2414.81	2098.2	2107.56	2309.76	2405.53	2668.78	2675.01	2870.49
3	ENSP00000264613|ENSG00000047457	DIASGLIGPLIICK	99	iTRAQ8plex@N-term; Methylthio(C)@13; iTRAQ8plex(K)@14		3	689.742	2015.38	1635.13	2020.88	2215.42	1884.76	2483.22	2182.15	2418.61
3	ENSP00000264613|ENSG00000047457	DIASGLIGPLIICK	99	iTRAQ8plex@N-term; Methylthio(C)@13; iTRAQ8plex(K)@14		3	689.742	1712.87	1399.86	1567.56	1523.13	1670.02	1969.51	1761.83	1923.51
3	ENSP00000264613|ENSG00000047457	DIASGLIGPLIICK	99	iTRAQ8plex@N-term; Methylthio(C)@13; iTRAQ8plex(K)@14		3	689.742	1341.73	1363.32	1519.26	1443.53	1451.18	1492.59	1504.24	1887.69
3	ENSP00000264613|ENSG00000047457	DIASGLIGPLIICK	99	iTRAQ8plex@N-term; Methylthio(C)@13; iTRAQ8plex(K)@14		3	689.742	1126.84	1085.3	1127.06	1249.56	1535.19	1532.39	1252.53	1636.04
3	ENSP00000264613|ENSG00000047457	DIASGLIGPLIICK	99	iTRAQ8plex@N-term; Methylthio(C)@13; iTRAQ8plex(K)@14		4	517.56	579.75	524.128	497.083	572.298	597.869	607.212	585.99	670.385
3	ENSP00000264613|ENSG00000047457	DIASGLIGPLIICK	99	iTRAQ8plex@N-term; Methylthio(C)@13; iTRAQ8plex(K)@14		3	689.741	907.26	848.27	846.028	1076.9	840.053	1097.86	848.336	1230.9
3	ENSP00000264613|ENSG00000047457	DIASGLIGPLIICK	99	iTRAQ8plex@N-term; Methylthio(C)@13; iTRAQ8plex(K)@14		3	689.741	805.38	805.084	811.207	946.558	870.368	1056.23	832.724	1136.99
3	ENSP00000264613|ENSG00000047457	DIASGLIGPLIICK	99	iTRAQ8plex@N-term; Methylthio(C)@13; iTRAQ8plex(K)@14		3	689.741	803.01	827.718	661.049	825.145	800.175	764.384	797.269	860.27
3	ENSP00000264613|ENSG00000047457	DIASGLIGPLIICK	99	iTRAQ8plex@N-term; Methylthio(C)@13; iTRAQ8plex(K)@14		3	689.741	663.11	590.517	666.452	593.094	630.432	749.794	738.165	728.453
3	ENSP00000264613|ENSG00000047457	DIASGLIGPLIICK	99	iTRAQ8plex@N-term; Methylthio(C)@13; iTRAQ8plex(K)@14		3	689.741	654.63	576.612	581.964	590.497	624.559	732.615	690.246	715.517
3	ENSP00000264613|ENSG00000047457	DIASGLIGPLIICK	99	iTRAQ8plex@N-term; Methylthio(C)@13; iTRAQ8plex(K)@14		3	689.742	511.26	478.794	557.719	562.977	579.7	559.96	520.361	668.032
3	ENSP00000264613|ENSG00000047457	DIASGLIGPLIICK	99	iTRAQ8plex@N-term; Methylthio(C)@13; iTRAQ8plex(K)@14		3	689.742	521.25	561.354	483.759	569.014	464.756	521.779	570.879	658.84
3	ENSP00000264613|ENSG00000047457	DIASGLIGPLIICK	99	iTRAQ8plex@N-term; Methylthio(C)@13; iTRAQ8plex(K)@14		3	689.742	466.01	482.004	455.485	500.234	552.968	523.073	477.21	574.004
3	ENSP00000264613|ENSG00000047457	DIASGLIGPLIICK	99	iTRAQ8plex@N-term; Methylthio(C)@13; iTRAQ8plex(K)@14		3	689.742	448.84	475.347	452.299	461.505	487.605	473.656	497.835	577.324
3	ENSP00000264613|ENSG00000047457	DIASGLIGPLIICK	99	iTRAQ8plex@N-term; Methylthio(C)@13; iTRAQ8plex(K)@14		3	689.741	445.58	478.397	426.506	448.655	426.664	508.436	434.608	534.505
3	ENSP00000264613|ENSG00000047457	DIASGLIGPLIICK	99	iTRAQ8plex@N-term; Methylthio(C)@13; iTRAQ8plex(K)@14		3	689.741	448.84	475.358	390.439	418.926	440.433	535.604	479.979	493.615
3	ENSP00000264613|ENSG00000047457	DIASGLIGPLIICK	99	iTRAQ8plex@N-term; Methylthio(C)@13; iTRAQ8plex(K)@14		4	517.559	161.14	154.276	139.479	178.297	198.293	186.269	170.067	206.189
3	ENSP00000264613|ENSG00000047457	DIASGLIGPLIICK	99	iTRAQ8plex@N-term; Methylthio(C)@13; iTRAQ8plex(K)@14		3	689.742	187.42	221.814	243.802	219.422	252.78	213.707	272.591	229.205
3	ENSP00000264613|ENSG00000047457	DIASGLIGPLIICK	99	iTRAQ8plex@N-term; Methylthio(C)@13; iTRAQ8plex(K)@14		4	517.56	104.74	83.3119	99.6128	70.4775	67.9336	85.01	102.084	122.864
3	ENSP00000264613|ENSG00000047457	DIASGLIGPLIICK	99	iTRAQ8plex@N-term; Methylthio(C)@13; iTRAQ8plex(K)@14		4	517.558	84.35	76.193	73.2434	59.3471	53.9489	49.6529	67.8488	67.7642
3	ENSP00000264613|ENSG00000047457	DIASGLIGPLIICK	99	iTRAQ8plex@N-term; Methylthio(C)@13; iTRAQ8plex(K)@14		3	689.744	62.03	44.9899	46.643	67.9696	51.5392	69.7023	71.337	68.3672
3	ENSP00000264613|ENSG00000047457	DIASGLIGPLIICK	99	iTRAQ8plex@N-term; Methylthio(C)@13; iTRAQ8plex(K)@14		3	689.744	17.05	18.6402	41.6092	53.4102	37.4361	39.4987	35.4917	50.0295
3	ENSP00000264613|ENSG00000047457	DIASGLIGPLIICK	99	iTRAQ8plex@N-term; Methylthio(C)@13; iTRAQ8plex(K)@14		3	689.745	42.46	65.1871	37.6377	35.3553	101.325	69.3846	70.032	69.6794
3	ENSP00000264613|ENSG00000047457	DIASGLIGPLIICK	99	iTRAQ8plex@N-term; Methylthio(C)@13; iTRAQ8plex(K)@14		4	517.561	17.1	13.5185	7.01954	21.3841	19.9229	23.4969	17.7092	16.6809
3	ENSP00000264613|ENSG00000047457	DIASGLIGPLIICK	99	iTRAQ8plex@N-term; Methylthio(C)@13; iTRAQ8plex(K)@14		4	517.561	45	23.7942	17.9991	40.7817	55.1322	17.5197	34.6501	48.2534
3	ENSP00000264613|ENSG00000047457	DIASGLIGPLIICK	99	iTRAQ8plex@N-term; Methylthio(C)@13; iTRAQ8plex(K)@14		3	689.741	80.19	60.5485	63.6492	82.9173	71.4405	74.5029	85.4361	102.041
3	ENSP00000264613|ENSG00000047457	DIASGLIGPLIICK	99	iTRAQ8plex@N-term; Methylthio(C)@13; iTRAQ8plex(K)@14		3	689.745		23.1392			11.0049	11.4955	12.7453	14.5005
3	ENSP00000264613|ENSG00000047457	DIASGLIGPLIICK	99	iTRAQ8plex@N-term; Methylthio(C)@13; iTRAQ8plex(K)@14		3	689.745	18.18	13.1963	19.3846	23.0597	21.6441	34.4276	23.9538	28.2124
3	ENSP00000264613|ENSG00000047457	DIASGLIGPLIICK	99	iTRAQ8plex@N-term; Methylthio(C)@13; iTRAQ8plex(K)@14		3	689.743	11.67	18.2429	24.095	20.5629	18.9655	19.8259	16.4408	23.8649
3	ENSP00000264613|ENSG00000047457	DIASGLIGPLIICK	99	iTRAQ8plex@N-term; Methylthio(C)@13; iTRAQ8plex(K)@14		3	689.743	33.11	29.0126	36.4831	34.9669	28.7118	44.9347	34.1013	44.0318
3	ENSP00000264613|ENSG00000047457	DIASGLIGPLIICK	99	iTRAQ8plex@N-term; Methylthio(C)@13; iTRAQ8plex(K)@14		3	689.745	50.14	49.5104	40.8357	46.874	50.6893	57.7715	38.9798	57.6111
3	ENSP00000264613|ENSG00000047457	DIASGLIGPLIICK	99	iTRAQ8plex@N-term; Methylthio(C)@13; iTRAQ8plex(K)@14		3	689.744	13.84	17.0833	15.3322	25.4456	26.6248	24.6852	15.0382	23.0034
3	ENSP00000264613|ENSG00000047457	DIASGLIGPLIICK	99	iTRAQ8plex@N-term; Methylthio(C)@13; iTRAQ8plex(K)@14		4	517.558	54.41	53.5155	55.3712	126.362	95.2469	121.179	49.3956	56.743
3	ENSP00000264613|ENSG00000047457	DIASGLIGPLIICK	99	iTRAQ8plex@N-term; Methylthio(C)@13; iTRAQ8plex(K)@14		3	689.743	240.48	190.665	202.204	225.626	212.407	234.863	257.638	254.396
3	ENSP00000264613|ENSG00000047457	DIASGLIGPLIICK	99	iTRAQ8plex@N-term; Methylthio(C)@13; iTRAQ8plex(K)@14		4	517.56	110	96.7338	100.663	124.709	106.994	115.825	90.9367	130.77
3	ENSP00000264613|ENSG00000047457	DIASGLIGPLIICK	99	iTRAQ8plex@N-term; Methylthio(C)@13; iTRAQ8plex(K)@14		4	517.56	106.83	90.2161	91.9352	101.594	101.088	113.06	141.954	131.519
3	ENSP00000264613|ENSG00000047457	DIASGLIGPLIICK	99	iTRAQ8plex@N-term; Methylthio(C)@13; iTRAQ8plex(K)@14		4	517.56	110.17	78.6197	80.8633	123.721	98.6893	96.0583	131.783	146.874
3	ENSP00000264613|ENSG00000047457	DIASGLIGPLIICK	99	iTRAQ8plex@N-term; Methylthio(C)@13; iTRAQ8plex(K)@14		4	517.559	135.83	97.9793	109.172	86.7569	64.2545	125.379	103.841	123.135
3	ENSP00000264613|ENSG00000047457	DIASGLIGPLIICK	99	iTRAQ8plex@N-term; Methylthio(C)@13; iTRAQ8plex(K)@14		3	689.743	267.87	254.467	254.331	240.13	253.963	294.411	271.883	286.041
3	ENSP00000264613|ENSG00000047457	DIASGLIGPLIICK	99	iTRAQ8plex@N-term; Methylthio(C)@13; iTRAQ8plex(K)@14		3	689.743	226.33	206.546	277.018	218.18	242.28	242.734	235.306	244.309
3	ENSP00000264613|ENSG00000047457	DIASGLIGPLIICK	99	iTRAQ8plex@N-term; Methylthio(C)@13; iTRAQ8plex(K)@14		3	689.743	172.46	209.831	207.527	218.89	196.023	197.953	186.642	236.76
3	ENSP00000264613|ENSG00000047457	DIASGLIGPLIICK	99	iTRAQ8plex@N-term; Methylthio(C)@13; iTRAQ8plex(K)@14		3	689.743	168.16	209.112	141.268	199.792	163.202	202.636	190.447	239.14
3	ENSP00000264613|ENSG00000047457	DIASGLIGPLIICK	99	iTRAQ8plex@N-term; Methylthio(C)@13; iTRAQ8plex(K)@14		3	689.744	21.11	45.2799	20.2158	44.4993	47.8278	22.3556	42.4436	38.107
3	ENSP00000264613|ENSG00000047457	DIASGLIGPLIICK	99	iTRAQ8plex@N-term; Methylthio(C)@13; iTRAQ8plex(K)@14		4	517.56	11.58	27.6919	13.3695	25.612	24.7422	14.99	30.8936	28.0865
3	ENSP00000264613|ENSG00000047457	DIASGLIGPLIICK	99	iTRAQ8plex@N-term; Methylthio(C)@13; iTRAQ8plex(K)@14		4	517.559	14.92	16.0203	5.72647	17.5778	27.4746	13.2251	16.575	24.5873
3	ENSP00000264613|ENSG00000047457	DIASGLIGPLIICK	99	iTRAQ8plex@N-term; Methylthio(C)@13; iTRAQ8plex(K)@14		3	689.743	34.08	40.1796	52.2656	21.3619	21.2998	41.9814	45.9562	37.7093
3	ENSP00000264613|ENSG00000047457	DIASGLIGPLIICK	99	iTRAQ8plex@N-term; Methylthio(C)@13; iTRAQ8plex(K)@14		3	689.743	61.97	50.756	47.1394	78.2677	89.6207	60.6542	53.0179	108.416
3	ENSP00000264613|ENSG00000047457	DIASGLIGPLIICK	99	iTRAQ8plex@N-term; Methylthio(C)@13; iTRAQ8plex(K)@14		3	689.743	26.58	36.3463	42.3712	29.2963	42.9332	40.9342	51.1153	54.6421
3	ENSP00000264613|ENSG00000047457	DIASGLIGPLIICK	99	iTRAQ8plex@N-term; Methylthio(C)@13; iTRAQ8plex(K)@14		3	689.743	40.6	34.1988	35.9982	38.1295	38.4688	55.583	40.3824	47.5907
3	ENSP00000264613|ENSG00000047457	DIASGLIGPLIICK	99	iTRAQ8plex@N-term; Methylthio(C)@13; iTRAQ8plex(K)@14		3	689.743	25.58	27.359	33.4121	18.6098	25.4092	31.086	35.7722	30.8501
3	ENSP00000264613|ENSG00000047457	DIASGLIGPLIICK	99	iTRAQ8plex@N-term; Methylthio(C)@13; iTRAQ8plex(K)@14		3	689.743	27.79	21.7756	13.9583	18.4877	23.8709	14.9547	32.223	23.9312
3	ENSP00000264613|ENSG00000047457	DIASGLIGPLIICK	99	iTRAQ8plex@N-term; Methylthio(C)@13; iTRAQ8plex(K)@14		3	689.743	12.69	24.0197	20.008	19.7417	14.9206	8.05977	25.8199	26.7014
3	ENSP00000264613|ENSG00000047457	DIASGLIGPLIICK	99	iTRAQ8plex@N-term; Methylthio(C)@13; iTRAQ8plex(K)@14		4	517.559	49.21	34.6068	39.254	51.2685	33.9937	41.2637	28.9544	42.3816
3	ENSP00000264613|ENSG00000047457	DIASGLIGPLIICK	99	iTRAQ8plex@N-term; Methylthio(C)@13; iTRAQ8plex(K)@14		3	689.745	121.32	152.397	101.148	144.928	132.134	152.041	125.367	146.994
3	ENSP00000264613|ENSG00000047457	DIASGLIGPLIICK	99	iTRAQ8plex@N-term; Methylthio(C)@13; iTRAQ8plex(K)@14		3	689.745	130.02	142.4	104.543	136.416	132.78	145.099	135.978	144.634
3	ENSP00000264613|ENSG00000047457	DIASGLIGPLIICK	99	iTRAQ8plex@N-term; Methylthio(C)@13; iTRAQ8plex(K)@14		3	689.745	121.76	105.742	124.401	98.542	104.498	167.102	100.291	133.871
3	ENSP00000264613|ENSG00000047457	DIASGLIGPLIICK	99	iTRAQ8plex@N-term; Methylthio(C)@13; iTRAQ8plex(K)@14		3	689.745	91.69	96.315	77.1688	86.4906	81.402	105.695	63.9094	93.5908
3	ENSP00000264613|ENSG00000047457	DIASGLIGPLIICK	99	iTRAQ8plex@N-term; Methylthio(C)@13; iTRAQ8plex(K)@14		3	689.745	52.11	68.6875	56.3988	62.0992	65.1044	80.4683	73.6421	83.3184
3	ENSP00000264613|ENSG00000047457	DIASGLIGPLIICK	99	iTRAQ8plex@N-term; Methylthio(C)@13; iTRAQ8plex(K)@14		3	689.743	185.43	204.312	138.913	163.837	227.962	255.524	176.666	162.535
3	ENSP00000264613|ENSG00000047457	DIASGLIGPLIICK	99	iTRAQ8plex@N-term; Methylthio(C)@13; iTRAQ8plex(K)@14		4	517.558	77.75	90.549	74.6865	100.273	97.5167	68.4904	86.6801	136.9
3	ENSP00000264613|ENSG00000047457	DIASGLIGPLIICK	99	iTRAQ8plex@N-term; Methylthio(C)@13; iTRAQ8plex(K)@14		4	517.56	42.81	27.8315	58.0151	22.0166	28.0556	20.5436	20.3559	21.7574
3	ENSP00000264613|ENSG00000047457	DIASGLIGPLIICK	99	iTRAQ8plex@N-term; Methylthio(C)@13; iTRAQ8plex(K)@14		4	517.56	13.74	27.5416	12.1687	24.8685	15.6522	12.3897	37.4919	27.3641
3	ENSP00000264613|ENSG00000047457	DIASGLIGPLIICK	99	iTRAQ8plex@N-term; Methylthio(C)@13; iTRAQ8plex(K)@14		4	517.56	33.16	23.3325	31.1838	18.7319	24.9466	40.746	43.4437	22.6853
3	ENSP00000264613|ENSG00000047457	DIASGLIGPLIICK	99	iTRAQ8plex@N-term; Methylthio(C)@13; iTRAQ8plex(K)@14		3	689.743	3.17	6.43174	13.2078				3.91506	1.97494
3	ENSP00000264613|ENSG00000047457	DIASGLIGPLIICK	99	iTRAQ8plex@N-term; Methylthio(C)@13; iTRAQ8plex(K)@14		4	517.559		2.24413	3.5675				5.23228
3	ENSP00000264613|ENSG00000047457	DIASGLIGPLIICK	99	iTRAQ8plex@N-term; Methylthio(C)@13; iTRAQ8plex(K)@14		4	517.559		1.13817	1.13144	1.1319			3.92726	0.729003
3	ENSP00000264613|ENSG00000047457	DIASGLIGPLIICK	99	iTRAQ8plex@N-term; Methylthio(C)@13; iTRAQ8plex(K)@14		4	517.56	32.17	14.2271	28.1128	17.9773	19.4173	12.1544	17.9654	14.4409
3	ENSP00000264613|ENSG00000047457	DIASGLIGPLIICK	99	iTRAQ8plex@N-term; Methylthio(C)@13; iTRAQ8plex(K)@14		3	689.743	93	72.4778	111.424	73.6402	92.7511	70.4318	56.7013	115.481
3	ENSP00000264613|ENSG00000047457	DIASGLIGPLIICKK	99	iTRAQ8plex@N-term; Methylthio(C)@13; iTRAQ8plex(K)@14; iTRAQ8plex(K)@15	missed K-K@14	4	625.634	688.89	482.735	578.708	660.032	512.143	488.846	523.191	663.499
3	ENSP00000264613|ENSG00000047457	DIASGLIGPLIICKK	99	iTRAQ8plex@N-term; Methylthio(C)@13; iTRAQ8plex(K)@14; iTRAQ8plex(K)@15	missed K-K@14	4	625.634	12122.1	9388.31	8125.83	11057.2	9075.28	9867.73	11489.9	12387.3
3	ENSP00000264613|ENSG00000047457	DIASGLIGPLIICKK	99	iTRAQ8plex@N-term; Methylthio(C)@13; iTRAQ8plex(K)@14; iTRAQ8plex(K)@15	missed K-K@14	5	500.709	403.63	359.189	312.162	405.531	379.75	367.125	398.494	516.618
3	ENSP00000264613|ENSG00000047457	DIASGLIGPLIICKK	99	iTRAQ8plex@N-term; Methylthio(C)@13; iTRAQ8plex(K)@14; iTRAQ8plex(K)@15	missed K-K@14	4	625.634	519.17	439.377	471.302	558.749	502.676	533.545	585.222	616.074
3	ENSP00000264613|ENSG00000047457	DIASGLIGPLIICKK	99	iTRAQ8plex@N-term; Methylthio(C)@13; iTRAQ8plex(K)@14; iTRAQ8plex(K)@15	missed K-K@14	5	500.709	116.44	98.9672	138.982	160.286	206.157	131.533	174.275	124.156
3	ENSP00000264613|ENSG00000047457	DIASGLIGPLIICKK	99	iTRAQ8plex@N-term; Methylthio(C)@13; iTRAQ8plex(K)@14; iTRAQ8plex(K)@15	missed K-K@14	4	625.634	363.04	324.54	300.455	382.294	435.894	494.682	428.071	343.248
3	ENSP00000264613|ENSG00000047457	DIFTGLIGPMK	99	iTRAQ8plex@N-term; iTRAQ8plex(K)@11		2	900.527	6714.47	6656.03	7578.64	8453.41	8396.08	10122.2	8711.92	8376.11
3	ENSP00000264613|ENSG00000047457	DIFTGLIGPMK	99	iTRAQ8plex@N-term; iTRAQ8plex(K)@11		2	900.527	11130.7	10955.5	12114.1	13303	13342.3	15739.1	14272.1	14023.9
3	ENSP00000264613|ENSG00000047457	DIFTGLIGPMK	99	iTRAQ8plex@N-term; iTRAQ8plex(K)@11		2	900.527	11171.3	11101.9	12016.8	12697	12910.9	14524.3	14404	13978.8
3	ENSP00000264613|ENSG00000047457	DIFTGLIGPMK	99	iTRAQ8plex@N-term; iTRAQ8plex(K)@11		2	900.527	11181.6	10694.3	11294.9	12144	12380.6	14968	13643.6	13167.8
3	ENSP00000264613|ENSG00000047457	DIFTGLIGPMK	99	iTRAQ8plex@N-term; iTRAQ8plex(K)@11		2	900.527	11147.4	10903.6	11423	12201.5	12065.8	14987.8	13702.3	13833.3
3	ENSP00000264613|ENSG00000047457	DIFTGLIGPMK	99	iTRAQ8plex@N-term; iTRAQ8plex(K)@11		2	900.527	11758.1	10994.9	11106.8	12090.8	12710.1	15788.9	13996.2	14592.5
3	ENSP00000264613|ENSG00000047457	DIFTGLIGPMK	99	iTRAQ8plex@N-term; iTRAQ8plex(K)@11		2	900.527	7636.23	7222.78	7247.93	8118.96	8189.3	9272.19	9049.68	9685.97
3	ENSP00000264613|ENSG00000047457	DIFTGLIGPMK	99	iTRAQ8plex@N-term; iTRAQ8plex(K)@11		2	900.527	6319.66	5932.08	6180.67	6607.47	6950	8260.26	7551.26	8471.62
3	ENSP00000264613|ENSG00000047457	DIFTGLIGPMK	99	iTRAQ8plex@N-term; iTRAQ8plex(K)@11		2	900.527	4603.91	4494.97	4395.57	4837.35	4906.58	6088.15	5612.73	6181.24
3	ENSP00000264613|ENSG00000047457	DIFTGLIGPMK	99	iTRAQ8plex@N-term; iTRAQ8plex(K)@11		3	600.687	2390.14	2202.16	2331.91	2328.02	2284.1	2975.18	2853.96	2893.51
3	ENSP00000264613|ENSG00000047457	DIFTGLIGPMK	99	iTRAQ8plex@N-term; iTRAQ8plex(K)@11		2	900.527	1496.25	1534.77	1634.02	1425.25	1646.92	1969.16	2127.16	2279.25
3	ENSP00000264613|ENSG00000047457	DIFTGLIGPMK	99	iTRAQ8plex@N-term; iTRAQ8plex(K)@11		3	600.689	245.31	248.862	218.264	257.94	241.538	324.32	263.431	282.383
3	ENSP00000264613|ENSG00000047457	DIFTGLIGPMK	99	iTRAQ8plex@N-term; iTRAQ8plex(K)@11		4	450.768	245.49	230.136	169.67	265.997	279.028	331.639	224.341	232.638
3	ENSP00000264613|ENSG00000047457	DIFTGLIGPMK	99	iTRAQ8plex@N-term; iTRAQ8plex(K)@11		4	450.768	347.64	359.275	360.202	380.674	401.588	462.913	451.988	395.053
3	ENSP00000264613|ENSG00000047457	DIFTGLIGPMK	99	iTRAQ8plex@N-term; iTRAQ8plex(K)@11		4	450.768	140.12	99.3644	140.183	120.581	128.488	151.112	143.674	148.644
3	ENSP00000264613|ENSG00000047457	DIFTGLIGPMK	99	iTRAQ8plex@N-term; Dehydrated(T)@4; iTRAQ8plex(K)@11		4	446.265		5.78749		5.28221	15.9641	23.944	12.5257	6.92553
3	ENSP00000264613|ENSG00000047457	DLYSGLIGPLIVCR	99	iTRAQ8plex@N-term; Methylthio(C)@13		3	623.682	84	112.829	91.4734	69.3789	102.164	119.037	104.219	77.7051
3	ENSP00000264613|ENSG00000047457	DLYSGLIGPLIVCR	99	iTRAQ8plex@N-term; Methylthio(C)@13		3	623.682	197.38	193.059	257.218	248.752	247.229	256.371	322.34	288.241
3	ENSP00000264613|ENSG00000047457	DLYSGLIGPLIVCR	99	iTRAQ8plex@N-term; Methylthio(C)@13		2	935.018	297.23	224.628	243.456	331.758	269.454	302.718	292.215	363.07
3	ENSP00000264613|ENSG00000047457	DLYSGLIGPLIVCR	99	iTRAQ8plex@N-term; Methylthio(C)@13		2	935.018	199.49	198.042	229.013	267.273	236.095	284.739	231.55	292.801
3	ENSP00000264613|ENSG00000047457	DLYSGLIGPLIVCR	99	iTRAQ8plex@N-term; Methylthio(C)@13		2	935.018	211.77	151.387	202.1	199.048	195.356	203.965	213.852	256.079
3	ENSP00000264613|ENSG00000047457	DLYSGLIGPLIVCR	99	iTRAQ8plex@N-term; Methylthio(C)@13		2	935.018	142.83	154.233	157.997	144.661	126.035	181.81	180.703	188.52
3	ENSP00000264613|ENSG00000047457	DLYSGLIGPLIVCR	99	iTRAQ8plex@N-term; Methylthio(C)@13		3	623.682	107.61	121.312	92.9743	119.382	100.206	117.214	114.415	132.692
3	ENSP00000264613|ENSG00000047457	DLYSGLIGPLIVCR	99	iTRAQ8plex@N-term; Methylthio(C)@13		3	623.682	14.74	35.2833	26.127	36.7979	26.13	24.3558	42.3826	43.1106
3	ENSP00000264613|ENSG00000047457	DLYSGLIGPLIVCR	99	iTRAQ8plex@N-term; Methylthio(C)@13		3	623.682	23.26	45.0651	22.5826	48.3499	38.329	24.2734	58.0673	42.4611
3	ENSP00000264613|ENSG00000047457	DLYSGLIGPLIVCR	99	iTRAQ8plex@N-term; Methylthio(C)@13		3	623.682	38.39	40.1044	38.0418	39.3058	36.3819	49.7941	32.7597	29.3391
3	ENSP00000264613|ENSG00000047457	DLYSGLIGPLIVCR	99	iTRAQ8plex@N-term; Methylthio(C)@13		3	623.682	96.54	39.6642	61.2593	45.8309	22.8597	61.9249	27.2591	33.4149
3	ENSP00000264613|ENSG00000047457	DLYSGLIGPLIVCR	99	iTRAQ8plex@N-term; Methylthio(C)@13		4	468.013	83.87	12.2514	37.3144	40.2047	16.8678	47.582	17.1848	20.041
3	ENSP00000264613|ENSG00000047457	DLYSGLIGPLIVCR	99	iTRAQ8plex@N-term; Methylthio(C)@13		4	468.013	118.16	30.6769	79.2469	121.702	37.1456	85.2218	29.1861	69.7921
3	ENSP00000264613|ENSG00000047457	DLYSGLIGPLIVCR	99	iTRAQ8plex@N-term; Methylthio(C)@13		4	468.013	218.22	38.4294	103.307	118.716	49.2801	147.653	76.1912	73.5763
3	ENSP00000264613|ENSG00000047457	DLYSGLIGPLIVCR	99	iTRAQ8plex@N-term; Methylthio(C)@13		4	468.013	269.77	52.6887	170.778	145.227	44.3316	178.915	126.465	79.13
3	ENSP00000264613|ENSG00000047457	DLYSGLIGPLIVCR	99	iTRAQ8plex@N-term; Methylthio(C)@13		4	468.013	302.88	81.6154	211.429	206.006	48.0107	245.099	113.244	90.1909
3	ENSP00000264613|ENSG00000047457	DLYSGLIGPLIVCR	99	iTRAQ8plex@N-term; Methylthio(C)@13		4	468.013	427.85	75.0548	154.395	286.094	80.6812	268.584	79.9111	120.484
3	ENSP00000264613|ENSG00000047457	DLYSGLIGPLIVCR	99	iTRAQ8plex@N-term; Methylthio(C)@13		4	468.013	382.23	117.081	261.64	219.056	100.314	274.679	73.1665	136.43
3	ENSP00000264613|ENSG00000047457	DLYSGLIGPLIVCR	99	iTRAQ8plex@N-term; Methylthio(C)@13		2	935.016	50.36	26.7041	24.7531	17.1894	12.5432	36.3454	39.5653	33.0901
3	ENSP00000264613|ENSG00000047457	DLYSGLIGPLIVCR	99	iTRAQ8plex@N-term; Methylthio(C)@13		3	623.682	234.43	33.0606	74.2363	106.909	53.142	175.821	45.4683	86.5327
3	ENSP00000264613|ENSG00000047457	DLYSGLIGPLIVCR	99	iTRAQ8plex@N-term; Methylthio(C)@13		4	468.013	13.98	2.28708	3.23268	9.24386	2.63559	9.31874	11.55	1.98156
3	ENSP00000264613|ENSG00000047457	DLYSGLIGPLIVCR	99	iTRAQ8plex@N-term; Methylthio(C)@13		3	623.682	14.97	11.2099	16.0595	15.4027	10.112	16.5666	12.6233	16.6809
3	ENSP00000264613|ENSG00000047457	DLYSGLIGPLIVCR	99	iTRAQ8plex@N-term; Methylthio(C)@13		2	935.018	69.25	78.2975	86.9592	92.716	62.8668	151.771	62.9946	81.3302
3	ENSP00000264613|ENSG00000047457	DLYSGLIGPLIVCR	99	iTRAQ8plex@N-term; Methylthio(C)@13		4	468.013	5.34	5.10029	13.0115	8.11196	17.5024	12.9074	6.20799	9.2252
3	ENSP00000264613|ENSG00000047457	DLYSGLIGPLIVCR	99	iTRAQ8plex@N-term; Methylthio(C)@13		2	935.018	115.31	104.175	112.347	169.852	122.173	171.879	93.6931	125.243
3	ENSP00000264613|ENSG00000047457	DLYSGLIGPLIVCR	99	iTRAQ8plex@N-term; Methylthio(C)@13		2	935.018	168.6	161.899	193.776	130.701	158.221	268.961	224.72	165.762
3	ENSP00000264613|ENSG00000047457	DLYSGLIGPLIVCR	99	iTRAQ8plex@N-term; Methylthio(C)@13		2	935.018	282.81	269.242	326.409	240.54	266.7	463.454	371.638	267.504
3	ENSP00000264613|ENSG00000047457	DLYSGLIGPLIVCR	99	iTRAQ8plex@N-term; Methylthio(C)@13		2	935.018	365.64	392.347	490.317	463.647	557.228	838.063	437.755	346.548
3	ENSP00000264613|ENSG00000047457	DLYSGLIGPLIVCR	99	iTRAQ8plex@N-term; Methylthio(C)@13		2	935.018	1291.18	1128.7	1439.74	940.943	1295.31	618.555	1407.04	1044.26
3	ENSP00000264613|ENSG00000047457	DLYSGLIGPLIVCR	99	iTRAQ8plex@N-term; Methylthio(C)@13		2	935.018	1206.52	1085.88	1250.27	881.141	1112.16	1597.93	1308.29	964.007
3	ENSP00000264613|ENSG00000047457	DLYSGLIGPLIVCR	99	iTRAQ8plex@N-term; Methylthio(C)@13		2	935.018	1320.16	910.579	1250.4	852.189	1098.87	1660.74	1342.24	964.683
3	ENSP00000264613|ENSG00000047457	DLYSGLIGPLIVCR	99	iTRAQ8plex@N-term; Methylthio(C)@13		3	623.682	2922.65	2483.14	3126.71	2091.59	2701.26	1440.19	3113.18	2293.87
3	ENSP00000264613|ENSG00000047457	DLYSGLIGPLIVCR	99	iTRAQ8plex@N-term; Methylthio(C)@13		4	468.013	16.05	11.2636	8.78597	10.1871	1.31241	12.3544	3.61015	8.43655
3	ENSP00000264613|ENSG00000047457	DLYSGLIGPLIVCR	99	iTRAQ8plex@N-term; Methylthio(C)@13		4	468.013	10.78		15.5977	17.9218	7.99282	10.2365	14.1113	9.43065
3	ENSP00000264613|ENSG00000047457	DLYSGLIGPLIVCR	99	iTRAQ8plex@N-term; Methylthio(C)@13		4	468.013	7.5	3.9836	2.12433	1.8865	8.92872	4.7535
3	ENSP00000264613|ENSG00000047457	DLYSGLIGPLIVCR	99	iTRAQ8plex@N-term; Methylthio(C)@13		2	935.018	35.26	28.9052	33.0888	24.4469	28.1631	41.3931	30.3326	28.9282
3	ENSP00000264613|ENSG00000047457	DLYSGLIGPLIVCR	99	iTRAQ8plex@N-term; Methylthio(C)@13		3	623.681	72.75	49.5426	66.1084	68.9128	61.705	97.7056	82.5699	55.391
3	ENSP00000264613|ENSG00000047457	DLYSGLIGPLIVCR	99	iTRAQ8plex@N-term; Methylthio(C)@13		3	623.68	10.67	10.4368	13.6465	15.2363	16.9538	18.0962	25.6979	9.09928
3	ENSP00000264613|ENSG00000047457	DLYSGLIGPLIVCR	99	iTRAQ8plex@N-term; Methylthio(C)@13		3	623.681	11.72	13.701	19.881	6.90238	9.22993	18.3198	4.76881	12.128
3	ENSP00000264613|ENSG00000047457	DLYSGLIGPLIVCR	99	iTRAQ8plex@N-term; Methylthio(C)@13		2	935.021	50.04	60.8062	54.5631	58.7035	63.8565	60.9954	62.397	64.3842
3	ENSP00000264613|ENSG00000047457	DLYSGLIGPLIVCR	99	iTRAQ8plex@N-term; Methylthio(C)@13		3	623.682	98.03	110.037	118.87	109.351	110.049	111.107	148.443	147.404
3	ENSP00000264613|ENSG00000047457	DLYSGLIGPLIVCR	99	iTRAQ8plex@N-term; Methylthio(C)@13		3	623.682	75.97	50.713	51.8268	47.1404	59.3061	69.7729	65.995	90.0319
3	ENSP00000264613|ENSG00000047457	DLYSGLIGPLIVCR	99	iTRAQ8plex@N-term; Methylthio(C)@13		4	468.011	26.56	38.3649	57.8881	43.8001	46.9242	66.8078	37.6016	34.9922
3	ENSP00000264613|ENSG00000047457	DLYSGLIGPLIVCR	99	iTRAQ8plex@N-term; Methylthio(C)@13		4	468.012	6.47		6.23446
3	ENSP00000264613|ENSG00000047457	DLYSGLIGPLIVCR	99	iTRAQ8plex@N-term; Methylthio(C)@13		2	935.018	20.37	8.9443	51.9769	21.0179	3.61452	1.92964	7.80572
3	ENSP00000264613|ENSG00000047457	DLYSGLIGPLIVCR	99	iTRAQ8plex@N-term; Methylthio(C)@13		4	468.014	9.4	30.3548	65.0808	32.2925	1.75347	6.7302	12.9282
3	ENSP00000264613|ENSG00000047457	DLYSGLIGPLIVCR	99	iTRAQ8plex@N-term; Methylthio(C)@13		4	468.014	40.66	26.994	111.389	62.1991		1.56489	15.6724
3	ENSP00000264613|ENSG00000047457	DLYSGLIGPLIVCR	99	iTRAQ8plex@N-term; Methylthio(C)@13		4	468.014	21.24	31.5037	76.7878	128.915	11.4783	10.2247	32.4791
3	ENSP00000264613|ENSG00000047457	DLYSGLIGPLIVCR	99	iTRAQ8plex@N-term; Methylthio(C)@13		4	468.014	46.18	13.1104	151.266	84.7816	9.75705	10.6601	5.01274
3	ENSP00000264613|ENSG00000047457	DLYSGLIGPLIVCR	99	iTRAQ8plex@N-term; Methylthio(C)@13		3	623.683	403.48	375.618			60.4249	115.072	89.278
3	ENSP00000264613|ENSG00000047457	DLYSGLIGPLIVCR	99	iTRAQ8plex@N-term; Methylthio(C)@13		4	468.014	52.51	27.0369	120.683	80.2984	10.8436	16.249	16.6603
3	ENSP00000264613|ENSG00000047457	DLYSGLIGPLIVCR	99	iTRAQ8plex@N-term; Methylthio(C)@13		4	468.014	44.99	25.3297	181.815	72.7191	4.27073	14.3429	10.1718
3	ENSP00000264613|ENSG00000047457	DLYSGLIGPLIVCR	99	iTRAQ8plex@N-term; Methylthio(C)@13		4	468.014	45.05	18.8013	160.399	58.4594	1.52756	11.6131	15.4529
3	ENSP00000264613|ENSG00000047457	DLYSGLIGPLIVCR	99	iTRAQ8plex@N-term; Methylthio(C)@13		4	468.014	43.96	20.3475	144.235	56.362	14.2107	14.0134	10.1718
3	ENSP00000264613|ENSG00000047457	DLYSGLIGPLIVCR	99	iTRAQ8plex@N-term; Methylthio(C)@13		2	935.018	143.62	71.2001	518.003	154.538	30.8525	33.0039	41.102	1.84239
3	ENSP00000264613|ENSG00000047457	DLYSGLIGPLIVCR	99	iTRAQ8plex@N-term; Methylthio(C)@13		4	468.014	25.75	9.8033	106.54	18.2103	4.72254	3.9534	15.6114
3	ENSP00000264613|ENSG00000047457	DLYSGLIGPLIVCR	99	iTRAQ8plex@N-term; Methylthio(C)@13		4	468.014	37.46	23.9553	102.684	30.406	1.7965	6.8008	11.6354
3	ENSP00000264613|ENSG00000047457	DLYSGLIGPLIVCR	99	iTRAQ8plex@N-term; Methylthio(C)@13		4	468.014	27.86	14.7425	80.6093	43.6115		13.7075	3.64674
3	ENSP00000264613|ENSG00000047457	DLYSGLIGPLIVCR	99	iTRAQ8plex@N-term; Methylthio(C)@13		4	468.014	27.92	7.99941	70.4956	24.8574	3.31331	4.61231	5.1469
3	ENSP00000264613|ENSG00000047457	DLYSGLIGPLIVCR	99	iTRAQ8plex@N-term; Methylthio(C)@13		4	468.014	10.61	16.4713	61.8482	46.2637	13.7696	9.29521	5.03713
3	ENSP00000264613|ENSG00000047457	DLYSGLIGPLIVCR	99	iTRAQ8plex@N-term; Methylthio(C)@13		4	468.014	26.9	2.25487	73.5204	20.1412		12.6603
3	ENSP00000264613|ENSG00000047457	DLYSGLIGPLIVCR	99	iTRAQ8plex@N-term; Methylthio(C)@13		3	623.683	174.98	171.015	787.355	397.941	30.2286	24.6735	115.805
3	ENSP00000264613|ENSG00000047457	DLYSGLIGPLIVCR	99	iTRAQ8plex@N-term; Methylthio(C)@13		3	623.683	199.13	236.353	649.227	388.054	59.6934	73.2792	87.3022	0.304856
3	ENSP00000264613|ENSG00000047457	DLYSGLIGPLIVCR	99	iTRAQ8plex@N-term; Methylthio(C)@13		4	468.013	21.56		29.6714	5.37098	6.50829	3.56512
3	ENSP00000264613|ENSG00000047457	DLYSGLIGPLIVCR	99	iTRAQ8plex@N-term; Methylthio(C)@13		4	468.013	5.39		24.6954	4.71626				3.62513
3	ENSP00000264613|ENSG00000047457	DLYSGLIGPLIVCR	99	iTRAQ8plex@N-term; Methylthio(C)@13		2	935.018	6.44	2.40519	29.2096	11.4966	2.79695	3.68278
3	ENSP00000264613|ENSG00000047457	DLYSGLIGPLIVCR	99	iTRAQ8plex@N-term; Methylthio(C)@13		3	623.682	12.77	16.1277	70.7727	39.1394	2.78619	3.58866	1.23184
3	ENSP00000264613|ENSG00000047457	DLYSGLIGPLIVCR	99	iTRAQ8plex@N-term; Methylthio(C)@13		3	623.683	6.32	14.56	58.6732	33.6907	5.45405	0.588304	7.83012
3	ENSP00000264613|ENSG00000047457	DLYSGLIGPLIVCR	99	iTRAQ8plex@N-term; Methylthio(C)@13		3	623.683	6.46	0.182537	24.4645	9.39922	1.85029	0.882456	5.20788	1.12001
3	ENSP00000264613|ENSG00000047457	DLYSGLIGPLIVCR	99	iTRAQ8plex@N-term; Methylthio(C)@13		3	623.682	2.09	6.53911	11.8917	1.77553		2.37675	2.56125	1.18629
3	ENSP00000264613|ENSG00000047457	DLYSGLIGPLIVCR	99	iTRAQ8plex@N-term; Methylthio(C)@13		3	623.682	3.24		19.9041
3	ENSP00000264613|ENSG00000047457	DLYSGLIGPLIVCR	99	iTRAQ8plex@N-term; Methylthio(C)@13		3	623.683	1.03	4.45605	4.46803	5.6817	0.871357	0.917755	5.19569	1.38511
3	ENSP00000264613|ENSG00000047457	DLYSGLIGPLIVCR	99	iTRAQ8plex@N-term; Methylthio(C)@13		3	623.683		2.22265	4.81439				5.22008	1.45138
3	ENSP00000264613|ENSG00000047457	DLYSGLIGPLIVCR	99	iTRAQ8plex@N-term; Methylthio(C)@13		3	623.682		1.15965					1.30502	0.722376
3	ENSP00000264613|ENSG00000047457	DLYSGLIGPLIVCR	99	iTRAQ8plex@N-term; Methylthio(C)@13		3	623.684		1.08448	3.57904	2.19722			5.22008	2.10748
3	ENSP00000264613|ENSG00000047457	DLYSGLIGPLIVCR	99	Delta:H(2)C(2)@N-term; Methylthio(C)@13		3	530.952	3.21	1.922	7.12345	5.54854	0.925145		2.61004	1.38511
3	ENSP00000264613|ENSG00000047457	DLYSGLIGPLIVCR	99	Delta:H(2)C(2)@N-term; Methylthio(C)@13		3	530.952	4.29	1.90053	3.50977	2.15283	1.06499		2.61004	0.596457
3	ENSP00000264613|ENSG00000047457	DLYSGLIGPLIVCR	99	Delta:H(2)C(2)@N-term; Methylthio(C)@13		3	530.952	11.85			7.02445	3.0121	3.44746	3.82968	2.17375
3	ENSP00000264613|ENSG00000047457	DLYSGLIGPLIVCR	99	Delta:H(2)C(2)@N-term; Methylthio(C)@13		3	530.952				1.19848			1.30502	1.38511
3	ENSP00000264613|ENSG00000047457	DLYSGLIGPLIVCR	99	Delta:H(2)C(2)@N-term; Methylthio(C)@13		3	530.952	2.14	0.966371	1.16607		2.25907	1.10601	1.28063	0.656103
3	ENSP00000264613|ENSG00000047457	DLYSGLIGPLIVCR	99	iTRAQ8plex@N-term; iTRAQ8plex(Y)@3; Methylthio(C)@13		3	725.08	6.36	10.9952	2.62078	10.4312	3.05513		7.85451
3	ENSP00000264613|ENSG00000047457	DLYSGLIGPLIVCR	99	iTRAQ8plex@N-term; iTRAQ8plex(Y)@3; Methylthio(C)@13		4	544.063	3.2	2.81321	20.7931	2.51904
3	ENSP00000264613|ENSG00000047457	DLYSGLIGPLIVCR	99	iTRAQ8plex@N-term; No Methylthio(C)@13		3	608.353	2.13	2.14749		2.39697
3	ENSP00000264613|ENSG00000047457	DLYSGLIGPLIVCR	99	Delta:H(2)C(2)@N-term; Methylthio(C)@13		3	530.953			9.87123	1.8865			2.62224
3	ENSP00000264613|ENSG00000047457	DLYSGLIGPLIVCR	99	Delta:H(2)C(2)@N-term; Methylthio(C)@13		3	530.953	3.22	0.740885	8.48579	4.29457	0.914387	1.15308	1.28063
3	ENSP00000264613|ENSG00000047457	DLYSGLIGPLIVCR	99	Delta:H(2)C(2)@N-term; Methylthio(C)@13		3	530.953	2.11	4.31646	6.99645	4.31676	2.01165	2.45911		1.18629
3	ENSP00000264613|ENSG00000047457	DLYSGLIGPLIVCR	99	Delta:H(2)C(2)@N-term; Methylthio(C)@13		3	530.953	2.16		4.82593	4.52761			2.61004	0.66273
3	ENSP00000264613|ENSG00000047457	DLYSGLIGPLIVCR	99	Delta:H(2)C(2)@N-term; Methylthio(C)@13		3	530.953	1.05	3.24271	7.07727	4.40554		1.18837	1.28063
3	ENSP00000264613|ENSG00000047457	DLYSGLIGPLIVCR	99	Delta:H(2)C(2)@N-term; Methylthio(C)@13		3	530.952		2.2656	2.33215				2.61004	1.18629
3	ENSP00000264613|ENSG00000047457	DLYSGLIGPLIVCR	99	iTRAQ8plex@N-term; iTRAQ8plex(S)@4; Methylthio(C)@13		4	544.063	6.47		3.52132	6.8358	3.19498		7.85451
3	ENSP00000264613|ENSG00000047457	DLYSGLIGPLIVCR	99	iTRAQ8plex@N-term; iTRAQ8plex(Y)@3; Methylthio(C)@13		3	725.081	4.31		7.25045	6.79141		5.05942		1.45138
3	ENSP00000264613|ENSG00000047457	DLYSGLIGPLIVCR	99	iTRAQ8plex@N-term; Amino(Y)@3; Methylthio(C)@13		3	628.687	6.47		20.897	7.14652	3.15195
3	ENSP00000264613|ENSG00000047457	DLYSGLIGPLIVCR	99	iTRAQ8plex@N-term; Cation:Na(D)@1; Methylthio(C)@13		3	631.008	9.7		15.7362	13.372	2.7324	3.68278
3	ENSP00000264613|ENSG00000047457	DLYSGLIGPLIVCR	99	Delta:H(2)C(2)@N-term; Methylthio(C)@13		3	530.953		4.44531	9.55951	1.8976
3	ENSP00000264613|ENSG00000047457	DLYSGLIGPLIVCR	99	Delta:H(2)C(2)@N-term; Methylthio(C)@13		3	530.952	4.28	2.96354	8.47425					2.04121
3	ENSP00000264613|ENSG00000047457	DLYSGLIGPLIVCR	99	iTRAQ8plex@N-term; Cation:Na(D)@1; Methylthio(C)@13		3	631.008			6.1421	2.07515		1.11778	2.58565
3	ENSP00000264613|ENSG00000047457	DLYSGLIGPLIVCR	99	iTRAQ8plex@N-term; iTRAQ8plex(S)@4; Methylthio(C)@13		4	544.063			7.38899	2.00857
3	ENSP00000264613|ENSG00000047457	DLYSGLIGPLIVCR	99	iTRAQ8plex@N-term; iTRAQ8plex(Y)@3; Methylthio(C)@13		4	544.063	3.23		10.9796	6.4585	3.19498		3.91506	3.2275
3	ENSP00000264613|ENSG00000047457	DLYSGLIGPLIVCR	98.45	iTRAQ8plex@N-term; Pro->pyro-Glu(P)@9; Methylthio(C)@13		3	628.34			3.61368	3.3957				2.17375
3	ENSP00000264613|ENSG00000047457	DLYSGLIGPLIVCR	97.17	iTRAQ8plex@N-term; Methylthio(C)@13		3	623.681	71.85	31.2245	62.0098	41.9358	58.4347	68.6433	42.6632	58.0684
3	ENSP00000264613|ENSG00000047457	DLYSGLIGPLIVCR	96.56	iTRAQ8plex@N-term; Cation:Na(D)@1; Methylthio(C)@13		4	473.508			12.0533	11.319
3	ENSP00000264613|ENSG00000047457	DLYSGLIGPLIVCR	96.56	iTRAQ8plex@N-term; Cation:Na(D)@1; Methylthio(C)@13		4	473.508	3.17	5.97003	37.7416	8.67791	2.72165	7.48323
3	ENSP00000264613|ENSG00000047457	DLYSGLIGPLIVCR	95.21	iTRAQ8plex@N-term; Pro->pyro-Glu(P)@9; Methylthio(C)@13		3	628.34		2.22265	4.81439			5.05942		1.45138
3	ENSP00000264613|ENSG00000047457	DLYSGLIGPLIVCR	86.85	iTRAQ8plex@N-term; Oxidation(P)@9; Methylthio(C)@13		3	629.012	9.67	2.39445	15.7247	6.35862			3.91506	1.97494
3	ENSP00000264613|ENSG00000047457	DLYSGLIGPLIVCR	33.53	iTRAQ8plex@N-term; Oxidation(P)@9; Methylthio(C)@13		3	629.012	3.23		11.0142	5.41537		6.33015
3	ENSP00000264613|ENSG00000047457	DTANLFPQTSLTLHMWPDTEGTFNVECLTTDHYTGGMK	99	iTRAQ8plex@N-term; Methylthio(C)@27; iTRAQ8plex(K)@38		4	1232.34	88.53	89.5289	144.79	236.124	150.476	148.97	101.523	218.535
3	ENSP00000264613|ENSG00000047457	DTANLFPQTSLTLHMWPDTEGTFNVECLTTDHYTGGMK	99	iTRAQ8plex@N-term; Methylthio(C)@27; iTRAQ8plex(K)@38		7	704.625	99.49	68.6875	162.719	184.034	123.518	104.342	82.9114	212.226
3	ENSP00000264613|ENSG00000047457	ERGPEEEHLGILGPVIWAEVGDTIR	99	iTRAQ8plex@N-term	missed R-G@2	4	769.916	5635.56	4712.08	2422.5	3686.49	3546.64	3136.85	5313.88	5344.7
3	ENSP00000264613|ENSG00000047457	ERGPEEEHLGILGPVIWAEVGDTIR	99	iTRAQ8plex@N-term	missed R-G@2	5	616.136	1068.81	844.77	532.966	739.243	648.053	635.698	973.106	991.206
3	ENSP00000264613|ENSG00000047457	ERGPEEEHLGILGPVIWAEVGDTIR	99	iTRAQ8plex@N-term	missed R-G@2	4	769.917	3413.54	2495.88	1600.13	2752.06	2020.57	2559.28	2779.63	3046.9
3	ENSP00000264613|ENSG00000047457	ERGPEEEHLGILGPVIWAEVGDTIR	99	iTRAQ8plex@N-term	missed R-G@2	4	769.914	326.87	392.186	356.115	244.602	388.862	286.363	353.148	273.303
3	ENSP00000264613|ENSG00000047457	ERGPEEEHLGILGPVIWAEVGDTIR	99	iTRAQ8plex@N-term	missed R-G@2	5	616.136	341.04	259.954	328.729	144.661	143.053	180.739	296.776	237.94
3	ENSP00000264613|ENSG00000047457	ERGPEEEHLGILGPVIWAEVGDTIR	99	iTRAQ8plex@N-term	missed R-G@2	4	769.917	2561.41	1966.68	2033.78	1212.19	1097.38	1456.41	2329.75	1368.35
3	ENSP00000264613|ENSG00000047457	ERGPEEEHLGILGPVIWAEVGDTIR	99	iTRAQ8plex@N-term	missed R-G@2	4	769.917	2117.28	1562.46	2077.47	905.166	807.662	1177.66	1596.3	825.172
3	ENSP00000264613|ENSG00000047457	ERGPEEEHLGILGPVIWAEVGDTIR	99	iTRAQ8plex@N-term	missed R-G@2	4	769.917	4037.12	2824.19	2624.44	1829.26	1548.82	2137.27	3249.33	1925.24
3	ENSP00000264613|ENSG00000047457	ERGPEEEHLGILGPVIWAEVGDTIR	99	iTRAQ8plex@N-term	missed R-G@2	4	769.917	1760.48	1261.86	1275.85	827.631	630.863	903.071	1369.83	765.215
3	ENSP00000264613|ENSG00000047457	ERGPEEEHLGILGPVIWAEVGDTIR	99	iTRAQ8plex@N-term	missed R-G@2	4	769.917	1873.46	1383.88	1308.3	937.103	757.145	989.598	1498	890.855
3	ENSP00000264613|ENSG00000047457	ERGPEEEHLGILGPVIWAEVGDTIR	99	iTRAQ8plex@N-term	missed R-G@2	4	769.917	2348.48	1710.09	1537.45	975.555	993.595	1258.69	2042.81	1315.8
3	ENSP00000264613|ENSG00000047457	ERGPEEEHLGILGPVIWAEVGDTIR	99	iTRAQ8plex@N-term	missed R-G@2	5	616.136	250.32	174.806	266.927	96.145	101.519	127.168	223.915	145.37
3	ENSP00000264613|ENSG00000047457	ERGPEEEHLGILGPVIWAEVGDTIR	99	iTRAQ8plex@N-term	missed R-G@2	5	616.136	208.52	153.943	264.099	77.7572	90.363	112.072	165.298	170.063
3	ENSP00000264613|ENSG00000047457	ERGPEEEHLGILGPVIWAEVGDTIR	99	iTRAQ8plex@N-term	missed R-G@2	5	616.136	188.97	171.874	191.248	70.7106	89.9757	103.236	165.75	121.048
3	ENSP00000264613|ENSG00000047457	ERGPEEEHLGILGPVIWAEVGDTIR	99	iTRAQ8plex@N-term	missed R-G@2	5	616.136	164.45	145.278	174.565	70.3554	62.9529	90.3753	142.625	96.8514
3	ENSP00000264613|ENSG00000047457	ERGPEEEHLGILGPVIWAEVGDTIR	64.88	iTRAQ8plex@N-term	missed R-G@2	4	769.911	5.34	4.31646	55.0018	15.1031			19.6119	2.3063
3	ENSP00000264613|ENSG00000047457	EVGPTNADPVCLAK	99	iTRAQ8plex@N-term; Methylthio(C)@11; iTRAQ8plex(K)@14		3	690.033	589.7	382.049	396.95	401.847	388.927	545.287	366.052	499.632
3	ENSP00000264613|ENSG00000047457	EVGPTNADPVCLAK	99	iTRAQ8plex@N-term; Methylthio(C)@11; iTRAQ8plex(K)@14		3	690.039	2074.32	2236.58	2144.31	1662.5	2445.91	2000.55	3066.13	2025.85
3	ENSP00000264613|ENSG00000047457	EVGPTNADPVCLAK	99	iTRAQ8plex@N-term; Methylthio(C)@11; iTRAQ8plex(K)@14		3	690.037	271.63	655.382	2127.17	371.386	351.028	650.359	575.77	2663.31
3	ENSP00000264613|ENSG00000047457	EVGPTNADPVCLAK	99	iTRAQ8plex@N-term; Methylthio(C)@11; iTRAQ8plex(K)@14		3	690.039	7794.06	6700.13	7911.66	9771.26	8221.77	8781.5	8902.04	8935.79
3	ENSP00000264613|ENSG00000047457	EVGPTNADPVCLAK	99	iTRAQ8plex@N-term; Methylthio(C)@11; iTRAQ8plex(K)@14		4	517.782	32283.2	26683.9	31566.6	37926.9	32441.1	35147.4	36183.3	35144.8
3	ENSP00000264613|ENSG00000047457	EVGPTNADPVCLAK	99	iTRAQ8plex@N-term; Methylthio(C)@11; iTRAQ8plex(K)@14		3	690.039	41304.6	34546.8	36245.3	42886.4	37061.1	41769.4	43225.9	44799
3	ENSP00000264613|ENSG00000047457	EVGPTNADPVCLAK	99	iTRAQ8plex@N-term; Methylthio(C)@11; iTRAQ8plex(K)@14		4	517.782	43958.7	36847.5	38113.1	45839.1	40085.9	44579.2	46680	47555.5
3	ENSP00000264613|ENSG00000047457	EVGPTNADPVCLAK	99	iTRAQ8plex@N-term; Methylthio(C)@11; iTRAQ8plex(K)@14		3	690.04	17573.3	14807.5	14433.7	17274.2	15309.3	17491.5	18201.9	19035.2
3	ENSP00000264613|ENSG00000047457	EVGPTNADPVCLAK	99	iTRAQ8plex@N-term; Methylthio(C)@11; iTRAQ8plex(K)@14		4	517.782	8667.93	6978.92	7317.34	8642.18	7555.99	8148.52	8824.69	9296
3	ENSP00000264613|ENSG00000047457	EVGPTNADPVCLAK	99	iTRAQ8plex@N-term; Methylthio(C)@11; iTRAQ8plex(K)@14		4	517.782	5718.09	4638.83	4925.88	5642.58	5308.19	5881.64	5816.74	6238.94
3	ENSP00000264613|ENSG00000047457	EVGPTNADPVCLAK	99	iTRAQ8plex@N-term; Methylthio(C)@11; iTRAQ8plex(K)@14		4	517.782	4746.45	4109	4301.92	5177.44	4473.4	4873.41	5106.75	5175.6
3	ENSP00000264613|ENSG00000047457	EVGPTNADPVCLAK	99	iTRAQ8plex@N-term; Methylthio(C)@11; iTRAQ8plex(K)@14		4	517.782	3749.2	3554.22	3456.33	4365.31	3638.08	3743.05	4160.7	4511.34
3	ENSP00000264613|ENSG00000047457	EVGPTNADPVCLAK	99	iTRAQ8plex@N-term; Methylthio(C)@11; iTRAQ8plex(K)@14		4	517.782	3025.98	2486.82	2493.86	2957.2	2659.85	3043.84	2985.54	3186.12
3	ENSP00000264613|ENSG00000047457	EVGPTNADPVCLAK	99	iTRAQ8plex@N-term; Methylthio(C)@11; iTRAQ8plex(K)@14		4	517.782	2194.7	1803.12	1907.28	2173.56	1940.72	2182.91	2238.8	2302.95
3	ENSP00000264613|ENSG00000047457	EVGPTNADPVCLAK	99	iTRAQ8plex@N-term; Methylthio(C)@11; iTRAQ8plex(K)@14		4	517.782	2077.18	1818.89	2118.01	2112.18	1957.68	2164.11	2249.51	2329.38
3	ENSP00000264613|ENSG00000047457	EVGPTNADPVCLAK	99	iTRAQ8plex@N-term; Methylthio(C)@11; iTRAQ8plex(K)@14		4	517.781	1672.14	1494.45	1560.04	1723.66	1440.54	1684.53	2084.36	1878.36
3	ENSP00000264613|ENSG00000047457	EVGPTNADPVCLAK	99	iTRAQ8plex@N-term; Methylthio(C)@11; iTRAQ8plex(K)@14		4	517.781	1652.45	1413.03	1491.54	1789.81	1595.35	1730.5	1769.13	1996.03
3	ENSP00000264613|ENSG00000047457	EVGPTNADPVCLAK	99	iTRAQ8plex@N-term; Methylthio(C)@11; iTRAQ8plex(K)@14		3	690.038	1294.42	1127.71	1109.94	1571.12	1376.29	1716.14	1389.54	1431.48
3	ENSP00000264613|ENSG00000047457	EVGPTNADPVCLAK	99	iTRAQ8plex@N-term; Methylthio(C)@11; iTRAQ8plex(K)@14		4	517.78	381.9	379.902	346.44	454.425	419.671	432.074	428.79	458.49
3	ENSP00000264613|ENSG00000047457	EVGPTNADPVCLAK	99	iTRAQ8plex@N-term; Methylthio(C)@11; iTRAQ8plex(K)@14		4	517.78	414.48	350.728	347.883	391.028	371.123	340.31	430.815	444.235
3	ENSP00000264613|ENSG00000047457	EVGPTNADPVCLAK	99	iTRAQ8plex@N-term; Methylthio(C)@11; iTRAQ8plex(K)@14		4	517.78	280.7	264.109	239.784	325.843	243.023	282.421	244.783	270.381
3	ENSP00000264613|ENSG00000047457	EVGPTNADPVCLAK	99	iTRAQ8plex@N-term; Methylthio(C)@11; iTRAQ8plex(K)@14		3	690.041	44.77	48.4689	57.484	33.0915	47.2792	42.8521	58.8966	58.3401
3	ENSP00000264613|ENSG00000047457	EVGPTNADPVCLAK	99	iTRAQ8plex@N-term; Methylthio(C)@11; iTRAQ8plex(K)@14		4	517.783	29.81	36.5181	19.3961	48.8937	57.1116	66.8902	51.8593	56.1664
3	ENSP00000264613|ENSG00000047457	EVGPTNADPVCLAK	99	iTRAQ8plex@N-term; Methylthio(C)@11; iTRAQ8plex(K)@14		4	517.783	43.86	30.2904	45.7309	52.0009	37.0811	47.0055	79.7526	50.2482
3	ENSP00000264613|ENSG00000047457	EVGPTNADPVCLAK	99	iTRAQ8plex@N-term; Methylthio(C)@11; iTRAQ8plex(K)@14		4	517.783	49.15	40.3836	39.0924	43.8445	40.2115	62.2544	54.5913	53.2702
3	ENSP00000264613|ENSG00000047457	EVGPTNADPVCLAK	99	iTRAQ8plex@N-term; Methylthio(C)@11; iTRAQ8plex(K)@14		4	517.783	40.54	39.8574	42.0018	32.0262	35.0694	34.8511	30.3813	44.6879
3	ENSP00000264613|ENSG00000047457	EVGPTNADPVCLAK	99	iTRAQ8plex@N-term; Methylthio(C)@11; iTRAQ8plex(K)@14		4	517.783	25.64	21.6897	27.2469	29.7513	22.8597	26.8737	22.7952	28.6763
3	ENSP00000264613|ENSG00000047457	EVGPTNADPVCLAK	99	iTRAQ8plex@N-term; Methylthio(C)@11; iTRAQ8plex(K)@14		3	690.041	21.32	23.1929	27.0506	33.147	27.3456	26.5678	25.4174	28.0136
3	ENSP00000264613|ENSG00000047457	EVGPTNADPVCLAK	99	iTRAQ8plex@N-term; Methylthio(C)@11; iTRAQ8plex(K)@14		4	517.782	784.33	867.619	705.995	962.971	973.887	998.847	869.704	1048.68
3	ENSP00000264613|ENSG00000047457	EVGPTNADPVCLAK	99	iTRAQ8plex@N-term; Methylthio(C)@11; iTRAQ8plex(K)@14		3	690.04	1212.77	993.881	1081.93	1150.78	1056.63	1272.14	1192.5	1430.3
3	ENSP00000264613|ENSG00000047457	EVGPTNADPVCLAK	99	iTRAQ8plex@N-term; Methylthio(C)@11; iTRAQ8plex(K)@14		4	517.783	169.17	102.285	107.683	159.465	120.753	134.675	169.909	195.916
3	ENSP00000264613|ENSG00000047457	EVGPTNADPVCLAK	99	iTRAQ8plex@N-term; Methylthio(C)@11; iTRAQ8plex(K)@14		3	690.041	104.17	143.163	112.313	127.095	118.709	133.557	125.953	110.762
3	ENSP00000264613|ENSG00000047457	EVGPTNADPVCLAK	99	iTRAQ8plex@N-term; Methylthio(C)@11; iTRAQ8plex(K)@14		4	517.783	35.22	33.4579	36.2407	32.47	31.9283	27.7562	24.0758	30.7175
3	ENSP00000264613|ENSG00000047457	EVGPTNADPVCLAK	99	iTRAQ8plex@N-term; Methylthio(C)@11; iTRAQ8plex(K)@14		4	517.783	25.63	23.0104	18.5764	26.5664	23.9247	31.8155	23.9904	31.5725
3	ENSP00000264613|ENSG00000047457	EVGPTNADPVCLAK	99	iTRAQ8plex@N-term; Methylthio(C)@11; iTRAQ8plex(K)@14		4	517.78	239.69	273.988	686.149	308.299	207.985	295.693	318.608	833.151
3	ENSP00000264613|ENSG00000047457	EVGPTNADPVCLAK	99	iTRAQ8plex@N-term; Methylthio(C)@11; iTRAQ8plex(K)@14		4	517.783	40.62	31.9332	33.5506	42.0579	33.5742	33.3922	34.3696	38.2329
3	ENSP00000264613|ENSG00000047457	EVGPTNADPVCLAK	99	iTRAQ8plex@N-term; Methylthio(C)@11; iTRAQ8plex(K)@14		4	517.78	310.46	306.061	953.261	213.474	273.38	255.453	323.328	1087.85
3	ENSP00000264613|ENSG00000047457	EVGPTNADPVCLAK	98.68	iTRAQ8plex@N-term; Methylthio(C)@11; iTRAQ8plex(K)@14		4	517.778	216.43	342.954	309.933	218.435	189.31	290.093	232.501	336.806
3	ENSP00000264613|ENSG00000047457	EVGPTNADPVCLAK	60.55	iTRAQ8plex@N-term; Methylthio(C)@11; iTRAQ8plex(K)@14		5	414.426	109.14	72.961	17.6989	55.8516	60.5324	137.087	35.6258	126.204
3	ENSP00000264613|ENSG00000047457	EVGPTNADPVCLAK	30.03	iTRAQ8plex@N-term; Methylthio(C)@11; iTRAQ8plex(K)@14		4	517.794	49.24	31.0957	41.2283	35.3775	41.8036	35.8748	30.4301	33.4878
3	ENSP00000264613|ENSG00000047457	EYTDASFTNR	99	iTRAQ8plex@N-term		2	754.369	339.91	608.76	387.841	571.954	677.841	601.259	576.965	671.889
3	ENSP00000264613|ENSG00000047457	EYTDASFTNR	99	iTRAQ8plex@N-term		2	754.37	520.2	216.36	415.469	419.347	183.867	481.739	147.711	281.448
3	ENSP00000264613|ENSG00000047457	EYTDASFTNR	99	iTRAQ8plex@N-term		3	503.249	4.27	4.12318	8.32416	1.63127	7.26131	15.8607	4.87858	3.09495
3	ENSP00000264613|ENSG00000047457	EYTDASFTNR	99	iTRAQ8plex@N-term		3	503.248	27.85	15.8807	20.3082	26.0559	34.6607	23.991	43.7365	35.4362
3	ENSP00000264613|ENSG00000047457	EYTDASFTNR	99	iTRAQ8plex@N-term		2	754.369	159.36	114.923	152.606	123.943	118.268	130.392	632.983	124.255
3	ENSP00000264613|ENSG00000047457	EYTDASFTNR	99	iTRAQ8plex@N-term		2	754.369	219.06	406.874	276.267	357.159	384.398	263.49	270.798	369.671
3	ENSP00000264613|ENSG00000047457	EYTDASFTNR	99	iTRAQ8plex@N-term		2	754.369	302.69	558.799	316.422	400.582	312.936	397.694	302.777	455.852
3	ENSP00000264613|ENSG00000047457	EYTDASFTNR	99	iTRAQ8plex@N-term		2	754.369	359.78	670.662	450.197	586.946	467.983	639.381	477.381	568.424
3	ENSP00000264613|ENSG00000047457	EYTDASFTNR	99	iTRAQ8plex@N-term		2	754.369	428.56	342.643	472.618	612.98	661.522	493.893	523.789	531.569
3	ENSP00000264613|ENSG00000047457	EYTDASFTNR	99	iTRAQ8plex@N-term		2	754.369	395.62	523.805	433.561	600.318	575.892	514.86	430.559	776.866
3	ENSP00000264613|ENSG00000047457	EYTDASFTNR	99	iTRAQ8plex@N-term		2	754.369	383.8	521.712	349.407	601.151	573.321	472.608	399.738	598.015
3	ENSP00000264613|ENSG00000047457	EYTDASFTNR	99	iTRAQ8plex@N-term		2	754.369	423.57	300.166	419.487	583.251	584.724	461.007	527.118	528.554
3	ENSP00000264613|ENSG00000047457	EYTDASFTNR	99	iTRAQ8plex@N-term		2	754.369	355.14	477.731	414.603	481.68	448.502	504.894	482.052	473.169
3	ENSP00000264613|ENSG00000047457	EYTDASFTNR	99	iTRAQ8plex@N-term		3	503.248	236.1	197.838	268.994	330.582	353.341	310.625	259.516	337.144
3	ENSP00000264613|ENSG00000047457	EYTDASFTNR	99	iTRAQ8plex@N-term		3	503.248	309.85	141.949	288.852	404.266	364.518	253.747	232.72	442.472
3	ENSP00000264613|ENSG00000047457	EYTDASFTNR	99	iTRAQ8plex@N-term		2	754.369	206.28	391.531	225.664	304.881	414.024	318.39	264.638	324.758
3	ENSP00000264613|ENSG00000047457	EYTDASFTNR	99	iTRAQ8plex@N-term		2	754.369	206.12	294.818	334.721	358.757	393.1	318.155	409.361	387.962
3	ENSP00000264613|ENSG00000047457	EYTDASFTNR	99	iTRAQ8plex@N-term		3	503.252	227.96	261.844	215.1	175.778	186.374	394.081	203.559	204.227
3	ENSP00000264613|ENSG00000047457	EYTDASFTNR	99	iTRAQ8plex@N-term		3	503.25	218.13	162.318	268.982	330.981	346.166	266.278	245.624	421.695
3	ENSP00000264613|ENSG00000047457	EYTDASFTNR	99	iTRAQ8plex@N-term		3	503.25	269.48	197.924	307.174	336.53	308.127	260.454	237.721	210.814
3	ENSP00000264613|ENSG00000047457	EYTDASFTNR	99	iTRAQ8plex@N-term		3	503.248	213.02	248.035	337.584	369.943	323.543	295.705	251.039	514.053
3	ENSP00000264613|ENSG00000047457	EYTDASFTNR	99	iTRAQ8plex@N-term		3	503.248	352.73	390.811	381.11	514.483	392.799	439.216	321.401	474.051
3	ENSP00000264613|ENSG00000047457	EYTDASFTNR	99	iTRAQ8plex@N-term		3	503.248	396.33	334.042	513.731	630.58	560.595	518.508	419.753	584.965
3	ENSP00000264613|ENSG00000047457	EYTDASFTNR	99	iTRAQ8plex@N-term		3	503.248	257.7	191.127	288.863	188.073	206.705	315.59	218.085	243.103
3	ENSP00000264613|ENSG00000047457	EYTDASFTNR	99	iTRAQ8plex@N-term		3	503.248	169.72	158.023	272.815	420.113	344.875	291.034	231.635	497.193
3	ENSP00000264613|ENSG00000047457	EYTDASFTNRK	99	iTRAQ8plex@N-term; iTRAQ8plex(K)@11	missed R-K@10	3	647.35	459.94	440.472	418.044	483.488	403.933	444.77	479.137	523.882
3	ENSP00000264613|ENSG00000047457	EYTDASFTNRK	99	iTRAQ8plex@N-term; iTRAQ8plex(K)@11	missed R-K@10	2	970.524	990.51	698.676	713.165	887.1	858.319	645.252	902	1053.54
3	ENSP00000264613|ENSG00000047457	EYTDASFTNRK	99	iTRAQ8plex@N-term; iTRAQ8plex(K)@11	missed R-K@10	2	970.524	664.81	638.986	353.482	740.996	636.371	448.064	737.836	766.116
3	ENSP00000264613|ENSG00000047457	EYTDASFTNRK	99	iTRAQ8plex@N-term; iTRAQ8plex(K)@11	missed R-K@10	2	970.524	1002.15	948.225	777.957	1318.18	936.204	721.426	1079.78	1231.56
3	ENSP00000264613|ENSG00000047457	EYTDASFTNRK	99	iTRAQ8plex@N-term; iTRAQ8plex(K)@11	missed R-K@10	2	970.524	385.07	387.118	317.738	406.941	338.13	367.961	408.154	415.896
3	ENSP00000264613|ENSG00000047457	EYTDASFTNRK	99	iTRAQ8plex@N-term; iTRAQ8plex(K)@11	missed R-K@10	2	970.524	599.99	546.59	445.083	716.416	601.764	592.599	745.154	778.728
3	ENSP00000264613|ENSG00000047457	EYTDASFTNRK	99	iTRAQ8plex@N-term; iTRAQ8plex(K)@11	missed R-K@10	4	485.763	4642.19	4317.42	3237.25	4582.95	3798.85	3380.35	4723.82	4750.88
3	ENSP00000264613|ENSG00000047457	EYTDASFTNRK	99	iTRAQ8plex@N-term; iTRAQ8plex(K)@11	missed R-K@10	3	647.349	653.98	645.074	566.32	622.701	697.731	668.314	690.331	711.428
3	ENSP00000264613|ENSG00000047457	EYTDASFTNRK	99	iTRAQ8plex@N-term; iTRAQ8plex(K)@11	missed R-K@10	2	970.524	294	337.843	253.292	287.459	232.405	195.341	274.03	278.055
3	ENSP00000264613|ENSG00000047457	EYTDASFTNRK	97.65	iTRAQ8plex@N-term; iTRAQ8plex(K)@11	missed R-K@10	3	647.349	492.15	449.91	332.424	502.531	366.261	371.749	476.857	506.77
3	ENSP00000264613|ENSG00000047457	FNKNNEGTYYSPNYNPQSR	99	iTRAQ8plex@N-term; iTRAQ8plex(K)@3	missed K-N@3	4	726.112	20.4	6.10961	202.77	42.069	1.34469	4.1299	14.2576	5.40788
3	ENSP00000264613|ENSG00000047457	GAYPLSIEPIGVR	99	iTRAQ8plex@N-term		3	559.328	11.71	13.8191	75.0444	26.755	9.25145		15.709
3	ENSP00000264613|ENSG00000047457	GAYPLSIEPIGVR	99	iTRAQ8plex@N-term		3	559.327	613.79	568.516	632.555	700.78	517.758	702.977	588.808	742.119
3	ENSP00000264613|ENSG00000047457	GAYPLSIEPIGVR	99	iTRAQ8plex@N-term		3	559.328	6837.28	5279.33	7881.45	9736.58	5720.35	7723.85	7018.24	8861.01
3	ENSP00000264613|ENSG00000047457	GAYPLSIEPIGVR	99	iTRAQ8plex@N-term		2	838.489	28002.6	20675.8	31056.9	37320.8	21509.1	30872.5	28522.7	36234.6
3	ENSP00000264613|ENSG00000047457	GAYPLSIEPIGVR	99	iTRAQ8plex@N-term		2	838.489	33927.3	25436.4	35513.8	44933.8	26745.6	37070.4	34963.6	45471.5
3	ENSP00000264613|ENSG00000047457	GAYPLSIEPIGVR	99	iTRAQ8plex@N-term		2	838.489	38631.4	29590.7	40099.9	50383.5	30360.2	40993.2	39155.1	50604.7
3	ENSP00000264613|ENSG00000047457	GAYPLSIEPIGVR	99	iTRAQ8plex@N-term		2	838.489	37444.1	27610	38773.8	48810.7	28944.8	39529.5	36943.5	48423.5
3	ENSP00000264613|ENSG00000047457	GAYPLSIEPIGVR	99	iTRAQ8plex@N-term		2	838.489	37002.4	26599.9	38239.6	48516.4	28792.9	39170.9	36826.5	48517.8
3	ENSP00000264613|ENSG00000047457	GAYPLSIEPIGVR	99	iTRAQ8plex@N-term		2	838.489	36093.2	25613	36112.8	46564.3	27690.1	37968.5	35902.7	48377.8
3	ENSP00000264613|ENSG00000047457	GAYPLSIEPIGVR	99	iTRAQ8plex@N-term		2	838.489	33314.1	23781.7	34432.2	44165.4	25579.3	35239.2	32024	44046.1
3	ENSP00000264613|ENSG00000047457	GAYPLSIEPIGVR	99	iTRAQ8plex@N-term		2	838.489	31796.4	23148.8	33190	42156.3	24373.2	33266.2	30836.9	42194
3	ENSP00000264613|ENSG00000047457	GAYPLSIEPIGVR	99	iTRAQ8plex@N-term		4	419.748	171.03	133.22	173.607	203.92	114.503	180.127	150.65	196.042
3	ENSP00000264613|ENSG00000047457	GAYPLSIEPIGVR	99	iTRAQ8plex@N-term		2	838.489	28527.4	19712.5	28737.2	36881.1	21125.7	30424.8	26659.2	36794.4
3	ENSP00000264613|ENSG00000047457	GAYPLSIEPIGVR	99	iTRAQ8plex@N-term		2	838.489	27939.7	20491.2	28617.1	36311.3	21109.6	29281.4	27422.2	36463.3
3	ENSP00000264613|ENSG00000047457	GAYPLSIEPIGVR	99	iTRAQ8plex@N-term		3	559.328	20043.9	15100	21153.2	24248.2	15393.9	20780.2	18263.9	25459.3
3	ENSP00000264613|ENSG00000047457	GAYPLSIEPIGVR	99	iTRAQ8plex@N-term		2	838.487	24641.3	17437.9	24430.4	31584.7	18692.4	25491.9	24540.7	31937
3	ENSP00000264613|ENSG00000047457	GAYPLSIEPIGVR	99	iTRAQ8plex@N-term		2	838.487	19624.6	14690.9	19203.3	24390.8	14748.5	19762	19179.1	24777
3	ENSP00000264613|ENSG00000047457	GAYPLSIEPIGVR	99	iTRAQ8plex@N-term		4	419.748	119.76	89.2283	89.9148	127.383	84.2204	132.168	104.938	135.071
3	ENSP00000264613|ENSG00000047457	GAYPLSIEPIGVR	99	iTRAQ8plex@N-term		2	838.487	11727.2	8900.88	11895.3	14818.6	8812.92	11912.5	11671.6	15526.6
3	ENSP00000264613|ENSG00000047457	GAYPLSIEPIGVR	99	iTRAQ8plex@N-term		2	838.487	7512.04	5204.84	6961.91	9200.2	5323.05	7204.07	7020.08	9360.2
3	ENSP00000264613|ENSG00000047457	GAYPLSIEPIGVR	99	iTRAQ8plex@N-term		2	838.486	5020.11	3521.1	4630.28	5978.28	3487.35	4654.2	4626.05	5766.16
3	ENSP00000264613|ENSG00000047457	GAYPLSIEPIGVR	99	iTRAQ8plex@N-term		2	838.486	3573.58	2423.71	3103.83	3833.02	2534.06	3011.98	3030.37	3976.92
3	ENSP00000264613|ENSG00000047457	GAYPLSIEPIGVR	99	iTRAQ8plex@N-term		3	559.328	1263.34	998.079	1258.3	1484.13	929.975	1197.49	1157.28	1713.2
3	ENSP00000264613|ENSG00000047457	GAYPLSIEPIGVR	99	iTRAQ8plex@N-term		3	559.328	383.86	400.969	445.775	483.677	367.691	430.921	435.035	517.659
3	ENSP00000264613|ENSG00000047457	GAYPLSIEPIGVR	99	iTRAQ8plex@N-term		2	838.488	19889.2	14951.3	23022.9	27160.8	16375.3	22230.7	21600.1	26564.8
3	ENSP00000264613|ENSG00000047457	GAYPLSIEPIGVR	99	iTRAQ8plex@N-term		4	419.748	152.68	137.933	246.342	246.555	172.69	252.912	208.913	252.547
3	ENSP00000264613|ENSG00000047457	GAYPLSIEPIGVR	99	iTRAQ8plex@N-term		4	419.748	236.51	154.147	257.414	246.688	127.337	236.275	196.143	263.68
3	ENSP00000264613|ENSG00000047457	GAYPLSIEPIGVR	99	iTRAQ8plex@N-term		4	419.748	185.05	130.503	197.713	268.849	154.564	227.744	196.521	225.395
3	ENSP00000264613|ENSG00000047457	GAYPLSIEPIGVR	99	iTRAQ8plex@N-term		4	419.748	185.86	158.635	171.713	207.504	115.428	181.386	171.665	169.168
3	ENSP00000264613|ENSG00000047457	GAYPLSIEPIGVR	99	iTRAQ8plex@N-term		3	559.327	19160.8	14433.2	19885.3	22079.8	14516.6	19396.5	17809.5	23788
3	ENSP00000264613|ENSG00000047457	GAYPLSIEPIGVR	99	iTRAQ8plex@N-term		4	419.748	119.7	95.0265	150.158	170.107	99.3132	165.09	136.539	206.447
3	ENSP00000264613|ENSG00000047457	GAYPLSIEPIGVR	99	iTRAQ8plex@N-term		2	838.488	19391.8	14714.5	20589.1	24768.3	14578.1	19894.2	20094.1	26165.6
3	ENSP00000264613|ENSG00000047457	GAYPLSIEPIGVR	99	iTRAQ8plex@N-term		3	559.327	833.71	654.416	844.608	962.749	624.914	811.578	887.413	921.593
3	ENSP00000264613|ENSG00000047457	GAYPLSIEPIGVR	99	iTRAQ8plex@N-term		3	559.327	775.58	653.009	858.289	926.816	784.813	806	718.615	986.328
3	ENSP00000264613|ENSG00000047457	GAYPLSIEPIGVR	99	iTRAQ8plex@N-term		3	559.327	651.6	555.18	752.141	866.193	488.154	765.796	801.77	991.106
3	ENSP00000264613|ENSG00000047457	GAYPLSIEPIGVR	99	iTRAQ8plex@N-term		3	559.327	225.8	262.209	266.35	317.632	262.978	379.174	325.889	360.413
3	ENSP00000264613|ENSG00000047457	GAYPLSIEPIGVR	99	iTRAQ8plex@N-term		3	559.328	43	7.22631	48.0746	66.7489	52.658	47.6644	37.9431	47.4979
3	ENSP00000264613|ENSG00000047457	GAYPLSIEPIGVR	99	iTRAQ8plex@N-term		2	838.489	1340.12	1420.35	1317.81	1341.82	1334.36	1472.7	1373.97	1645.64
3	ENSP00000264613|ENSG00000047457	GAYPLSIEPIGVR	99	iTRAQ8plex@N-term		3	559.327	842.97	928.779	827.509	668.621	915.926	1033.98	953.36	904.633
3	ENSP00000264613|ENSG00000047457	GAYPLSIEPIGVR	99	iTRAQ8plex@N-term		2	838.485	4209.28	4779.67	3941.29	3063.14	4530.95	5139.54	4283.07	4188
3	ENSP00000264613|ENSG00000047457	GAYPLSIEPIGVR	99	iTRAQ8plex@N-term		2	838.485	4839.02	5597.5	4387.41	3706.46	5219.33	5619.86	4979.92	4915.56
3	ENSP00000264613|ENSG00000047457	GAYPLSIEPIGVR	99	iTRAQ8plex@N-term		2	838.485	4171.77	4646.13	3772.14	2870.6	4083.51	4844.18	4073.81	3924.76
3	ENSP00000264613|ENSG00000047457	GAYPLSIEPIGVR	99	iTRAQ8plex@N-term		2	838.485	2752.96	3235.99	2551.48	2048.12	2888.74	3051.43	3059.37	2789.14
3	ENSP00000264613|ENSG00000047457	GAYPLSIEPIGVR	99	iTRAQ8plex@N-term		2	838.485	1743	2088.1	1617.68	1703.66	1847.63	1955.84	1868.95	1740.71
3	ENSP00000264613|ENSG00000047457	GAYPLSIEPIGVR	99	iTRAQ8plex@N-term		2	838.484	11360.1	12209.2	10167.9	8306.2	12032.5	14093.1	11735.7	11482.9
3	ENSP00000264613|ENSG00000047457	GAYPLSIEPIGVR	99	iTRAQ8plex@N-term		3	559.326	9257.43	10123.2	8485.77	6644.41	9648.31	11328.6	9186.94	9093.28
3	ENSP00000264613|ENSG00000047457	GAYPLSIEPIGVR	99	iTRAQ8plex@N-term		2	838.486	1126.17	1385.2	899.494	907.363	1128.04	1419.99	1085.12	1128.02
3	ENSP00000264613|ENSG00000047457	GAYPLSIEPIGVR	99	iTRAQ8plex@N-term		3	559.327	420.92	467.702	362.903	288.768	452.955	627.085	549.316	360.406
3	ENSP00000264613|ENSG00000047457	GAYPLSIEPIGVR	99	iTRAQ8plex@N-term		3	559.326	15.98	18.0175	18.0107	17.145	22.6338	18.2845	19.124	16.1507
3	ENSP00000264613|ENSG00000047457	GAYPLSIEPIGVR	99	iTRAQ8plex@N-term		2	838.484	376.25	2007.5	818.792	230.52	948.349	521.732	771.328	1544.61
3	ENSP00000264613|ENSG00000047457	GAYPLSIEPIGVR	99	iTRAQ8plex@N-term		3	559.329	64.33	143.055	102.222	97.8762	90.2016	104.659	54.8352	84.3523
3	ENSP00000264613|ENSG00000047457	GAYPLSIEPIGVR	99	iTRAQ8plex@N-term		3	559.326	136.48	142.926	110.823	171.317	144.333	164.231	125.197	131.022
3	ENSP00000264613|ENSG00000047457	GAYPLSIEPIGVR	99	iTRAQ8plex@N-term		3	559.328	76.3	15.6874	70.9343	67.7587	28.346	72.985	50.2372	91.649
3	ENSP00000264613|ENSG00000047457	GAYPLSIEPIGVR	99	iTRAQ8plex@N-term		3	559.328	648.99	603.939	564.715	607.665	606.379	614.637	604.541	838.877
3	ENSP00000264613|ENSG00000047457	GAYPLSIEPIGVR	99	iTRAQ8plex@N-term		3	559.328	510.72	535.971	466.037	360.189	499.126	513.954	450.561	461.558
3	ENSP00000264613|ENSG00000047457	GAYPLSIEPIGVR	99	iTRAQ8plex@N-term		3	559.328	347.26	514.013	360.513	313.204	330.223	370.667	410.923	376.02
3	ENSP00000264613|ENSG00000047457	GAYPLSIEPIGVR	99	iTRAQ8plex@N-term		3	559.328	326.84	396.04	396.65	366.503	382.935	406.259	375.016	352.738
3	ENSP00000264613|ENSG00000047457	GAYPLSIEPIGVR	99	iTRAQ8plex@N-term		3	559.327	641.35	728.526	480.157	386.8	573.063	734.721	535.985	472.102
3	ENSP00000264613|ENSG00000047457	GAYPLSIEPIGVR	99	iTRAQ8plex@N-term		3	559.325	350.79	367.629	332.585	255.566	383.064	326.591	401.568	346.482
3	ENSP00000264613|ENSG00000047457	GAYPLSIEPIGVR	99	iTRAQ8plex@N-term		3	559.327	353.82	617.178	495.351	370.309	531.84	492.728	535.704	507.32
3	ENSP00000264613|ENSG00000047457	GAYPLSIEPIGVR	99	iTRAQ8plex@N-term		3	559.326	607.22	693.543	704.355	626.829	716.03	617.578	598.431	747.42
3	ENSP00000264613|ENSG00000047457	GAYPLSIEPIGVR	99	iTRAQ8plex@N-term		3	559.327	511.3	589.132	399.479	389.973	517.801	606.965	531.106	425.353
3	ENSP00000264613|ENSG00000047457	GAYPLSIEPIGVR	76.86	iTRAQ8plex@N-term		4	419.746	162.78	208.296	145.99	88.6545	281.502	209.483	222.244	131.486
3	ENSP00000264613|ENSG00000047457	GDSVVWYLF	98.48	iTRAQ8plex@N-term; iTRAQ8plex(Y)@7; Amidated@C-term	cleaved F-S@C-term	3	564.988	2.13	2.0079	7.19272	3.06279	3.33482		3.91506	2.04121
3	ENSP00000264613|ENSG00000047457	GPEEEHLGILGPVIWAEVGDTIR	99	iTRAQ8plex@N-term		4	698.63	1832.5	1275	2298.96	1245.12	1164.95	2425.2	1662.41	1107.75
3	ENSP00000264613|ENSG00000047457	GPEEEHLGILGPVIWAEVGDTIR	99	iTRAQ8plex@N-term		3	931.169	998.47	2595.48	4740.24	2459.73	2117.27	912.013	3332.51	1739.12
3	ENSP00000264613|ENSG00000047457	GPEEEHLGILGPVIWAEVGDTIR	99	iTRAQ8plex@N-term		5	559.106		11.2206	17.6758	4.5609	11.3599		12.9526	25.7669
3	ENSP00000264613|ENSG00000047457	GPEEEHLGILGPVIWAEVGDTIR	99	iTRAQ8plex@N-term		3	931.169	1304.33	3617.41	2640.64	3600.17	3183.34	1326.14	1293.82	2555.49
3	ENSP00000264613|ENSG00000047457	GPEEEHLGILGPVIWAEVGDTIR	99	iTRAQ8plex@N-term		3	931.17	2106.28	5585.19	3340.57	5189.12	5029.75	2634.6	2115.38	4540.36
3	ENSP00000264613|ENSG00000047457	GPEEEHLGILGPVIWAEVGDTIR	99	iTRAQ8plex@N-term		3	931.17	750.69	2151.74	4028.33	2004.03	1688.42	471.997	2592.28	1146.09
3	ENSP00000264613|ENSG00000047457	GPEEEHLGILGPVIWAEVGDTIR	99	iTRAQ8plex@N-term		3	931.17	1198.09	3008.51	5631.51	2759.4	2736.86	1093.29	4312.94	2427.3
3	ENSP00000264613|ENSG00000047457	GPEEEHLGILGPVIWAEVGDTIR	99	iTRAQ8plex@N-term		3	931.17	1238.4	3529.33	2384.61	3661.4	3081.73	1488.75	1008.34	2754.7
3	ENSP00000264613|ENSG00000047457	GPEEEHLGILGPVIWAEVGDTIR	99	iTRAQ8plex@N-term		4	698.63	2488.08	1749.82	2825.45	1697.28	1524.09	3185.5	2336.61	1538.56
3	ENSP00000264613|ENSG00000047457	GPEEEHLGILGPVIWAEVGDTIR	99	iTRAQ8plex@N-term		4	698.628	10.73	3.66147	67.1128	24.4579	45.4504	15.8724	25.4906	58.0618
3	ENSP00000264613|ENSG00000047457	GPEEEHLGILGPVIWAEVGDTIR	99	iTRAQ8plex@N-term		3	931.173	32.34		49.0791	20.4186	21.6548	11.119	12.6843	27.669
3	ENSP00000264613|ENSG00000047457	GPEEEHLGILGPVIWAEVGDTIRVTFHNKGAYPLSIEPIGVR	99	iTRAQ8plex@N-term; iTRAQ8plex(K)@29	missed R-V@23; missed K-G@29	6	863.311	319.82	226.453	234.901	283.852	200.541	315.555	242.673	288.467
3	ENSP00000264613|ENSG00000047457	GVYSSDVFDIFPGTYQTLEMFPR	99	iTRAQ8plex@N-term		5	595.502	186.13	130.235	145.817	302.717	176.337	227.109	194.338	147.457
3	ENSP00000264613|ENSG00000047457	GVYSSDVFDIFPGTYQTLEMFPR	99	iTRAQ8plex@N-term		3	991.83	16160	10642	16840.2	22286.7	13273.6	17629	15256.9	15937.5
3	ENSP00000264613|ENSG00000047457	GVYSSDVFDIFPGTYQTLEMFPR	99	iTRAQ8plex@N-term		5	595.502	205.38	143.818	201.546	274.619	126.325	185.151	186.24	116.674
3	ENSP00000264613|ENSG00000047457	GVYSSDVFDIFPGTYQTLEMFPR	99	iTRAQ8plex@N-term		5	595.502	177.42	140.811	172.937	207.87	134.06	202.212	171.445	127.967
3	ENSP00000264613|ENSG00000047457	GVYSSDVFDIFPGTYQTLEMFPR	99	iTRAQ8plex@N-term		5	595.502	135.7	111.315	137.308	186.986	109.974	119.449	134.332	66.6972
3	ENSP00000264613|ENSG00000047457	GVYSSDVFDIFPGTYQTLEMFPR	99	iTRAQ8plex@N-term		5	595.502	125.19	83.9347	164.255	178.996	98.8399	117.531	130.392	77.672
3	ENSP00000264613|ENSG00000047457	GVYSSDVFDIFPGTYQTLEMFPR	99	iTRAQ8plex@N-term		3	991.83	6109.17	4044.81	6064.69	8339.68	4674.25	6322.08	6119.7	6244.01
3	ENSP00000264613|ENSG00000047457	GVYSSDVFDIFPGTYQTLEMFPR	99	iTRAQ8plex@N-term		4	744.124	836.16	509.568	862.353	1183.38	684.715	872.761	817.43	814.747
3	ENSP00000264613|ENSG00000047457	GVYSSDVFDIFPGTYQTLEMFPR	99	iTRAQ8plex@N-term		4	744.124	767.38	494.986	700.245	1175.28	534.884	807.471	791.208	844.53
3	ENSP00000264613|ENSG00000047457	GVYSSDVFDIFPGTYQTLEMFPR	99	iTRAQ8plex@N-term		4	744.125	340.6	307.059	342.722	382.516	297.95	336.828	338.793	314.976
3	ENSP00000264613|ENSG00000047457	GVYSSDVFDIFPGTYQTLEMFPR	99	iTRAQ8plex@N-term		3	991.829	2694.73	2330.29	2702.85	3539.4	2748.7	3351.44	2971.93	2799.66
3	ENSP00000264613|ENSG00000047457	GVYSSDVFDIFPGTYQTLEMFPR	99	iTRAQ8plex@N-term		4	744.124	1511.06	1105.88	1415.83	1805.16	1389.9	1710.82	1318.42	1311.88
3	ENSP00000264613|ENSG00000047457	GVYSSDVFDIFPGTYQTLEMFPR	99	iTRAQ8plex@N-term		4	744.124	1685.48	1335.53	1727.83	2048.18	1649.24	1977.51	1845.38	1662.9
3	ENSP00000264613|ENSG00000047457	GVYSSDVFDIFPGTYQTLEMFPR	99	iTRAQ8plex@N-term		4	744.122	1461.82	1303.51	1368.44	1428.93	1469.23	1644.77	1415.07	1093.28
3	ENSP00000264613|ENSG00000047457	GVYSSDVFDIFPGTYQTLEMFPR	99	iTRAQ8plex@N-term		3	991.827	1913.69	1914.09	1738.04	1898.81	2045.83	2326.99	2133.76	1823.34
3	ENSP00000264613|ENSG00000047457	GVYSSDVFDIFPGTYQTLEMFPR	99	iTRAQ8plex@N-term		3	991.829	844.07	812.772	852.181	766.885	877.833	923.391	945.664	825.616
3	ENSP00000264613|ENSG00000047457	GVYSSDVFDIFPGTYQTLEMFPR	97.91	iTRAQ8plex@N-term		4	744.121	18.97	43.7766	47.9707	33.2801	25.5813	64.0546	32.4669	27.8413
3	ENSP00000264613|ENSG00000047457	HIDREFVVMFSVVDENFSWYLEDNIK	99	iTRAQ8plex@N-term; iTRAQ8plex(K)@26	missed R-E@4	5	768.802	393	345.585	405.609	616.076	467.263	554.865	499.237	482.202
3	ENSP00000264613|ENSG00000047457	HIDREFVVMFSVVDENFSWYLEDNIK	99	iTRAQ8plex@N-term; iTRAQ8plex(K)@26	missed R-E@4	5	768.795	2406.09	2109.45	2773.85	3130.27	2665.4	3194.22	2845.69	2838.88
3	ENSP00000264613|ENSG00000047457	HYYIGIIETTWDYASDHGEK	99	iTRAQ8plex@N-term; iTRAQ8plex(K)@20		5	602.108	620.27	566.197	1035.91	1434.01	769.043	971.49	780.816	1407.48
3	ENSP00000264613|ENSG00000047457	IGGSYK	99	iTRAQ8plex@N-term; iTRAQ8plex(K)@6		3	411.586	12082.3	16809.6	12236.2	8667.04	17696	17758.2	15531.3	11987.3
3	ENSP00000264613|ENSG00000047457	IGGSYK	96.57	iTRAQ8plex@N-term; iTRAQ8plex(K)@6		3	411.58	344.39	361.004	282.19	216.659	406.623	326.427	391.408	292.291
3	ENSP00000264613|ENSG00000047457	IGGSYK	39.79	iTRAQ8plex@N-term; iTRAQ8plex(K)@6		2	616.87	206.08	298.555	320.14	185.554	312.064	231.968	250.113	207.156
3	ENSP00000264613|ENSG00000047457	IYHSHIDAPK	99	iTRAQ8plex@N-term; iTRAQ8plex(K)@10		2	895.016	347.65	130.374	253.696	287.681	119.559	271.008	123.745	223.32
3	ENSP00000264613|ENSG00000047457	IYHSHIDAPK	99	iTRAQ8plex@N-term; iTRAQ8plex(K)@10		2	895.014	284.06	250.43	216.243	194.243	372.339	321.649	191.399	322.657
3	ENSP00000264613|ENSG00000047457	IYHSHIDAPK	99	iTRAQ8plex@N-term; iTRAQ8plex(K)@10		2	895.012	300.3	355.464	272.203	274.098	410.678	390.74	302.167	350.982
3	ENSP00000264613|ENSG00000047457	IYHSHIDAPK	99	iTRAQ8plex@N-term; iTRAQ8plex(K)@10		2	895.012	160.56	216.134	168.25	153.14	250.284	180.586	172.787	208.846
3	ENSP00000264613|ENSG00000047457	IYHSHIDAPK	99	iTRAQ8plex@N-term; iTRAQ8plex(K)@10		3	597.009	3573.12	3500.86	3231.37	3768.04	3606.18	4291.99	4052.82	4176.74
3	ENSP00000264613|ENSG00000047457	IYHSHIDAPK	99	iTRAQ8plex@N-term; iTRAQ8plex(K)@10		2	895.01	3061.06	2877.66	2928	3275.65	3003.72	3648	3881.24	3870.05
3	ENSP00000264613|ENSG00000047457	IYHSHIDAPK	99	iTRAQ8plex@N-term; iTRAQ8plex(K)@10		2	895.01	3083.73	3100.3	2719.19	3351.78	3353.36	4080.05	3882.02	4211.66
3	ENSP00000264613|ENSG00000047457	IYHSHIDAPK	99	iTRAQ8plex@N-term; iTRAQ8plex(K)@10		2	895.01	3050.3	2877.07	2574.87	3154.17	2951.3	3473.92	3892.19	3979.59
3	ENSP00000264613|ENSG00000047457	IYHSHIDAPK	99	iTRAQ8plex@N-term; iTRAQ8plex(K)@10		2	895.01	2970.95	2727.96	2490.04	2756.64	2778.72	3177.13	3530.05	3473.26
3	ENSP00000264613|ENSG00000047457	IYHSHIDAPK	99	iTRAQ8plex@N-term; iTRAQ8plex(K)@10		2	895.01	2555.94	2547.55	2235.34	2343.89	2462.99	2952.22	3121.44	3308.99
3	ENSP00000264613|ENSG00000047457	IYHSHIDAPK	99	iTRAQ8plex@N-term; iTRAQ8plex(K)@10		2	895.01	1950.37	1906.29	1567.85	1847.42	1888.94	2191.37	2516.54	2629.36
3	ENSP00000264613|ENSG00000047457	IYHSHIDAPK	99	iTRAQ8plex@N-term; iTRAQ8plex(K)@10		4	448.01	18045.5	17374.3	15986	18068.8	18252.1	19770.4	22055.4	23498.2
3	ENSP00000264613|ENSG00000047457	IYHSHIDAPK	99	iTRAQ8plex@N-term; iTRAQ8plex(K)@10		2	895.01	912.37	877.154	762.336	838.417	778.94	1053.86	1035.21	1160.02
3	ENSP00000264613|ENSG00000047457	IYHSHIDAPK	99	iTRAQ8plex@N-term; iTRAQ8plex(K)@10		3	597.009	621.48	3179.59	2902.27	577.303	476.493	628.062	730.616	668.271
3	ENSP00000264613|ENSG00000047457	IYHSHIDAPK	99	iTRAQ8plex@N-term; iTRAQ8plex(K)@10		4	448.01	94.02	78.4264	343.784	202.843	53.5831	50.4883	73.4104	1.45801
3	ENSP00000264613|ENSG00000047457	IYHSHIDAPK	99	iTRAQ8plex@N-term; iTRAQ8plex(K)@10		3	597.008	38.58	20.0361	60.8091	29.2297	23.6665	9.4717	18.1117
3	ENSP00000264613|ENSG00000047457	IYHSHIDAPK	99	iTRAQ8plex@N-term; iTRAQ8plex(K)@10		3	597.008	26.9	2.25487	73.0471	74.5279	8.48767		26.198
3	ENSP00000264613|ENSG00000047457	IYHSHIDAPK	99	iTRAQ8plex@N-term; iTRAQ8plex(K)@10		4	448.011	19.29	9.26643	39.7389	54.8417	6.76647	3.85928	15.5871	2.10748
3	ENSP00000264613|ENSG00000047457	IYHSHIDAPK	99	iTRAQ8plex@N-term; iTRAQ8plex(K)@10		4	448.01	4862.54	4130.78	3880.7	4444.64	4271.76	5427.91	4917.36	6628.95
3	ENSP00000264613|ENSG00000047457	IYHSHIDAPK	99	iTRAQ8plex@N-term; iTRAQ8plex(K)@10		4	448.01	168.64	157.851	163.585	466.665	218.42	244.711	211.901	214.672
3	ENSP00000264613|ENSG00000047457	IYHSHIDAPK	99	iTRAQ8plex@N-term; iTRAQ8plex(K)@10		4	448.011	22.49	12.9923	12.1918	15.6469	8.88569	17.9433	11.2939	15.5543
3	ENSP00000264613|ENSG00000047457	IYHSHIDAPK	99	iTRAQ8plex@N-term; iTRAQ8plex(K)@10		3	597.01	604.93	479.889	655.507	753.636	567.458	729.333	561.622	833.847
3	ENSP00000264613|ENSG00000047457	IYHSHIDAPK	99	iTRAQ8plex@N-term; iTRAQ8plex(K)@10		3	597.01	207.42	156.681	184.171	169.929	52.3783	505.436	188.423	148.809
3	ENSP00000264613|ENSG00000047457	IYHSHIDAPK	99	iTRAQ8plex@N-term; iTRAQ8plex(K)@10		3	597.012	1016.07	1528.05	829.887	659.033	888.612	1056.63	1056.42	1092.27
3	ENSP00000264613|ENSG00000047457	IYHSHIDAPK	99	iTRAQ8plex@N-term; iTRAQ8plex(K)@10		4	448.009	354.55	311.655	284.603	441.342	470.339	348.088	369.272	435.997
3	ENSP00000264613|ENSG00000047457	IYHSHIDAPK	99	iTRAQ8plex@N-term; iTRAQ8plex(K)@10		4	448.01	511.94	635.615	565.35	263.211	302.813	477.35	479.406	342.757
3	ENSP00000264613|ENSG00000047457	IYHSHIDAPK	99	iTRAQ8plex@N-term; iTRAQ8plex(K)@10		2	895.015	123.72	125.274	120.925	165.857	120.828	178.986	102.304	199.389
3	ENSP00000264613|ENSG00000047457	IYHSHIDAPK	99	iTRAQ8plex@N-term; iTRAQ8plex(K)@10		2	895.02	21.33	21.4212			11.6396		52.274	14.5204
3	ENSP00000264613|ENSG00000047457	IYHSHIDAPK	99	iTRAQ8plex@N-term; iTRAQ8plex(K)@10		4	448.01	194.89	229.127	191.837	355.35	336.979	295.682	243.929	378.107
3	ENSP00000264613|ENSG00000047457	IYHSHIDAPK	97.95	iTRAQ8plex@N-term; iTRAQ8plex(K)@10		4	448.009	64.13	50.3587	58.9618	58.8367	55.9928	56.5125	57.2013	76.5321
3	ENSP00000264613|ENSG00000047457	IYHSHIDAPK	97.65	iTRAQ8plex@N-term; iTRAQ8plex(K)@10		4	448.011	632.67	506.787	519.873	865.605	587.693	672.632	482.796	891.876
3	ENSP00000264613|ENSG00000047457	IYHSHIDAPK	85.53	iTRAQ8plex@N-term; iTRAQ8plex(K)@10		4	448.009	14.96	12.3696	15.7593	22.2385	17.7391	20.0847	12.5623	14.7656
3	ENSP00000264613|ENSG00000047457	IYHSHIDAPK	62.8	iTRAQ8plex@N-term; iTRAQ8plex(Y)@2; iTRAQ8plex(K)@10		4	524.058	87.29		36.4023	32.5144	32.7458	9.96587	25.9296
3	ENSP00000264613|ENSG00000047457	IYHSHIDAPK	57.1	iTRAQ8plex@N-term; iTRAQ8plex(K)@10		4	448.01	432.09	424.183	296.668	321.771	347.994	406.554	326.145	448.045
3	ENSP00000264613|ENSG00000047457	IYHSHIDAPK	50.79	iTRAQ8plex@N-term; iTRAQ8plex(K)@10		4	448.011	486.92	433.622	361.148	298.678	220.066	571.632	402.812	364.058
3	ENSP00000264613|ENSG00000047457	IYHSHIDAPKDIASGLIGPLIICK	99	iTRAQ8plex@N-term; iTRAQ8plex(K)@10; Methylthio(C)@23; iTRAQ8plex(K)@24	missed K-D@10	5	707.408	1716.6	1347.27	971.641	1119.34	1279.42	953.547	1853.21	1570.5
3	ENSP00000264613|ENSG00000047457	KAEEEHLGILGPQLHADVGDK	99	iTRAQ8plex@N-term; iTRAQ8plex(K)@1; iTRAQ8plex(K)@21	missed K-A@1	6	528.968	9178.12	7799.49	9720.4	10989.7	10809.8	13287.5	10523.6	12133.4
3	ENSP00000264613|ENSG00000047457	KAEEEHLGILGPQLHADVGDK	99	iTRAQ8plex@N-term; iTRAQ8plex(K)@1; iTRAQ8plex(K)@21	missed K-A@1	5	634.561	7854.41	6923.57	8299.41	9543.07	9356.94	11518.2	9525.58	10757.3
3	ENSP00000264613|ENSG00000047457	KAEEEHLGILGPQLHADVGDK	99	iTRAQ8plex@N-term; iTRAQ8plex(K)@1; iTRAQ8plex(K)@21	missed K-A@1	7	453.547	1750.56	1399.87	1468.67	1160.4	1466.81	1957.83	1350.94	1583.59
3	ENSP00000264613|ENSG00000047457	KAEEEHLGILGPQLHADVGDKVK	77.04	iTRAQ8plex@N-term; iTRAQ8plex(K)@1; iTRAQ8plex(K)@21; iTRAQ8plex(K)@23	missed K-A@1; missed K-V@21	7	529.457	10286.1	8145.66	8727.49	10792.7	9314.7	11389.3	10829.2	11377
3	ENSP00000264613|ENSG00000047457	KALYLQYTDETFR	99	iTRAQ8plex@N-term; iTRAQ8plex(K)@1	missed K-A@1	3	752.753	10660.2	8662.42	11284.3	14280.4	9092.17	11366.2	11801	13762.9
3	ENSP00000264613|ENSG00000047457	KALYLQYTDETFR	99	iTRAQ8plex@N-term; iTRAQ8plex(K)@1	missed K-A@1	4	564.818	11628.6	9658.01	12449.8	15231.5	10362.3	13541.6	13536.7	14633.4
3	ENSP00000264613|ENSG00000047457	KALYLQYTDETFR	99	iTRAQ8plex@N-term; iTRAQ8plex(K)@1	missed K-A@1	3	752.753	2540.67	2453.57	2446.93	2719.7	2445.17	3109.47	2917.79	3131.4
3	ENSP00000264613|ENSG00000047457	KALYLQYTDETFR	99	iTRAQ8plex@N-term; iTRAQ8plex(K)@1	missed K-A@1	4	564.818	996.77	833.656	876.276	930.479	692.116	982.15	887.108	1035.07
3	ENSP00000264613|ENSG00000047457	KALYLQYTDETFR	99	iTRAQ8plex@N-term; iTRAQ8plex(K)@1	missed K-A@1	4	564.817	1757.81	1658.31	1693.21	1458.16	1668.07	1867.05	1725.81	1733.21
3	ENSP00000264613|ENSG00000047457	KALYLQYTDETFR	88.31	iTRAQ8plex@N-term; iTRAQ8plex(K)@1	missed K-A@1	4	564.82	681.38	594.265	573.593	739.786	483.065	595.411	657.51	782.93
3	ENSP00000264613|ENSG00000047457	KDSLDKEK	68.58	iTRAQ8plex@N-term; iTRAQ8plex(K)@1; iTRAQ8plex(K)@6; iTRAQ8plex(K)@8	missed K-D@1; missed K-E@6	4	545.587	443.04	405.672	436.447	408.139	445.156	588.516	586.234	453.168
3	ENSP00000264613|ENSG00000047457	KDSLDKEK	39.16	iTRAQ8plex@N-term; iTRAQ8plex(K)@1; iTRAQ8plex(K)@6; iTRAQ8plex(K)@8	missed K-D@1; missed K-E@6	4	545.589	2360.25	2174.88	2558.36	2079.36	2724.75	4093.97	3399.19	2554.35
3	ENSP00000264613|ENSG00000047457	KDSLDKEKEK	99	iTRAQ8plex@N-term; iTRAQ8plex(K)@1; iTRAQ8plex(K)@6; iTRAQ8plex(K)@8; iTRAQ8plex(K)@10	missed K-D@1; missed K-E@6; missed K-E@8	6	457.618	3558.96	3175.13	3667.7	3406.76	3935.72	5454.53	4928.83	3878.8
3	ENSP00000264613|ENSG00000047457	KDSLDKEKEK	89.78	iTRAQ8plex@N-term; iTRAQ8plex(K)@1; iTRAQ8plex(K)@6; iTRAQ8plex(K)@8; iTRAQ8plex(K)@10	missed K-D@1; missed K-E@6; missed K-E@8	5	548.938	1920.21	1907.92	2038.53	1891.71	2292.51	3081.03	2899.68	2228.68
3	ENSP00000264613|ENSG00000047457	KLEFALLFLVFDENESWYLDDNIK	99	iTRAQ8plex@N-term; iTRAQ8plex(K)@1; iTRAQ8plex(K)@24	missed K-L@1	4	969.282	8064.63	7924.47	10916.1	11918.9	10375.6	14365.4	10273.3	9443.51
3	ENSP00000264613|ENSG00000047457	KVVYR	49.78	iTRAQ8plex@N-term; iTRAQ8plex(K)@1	missed K-V@1	2	636.915	63.93	71.5007	40.8126	37.8299	66.675	68.3374	64.8363	68.7583
3	ENSP00000264613|ENSG00000047457	KVVYR	42.97	iTRAQ8plex@N-term; iTRAQ8plex(K)@1	missed K-V@1	2	636.915	101.42	92.5569	51.9423	67.5035	110.361	119.073	98.962	84.001
3	ENSP00000264613|ENSG00000047457	LISVDTEHSNIYLQNGPDRIGR	92.12	iTRAQ8plex@N-term	missed R-I@19	4	701.127	206.88	213.192	190.116	132.222	153.864	213.472	183.971	184.372
3	ENSP00000264613|ENSG00000047457	LVYREYTDASFTNR	99	iTRAQ8plex@N-term	missed R-E@4	4	510.519	397.43	446.227	560.316	448.666	354.105	375.479	550.157	468.272
3	ENSP00000264613|ENSG00000047457	MFTTAPDQVDKEDEDFQESNK	99	iTRAQ8plex@N-term; iTRAQ8plex(K)@11; iTRAQ8plex(K)@21	missed K-E@11	3	1129.57	1079.18	1686.41	1473.58	1929.49	2099.8	2190.1	1984.58	1669.01
3	ENSP00000264613|ENSG00000047457	MFTTAPDQVDKEDEDFQESNK	99	iTRAQ8plex@N-term; iTRAQ8plex(K)@11; iTRAQ8plex(K)@21	missed K-E@11	3	1129.57	1740.46	2700.02	2181.41	2527.9	3186.34	3161.3	3051.22	2654.47
3	ENSP00000264613|ENSG00000047457	MFTTAPDQVDKEDEDFQESNK	99	iTRAQ8plex@N-term; iTRAQ8plex(K)@11; iTRAQ8plex(K)@21	missed K-E@11	3	1129.57	1857.05	3011.31	2694.56	2628.45	3502.16	3456.04	3348.33	2868.19
3	ENSP00000264613|ENSG00000047457	MFTTAPDQVDKEDEDFQESNK	99	iTRAQ8plex@N-term; iTRAQ8plex(K)@11; iTRAQ8plex(K)@21	missed K-E@11	3	1129.57	2583.39	3176.63	2618.1	3042.82	4061.03	3940.09	3757.51	3366.45
3	ENSP00000264613|ENSG00000047457	MFTTAPDQVDKEDEDFQESNK	99	iTRAQ8plex@N-term; iTRAQ8plex(K)@11; iTRAQ8plex(K)@21	missed K-E@11	3	1129.57	1791.5	2654.19	2376.43	2486.63	3457.85	3078.67	3164.79	2760.68
3	ENSP00000264613|ENSG00000047457	MFTTAPDQVDKEDEDFQESNK	99	iTRAQ8plex@N-term; iTRAQ8plex(K)@11; iTRAQ8plex(K)@21	missed K-E@11	3	1129.57	1993.61	2345.16	1930.59	2346.8	2825	3092.39	2780.2	2534
3	ENSP00000264613|ENSG00000047457	MFTTAPDQVDKEDEDFQESNK	99	iTRAQ8plex@N-term; iTRAQ8plex(K)@11; iTRAQ8plex(K)@21	missed K-E@11	3	1129.57	1380.16	2198.48	1703.89	1976.5	2455.62	2865.18	2462.73	2197.45
3	ENSP00000264613|ENSG00000047457	MFTTAPDQVDKEDEDFQESNK	99	iTRAQ8plex@N-term; iTRAQ8plex(K)@11; iTRAQ8plex(K)@21	missed K-E@11	4	847.423	1540.75	2411.15	1810.42	2053.9	2515.76	2914.88	2504.43	2020.34
3	ENSP00000264613|ENSG00000047457	MFTTAPDQVDKEDEDFQESNK	99	iTRAQ8plex@N-term; iTRAQ8plex(K)@11; iTRAQ8plex(K)@21	missed K-E@11	4	847.425	297.92	379.913	332.909	379.409	464.261	455.889	449.744	355.442
3	ENSP00000264613|ENSG00000047457	MFTTAPDQVDKEDEDFQESNK	99	iTRAQ8plex@N-term; iTRAQ8plex(K)@11; iTRAQ8plex(K)@21	missed K-E@11	4	847.425	14081.1	20664.7	16554.7	19194	24266.4	24986.5	23361.9	19218
3	ENSP00000264613|ENSG00000047457	MFTTAPDQVDKEDEDFQESNK	99	iTRAQ8plex@N-term; iTRAQ8plex(K)@11; iTRAQ8plex(K)@21	missed K-E@11	5	678.141	500.13	745.641	596.857	667.4	833.2	1012.81	802.563	839.812
3	ENSP00000264613|ENSG00000047457	MFTTAPDQVDKEDEDFQESNK	99	iTRAQ8plex@N-term; iTRAQ8plex(K)@11; iTRAQ8plex(K)@21	missed K-E@11	4	847.425	442.89	878.668	702.797	677.232	1064.4	938.675	836.774	845.491
3	ENSP00000264613|ENSG00000047457	MFTTAPDQVDKEDEDFQESNK	99	iTRAQ8plex@N-term; iTRAQ8plex(K)@11; iTRAQ8plex(K)@21	missed K-E@11	5	678.141	2448.3	3571.64	3243.3	3330.3	4148.4	4390.34	4242.07	3093.62
3	ENSP00000264613|ENSG00000047457	MFTTAPDQVDKEDEDFQESNK	99	iTRAQ8plex@N-term; iTRAQ8plex(K)@11; iTRAQ8plex(K)@21	missed K-E@11	5	678.141	2182.33	3000.45	2877.86	2973.21	3879.16	4044.46	3545.35	2789.35
3	ENSP00000264613|ENSG00000047457	MFTTAPDQVDKEDEDFQESNK	99	iTRAQ8plex@N-term; iTRAQ8plex(K)@11; iTRAQ8plex(K)@21	missed K-E@11	5	678.141	23780.3	32810.1	27745.7	29571.2	39416.5	41593.1	37754.7	29720
3	ENSP00000264613|ENSG00000047457	MFTTAPDQVDKEDEDFQESNK	99	iTRAQ8plex@N-term; iTRAQ8plex(K)@11; iTRAQ8plex(K)@21	missed K-E@11	5	678.142	257.66	652.193	267.943	474.389	681.272	413.79	633.093	449.265
3	ENSP00000264613|ENSG00000047457	MFTTAPDQVDKEDEDFQESNK	91.69	iTRAQ8plex@N-term; iTRAQ8plex(K)@11; iTRAQ8plex(K)@21	missed K-E@11	6	565.286	4900.48	7644.51	6156.04	6928.02	8791.64	9184.98	8118.31	6035.17
3	ENSP00000264613|ENSG00000047457	MFTTAPDQVDKEDEDFQESNK	69.41	iTRAQ8plex@N-term; iTRAQ8plex(K)@11; iTRAQ8plex(K)@21	missed K-E@11	6	565.286	447.35	633.413	464.433	554.865	763.266	707.118	766.376	508.095
3	ENSP00000264613|ENSG00000047457	MFTTAPDQVDKEDEDFQESNK	65.86	iTRAQ8plex@N-term; iTRAQ8plex(K)@11; iTRAQ8plex(K)@21	missed K-E@11	5	678.14	178.75	228.16	188.604	189.36	184.427	175.468	190.069	173.629
3	ENSP00000264613|ENSG00000047457	MYYSAVEPTKDIFTGLIGPMK	81.13	iTRAQ8plex@N-term; iTRAQ8plex(K)@10; iTRAQ8plex(K)@21	missed K-D@10	6	546.472	101.86	731.704	874.037	99.7183	86.1138	45.9466	1060.15	1227.72
3	ENSP00000264613|ENSG00000047457	NLASRPYTFHSHGITYYK	99	iTRAQ8plex@N-term; iTRAQ8plex(K)@18		5	553.503	271.54	207.684	454.919	738.31	452.729	491.928	309.863	711.05
3	ENSP00000264613|ENSG00000047457	NLASRPYTFHSHGITYYK	99	iTRAQ8plex@N-term; iTRAQ8plex(K)@18		5	553.502	245.3	364.794	376.919	357.725	474.922	446.452	324.877	527.222
3	ENSP00000264613|ENSG00000047457	NLASRPYTFHSHGITYYK	99	iTRAQ8plex@N-term; iTRAQ8plex(K)@18		5	553.504	724.01	640.672	1302.92	1988.37	1155.57	1451.73	662.926	2000.31
3	ENSP00000264613|ENSG00000047457	NLASRPYTFHSHGITYYK	98.98	iTRAQ8plex@N-term; iTRAQ8plex(K)@18		5	553.504	158.68	72.596	134.699	233.971	72.7207	138.393	47.0173	189.965
3	ENSP00000264613|ENSG00000047457	NLASRPYTFHSHGITYYK	93.04	iTRAQ8plex@N-term; iTRAQ8plex(K)@18		5	553.504	243.77	70.0082	157.628	290.355	91.428	156.736	88.3876	200.615
3	ENSP00000264613|ENSG00000047457	NMATRPYSIHAHGVQTESSTVTPTLPGETLTYVWK	99	iTRAQ8plex@N-term; iTRAQ8plex(K)@35		6	747.729	70.23	89.2068	177.821	174.624	128.939	169.679	84.2043	199.237
3	ENSP00000264613|ENSG00000047457	NMATRPYSIHAHGVQTESSTVTPTLPGETLTYVWK	99	iTRAQ8plex@N-term; iTRAQ8plex(K)@35		5	897.073	87.54	80.2303	152.155	219.445	142.677	132.521	107.073	223.572
3	ENSP00000264613|ENSG00000047457	NMATRPYSIHAHGVQTESSTVTPTLPGETLTYVWK	94.5	iTRAQ8plex@N-term; iTRAQ8plex(K)@35		7	641.054	62.84	73.0147	149.131	176.477	121.14	112.637	93.437	165.504
3	ENSP00000264613|ENSG00000047457	NNEGTYYSPNYNPQSR	99	iTRAQ8plex@N-term		3	736.68	460.21	411.073	691.148	848.993	499.6	565.76	571.33	888.622
3	ENSP00000264613|ENSG00000047457	NNEGTYYSPNYNPQSR	99	iTRAQ8plex@N-term		2	1104.52	368.14	355.302	607.698	911.969	491.37	590.21	588.515	753.412
3	ENSP00000264613|ENSG00000047457	NNEGTYYSPNYNPQSR	99	iTRAQ8plex@N-term		2	1104.52	433.48	391.38	623.077	928.437	559.013	707.542	634.691	940.779
3	ENSP00000264613|ENSG00000047457	NNEGTYYSPNYNPQSR	99	iTRAQ8plex@N-term		2	1104.52	480.27	453.915	722.343	1059.33	664.921	763.972	814.576	1047.03
3	ENSP00000264613|ENSG00000047457	NNEGTYYSPNYNPQSR	99	iTRAQ8plex@N-term		2	1104.52	340.64	302.174	541.232	739.376	459.991	548.688	585.625	727.121
3	ENSP00000264613|ENSG00000047457	NNEGTYYSPNYNPQSR	99	iTRAQ8plex@N-term		2	1104.52	218.87	197.741	469.882	530.085	265.258	288.975	311.18	537.275
3	ENSP00000264613|ENSG00000047457	NNEGTYYSPNYNPQSR	99	iTRAQ8plex@N-term		2	1104.52	153.21	195.508	252.346	402.824	212.073	282.963	338.573	325.626
3	ENSP00000264613|ENSG00000047457	NNEGTYYSPNYNPQSR	99	iTRAQ8plex@N-term		2	1104.52	125.92	120.485	243.848	247.92	172.873	224.167	161.127	260.301
3	ENSP00000264613|ENSG00000047457	NNEGTYYSPNYNPQSR	99	iTRAQ8plex@N-term		2	1104.52	120.53	121.408	217.548	255.632	135.501	153.041	169.494	199.813
3	ENSP00000264613|ENSG00000047457	NNEGTYYSPNYNPQSR	99	iTRAQ8plex@N-term		3	736.68	238.66	268.834	350.85	336.153	232.577	272.114	254.564	438.529
3	ENSP00000264613|ENSG00000047457	NNEGTYYSPNYNPQSR	99	iTRAQ8plex@N-term		3	736.676	329.34	244.889	319.678	345.063	256.34	323.979	281.055	410.535
3	ENSP00000264613|ENSG00000047457	QKDVDKEFYLFPTVFDENESLLLEDNIR	99	iTRAQ8plex@N-term; iTRAQ8plex(K)@2; iTRAQ8plex(K)@6	missed K-D@2; missed K-E@6	6	722.39	150.55	135.775	431.54	161.196	30.1318	43.3933	79.4964	113.294
3	ENSP00000264613|ENSG00000047457	QKDVDKEFYLFPTVFDENESLLLEDNIR	99	iTRAQ8plex@N-term; iTRAQ8plex(K)@2; iTRAQ8plex(K)@6	missed K-D@2; missed K-E@6	5	866.669	251.09	207.136	816.368	217.858	57.1008	74.6793	110.39	77.725
3	ENSP00000264613|ENSG00000047457	QKDVDKEFYLFPTVFDENESLLLEDNIR	99	iTRAQ8plex@N-term; iTRAQ8plex(K)@2; iTRAQ8plex(K)@6	missed K-D@2; missed K-E@6	4	1083.09	10.56	21.5823	35.7673		23.1717
3	ENSP00000264613|ENSG00000047457	QKDVDKEFYLFPTVFDENESLLLEDNIR	99	iTRAQ8plex@N-term; iTRAQ8plex(K)@2; iTRAQ8plex(K)@6	missed K-D@2; missed K-E@6	4	1083.09	6711.1	6328.28	6233.79	7814.88	6525.26	6799.71	8707.18	8514.67
3	ENSP00000264613|ENSG00000047457	QKDVDKEFYLFPTVFDENESLLLEDNIR	49.2	iTRAQ8plex@N-term; iTRAQ8plex(K)@2; iTRAQ8plex(K)@6; iTRAQ8plex(Y)@9	missed K-D@2; missed K-E@6	6	773.091		11.1025	24.095		28.3783	10.9072	12.8307
3	ENSP00000264613|ENSG00000047457	QKYTVNQCR	99	iTRAQ8plex@N-term; iTRAQ8plex(K)@2; Methylthio(C)@8	missed K-Y@2	2	897.48	11.74	10.7697	53.0853	22.1941	2.46347	0.623603	9.13514
3	ENSP00000264613|ENSG00000047457	QKYTVNQCR	99	iTRAQ8plex@N-term; iTRAQ8plex(K)@2; Methylthio(C)@8	missed K-Y@2	4	449.245	21.47	7.16188	142.192	112.78	6.28238	10.8013	25.8809	5.60007
3	ENSP00000264613|ENSG00000047457	QKYTVNQCR	99	Gln->pyro-Glu@N-term; iTRAQ8plex(K)@2; Methylthio(C)@8	missed K-Y@2	2	736.866	348.35	398.757	284.234	266.807	398.329	362.042	390.323	354.183
3	ENSP00000264613|ENSG00000047457	QKYTVNQCR	99	Gln->pyro-Glu@N-term; iTRAQ8plex(K)@2; Methylthio(C)@8	missed K-Y@2	2	736.866	394.01	466.811	340.009	312.826	393.671	420.19	433.242	406.061
3	ENSP00000264613|ENSG00000047457	QKYTVNQCR	99	Gln->pyro-Glu@N-term; iTRAQ8plex(K)@2; Methylthio(C)@8	missed K-Y@2	2	736.866	300.42	342.31	234.127	214.628	314.657	325.521	309.009	307.686
3	ENSP00000264613|ENSG00000047457	QKYTVNQCR	99	Gln->pyro-Glu@N-term; iTRAQ8plex(K)@2; Methylthio(C)@8	missed K-Y@2	2	736.866	236.16	305.889	171.505	241.239	297.456	278.127	244.929	259.744
3	ENSP00000264613|ENSG00000047457	QKYTVNQCR	99	Gln->pyro-Glu@N-term; iTRAQ8plex(K)@2; Methylthio(C)@8	missed K-Y@2	2	736.866	430.35	381.233	378.051	309.897	392.165	454.877	423.302	415.876
3	ENSP00000264613|ENSG00000047457	QKYTVNQCR	99	Gln->pyro-Glu@N-term; iTRAQ8plex(K)@2; Methylthio(C)@8	missed K-Y@2	2	736.866	84.76	146.48	79.0276	76.3923	119.053	121.873	110.549	104.029
3	ENSP00000264613|ENSG00000047457	QKYTVNQCR	99	Gln->pyro-Glu@N-term; iTRAQ8plex(K)@2; Methylthio(C)@8	missed K-Y@2	2	736.866	80.65	125.832	89.2105	74.0508	107.865	66.9608	85.5581	107.515
3	ENSP00000264613|ENSG00000047457	QKYTVNQCR	99	Gln->pyro-Glu@N-term; iTRAQ8plex(K)@2; Methylthio(C)@8	missed K-Y@2	2	736.866	72.36	91.3972	52.3464	60.812	71.7418	63.1721	63.5801	79.9584
3	ENSP00000264613|ENSG00000047457	QKYTVNQCR	99	Gln->pyro-Glu@N-term; iTRAQ8plex(K)@2; Methylthio(C)@8	missed K-Y@2	2	736.867	577.03	584.375	620.029	672.227	586.488	810.895	666.731	893.592
3	ENSP00000264613|ENSG00000047457	QKYTVNQCR	99	iTRAQ8plex@N-term; iTRAQ8plex(K)@2; Methylthio(C)@8	missed K-Y@2	2	897.481	1783.21	1591.63	1877.81	2188.14	1951.3	2113.35	2343.62	2282.66
3	ENSP00000264613|ENSG00000047457	QKYTVNQCR	99	Gln->pyro-Glu@N-term; iTRAQ8plex(K)@2; Methylthio(C)@8	missed K-Y@2	3	491.581	130.96	157.336	104.774	96.4891	146.194	189.716	120.708	135.535
3	ENSP00000264613|ENSG00000047457	QKYTVNQCR	99	Gln->pyro-Glu@N-term; iTRAQ8plex(K)@2; Methylthio(C)@8	missed K-Y@2	3	491.582	1335.09	1039.42	1150.99	1643.57	1030.13	1289.69	1116.69	1607.45
3	ENSP00000264613|ENSG00000047457	QKYTVNQCR	99	iTRAQ8plex@N-term; iTRAQ8plex(K)@2; Methylthio(C)@8	missed K-Y@2	3	598.657	6125.65	5495.9	6251.4	7105.71	6460.65	7351.26	7713.2	8184.74
3	ENSP00000264613|ENSG00000047457	QKYTVNQCR	99	Gln->pyro-Glu@N-term; iTRAQ8plex(K)@2; Methylthio(C)@8	missed K-Y@2	3	491.582	930	606.076	858.531	1085.68	745.957	780.609	827.858	941.209
3	ENSP00000264613|ENSG00000047457	QKYTVNQCR	99	Gln->pyro-Glu@N-term; iTRAQ8plex(K)@2; Methylthio(C)@8	missed K-Y@2	3	491.582	1146.07	873.385	956.459	1585.05	967.895	1074.2	956.384	1402.94
3	ENSP00000264613|ENSG00000047457	QKYTVNQCR	99	Gln->pyro-Glu@N-term; iTRAQ8plex(K)@2; Methylthio(C)@8	missed K-Y@2	3	491.582	1391.6	985.022	1226	1655.74	1105.95	1306.16	1200.79	1700.17
3	ENSP00000264613|ENSG00000047457	QKYTVNQCR	99	Gln->pyro-Glu@N-term; iTRAQ8plex(K)@2; Methylthio(C)@8	missed K-Y@2	3	491.582	1358	1008.58	1097.69	1705.39	1127.59	1245.89	1204.63	1710.13
3	ENSP00000264613|ENSG00000047457	QKYTVNQCR	99	Gln->pyro-Glu@N-term; iTRAQ8plex(K)@2; Methylthio(C)@8	missed K-Y@2	3	491.582	1223.32	902.924	900.556	1358.12	1051.63	1078.42	1162.21	1507.15
3	ENSP00000264613|ENSG00000047457	QKYTVNQCR	99	Gln->pyro-Glu@N-term; iTRAQ8plex(K)@2; Methylthio(C)@8	missed K-Y@2	3	491.582	1070.14	818.216	896.123	1110.83	828.994	856.347	864.801	1310.04
3	ENSP00000264613|ENSG00000047457	QKYTVNQCR	99	Gln->pyro-Glu@N-term; iTRAQ8plex(K)@2; Methylthio(C)@8	missed K-Y@2	3	491.582	1016.89	755.015	736.474	1005.96	885.127	835.474	845.641	1062.97
3	ENSP00000264613|ENSG00000047457	QKYTVNQCR	99	Gln->pyro-Glu@N-term; iTRAQ8plex(K)@2; Methylthio(C)@8	missed K-Y@2	3	491.582	1023.01	905.619	806.612	1128.54	937.656	832.956	1007.6	1089.59
3	ENSP00000264613|ENSG00000047457	QKYTVNQCR	99	Gln->pyro-Glu@N-term; iTRAQ8plex(K)@2; Methylthio(C)@8	missed K-Y@2	2	736.867	277.97	439.463	320.497	334.322	333.891	301.729	293.434	383.714
3	ENSP00000264613|ENSG00000047457	QKYTVNQCR	99	iTRAQ8plex@N-term; iTRAQ8plex(K)@2; Methylthio(C)@8	missed K-Y@2	3	598.657	11760	10563.2	12262.4	14476.2	12671.7	13656.4	14779.1	15719.4
3	ENSP00000264613|ENSG00000047457	QKYTVNQCR	99	iTRAQ8plex@N-term; iTRAQ8plex(K)@2; Methylthio(C)@8	missed K-Y@2	3	598.657	7323.27	6497.62	7778.31	8702.28	8184.12	9000.48	9398.89	10222.9
3	ENSP00000264613|ENSG00000047457	QKYTVNQCR	99	iTRAQ8plex@N-term; iTRAQ8plex(K)@2; Methylthio(C)@8	missed K-Y@2	3	598.657	3900.17	3530.76	3328.37	3815.63	3824.18	4594.44	4124.55	4471.78
3	ENSP00000264613|ENSG00000047457	QKYTVNQCR	99	iTRAQ8plex@N-term; iTRAQ8plex(K)@2; Methylthio(C)@8	missed K-Y@2	4	449.244	89.62	201.768	65.635	67.1484	98.7646	69.2787	137.491	163.814
3	ENSP00000264613|ENSG00000047457	QKYTVNQCR	98.73	iTRAQ8plex@N-term; iTRAQ8plex(K)@2; Methylthio(C)@8	missed K-Y@2	4	449.245	1263.78	1293.44	1574.31	1818.42	1638.85	1879.36	1979.92	2065.11
3	ENSP00000264613|ENSG00000047457	QKYTVNQCR	98.34	iTRAQ8plex@N-term; iTRAQ8plex(K)@2; Methylthio(C)@8	missed K-Y@2	3	598.657	2326.19	2475.24	2570.41	2697.79	2974.6	3876.23	2786.36	2916.85
3	ENSP00000264613|ENSG00000047457	QKYTVNQCR	98.3	iTRAQ8plex@N-term; iTRAQ8plex(K)@2; Methylthio(C)@8	missed K-Y@2	3	598.659	104.98	57.9823	95.0409	113.423	43.8906	94.1875	87.7656	75.6109
3	ENSP00000264613|ENSG00000047457	QKYTVNQCR	96.57	iTRAQ8plex@N-term; iTRAQ8plex(K)@2; Methylthio(C)@8	missed K-Y@2	2	897.478	73.83	163.413	84.373	105.788	177.628	124.626	158.651	139.909
3	ENSP00000264613|ENSG00000047457	QKYTVNQCR	96.45	iTRAQ8plex@N-term; iTRAQ8plex(K)@2; Methylthio(C)@8	missed K-Y@2	4	449.244	1919.77	2754.02	1620.93	1617.17	2857.68	2106.95	2799.72	2303.91
3	ENSP00000264613|ENSG00000047457	QKYTVNQCR	84.31	iTRAQ8plex@N-term; iTRAQ8plex(K)@2; Methylthio(C)@8	missed K-Y@2	4	449.245	197	119.68	354.291	124.187	65.4379	236.51	100.145	129.365
3	ENSP00000264613|ENSG00000047457	QKYTVNQCR	70.12	iTRAQ8plex@N-term; iTRAQ8plex(K)@2; Methylthio(C)@8	missed K-Y@2	4	449.247	147.62	217.766	136.188	147.214	175.014	143.711	156.724	181.608
3	ENSP00000264613|ENSG00000047457	QKYTVNQCR	70.11	iTRAQ8plex@N-term; iTRAQ8plex(K)@2; Methylthio(C)@8	missed K-Y@2	2	897.478	152.71	134.53	120.117	89.3203	160.082	92.3285	203.79	136.894
3	ENSP00000264613|ENSG00000047457	QKYTVNQCR	70.11	iTRAQ8plex@N-term; iTRAQ8plex(K)@2; Methylthio(C)@8	missed K-Y@2	2	897.478	65.57	126.584	113.525	50.0922	81.5526	82.7156	90.5342	91.9671
3	ENSP00000264613|ENSG00000047457	QKYTVNQCR	56.95	iTRAQ8plex@N-term; iTRAQ8plex(K)@2; Methylthio(C)@8	missed K-Y@2	4	449.245	1137.85	1060.04	1318.22	1338.13	1413.83	1259.54	1156.26	1413.01
3	ENSP00000264613|ENSG00000047457	QKYTVNQCR	38.91	iTRAQ8plex@N-term; iTRAQ8plex(K)@2; Methylthio(C)@8	missed K-Y@2	3	598.656	145.62	201.048	112.878	96.8775	182.996	164.76	181.203	162.78
3	ENSP00000264613|ENSG00000047457	QKYTVNQCR	37.57	iTRAQ8plex@N-term; iTRAQ8plex(K)@2; Methylthio(C)@8	missed K-Y@2	4	449.244	447.79	244.449	333.232	377.689	228.522	322.908	293.471	292.35
3	ENSP00000264613|ENSG00000047457	QKYTVNQCR	34.66	iTRAQ8plex@N-term; iTRAQ8plex(K)@2; Methylthio(C)@8	missed K-Y@2	4	449.245	170.87	264.743	118.547	129.78	239.86	202.377	194.68	182.092
3	ENSP00000264613|ENSG00000047457	QSEDSTFYLGER	99	iTRAQ8plex@N-term		2	868.424	261.07	290.727	258.118	315.312	356.396	356.277	318.474	371.957
3	ENSP00000264613|ENSG00000047457	QSEDSTFYLGER	99	iTRAQ8plex@N-term		3	579.286	796.02	654.781	984.352	852.633	897.38	820.932	959.921	1011.67
3	ENSP00000264613|ENSG00000047457	QSEDSTFYLGER	99	iTRAQ8plex@N-term		2	868.425	362.78	352.521	471.221	372.296	411.302	455.677	505.457	444.871
3	ENSP00000264613|ENSG00000047457	QSEDSTFYLGER	99	iTRAQ8plex@N-term		2	868.424	2590.67	3089.57	3287.75	3436.11	3448.2	3732.3	4078.76	3744.59
3	ENSP00000264613|ENSG00000047457	QSEDSTFYLGER	99	iTRAQ8plex@N-term		3	579.286	568.04	509.61	642.981	537.698	649.602	709.224	709.931	547.972
3	ENSP00000264613|ENSG00000047457	QSEDSTFYLGER	99	iTRAQ8plex@N-term		3	579.286	415.49	472.427	564.588	448.355	495.942	472.232	668.499	436.733
3	ENSP00000264613|ENSG00000047457	QSEDSTFYLGER	99	iTRAQ8plex@N-term		2	868.426	293.8	473.715	396.454	243.98	545.878	529.227	444.329	344.083
3	ENSP00000264613|ENSG00000047457	QSEDSTFYLGER	99	iTRAQ8plex@N-term		3	579.286	1188.89	1471.34	1517.95	1108.11	1466.73	1601.79	1444.17	953.609
3	ENSP00000264613|ENSG00000047457	QSEDSTFYLGER	99	iTRAQ8plex@N-term		3	579.284	420.63	383.381	427.43	391.704	396.607	486.257	400.604	380.719
3	ENSP00000264613|ENSG00000047457	QSEDSTFYLGER	99	iTRAQ8plex@N-term		3	579.284	437.34	438.947	471.625	363.041	370.768	518.778	463.77	414.478
3	ENSP00000264613|ENSG00000047457	QSEDSTFYLGER	99	iTRAQ8plex@N-term		2	868.425	101.95	150.314	170.882	101.882	138.148	132.933	125.77	147.935
3	ENSP00000264613|ENSG00000047457	QSEDSTFYLGER	99	iTRAQ8plex@N-term		3	579.285	295.53	290.642	240.027	177.786	364.97	341.028	338.878	281.077
3	ENSP00000264613|ENSG00000047457	QSEDSTFYLGER	99	iTRAQ8plex@N-term		3	579.285	225.8	376.885	307.682	213.896	270.53	304.083	377.626	268.803
3	ENSP00000264613|ENSG00000047457	QSEDSTFYLGER	99	iTRAQ8plex@N-term		3	579.285	266.17	434.717	315.568	265.353	364.324	403.671	258.943	319.482
3	ENSP00000264613|ENSG00000047457	QSEDSTFYLGER	99	iTRAQ8plex@N-term		3	579.286	172.85	282.427	213.195	195.475	260.009	303.824	259.113	193.921
3	ENSP00000264613|ENSG00000047457	QSEDSTFYLGER	99	iTRAQ8plex@N-term		2	868.424	46.31	113.538	90.619	59.7023	78.2608	120.591	113.207	102.551
3	ENSP00000264613|ENSG00000047457	QSEDSTFYLGER	99	iTRAQ8plex@N-term		3	579.285	45.75	58.2722	23.1368	38.9285	62.2536	63.9722	55.7987	65.0072
3	ENSP00000264613|ENSG00000047457	QSEDSTFYLGER	99	iTRAQ8plex@N-term		3	579.288	75.63	86.6728	44.0684	18.3768	72.3227	38.3104	57.6404	66.7899
3	ENSP00000264613|ENSG00000047457	QSEDSTFYLGER	99	iTRAQ8plex@N-term		3	579.284	19.16	23.5043	20.0195	19.9525	9.92917	16.2607	17.8922	10.8356
3	ENSP00000264613|ENSG00000047457	QSEDSTFYLGER	99	iTRAQ8plex@N-term		3	579.285	26.67	26.3175	22.4094	15.78	21.0094	29.3211	25.454	10.5242
3	ENSP00000264613|ENSG00000047457	QSEDSTFYLGER	99	iTRAQ8plex@N-term		3	579.286			6.21137				6.53729
3	ENSP00000264613|ENSG00000047457	QSEDSTFYLGER	99	iTRAQ8plex@N-term		2	868.423	19.16	23.4077	24.6954	28.9634	16.4912	15.8842	20.3681	38.0871
3	ENSP00000264613|ENSG00000047457	QSEDSTFYLGER	99	iTRAQ8plex@N-term		3	579.286		34.2525	21.9707	14.515	51.679	15.6607	25.6857	22.7184
3	ENSP00000264613|ENSG00000047457	QSEDSTFYLGER	99	iTRAQ8plex@N-term		3	579.286	253.29	315.993	237.071	224.006	230.06	327.85	253.406	187.493
3	ENSP00000264613|ENSG00000047457	QYTDSTFR	99	iTRAQ8plex@N-term		3	441.229	837.92	1008.12	1234.72	1134.93	1562.94	1355.98	1192.14	1162.32
3	ENSP00000264613|ENSG00000047457	QYTDSTFR	99	iTRAQ8plex@N-term		2	661.337	7792.25	7577.79	12392.1	11646.9	10616.3	11626.8	11330.9	10202.2
3	ENSP00000264613|ENSG00000047457	QYTDSTFR	97.95	iTRAQ8plex@N-term		3	441.228	2297.09	2705.9	3873.71	3479	3602.4	4080.1	3498.75	3054.54
3	ENSP00000264613|ENSG00000047457	QYTDSTFR	97.95	iTRAQ8plex@N-term		3	441.228	5857.91	6026.45	9010.2	8693.87	8222.22	9198.8	8747.05	7175.03
3	ENSP00000264613|ENSG00000047457	QYTDSTFR	53.82	iTRAQ8plex@N-term		2	661.337	339.64	180.067	285.042	207.682	200.498	210.201	147.321	209.144
3	ENSP00000264613|ENSG00000047457	QYTDSTFR	40.28	iTRAQ8plex@N-term		2	661.338	201.22	242.752	299.531	176.677	180.457	269.361	226.098	150.314
3	ENSP00000264613|ENSG00000047457	QYTDSTFR	29.91	iTRAQ8plex@N-term		2	661.338	569.03	518.319	483.194	439.988	450.416	473.761	474.686	507.684
3	ENSP00000264613|ENSG00000047457	QYTDSTFRVPVER	99	iTRAQ8plex@N-term	missed R-V@8	2	951.508	2427.41	3388.38	736.151	1819.18	1805.42	538.687	3650.52	3141.74
3	ENSP00000264613|ENSG00000047457	QYTDSTFRVPVER	99	iTRAQ8plex@N-term	missed R-V@8	3	634.674	6186.85	6884.98	2484.71	4148.73	4183.01	2557.66	7940.58	6422.38
3	ENSP00000264613|ENSG00000047457	QYTDSTFRVPVER	99	iTRAQ8plex@N-term	missed R-V@8	3	634.674	4133.67	4918.92	1829.31	3127.38	3361.8	1796.76	5396.15	4560.25
3	ENSP00000264613|ENSG00000047457	QYTDSTFRVPVER	99	iTRAQ8plex@N-term	missed R-V@8	3	634.674	3003.85	3121.41	1688.48	2280.5	2625.08	1542.15	3632.11	3335.88
3	ENSP00000264613|ENSG00000047457	QYTDSTFRVPVER	99	iTRAQ8plex@N-term	missed R-V@8	3	634.673	2377.49	4115.43	1087.39	1588.99	3093.85	2120.14	3774.69	2480.04
3	ENSP00000264613|ENSG00000047457	QYTDSTFRVPVER	99	Gln->pyro-Glu@N-term	missed R-V@8	2	790.892	7.51	2.73805	7.01954	6.80251		3.80045		1.51102
3	ENSP00000264613|ENSG00000047457	QYTDSTFRVPVER	99	iTRAQ8plex@N-term	missed R-V@8	4	476.257	1255.89	3387.76	2163.87	580.621	1419.66	872.738	1436.41	1142.69
3	ENSP00000264613|ENSG00000047457	QYTDSTFRVPVER	99	Gln->pyro-Glu@N-term	missed R-V@8	2	790.89	6.47		19.9156
3	ENSP00000264613|ENSG00000047457	QYTDSTFRVPVER	99	iTRAQ8plex@N-term	missed R-V@8	3	634.674	2198.73	2288.62	1183.06	1519.79	2043.92	1573.81	2661.14	2476.62
3	ENSP00000264613|ENSG00000047457	QYTDSTFRVPVER	99	iTRAQ8plex@N-term	missed R-V@8	3	634.674	1486.91	1954.06	1295.2	1513.92	1668.27	1348.15	1712.49	1884.48
3	ENSP00000264613|ENSG00000047457	QYTDSTFRVPVER	99	iTRAQ8plex@N-term	missed R-V@8	4	476.257	3960.57	1121.89	700.88	1652.29	996.177	1085.73	1711.93	2053.67
3	ENSP00000264613|ENSG00000047457	QYTDSTFRVPVER	98.12	iTRAQ8plex@N-term	missed R-V@8	4	476.255	352.44	421.016	311.192	309.941	274.219	291.999	300.533	314.552
3	ENSP00000264613|ENSG00000047457	QYTDSTFRVPVER	87.36	iTRAQ8plex@N-term	missed R-V@8	3	634.674	855.35	1101.14	819.624	741.162	951.651	890.469	1142.59	1278.33
3	ENSP00000264613|ENSG00000047457	QYTDSTFRVPVER	82.91	iTRAQ8plex@N-term	missed R-V@8	4	476.266	8.43	19.8858	11.8686	12.1069	8.34782	7.55383	16.7579	12.128
3	ENSP00000264613|ENSG00000047457	QYTDSTFRVPVER	58.84	iTRAQ8plex@N-term	missed R-V@8	4	476.253	81.92	105.034	84.9503	96.5778	115.772	74.8558	118.22	79.2559
3	ENSP00000264613|ENSG00000047457	RDTANLFPQTSLTLHMWPDTEGTFNVECLTTDHYTGGMK	68.92	iTRAQ8plex@N-term; Methylthio(C)@28; iTRAQ8plex(K)@39	missed R-D@1	7	726.928	1101.5	1374.91	1305.85	1527.01	1341.35	1179.61	1526.7	1370
3	ENSP00000264613|ENSG00000047457	RKLEFALLFLVFDENESWYLDDNIK	96.29	iTRAQ8plex@N-term; iTRAQ8plex(K)@2; iTRAQ8plex(K)@25	missed R-K@1; missed K-L@2	6	672.543	570.79	675.075	550.826	821.361	692.654	576.009	802.441	639.641
3	ENSP00000264613|ENSG00000047457	RPYLKVFNPR	98.99	iTRAQ8plex@N-term; iTRAQ8plex(K)@5	missed K-V@5	4	475.295	79.05	66.7655	106.263	55.2967	54.7234	35.663	69.4831	60.9049
3	ENSP00000264613|ENSG00000047457	RPYLKVFNPR	98.82	iTRAQ8plex@N-term; iTRAQ8plex(K)@5	missed K-V@5	4	475.294	159.98	162.726	124.978	71.3653	97.4522	118.449	117.098	115.189
3	ENSP00000264613|ENSG00000047457	RPYLKVFNPR	64.73	iTRAQ8plex@N-term; iTRAQ8plex(K)@5	missed K-V@5	4	475.294	608.83	522.979	496.529	434.462	506.635	607.142	555.524	502.131
3	ENSP00000264613|ENSG00000047457	RPYLKVFNPR	30.93	iTRAQ8plex@N-term; iTRAQ8plex(K)@5	missed K-V@5	4	475.293	50.29	33.9626	68.4521	30.7389	32.5199	115.319	36.1747	109.775
3	ENSP00000264613|ENSG00000047457	RPYLKVFNPR	30.41	iTRAQ8plex@N-term; iTRAQ8plex(K)@5	missed K-V@5	4	475.296	632.49	525.985	420.942	501.588	564.166	351.241	605.371	503.456
3	ENSP00000264613|ENSG00000047457	RQSEDSTFYLGER	99	iTRAQ8plex@N-term	missed R-Q@1	3	631.32	2145.12	3064.17	1488.84	2776.61	1950.08	893.093	1959.52	2954.15
3	ENSP00000264613|ENSG00000047457	RQSEDSTFYLGER	99	iTRAQ8plex@N-term	missed R-Q@1	3	631.322	200.22	235.075	221.012	282.187	311.72	421.508	1471.11	1087.16
3	ENSP00000264613|ENSG00000047457	RQSEDSTFYLGER	99	iTRAQ8plex@N-term	missed R-Q@1	3	631.317	978.48	1060.6	1041.64	934.44	866.269	1269.54	1048.16	1304.33
3	ENSP00000264613|ENSG00000047457	RQSEDSTFYLGER	99	iTRAQ8plex@N-term	missed R-Q@1	3	631.321	87.44	90.6886	87.5249	84.8704	108.016	103.459	108.28	114.347
3	ENSP00000264613|ENSG00000047457	RQSEDSTFYLGER	99	iTRAQ8plex@N-term	missed R-Q@1	2	946.478	187.74	188.088	193.811	149.777	157.759	213.578	179.666	256.715
3	ENSP00000264613|ENSG00000047457	RQSEDSTFYLGER	99	iTRAQ8plex@N-term	missed R-Q@1	2	946.478	144.79	174.924	154.799	122.046	157.974	160.313	141.893	200.695
3	ENSP00000264613|ENSG00000047457	RQSEDSTFYLGER	99	iTRAQ8plex@N-term	missed R-Q@1	2	946.478	106.9	81.9805	99.8437	65.4172	75.0658	85.0806	96.852	124.05
3	ENSP00000264613|ENSG00000047457	RQSEDSTFYLGER	99	iTRAQ8plex@N-term	missed R-Q@1	3	631.319	798.71	941.224	660.218	684.967	812.793	988.316	1685.07	1595.33
3	ENSP00000264613|ENSG00000047457	RQSEDSTFYLGER	99	iTRAQ8plex@N-term	missed R-Q@1	3	631.321	593.47	781.762	614.452	499.357	596.224	556.83	500.518	726.041
3	ENSP00000264613|ENSG00000047457	RQSEDSTFYLGER	99	iTRAQ8plex@N-term	missed R-Q@1	3	631.321	277.41	270.122	302.568	325.699	312.763	293.47	274.457	298.328
3	ENSP00000264613|ENSG00000047457	RQSEDSTFYLGER	99	iTRAQ8plex@N-term	missed R-Q@1	3	631.319	144.57	84.289	124.689	132.677	143.968	130.298	145.589	116.601
3	ENSP00000264613|ENSG00000047457	RQSEDSTFYLGER	99	iTRAQ8plex@N-term	missed R-Q@1	3	631.319	21.15	40.6198	22.3171	28.0978	10.6392	18.3669	24.3807	11.5646
3	ENSP00000264613|ENSG00000047457	RQSEDSTFYLGER	99	iTRAQ8plex@N-term	missed R-Q@1	3	631.318	99.1	110.488	90.7691	96.5001	53.3464	79.4211	76.3132	77.2611
3	ENSP00000264613|ENSG00000047457	RQSEDSTFYLGER	99	iTRAQ8plex@N-term	missed R-Q@1	4	473.742	82.36	58.7339	89.3721	57.8158	43.03	62.2661	74.2276	47.2063
3	ENSP00000264613|ENSG00000047457	RQSEDSTFYLGER	99	iTRAQ8plex@N-term	missed R-Q@1	4	473.742	48.01	47.2556	108.156	40.8039	28.5827	89.5517	90.7294	30.0084
3	ENSP00000264613|ENSG00000047457	RQSEDSTFYLGER	99	iTRAQ8plex@N-term	missed R-Q@1	2	946.477	294.31	191.513	113.583	356.493	182.942	59.7717	290.678	391.296
3	ENSP00000264613|ENSG00000047457	RQSEDSTFYLGER	99	iTRAQ8plex@N-term	missed R-Q@1	4	473.743	1244.43	1290.69	881.899	1737.48	1138.44	465.713	1102.64	1392.29
3	ENSP00000264613|ENSG00000047457	RQSEDSTFYLGER	99	iTRAQ8plex@N-term	missed R-Q@1	3	631.323	146.4	118.241	92.1776	146.792	128.133	162.666	118.586	151.202
3	ENSP00000264613|ENSG00000047457	RQSEDSTFYLGER	99	iTRAQ8plex@N-term	missed R-Q@1	3	631.32	5.38	0.246962	25.7806	7.04664		2.15319	6.46412	4.87769
3	ENSP00000264613|ENSG00000047457	RQSEDSTFYLGER	99	iTRAQ8plex@N-term	missed R-Q@1	3	631.32	96.62	145.385	87.294	130.402	99.5499	70.8789	151.992	132.698
3	ENSP00000264613|ENSG00000047457	RQSEDSTFYLGER	99	iTRAQ8plex@N-term	missed R-Q@1	3	631.318	244.17	370.013	288.448	324.767	320.412	252.277	327.401	336.389
3	ENSP00000264613|ENSG00000047457	RQSEDSTFYLGER	98	iTRAQ8plex@N-term	missed R-Q@1	4	473.743	175.29	138.245	73.0009	198.305	114.417	162.043	222.646	245.064
3	ENSP00000264613|ENSG00000047457	RQSEDSTFYLGER	90.93	iTRAQ8plex@N-term	missed R-Q@1	2	946.476	54.12	84.0313	29.8908	43.6004	56.251	16.2607	12.4648	48.8101
3	ENSP00000264613|ENSG00000047457	RQSEDSTFYLGER	36.1	iTRAQ8plex@N-term	missed R-Q@1	4	473.743	6.43	3.73664	19.5231	1.38713			2.62224
3	ENSP00000264613|ENSG00000047457	RQSEDSTFYLGER	33.76	iTRAQ8plex@N-term	missed R-Q@1	4	473.742	152.66	139.78	87.0631	105.056	107.941	87.7044	97.1203	64.3113
3	ENSP00000264613|ENSG00000047457	SGAGTEDSACIPWAYYSTVDQVK	99	iTRAQ8plex@N-term; Methylthio(C)@10; iTRAQ8plex(K)@23		4	776.382	366.14	224.628	688.769	241.783	178.316	126.98	159.334	2.51837
3	ENSP00000264613|ENSG00000047457	SGAGTEDSACIPWAYYSTVDQVK	99	iTRAQ8plex@N-term; Methylthio(C)@10; iTRAQ8plex(K)@23		5	621.308	105.26	28.3362	135.461	75.3158	26.4527	30.3447	68.6294
3	ENSP00000264613|ENSG00000047457	SGAGTEDSACIPWAYYSTVDQVK	99	iTRAQ8plex@N-term; Methylthio(C)@10; iTRAQ8plex(K)@23		5	621.308	110.51	42.0586	120.337	53.0995	34.4885	26.9561	35.9917	5.1229
3	ENSP00000264613|ENSG00000047457	SGAGTEDSACIPWAYYSTVDQVK	99	iTRAQ8plex@N-term; Methylthio(C)@10; iTRAQ8plex(K)@23		5	621.308	95.55	30.3011	133.14	66.8488	32.1864	39.4164	39.6628	1.4315
3	ENSP00000264613|ENSG00000047457	SGAGTEDSACIPWAYYSTVDQVK	99	iTRAQ8plex@N-term; Methylthio(C)@10; iTRAQ8plex(K)@23		5	621.308	83.83	16.4176	122.934	67.9918	18.1264	18.661	36.1869	2.09423
3	ENSP00000264613|ENSG00000047457	SGAGTEDSACIPWAYYSTVDQVK	99	iTRAQ8plex@N-term; Methylthio(C)@10; iTRAQ8plex(K)@23		5	621.308	90.17	29.732	125.128	47.9394	10.112	35.4747	12.3184
3	ENSP00000264613|ENSG00000047457	SGAGTEDSACIPWAYYSTVDQVK	99	iTRAQ8plex@N-term; Methylthio(C)@10; iTRAQ8plex(K)@23		5	621.308	70.99	8.6007	101.841	47.4511	23.0103	6.64784	23.3074	13.1751
3	ENSP00000264613|ENSG00000047457	SGAGTEDSACIPWAYYSTVDQVK	99	iTRAQ8plex@N-term; Methylthio(C)@10; iTRAQ8plex(K)@23		5	621.308	45.11	12.3051	75.7256	44.3883	13.5652	14.7782	19.2704	3.61188
3	ENSP00000264613|ENSG00000047457	SGAGTEDSACIPWAYYSTVDQVK	99	iTRAQ8plex@N-term; Methylthio(C)@10; iTRAQ8plex(K)@23		5	621.308	18.19	12.5091	55.8908	46.6188	12.866	3.20038	23.3562	17.9865
3	ENSP00000264613|ENSG00000047457	SGAGTEDSACIPWAYYSTVDQVK	99	iTRAQ8plex@N-term; Methylthio(C)@10; iTRAQ8plex(K)@23		5	621.308	41.94	6.15256	48.0862	30.528	8.77812	6.41252	14.2089	5.73262
3	ENSP00000264613|ENSG00000047457	SGAGTEDSACIPWAYYSTVDQVK	99	iTRAQ8plex@N-term; Methylthio(C)@10; iTRAQ8plex(K)@23		5	621.308	11.66	19.2523	32.2345	35.4884	22.6338	2.00023	16.9043	8.23111
3	ENSP00000264613|ENSG00000047457	SGAGTEDSACIPWAYYSTVDQVK	99	iTRAQ8plex@N-term; Methylthio(C)@10; iTRAQ8plex(K)@23		4	776.382	214.37	104.808	396.419	116.275	66.051	54.877	78.5207	6.16339
[truncated: 20,853 more rows]
