# Supplementary material for: Discovery and Validation of Predictive Biomarkers of Survival for Non-small Cell Lung Cancer Patients Undergoing Radical Radiotherapy: Two Proteins With Predictive Value
Source: eBioMedicine. 2015 Jun 19;2(8):841–50. doi: 10.1016/j.ebiom.2015.06.013 (PMC4563120; doi:10.1016/j.ebiom.2015.06.013)
Supplement: Supplementary Table 8 — All peptides identified and quantified using global discovery proteomics. Quantification is given as area of iTRAQ region for each peptide spectral match. Any non-tryptic cleavages and missed cleavages are shown under cleavage. [file mmc8.xlsx]

## Sheet: Sheet1
	Supplementary Table 6. All peptides identified and quantified using global discovery proteomics. Quantification is given as area of iTRAQ region for each peptide spectral match. Any non-tryptic cleavages and missed cleavages are shown under cleavage.

## Sheet: Sheet2
protein_id	accession	peptide_seq	confidence	modification	cleavage	charge	m/z	area113	area114	area115	area116	area117	area118	area119	area121
1	ENSP00000233242|ENSG00000084674	AHLDIAGSLEGHLR	99	iTRAQ8plex@N-term		4	449.005		2369.52	1465.23	2406.1	2951.11	1809.8	2160.72	2480.87
1	ENSP00000233242|ENSG00000084674	AHLNIK	99	iTRAQ8plex@N-term; iTRAQ8plex(K)@6		2	652.417		3355.97	2022.72	2133.7	3667.77	2155.75	2641.16	2728.11
1	ENSP00000233242|ENSG00000084674	ALVEQGFTVPEIK	99	iTRAQ8plex@N-term; iTRAQ8plex(K)@13		2	1020.1		27969.2	17479.8	21775	30362.3	23463.9	23280.6	23764.6
1	ENSP00000233242|ENSG00000084674	ANLFNKLVTELR	99	iTRAQ8plex@N-term; iTRAQ8plex(K)@6	missed K-L@6	4	507.311		300.67	229.551	211.263	591.146	261.006	731.274	684
1	ENSP00000233242|ENSG00000084674	ATGVLYDYVNK	99	iTRAQ8plex@N-term; iTRAQ8plex(K)@11		3	617.687		4126.99	2189.9	3189.72	4321.27	3069.92	3261.83	3678.02
1	ENSP00000233242|ENSG00000084674	ATGVLYDYVNKYHWEHTGLTLR	99	iTRAQ8plex@N-term; iTRAQ8plex(K)@11	missed K-Y@11	5	649.753		88.15	397.787	221.342	78.3487	32.1438	37.5861	40.0594
1	ENSP00000233242|ENSG00000084674	ATVAVYLESLQDTK	99	iTRAQ8plex@N-term; iTRAQ8plex(K)@14		4	537.309		1571.72	945.119	1260.39	2205.31	1175.89	2272.56	6089.77
1	ENSP00000233242|ENSG00000084674	AVSMPSFSILGSDVR	99	iTRAQ8plex@N-term		3	624.006		5348.18	3661.31	5641.29	6736.15	4107.78	6938.34	6827.16
1	ENSP00000233242|ENSG00000084674	CVQSTKPSLMIQK	99	iTRAQ8plex@N-term; Methylthio(C)@1; iTRAQ8plex(K)@6; iTRAQ8plex(K)@13		4	606.098		4694.46	2603.68	3439.25	5341.66	2701.72	3183.06	3922.81
1	ENSP00000233242|ENSG00000084674	DKDQEVLLQTFLDDASPGDKR	99	iTRAQ8plex@N-term; iTRAQ8plex(K)@2; iTRAQ8plex(K)@20	missed K-D@2; missed K-R@20	6	551.306		1838.97	857.624	1561.82	2269.8	1458.87	1221.17	1028.05
1	ENSP00000233242|ENSG00000084674	DKIGVELTGR	99	iTRAQ8plex@N-term; iTRAQ8plex(K)@2	missed K-I@2	4	424.76		1230.98	1026.16	642.428	1186.45	1205.42	1140.26	940.686
1	ENSP00000233242|ENSG00000084674	EALKESQLPTVMDFR	99	iTRAQ8plex@N-term; iTRAQ8plex(K)@4	missed K-E@4	4	593.831		1553.41	3770.42	1451.93	1288.13	4482.18	3265.17	3389.83
1	ENSP00000233242|ENSG00000084674	EFNLQNMGLPDFHIPENLFLK	99	iTRAQ8plex@N-term; iTRAQ8plex(K)@21		5	625.742		3.4	21.2694	12.3828	3.63317	0.764537	6.14443	1.06825
1	ENSP00000233242|ENSG00000084674	ENFAGEATLQR	99	iTRAQ8plex@N-term		2	770.406		2431.13	1866.82	2139.73	2308.11	2226.91	2309.83	2535.96
1	ENSP00000233242|ENSG00000084674	EVGTVLSQVYSK	99	iTRAQ8plex@N-term; iTRAQ8plex(K)@12		3	640.043		4223.15	2664.57	2919.57	4416.49	3377.14	2772.04	3885.38
1	ENSP00000233242|ENSG00000084674	FFGEGTKK	99	iTRAQ8plex@N-term; iTRAQ8plex(K)@7; iTRAQ8plex(K)@8	missed K-K@7	2	913.551		6648.82	4037.26	5023.69	6238.69	4045.43	3926.26	5507.71
1	ENSP00000233242|ENSG00000084674	FRETLEDTR	99	iTRAQ8plex@N-term	missed R-E@2	3	490.934		11121.5	6933.33	7020.41	9697.96	6418.19	4724.46	6864.1
1	ENSP00000233242|ENSG00000084674	GMALFGEGK	99	iTRAQ8plex@N-term; iTRAQ8plex(K)@9		2	759.434		3488.17	2627.03	4595.04	2859.07	22400.5	6098.53	4773.14
1	ENSP00000233242|ENSG00000084674	HINIDQFVR	99	iTRAQ8plex@N-term		3	482.61		2480.54	1558.74	1694.79	2095.22	1725.19	1724.53	1559.61
1	ENSP00000233242|ENSG00000084674	HLIDSLIDFLNFPR	99	iTRAQ8plex@N-term		4	501.785		53.91	33.8146	53.9602	59.1813	35.3792	112.758	144.9
1	ENSP00000233242|ENSG00000084674	IAELSATAQEIIK	99	iTRAQ8plex@N-term; iTRAQ8plex(K)@13		2	998.097		5085.18	3631.65	4272.58	5085.07	3236.45	4320.01	5262.89
1	ENSP00000233242|ENSG00000084674	IAIANIIDEIIEK	99	iTRAQ8plex@N-term; iTRAQ8plex(K)@13		3	688.423		1314.74	735.485	817.278	1680.93	717.956	1567.09	3521.61
1	ENSP00000233242|ENSG00000084674	IDDIWNLEVKENFAGEATLQR	99	iTRAQ8plex@N-term; iTRAQ8plex(K)@10	missed K-E@10	4	768.166		2608.46	1966.25	2673.36	2094.82	2525.47	2170.11	2804.66
1	ENSP00000233242|ENSG00000084674	IKFDKYK	99	iTRAQ8plex@N-term; iTRAQ8plex(K)@2; iTRAQ8plex(K)@5; iTRAQ8plex(K)@7	missed K-F@2; missed K-Y@5	5	432.478		24197.2	12064.9	15280.2	26512	13694.7	22027.4	19370.9
1	ENSP00000233242|ENSG00000084674	INCKVELEVPQLCSFILK	99	iTRAQ8plex@N-term; Methylthio(C)@3; iTRAQ8plex(K)@4; Methylthio(C)@13; iTRAQ8plex(K)@18	missed K-V@4	5	616.948		548.36	306.471	413.778	487.65	289.405	806.992	343.107
1	ENSP00000233242|ENSG00000084674	INPLALK	99	iTRAQ8plex@N-term; iTRAQ8plex(K)@7		2	688.956		4009.03	3218.02	2892.83	3840.48	3968.34	3284.38	3612.79
1	ENSP00000233242|ENSG00000084674	IPSVQINFK	99	iTRAQ8plex@N-term; iTRAQ8plex(K)@9		3	552.009		3768.22	2537.72	2548.24	4543.84	3065.34	1730.6	2098.87
1	ENSP00000233242|ENSG00000084674	IPSVQINFKDLK	99	iTRAQ8plex@N-term; iTRAQ8plex(K)@9; iTRAQ8plex(K)@12	missed K-D@9	5	463.691		7017.44	3591.7	3612.45	5934.54	3530.37	4754.45	5354.54
1	ENSP00000233242|ENSG00000084674	ITLPDFR	99	iTRAQ8plex@N-term		2	583.348		12083.9	9155.32	8853.68	11867.5	10794	7974.59	6626.8
1	ENSP00000233242|ENSG00000084674	IYSLWEHSTK	99	iTRAQ8plex@N-term; iTRAQ8plex(K)@10		3	624.687		552.75	711.976	688.683	515.046	780.98	606.601	623.705
1	ENSP00000233242|ENSG00000084674	KIISDYHQQFR	99	iTRAQ8plex@N-term; iTRAQ8plex(K)@1	missed K-I@1	4	511.545		2543.63	1315.91	2614.43	3423.09	1437.53	2578.67	4931.97
1	ENSP00000233242|ENSG00000084674	KMGLAFESTK	99	iTRAQ8plex@N-term; iTRAQ8plex(K)@1; iTRAQ8plex(K)@10	missed K-M@1	3	675.402		7038.65	3328.86	5251.01	7604.59	4803.67	5969.97	6869.64
1	ENSP00000233242|ENSG00000084674	LGNNPVSK	99	iTRAQ8plex@N-term; iTRAQ8plex(K)@8		2	718.938		3948.14	2783.52	2610.19	2848.43	3564	1548.76	2297.01
1	ENSP00000233242|ENSG00000084674	LKQHIEAIDVR	99	iTRAQ8plex@N-term; iTRAQ8plex(K)@2	missed K-Q@2	3	644.061		7376.56	4678.14	5269.53	6340.9	5275.26	6198.38	7847.32
1	ENSP00000233242|ENSG00000084674	LPYTIITTPPLK	99	iTRAQ8plex@N-term; iTRAQ8plex(K)@12		4	492.061		14.06	40.3324	24.4181	18.7059	5.13016	2.9499	0.747775
1	ENSP00000233242|ENSG00000084674	LTLDIQNKK	99	iTRAQ8plex@N-term; iTRAQ8plex(K)@8; iTRAQ8plex(K)@9	missed K-K@8	3	662.42		7874	6389.94	6375.22	9020.69	8030.87	3568.45	5157.83
1	ENSP00000233242|ENSG00000084674	MTSNFPVDLSDYPK	99	iTRAQ8plex@N-term; iTRAQ8plex(K)@14		4	556.297		1965.75	1250.52	1831.55	2374.92	1209.87	1891.43	2481.8
1	ENSP00000233242|ENSG00000084674	NIQEYLSILTDPDGKGK	99	iTRAQ8plex@N-term; iTRAQ8plex(K)@15; iTRAQ8plex(K)@17	missed K-G@15	4	701.654		4103.31	3017.48	4093.1	6001.38	3803.83	3393.15	4341.4
1	ENSP00000233242|ENSG00000084674	NIQEYLSILTDPDGKGKEK	99	iTRAQ8plex@N-term; iTRAQ8plex(K)@15; iTRAQ8plex(K)@17; iTRAQ8plex(K)@19	missed K-G@15; missed K-E@17	6	561.663		8886.7	3900	8299.2	12846	5405.63	6358.9	10470.8
1	ENSP00000233242|ENSG00000084674	NNALDFVTK	99	iTRAQ8plex@N-term; iTRAQ8plex(K)@9		3	543.984		9957.62	5161.43	8785.14	13789.6	6399.52	7024.32	8370.06
1	ENSP00000233242|ENSG00000084674	QAEAVLK	99	iTRAQ8plex@N-term; iTRAQ8plex(K)@7		3	456.287		5705.99	4039.67	4081.77	5666.49	4633.54	3526.79	4354.68
1	ENSP00000233242|ENSG00000084674	QSWSVCK	99	iTRAQ8plex@N-term; Methylthio(C)@6; iTRAQ8plex(K)@7		2	746.397		18064	7972.54	12579.2	25827.7	14517.6	22133.2	26822.6
1	ENSP00000233242|ENSG00000084674	QTEATMTFK	99	iTRAQ8plex@N-term; iTRAQ8plex(K)@9		2	832.961		324.18	241.065	388.098	385.116	525.647	250.799	157.277
1	ENSP00000233242|ENSG00000084674	QTEATMTFKYNR	99	iTRAQ8plex@N-term; iTRAQ8plex(K)@9	missed K-Y@9	3	700.048		3558.16	2157.56	2678.69	3827.48	2362.28	3583.15	3557.29
1	ENSP00000233242|ENSG00000084674	QVFLYPEKDEPTYILNIK	99	iTRAQ8plex@N-term; iTRAQ8plex(K)@8; iTRAQ8plex(K)@18	missed K-D@8	3	1041.6		8483.18	4885.85	7330.18	11922.2	7320.94	6516.02	8255.71
1	ENSP00000233242|ENSG00000084674	QVFLYPEKDEPTYILNIKR	99	iTRAQ8plex@N-term; iTRAQ8plex(K)@8; iTRAQ8plex(K)@18	missed K-D@8; missed K-R@18	5	656.585		10194.4	5923.82	7300.78	9535.82	6470.2	9879.38	8953.49
1	ENSP00000233242|ENSG00000084674	RGIISALLVPPETEEAK	99	iTRAQ8plex@N-term; iTRAQ8plex(K)@17	missed R-G@1	4	608.615		239.01	447.604	372.399	231.708	268.563	300.732	182.732
1	ENSP00000233242|ENSG00000084674	SEILAHWSPAK	99	iTRAQ8plex@N-term; iTRAQ8plex(K)@11		3	616.359		5420.27	3427.37	4194.94	4317.84	4019.5	3208.01	3414.23
1	ENSP00000233242|ENSG00000084674	SLWDFLK	99	iTRAQ8plex@N-term; iTRAQ8plex(K)@7		3	506.305		276.39	163.426	296.235	413.297	193.472	299.465	248.277
1	ENSP00000233242|ENSG00000084674	SPAFTDLHLR	99	iTRAQ8plex@N-term		3	487.611		15.63	95.8983	116.858	18.8728	8.68692	1.29508	5.75329
1	ENSP00000233242|ENSG00000084674	SPSQADINK	99	iTRAQ8plex@N-term; iTRAQ8plex(K)@9		3	523.301		3259.86	1798.73	2393.36	3577.22	2004.44	2154.95	2698.7
1	ENSP00000233242|ENSG00000084674	SVGFHLPSR	99	iTRAQ8plex@N-term		2	652.375		2343.19	1847.16	1978.64	2412.25	1593.25	1637.79	2424.06
1	ENSP00000233242|ENSG00000084674	TGLKEFLK	99	iTRAQ8plex@N-term; iTRAQ8plex(K)@4; iTRAQ8plex(K)@8	missed K-E@4	4	462.798		297.84	229.153	376.53	227.8	79.9551	120.428	292.868
1	ENSP00000233242|ENSG00000084674	TIHDLHLFIENIDFNK	99	iTRAQ8plex@N-term; iTRAQ8plex(K)@16		5	516.292		79.2	99.6771	85.5181	98.7043	37.3294	168.288	118.698
1	ENSP00000233242|ENSG00000084674	TILGTMPAFEVSLQALQK	99	iTRAQ8plex@N-term; iTRAQ8plex(K)@18		4	639.624		6660.91	1997.82	5743.29	10363.5	2041.91	3427.2	5073.24
1	ENSP00000233242|ENSG00000084674	TKGTFAHR	99	iTRAQ8plex@N-term; iTRAQ8plex(K)@2	missed K-G@2	3	509.306		753.5	354.318	489.197	566.254	399.565	422.8	505.572
1	ENSP00000233242|ENSG00000084674	TPALHFK	99	iTRAQ8plex@N-term; iTRAQ8plex(K)@7		3	474.629		30900.1	8688.87	23147.5	31438.5	15130.9	37986.9	35277.1
1	ENSP00000233242|ENSG00000084674	TSQCTLKEVYGFNPEGK	99	iTRAQ8plex@N-term; Methylthio(C)@4; iTRAQ8plex(K)@7; iTRAQ8plex(K)@17	missed K-E@7	5	572.709		6888.15	3902.05	5212.47	5329.65	4232.63	5398.77	5354.82
1	ENSP00000233242|ENSG00000084674	VKYTLNK	99	iTRAQ8plex@N-term; iTRAQ8plex(K)@2; iTRAQ8plex(K)@7	missed K-Y@2	3	593.385		123.23	229.72	263.565	77.8676	125.03	82.8563	59.2421
1	ENSP00000233242|ENSG00000084674	VLLDQLGTTISFER	99	iTRAQ8plex@N-term		3	632.696		811.26	528.666	714.054	789.693	596.406	742.08	799.097
1	ENSP00000233242|ENSG00000084674	VLVDHFGYTK	99	iTRAQ8plex@N-term; iTRAQ8plex(K)@10		2	894.017		5279.87	3265.44	3760.52	6045.73	4069.58	4770.96	5355.73
1	ENSP00000233242|ENSG00000084674	VNDESTEGK	99	iTRAQ8plex@N-term; iTRAQ8plex(K)@9		3	529.62		893.78	395.843	930.958	846.115	348.008	318.258	329.403
1	ENSP00000233242|ENSG00000084674	VNWEEEAASGLLTSLK	99	iTRAQ8plex@N-term; iTRAQ8plex(K)@16		3	785.772		3357.57	2217.52	2618.84	4605.7	2546.03	2680.8	3043.41
1	ENSP00000233242|ENSG00000084674	VPQTDMTFR	99	iTRAQ8plex@N-term		2	699.872		5584.93	2320.17	5185.56	7091.98	2232.09	7094.04	8718.8
1	ENSP00000233242|ENSG00000084674	VSALLTPAEQTGTWK	99	iTRAQ8plex@N-term; iTRAQ8plex(K)@15		3	737.426		583.48	769.934	488.263	456.061	752.626	650.95	470.732
1	ENSP00000233242|ENSG00000084674	WNFYYSPQSSPDK	99	iTRAQ8plex@N-term; iTRAQ8plex(K)@13		3	743.05		1363.63	1338.71	1087.75	1482.31	1577.79	1381.46	1022.07
1	ENSP00000233242|ENSG00000084674	WNFYYSPQSSPDKK	99	iTRAQ8plex@N-term; iTRAQ8plex(K)@13; iTRAQ8plex(K)@14	missed K-K@13	4	665.612		215.81	784.652	416.181	221.142	33.7837	197.658	122.94
1	ENSP00000233242|ENSG00000084674	YDKNQDVHSINLPFFETLQEYFER	99	iTRAQ8plex@N-term; iTRAQ8plex(K)@3	missed K-N@3	5	728.977		363.93	452.017	291.925	386.265	458.922	535.86	302.284
1	ENSP00000233242|ENSG00000084674	YGMVAQVTQTLK	99	iTRAQ8plex@N-term; iTRAQ8plex(K)@12		4	487.535		17.81	81.637	68.8057	16.8304	4.4321	18.347	13.8109
1	ENSP00000233242|ENSG00000084674	YHWEHTGLTLR	99	iTRAQ8plex@N-term		4	429.987		462.76	502.578	486.605	363.356	514.19	230.869	225.263
1	ENSP00000233242|ENSG00000084674	YSQPEDSLIPFFEITVPESQLTVSQFTLPK	99	iTRAQ8plex@N-term; iTRAQ8plex(K)@30		5	810.639		3923.9	2568.78	2060.22	3688.61	2908.89	3082.09	2180.34
1	ENSP00000233242|ENSG00000084674	AQIPILR	99	iTRAQ8plex@N-term		2	557.866		2787.69	3766.66	2124.26	2360.67	766.587	2817.88	2912.46
1	ENSP00000233242|ENSG00000084674	WKNEVR	99	iTRAQ8plex@N-term; iTRAQ8plex(K)@2	missed K-N@2	3	480.623		35790.4	19168.7	29815.5	39698	22000.7	19149.4	27543
1	ENSP00000233242|ENSG00000084674	LHVAGNLK	99	iTRAQ8plex@N-term; iTRAQ8plex(K)@8		3	487.312		2057.36	1226.13	1603.72	2294.54	1472.72	1032.71	1587.19
1	ENSP00000233242|ENSG00000084674	LDFREIQIYK	99	iTRAQ8plex@N-term; iTRAQ8plex(K)@10	missed R-E@4	3	645.05		10499.8	6659.07	7301.22	9583.75	6034.09	7941.45	6936.28
1	ENSP00000233242|ENSG00000084674	AGHIAWTSSGK	99	iTRAQ8plex@N-term; iTRAQ8plex(K)@11		3	574.995		4646.71	4505.65	4063.66	5227.92	5276.79	7119.05	6628.38
1	ENSP00000233242|ENSG00000084674	INPLALKESVK	99	iTRAQ8plex@N-term; iTRAQ8plex(K)@7; iTRAQ8plex(K)@11	missed K-E@7	4	531.842		10521.5	8050.66	6986.72	9052.35	9627.52	11865.1	12163.8
1	ENSP00000233242|ENSG00000084674	LQDFSDQLSDYYEK	99	iTRAQ8plex@N-term; iTRAQ8plex(K)@14		3	787.068		463.78	546.504	395.616	461.677	621.901	777.263	654.837
1	ENSP00000233242|ENSG00000084674	VQGVEFSHR	99	iTRAQ8plex@N-term		3	454.919		1348.96	1438.88	1392.42	1318.1	1018.83	1056.51	1241.98
1	ENSP00000233242|ENSG00000084674	DEPTYILNIK	99	iTRAQ8plex@N-term; iTRAQ8plex(K)@10		4	454.269		122.1	150.585	132.726	191.134	185.871	122.255	284.414
1	ENSP00000233242|ENSG00000084674	NYQLYK	99	iTRAQ8plex@N-term; iTRAQ8plex(K)@6		2	718.923		344.89	143.754	179.556	323.155	201.683	192.852	248.124
1	ENSP00000233242|ENSG00000084674	ANLFNK	98.81	iTRAQ8plex@N-term; iTRAQ8plex(K)@6		2	657.903		4227.33	2823.15	3649.09	5063.41	3621.1	2952.52	3741.74
1	ENSP00000233242|ENSG00000084674	LTALTK	98.8	iTRAQ8plex@N-term; iTRAQ8plex(K)@6		2	627.914		786.37	981.681	926.608	733.36	1121.82	1050.52	740.099
1	ENSP00000233242|ENSG00000084674	IGVELTGR	98.56	iTRAQ8plex@N-term		2	574.851		73.75	423.545	287.665	33.3564	34.5704	43.6298	58.6622
1	ENSP00000233242|ENSG00000084674	LAIPEGK	98.38	iTRAQ8plex@N-term; iTRAQ8plex(K)@7		2	668.424		2447.09	1919.27	1966.59	2412.6	2774.08	2522.44	2352.99
1	ENSP00000233242|ENSG00000084674	EQHLFLPF	99	iTRAQ8plex@N-term	cleaved F-S@C-term	3	445.586		10.56	8.25077	10.1386
1	ENSP00000233242|ENSG00000084674	LQGTSK	95.75	iTRAQ8plex@N-term; iTRAQ8plex(K)@6		2	621.386		1185.75	882.748	840.753	1192.62	1192.86	1197.63	1507.27
1	ENSP00000233242|ENSG00000084674	AALGKLPQQANDYLNSFNWER	99	iTRAQ8plex@N-term; iTRAQ8plex(K)@5	missed K-L@5	4	761.661		65.28	342.762	258.759	55.4107	18.0386	25.5562	63.0573
1	ENSP00000233242|ENSG00000084674	AASGTTGTYQEWK	99	iTRAQ8plex@N-term; iTRAQ8plex(K)@13		4	502.77		4162.89	2955.99	3802.56	5264.63	3156.39	3365.91	5375.36
1	ENSP00000233242|ENSG00000084674	AGHIAWTSSGK	99	iTRAQ8plex@N-term; iTRAQ8plex(K)@11		3	574.995		4250.69	3915.37	4870.61	4646.59	4927.35	6246.64	5977.84
1	ENSP00000233242|ENSG00000084674	AHLDIAGSLEGHLR	99	iTRAQ8plex@N-term		4	449.005		12796.8	5345.76	9593.6	17552	6957.99	9919.74	13707.8
1	ENSP00000233242|ENSG00000084674	AHLDIAGSLEGHLR	99	iTRAQ8plex@N-term		4	449.005		962	638.15	725.812	1004.18	773.224	864.998	931.758
1	ENSP00000233242|ENSG00000084674	AHLDIAGSLEGHLR	99	iTRAQ8plex@N-term		4	449.007		27.43	16.1634	54.2383	54.4189	26.4264	28.4773	40.3341
1	ENSP00000233242|ENSG00000084674	AHLDIAGSLEGHLR	99	iTRAQ8plex@N-term		4	449.006		32.05	9.54418	20.1383	38.6981	9.80602	15.0805	27.6066
1	ENSP00000233242|ENSG00000084674	AHLDIAGSLEGHLR	99	iTRAQ8plex@N-term		4	449.006		236.17	193.411	207.539	193.854	195.323	145.423	178.352
1	ENSP00000233242|ENSG00000084674	AHLDIAGSLEGHLR	99	iTRAQ8plex@N-term		4	449.006		99.67	158.455	120.641	139.386	80.6199	227.401	67.6507
1	ENSP00000233242|ENSG00000084674	AHLDIAGSLEGHLR	99	iTRAQ8plex@N-term		4	449.005		1326.05	1165.26	1309.2	1604.99	1016.34	1202.57	1419.44
1	ENSP00000233242|ENSG00000084674	AHLDIAGSLEGHLR	99	iTRAQ8plex@N-term		4	449.007		292.65	241.639	258.292	335.381	251.4	262.268	317.865
1	ENSP00000233242|ENSG00000084674	AHLDIAGSLEGHLR	99	iTRAQ8plex@N-term		3	598.339		4998.81	3167.03	4887.98	5733.6	3871.46	4571.7	4590.67
1	ENSP00000233242|ENSG00000084674	AHLDIAGSLEGHLR	99	iTRAQ8plex@N-term		4	449.007		184.84	215.154	138.654	232.326	198.204	157.813	128.373
1	ENSP00000233242|ENSG00000084674	AHLDIAGSLEGHLR	99	iTRAQ8plex@N-term		4	449.008		36.25	14.143	44.3975	37.3431	17.0082	39.5431	32.3375
1	ENSP00000233242|ENSG00000084674	AHLDIAGSLEGHLR	99	iTRAQ8plex@N-term		4	449.006		52.13	70.0048	61.4574	107.561	53.5065	44.6227	77.5092
1	ENSP00000233242|ENSG00000084674	AHLDIAGSLEGHLR	99	iTRAQ8plex@N-term		4	449.006		53.89	41.5328	71.5564	59.7312	54.0384	93.9939	59.5778
1	ENSP00000233242|ENSG00000084674	AHLDIAGSLEGHLR	99	iTRAQ8plex@N-term		4	449.008		69.71	54.8981	49.154	40.6424	8.27695	45.9465	30.9029
1	ENSP00000233242|ENSG00000084674	AHLDIAGSLEGHLR	99	iTRAQ8plex@N-term		4	449.007		11.72	4.75096	2.20448	16.4671	5.98333	12.1594	4.56295
1	ENSP00000233242|ENSG00000084674	AHLDIAGSLEGHLR	99	iTRAQ8plex@N-term		4	449.005		9.92	35.0151	29.4328	7.71802	33.9388	29.8588	28.6596
1	ENSP00000233242|ENSG00000084674	AHLDIAGSLEGHLR	99	iTRAQ8plex@N-term		4	449.006		4.85	22.2078	8.66898	14.1006	28.8751	6.90709	15.1691
1	ENSP00000233242|ENSG00000084674	AHLDIAGSLEGHLR	99	iTRAQ8plex@N-term		4	449.005		83.57	161.744	28.4299	123.518	77.1629	60.6816	177.513
1	ENSP00000233242|ENSG00000084674	AHLDIAGSLEGHLR	99	iTRAQ8plex@N-term		4	449.005		10.67	3.71116	9.56269	20.4341	4.50966	15.2532	16.7105
1	ENSP00000233242|ENSG00000084674	AHLDIAGSLEGHLR	99	iTRAQ8plex@N-term		4	449.005		5.18	8.40294	15.481		5.96117		6.82154
1	ENSP00000233242|ENSG00000084674	AHLDIAGSLEGHLR	98.97	iTRAQ8plex@N-term		4	449.007		203.42	189.734	135.546	215.83	190.636	306.761	426.751
1	ENSP00000233242|ENSG00000084674	AHLDIAGSLEGHLR	98.9	iTRAQ8plex@N-term		4	449.005		95.65	95.1121	52.9672	144.826	72.0549	153.711	36.1374
1	ENSP00000233242|ENSG00000084674	AHLDIAGSLEGHLR	98.29	iTRAQ8plex@N-term		4	449.005		75.88	66.8093	102.032	56.8443	67.8444	28.8803	57.6092
1	ENSP00000233242|ENSG00000084674	AHLDIAGSLEGHLR	97.78	iTRAQ8plex@N-term		4	449.006		890.93	735.333	899.509	1404.44	856.171	1126.78	806.59
1	ENSP00000233242|ENSG00000084674	AHLNIK	99	iTRAQ8plex@N-term; iTRAQ8plex(K)@6		2	652.417		6829.35	3805.93	4705.7	8059.59	4901.97	6383.67	6861.96
1	ENSP00000233242|ENSG00000084674	AHLNIK	99	iTRAQ8plex@N-term; iTRAQ8plex(K)@6		3	435.281		6722.61	4065.97	4658.77	6640.19	4457.74	5282.4	5126.33
1	ENSP00000233242|ENSG00000084674	AHLNIK	99	iTRAQ8plex@N-term; iTRAQ8plex(K)@6		2	652.418		471.36	196.531	294.17	559.891	282.048	302.574	503.268
1	ENSP00000233242|ENSG00000084674	AHLNIK	98.67	iTRAQ8plex@N-term; iTRAQ8plex(K)@6		2	652.418		371.13	234.623	260.159	402.761	176.586	364.234	407.293
1	ENSP00000233242|ENSG00000084674	AHLNIK	98.26	iTRAQ8plex@N-term; iTRAQ8plex(K)@6		2	652.418		390.61	123.584	266.445	363.022	217.793	249.087	392.475
1	ENSP00000233242|ENSG00000084674	AHLNIK	98.01	iTRAQ8plex@N-term; iTRAQ8plex(K)@6		3	435.282		1485.5	917.425	942.844	1532.3	743.828	1528.62	1545.32
1	ENSP00000233242|ENSG00000084674	AHLNIK	98.01	iTRAQ8plex@N-term; iTRAQ8plex(K)@6		2	652.418		444.07	295.971	298.688	458.27	213.361	475.567	494.951
1	ENSP00000233242|ENSG00000084674	AHLNIK	98.01	iTRAQ8plex@N-term; iTRAQ8plex(K)@6		2	652.418		407.45	284.17	269.761	403.046	228.641	444.601	393.864
1	ENSP00000233242|ENSG00000084674	AHLNIK	98.01	iTRAQ8plex@N-term; iTRAQ8plex(K)@6		2	652.418		278.94	251.302	194.441	268.491	203.079	356.046	321.559
1	ENSP00000233242|ENSG00000084674	AHLNIK	97.19	iTRAQ8plex@N-term; iTRAQ8plex(K)@6		2	652.418		14.88	42.7332	69.2129	13.806	2.5263	10.7348
1	ENSP00000233242|ENSG00000084674	AHLNIK	95.91	iTRAQ8plex@N-term; iTRAQ8plex(K)@6		2	652.418		9.76	81.6454	118.158	34.7507	5.68417	2.92112	4.53243
1	ENSP00000233242|ENSG00000084674	ALVEQGFTVPEIK	99	iTRAQ8plex@N-term; iTRAQ8plex(K)@13		3	680.404		45908.3	25316	25996.7	46918.2	29175.3	12037.8	9913.62
1	ENSP00000233242|ENSG00000084674	ALVEQGFTVPEIK	99	iTRAQ8plex@N-term; iTRAQ8plex(K)@13		2	1020.1		51501.2	24425	31495.9	57124.3	32856.2	11165.1	17581.3
1	ENSP00000233242|ENSG00000084674	ALVEQGFTVPEIK	99	iTRAQ8plex@N-term; iTRAQ8plex(K)@13		2	1020.1		58777.8	35821.7	35881.1	65170.7	44756.4	15220.5	19034.4
1	ENSP00000233242|ENSG00000084674	ALVEQGFTVPEIK	99	iTRAQ8plex@N-term; iTRAQ8plex(K)@13		2	1020.1		53328.4	31906	31574.9	55736.1	36091.7	13668.7	16705.1
1	ENSP00000233242|ENSG00000084674	ALVEQGFTVPEIK	99	iTRAQ8plex@N-term; iTRAQ8plex(K)@13		2	1020.1		48615.2	29110.3	27631.4	51957.2	29078.9	13085.5	15622.7
1	ENSP00000233242|ENSG00000084674	ALVEQGFTVPEIK	99	iTRAQ8plex@N-term; iTRAQ8plex(K)@13		2	1020.1		45467.2	28485.3	26129.3	49877.5	29115.6	12123.4	14135.6
1	ENSP00000233242|ENSG00000084674	ALVEQGFTVPEIK	99	iTRAQ8plex@N-term; iTRAQ8plex(K)@13		2	1020.1		40868.6	23312.5	23517	42791	27027.8	11119.7	13018.2
1	ENSP00000233242|ENSG00000084674	ALVEQGFTVPEIK	99	iTRAQ8plex@N-term; iTRAQ8plex(K)@13		2	1020.1		40864.7	23933.6	23602	43720	27701.9	9775.34	13753.1
1	ENSP00000233242|ENSG00000084674	ALVEQGFTVPEIK	99	iTRAQ8plex@N-term; iTRAQ8plex(K)@13		2	1020.1		29874.2	18763.9	18065.3	32456.1	18827.1	8921.37	10278.4
1	ENSP00000233242|ENSG00000084674	ALVEQGFTVPEIK	99	iTRAQ8plex@N-term; iTRAQ8plex(K)@13		2	1020.1		31172	18400.6	17915.4	34254.6	19636.3	9176.89	11027.5
1	ENSP00000233242|ENSG00000084674	ALVEQGFTVPEIK	99	iTRAQ8plex@N-term; iTRAQ8plex(K)@13		2	1020.1		28786.8	17192.1	17110.7	30668.3	19483.8	8925.28	10922.9
1	ENSP00000233242|ENSG00000084674	ALVEQGFTVPEIK	99	iTRAQ8plex@N-term; iTRAQ8plex(K)@13		3	680.404		32687	19201.4	19168.6	33695.6	22395.4	8832.61	6356.97
1	ENSP00000233242|ENSG00000084674	ALVEQGFTVPEIK	99	iTRAQ8plex@N-term; iTRAQ8plex(K)@13		2	1020.1		25472	16565	15408.8	27039.9	16344.8	10133.4	12352.9
1	ENSP00000233242|ENSG00000084674	ALVEQGFTVPEIK	99	iTRAQ8plex@N-term; iTRAQ8plex(K)@13		2	1020.1		26226.3	14120.1	16029	26787	17657.1	9196.18	12499.4
1	ENSP00000233242|ENSG00000084674	ALVEQGFTVPEIK	99	iTRAQ8plex@N-term; iTRAQ8plex(K)@13		2	1020.1		28972.2	17520.3	19262.8	29649.2	21650.2	15317	16045.1
1	ENSP00000233242|ENSG00000084674	ALVEQGFTVPEIK	99	iTRAQ8plex@N-term; iTRAQ8plex(K)@13		2	1020.1		29226.1	17231.7	21767	31270.9	23371.2	20520.7	16225.8
1	ENSP00000233242|ENSG00000084674	ALVEQGFTVPEIK	99	iTRAQ8plex@N-term; iTRAQ8plex(K)@13		4	510.555		12351.9	6455.52	7643.18	13308.8	8288.79	3801.57	2529.74
1	ENSP00000233242|ENSG00000084674	ALVEQGFTVPEIK	99	iTRAQ8plex@N-term; iTRAQ8plex(K)@13		4	510.555		8476.24	4369.72	5239.56	9173.15	5910.03	2855.49	2314.62
1	ENSP00000233242|ENSG00000084674	ALVEQGFTVPEIK	99	iTRAQ8plex@N-term; iTRAQ8plex(K)@13		4	510.555		6372.87	3845.21	4020.89	6618.77	4372.48	2507.69	1795.32
1	ENSP00000233242|ENSG00000084674	ALVEQGFTVPEIK	99	iTRAQ8plex@N-term; iTRAQ8plex(K)@13		4	510.555		5294.56	2601.51	3369.53	5286.93	3570.9	1933.37	1409.43
1	ENSP00000233242|ENSG00000084674	ALVEQGFTVPEIK	99	iTRAQ8plex@N-term; iTRAQ8plex(K)@13		4	510.555		4686.55	2282.86	2880.16	4947.66	3362.24	1729.49	1311.38
1	ENSP00000233242|ENSG00000084674	ALVEQGFTVPEIK	99	iTRAQ8plex@N-term; iTRAQ8plex(K)@13		3	680.404		21593.3	15547.9	18084.7	22446.8	20936.5	26298.9	22066.4
1	ENSP00000233242|ENSG00000084674	ALVEQGFTVPEIK	99	iTRAQ8plex@N-term; iTRAQ8plex(K)@13		4	510.555		3030.77	1455.95	1955.32	3018.87	1821.14	985.771	708.967
1	ENSP00000233242|ENSG00000084674	ALVEQGFTVPEIK	99	iTRAQ8plex@N-term; iTRAQ8plex(K)@13		3	680.404		3980.97	2867.09	3113.11	4056.85	3118.12	2606.5	2662.69
1	ENSP00000233242|ENSG00000084674	ALVEQGFTVPEIK	99	iTRAQ8plex@N-term; iTRAQ8plex(K)@13		3	680.403		5522.15	7666.43	4005.2	3994.08	4827.37	2889.15	4477.63
1	ENSP00000233242|ENSG00000084674	ALVEQGFTVPEIK	99	iTRAQ8plex@N-term; iTRAQ8plex(K)@13		2	1020.1		11000.1	7370.2	7405.64	11586.2	8604.39	4156.8	4878.9
1	ENSP00000233242|ENSG00000084674	ALVEQGFTVPEIK	99	iTRAQ8plex@N-term; iTRAQ8plex(K)@13		3	680.404		23733.4	14634.4	15421.6	24933.9	18259.2	8326.36	6155.99
1	ENSP00000233242|ENSG00000084674	ALVEQGFTVPEIK	99	iTRAQ8plex@N-term; iTRAQ8plex(K)@13		3	680.404		26384.7	16166.5	16341.3	26316.5	20226	8246.34	7285.91
1	ENSP00000233242|ENSG00000084674	ALVEQGFTVPEIK	99	iTRAQ8plex@N-term; iTRAQ8plex(K)@13		3	680.404		7586.27	7497.9	6181.47	7354.25	8133.5	5795.38	7913.05
1	ENSP00000233242|ENSG00000084674	ALVEQGFTVPEIK	99	iTRAQ8plex@N-term; iTRAQ8plex(K)@13		3	680.404		2880.29	2647.98	1772.56	2821.66	3369.04	2349.92	2149.78
1	ENSP00000233242|ENSG00000084674	ALVEQGFTVPEIK	99	iTRAQ8plex@N-term; iTRAQ8plex(K)@13		3	680.405		9579.39	6960.25	5479.45	8108.47	6859.95	4540.56	3280.86
1	ENSP00000233242|ENSG00000084674	ALVEQGFTVPEIK	99	iTRAQ8plex@N-term; iTRAQ8plex(K)@13		2	1020.11		13724.4	9397.61	7752.63	14859.5	11971.8	5240.02	5669.87
1	ENSP00000233242|ENSG00000084674	ALVEQGFTVPEIK	99	iTRAQ8plex@N-term; iTRAQ8plex(K)@13		2	1020.11		16020.2	9896.63	8620.64	16910.7	13068.5	5133.17	5891.49
1	ENSP00000233242|ENSG00000084674	ALVEQGFTVPEIK	99	iTRAQ8plex@N-term; iTRAQ8plex(K)@13		2	1020.11		18589.2	11720.7	10534	19846.8	14820.5	5959.59	6905.99
1	ENSP00000233242|ENSG00000084674	ALVEQGFTVPEIK	99	iTRAQ8plex@N-term; iTRAQ8plex(K)@13		2	1020.11		14713.9	9615.85	8143.15	15080.8	12856.7	4760.26	5051.69
1	ENSP00000233242|ENSG00000084674	ALVEQGFTVPEIK	99	iTRAQ8plex@N-term; iTRAQ8plex(K)@13		4	510.555		31889.6	19716.4	18400.1	33040.9	24846.8	8192.93	3891.99
1	ENSP00000233242|ENSG00000084674	ALVEQGFTVPEIK	99	iTRAQ8plex@N-term; iTRAQ8plex(K)@13		2	1020.11		14016	9070.16	7780.58	14371.2	12013.4	4661.59	5355.09
1	ENSP00000233242|ENSG00000084674	ALVEQGFTVPEIK	99	iTRAQ8plex@N-term; iTRAQ8plex(K)@13		3	680.405		25537.2	16575.3	13492.6	25391.5	22784.2	7668.69	3078.67
1	ENSP00000233242|ENSG00000084674	ALVEQGFTVPEIK	99	iTRAQ8plex@N-term; iTRAQ8plex(K)@13		4	510.556		5217.35	3222.92	2871.57	5503.01	2626.52	1606.21	1107.68
1	ENSP00000233242|ENSG00000084674	ALVEQGFTVPEIK	99	iTRAQ8plex@N-term; iTRAQ8plex(K)@13		3	680.406		11695.2	10625	8446.66	11554.9	6460.99	13558.8	9923.57
1	ENSP00000233242|ENSG00000084674	ALVEQGFTVPEIK	99	iTRAQ8plex@N-term; iTRAQ8plex(K)@13		4	510.556		1328.52	900.771	1109.55	1357.21	1313.96	1096.33	725.677
1	ENSP00000233242|ENSG00000084674	ALVEQGFTVPEIK	99	iTRAQ8plex@N-term; iTRAQ8plex(K)@13		3	680.405		53.76	384.024	189.983	33.3859	54.67	47.2272	241.837
1	ENSP00000233242|ENSG00000084674	ALVEQGFTVPEIK	99	iTRAQ8plex@N-term; iTRAQ8plex(K)@13		4	510.556		398.39	334.621	233.417	384.281	143.678	243.849	205.913
1	ENSP00000233242|ENSG00000084674	ALVEQGFTVPEIK	99	iTRAQ8plex@N-term; iTRAQ8plex(K)@13		4	510.555		754.44	706.32	455.832	789.605	816.792	376.825	290.442
1	ENSP00000233242|ENSG00000084674	ALVEQGFTVPEIK	99	iTRAQ8plex@N-term; iTRAQ8plex(K)@13		3	680.405		2100.55	1847.83	1385.23	1858.73	2355.73	1401.05	959.99
1	ENSP00000233242|ENSG00000084674	ALVEQGFTVPEIK	99	iTRAQ8plex@N-term; iTRAQ8plex(K)@13		3	680.405		2693.71	2167.43	1721.45	2394.71	2780.01	1574.24	1159.33
1	ENSP00000233242|ENSG00000084674	ALVEQGFTVPEIK	99	iTRAQ8plex@N-term; iTRAQ8plex(K)@13		3	680.405		2767.4	2255.65	1738.45	2516.38	2954.76	1785.02	1315.72
1	ENSP00000233242|ENSG00000084674	ALVEQGFTVPEIK	99	iTRAQ8plex@N-term; iTRAQ8plex(K)@13		3	680.405		2068.78	1926.11	1228.89	2000.65	2123.76	1483.53	1239.03
1	ENSP00000233242|ENSG00000084674	ALVEQGFTVPEIK	99	iTRAQ8plex@N-term; iTRAQ8plex(K)@13		4	510.555		440.94	348.451	278.103	357.779	387.886	272.888	184.472
1	ENSP00000233242|ENSG00000084674	ALVEQGFTVPEIK	99	iTRAQ8plex@N-term; iTRAQ8plex(K)@13		4	510.554		22.65	122.519	57.4953		5.63985	7.46829	31.8644
1	ENSP00000233242|ENSG00000084674	ALVEQGFTVPEIK	99	iTRAQ8plex@N-term; iTRAQ8plex(K)@13		5	408.645		3.17	13.9739	13.9915	1.08995	9.31849	2.82039	6.68419
1	ENSP00000233242|ENSG00000084674	ANLFNK	98.8	iTRAQ8plex@N-term; iTRAQ8plex(K)@6		2	657.902		497.6	736.407	1549.45	1892.22	565.702	511.383	321.497
1	ENSP00000233242|ENSG00000084674	ANLFNK	98.61	iTRAQ8plex@N-term; iTRAQ8plex(K)@6		2	657.902		568.97	811.501	941.454	464.918	611.862	369.731	365.952
1	ENSP00000233242|ENSG00000084674	ANLFNK	98.5	iTRAQ8plex@N-term; iTRAQ8plex(K)@6		2	657.902		418.14	747.811	1518.82	1847.56	488.451	419.174	1531.28
1	ENSP00000233242|ENSG00000084674	ANLFNK	98.38	iTRAQ8plex@N-term; iTRAQ8plex(K)@6		3	438.938		1084.41	1457.56	1696.9	1050.85	1995.75	1466.09	2098.44
1	ENSP00000233242|ENSG00000084674	ANLFNK	98.38	iTRAQ8plex@N-term; iTRAQ8plex(K)@6		2	657.901		1081.51	531.752	1003.92	1167.83	331.599	352.204	1045.18
1	ENSP00000233242|ENSG00000084674	ANLFNK	98.25	iTRAQ8plex@N-term; iTRAQ8plex(K)@6		3	438.938		766.14	1142.19	1293.35	564.182	1105.27	888.841	1953.1
1	ENSP00000233242|ENSG00000084674	ANLFNK	98.25	iTRAQ8plex@N-term; iTRAQ8plex(K)@6		2	657.902		492.92	758.995	783.664	497.626	636.538	506.433	317.987
1	ENSP00000233242|ENSG00000084674	ANLFNK	98.11	iTRAQ8plex@N-term; iTRAQ8plex(K)@6		2	657.902		558.88	950.098	868.458	553.312	741.823	574.238	434.549
1	ENSP00000233242|ENSG00000084674	ANLFNK	97.96	iTRAQ8plex@N-term; iTRAQ8plex(K)@6		3	438.938		1385.51	1903.83	2064.59	1335.82	2699.9	1835.27	2898.77
1	ENSP00000233242|ENSG00000084674	ANLFNK	97.96	iTRAQ8plex@N-term; iTRAQ8plex(K)@6		3	438.938		711.59	1025.41	1217.5	564.29	1154.67	798.704	1736.5
1	ENSP00000233242|ENSG00000084674	ANLFNK	97.96	iTRAQ8plex@N-term; iTRAQ8plex(K)@6		3	438.938		1163.58	1483.6	1755.07	1172.29	2119.43	1523.59	1857.26
1	ENSP00000233242|ENSG00000084674	ANLFNK	97.8	iTRAQ8plex@N-term; iTRAQ8plex(K)@6		2	657.902		719.78	1026.6	947.094	691.225	992.27	727.575	563.349
1	ENSP00000233242|ENSG00000084674	ANLFNK	97.8	iTRAQ8plex@N-term; iTRAQ8plex(K)@6		2	657.902		667.57	909.825	2602.85	3392.72	911.04	702.005	555.505
1	ENSP00000233242|ENSG00000084674	ANLFNK	97.8	iTRAQ8plex@N-term; iTRAQ8plex(K)@6		2	657.902		508.35	831.756	814.209	550.032	728.161	539.386	345.045
1	ENSP00000233242|ENSG00000084674	ANLFNKLVTELR	99	iTRAQ8plex@N-term; iTRAQ8plex(K)@6	missed K-L@6	4	507.312		11.28	96.3125	73.3835	13.1481	11.7783	16.3468	109.267
1	ENSP00000233242|ENSG00000084674	ANLFNKLVTELR	99	iTRAQ8plex@N-term; iTRAQ8plex(K)@6	missed K-L@6	4	507.312		27.7	32.9355	70.186	4.07504	7.70077	8.82093	84.4986
1	ENSP00000233242|ENSG00000084674	ANLFNKLVTELR	99	iTRAQ8plex@N-term; iTRAQ8plex(K)@6	missed K-L@6	4	507.311		215.07	252.485	139.746	229.204	53.85	173.929	148.304
1	ENSP00000233242|ENSG00000084674	ANLFNKLVTELR	99	iTRAQ8plex@N-term; iTRAQ8plex(K)@6	missed K-L@6	4	507.311		140.3	309.235	173.112	138.767	43.1354	165.079	103.987
1	ENSP00000233242|ENSG00000084674	ANLFNKLVTELR	99	iTRAQ8plex@N-term; iTRAQ8plex(K)@6	missed K-L@6	3	676.079		210.35	313.064	299.552	190.015	54.0716	42.8671	149.753
1	ENSP00000233242|ENSG00000084674	ANLFNKLVTELR	99	iTRAQ8plex@N-term; iTRAQ8plex(K)@6	missed K-L@6	4	507.311		146.97	233.786	92.9061	154.302	104.531	35.6147	54.3129
1	ENSP00000233242|ENSG00000084674	ANLFNKLVTELR	99	iTRAQ8plex@N-term; iTRAQ8plex(K)@6	missed K-L@6	4	507.311		138.15	147.491	147.74	118.058	18.5483	71.6898	105.741
1	ENSP00000233242|ENSG00000084674	ANLFNKLVTELR	99	iTRAQ8plex@N-term; iTRAQ8plex(K)@6	missed K-L@6	4	507.311		66	94.7063	93.5416	119.649	11.9334	35.0103	49.1242
1	ENSP00000233242|ENSG00000084674	ANLFNKLVTELR	99	iTRAQ8plex@N-term; iTRAQ8plex(K)@6	missed K-L@6	4	507.311		28.61	103.405	11.1317	91.1336	19.878	14.7927	37.9229
1	ENSP00000233242|ENSG00000084674	ANLFNKLVTELR	99	iTRAQ8plex@N-term; iTRAQ8plex(K)@6	missed K-L@6	4	507.312		45.95	136.611	95.3489	91.1434	11.2686	19.6133	50.0246
1	ENSP00000233242|ENSG00000084674	ANLFNKLVTELR	98.94	iTRAQ8plex@N-term; iTRAQ8plex(K)@6	missed K-L@6	4	507.312		1.64	72.8198	21.7569	9.03382	10.8476	14.951	65.3922
1	ENSP00000233242|ENSG00000084674	ANLFNKLVTELR	98.39	iTRAQ8plex@N-term; iTRAQ8plex(K)@6	missed K-L@6	4	507.312		21.3	392.148	59.5409	60.2615	45.1631	29.5854	19.1827
1	ENSP00000233242|ENSG00000084674	ANLFNKLVTELR	98.39	iTRAQ8plex@N-term; iTRAQ8plex(K)@6	missed K-L@6	4	507.313		8.66	354.132	78.4181	47.6436	28.8419	6.76319	66.9182
1	ENSP00000233242|ENSG00000084674	AQIPILR	99	iTRAQ8plex@N-term		2	557.866		2185.85	2469.66	1619.61	2022.78	529.669	2252.04	2389.34
1	ENSP00000233242|ENSG00000084674	AQIPILR	95.51	iTRAQ8plex@N-term		2	557.866		3006.91	2194.49	2238.43	2472.35	2397.15	2787.37	3293.99
1	ENSP00000233242|ENSG00000084674	ATFQTPDFIVPLTDLR	99	iTRAQ8plex@N-term		3	713.399		1355.92	953.099	1173.56	1201.96	1069	1445.98	974.793
1	ENSP00000233242|ENSG00000084674	ATGVLYDYVNK	99	iTRAQ8plex@N-term; iTRAQ8plex(K)@11		3	617.688		39780.1	27530.7	35695.9	55591.1	35579.7	29977.1	42346.7
1	ENSP00000233242|ENSG00000084674	ATGVLYDYVNK	99	iTRAQ8plex@N-term; iTRAQ8plex(K)@11		2	926.028		37931.3	19801.7	30687.8	54163.7	25315.2	26101.3	34875.2
1	ENSP00000233242|ENSG00000084674	ATGVLYDYVNK	99	iTRAQ8plex@N-term; iTRAQ8plex(K)@11		2	926.028		45019.3	22941	35885.7	65245.7	29222.3	30670.4	41200.9
1	ENSP00000233242|ENSG00000084674	ATGVLYDYVNK	99	iTRAQ8plex@N-term; iTRAQ8plex(K)@11		2	926.028		34130.2	17803.7	26412.9	44959.7	22854.9	23290.7	30543.8
1	ENSP00000233242|ENSG00000084674	ATGVLYDYVNK	99	iTRAQ8plex@N-term; iTRAQ8plex(K)@11		2	926.028		32987.1	16775.4	26400.4	45841	22023.8	22956.6	30547
1	ENSP00000233242|ENSG00000084674	ATGVLYDYVNK	99	iTRAQ8plex@N-term; iTRAQ8plex(K)@11		2	926.028		34104.1	16856	27373.9	46905	21874.1	22171.6	30387.6
1	ENSP00000233242|ENSG00000084674	ATGVLYDYVNK	99	iTRAQ8plex@N-term; iTRAQ8plex(K)@11		4	463.517		8253.99	4835.43	7496.52	12526.7	6016.48	6171.54	8204.89
1	ENSP00000233242|ENSG00000084674	ATGVLYDYVNK	99	iTRAQ8plex@N-term; iTRAQ8plex(K)@11		2	926.028		37545.3	19704.4	31612.9	55379.2	24411.4	25456.7	36932.6
1	ENSP00000233242|ENSG00000084674	ATGVLYDYVNK	99	iTRAQ8plex@N-term; iTRAQ8plex(K)@11		2	926.028		33162.9	16741.3	25428	45722.1	20718.9	22647.5	31663.6
1	ENSP00000233242|ENSG00000084674	ATGVLYDYVNK	99	iTRAQ8plex@N-term; iTRAQ8plex(K)@11		2	926.028		37721.1	18037.2	28098.8	51857	23296.5	25139.1	33668.9
1	ENSP00000233242|ENSG00000084674	ATGVLYDYVNK	99	iTRAQ8plex@N-term; iTRAQ8plex(K)@11		2	926.028		31091.8	15034.5	23674.1	42881.5	19059.4	20786.5	28058.9
1	ENSP00000233242|ENSG00000084674	ATGVLYDYVNK	99	iTRAQ8plex@N-term; iTRAQ8plex(K)@11		2	926.027		20944.1	10326.2	16164.4	28447.2	13361.8	13763	19873.1
1	ENSP00000233242|ENSG00000084674	ATGVLYDYVNK	99	iTRAQ8plex@N-term; iTRAQ8plex(K)@11		3	617.688		26142.1	17707.7	21802.1	33576.1	23225.2	18722.7	28470.3
1	ENSP00000233242|ENSG00000084674	ATGVLYDYVNK	99	iTRAQ8plex@N-term; iTRAQ8plex(K)@11		2	926.027		8283.27	5318.71	6683.42	10844.7	6934.59	6525.05	7578.84
1	ENSP00000233242|ENSG00000084674	ATGVLYDYVNK	99	iTRAQ8plex@N-term; iTRAQ8plex(K)@11		3	617.687		6270.37	4745.83	6297.46	7150.2	6390.8	5418.42	6512.94
1	ENSP00000233242|ENSG00000084674	ATGVLYDYVNK	99	iTRAQ8plex@N-term; iTRAQ8plex(K)@11		3	617.687		5892.79	4521.25	5590.25	6785.61	5699.76	5215.34	5736.96
1	ENSP00000233242|ENSG00000084674	ATGVLYDYVNK	99	iTRAQ8plex@N-term; iTRAQ8plex(K)@11		2	926.027		8276.76	6153.24	6571.3	10917.5	8274.99	7831.77	8355.49
1	ENSP00000233242|ENSG00000084674	ATGVLYDYVNK	99	iTRAQ8plex@N-term; iTRAQ8plex(K)@11		3	617.688		7310.89	8455.87	7112.33	9326.21	11135.2	9105.4	9847.07
1	ENSP00000233242|ENSG00000084674	ATGVLYDYVNK	99	iTRAQ8plex@N-term; iTRAQ8plex(K)@11		2	926.029		2174.68	1576.42	1568.59	2584.76	656.494	1991.87	2134.78
1	ENSP00000233242|ENSG00000084674	ATGVLYDYVNK	99	iTRAQ8plex@N-term; iTRAQ8plex(K)@11		4	463.517		2425.13	1892.34	1883.77	2799.68	891.107	2092.1	2109.14
1	ENSP00000233242|ENSG00000084674	ATGVLYDYVNK	99	iTRAQ8plex@N-term; iTRAQ8plex(K)@11		3	617.688		59.68	189.683	174.581	26.1195	46.8251	119.104
1	ENSP00000233242|ENSG00000084674	ATGVLYDYVNK	99	iTRAQ8plex@N-term; iTRAQ8plex(K)@11		3	617.688		15.37	214.19	191.929	9.44623	48.8639	163.856
1	ENSP00000233242|ENSG00000084674	ATGVLYDYVNK	99	iTRAQ8plex@N-term; iTRAQ8plex(K)@11		3	617.687		1777.84	1312.14	1567.55	1912.28	1577.41	2102.89	1640.44
1	ENSP00000233242|ENSG00000084674	ATGVLYDYVNK	99	iTRAQ8plex@N-term; iTRAQ8plex(K)@11		4	463.517		20.36	70.0301	87.8815	9.60334	54.6921	15.5122
1	ENSP00000233242|ENSG00000084674	ATGVLYDYVNK	99	iTRAQ8plex@N-term; iTRAQ8plex(K)@11		4	463.517		16.23	37.8386	77.8322	18.6077	5.22988
1	ENSP00000233242|ENSG00000084674	ATGVLYDYVNK	99	iTRAQ8plex@N-term; iTRAQ8plex(K)@11		3	617.688		87.56	296.47	260.546	53.0639	88.4426	249.044
1	ENSP00000233242|ENSG00000084674	ATGVLYDYVNK	99	iTRAQ8plex@N-term; iTRAQ8plex(K)@11		3	617.688		9148.41	6307.28	7259.62	8609.36	7272.63	7047.2	6738.81
1	ENSP00000233242|ENSG00000084674	ATGVLYDYVNKYHWEHTGLTLR	99	iTRAQ8plex@N-term; iTRAQ8plex(K)@11	missed K-Y@11	5	649.753		78.29	360.27	219.306	29.0457	31.0579	46.9394	13.4142
1	ENSP00000233242|ENSG00000084674	ATLYALSHAVNNYHK	99	iTRAQ8plex@N-term; iTRAQ8plex(K)@15		4	578.325		153.38	258.623	559.135	101.748	22.4043	120.917	107.97
1	ENSP00000233242|ENSG00000084674	ATLYALSHAVNNYHK	99	iTRAQ8plex@N-term; iTRAQ8plex(K)@15		4	578.326		54.98	378.479	198.106	51.9641	32.5427	23.7575	18.0076
1	ENSP00000233242|ENSG00000084674	ATLYALSHAVNNYHK	99	iTRAQ8plex@N-term; iTRAQ8plex(K)@15		5	462.863		11.9	78.5091	160.163	27.7495	29.3959	8.28851	67.7728
1	ENSP00000233242|ENSG00000084674	ATLYALSHAVNNYHK	99	iTRAQ8plex@N-term; iTRAQ8plex(K)@15		4	578.324		237.89	189.641	173.39	149.087	189.439	279.852	129.518
1	ENSP00000233242|ENSG00000084674	ATLYALSHAVNNYHK	99	iTRAQ8plex@N-term; iTRAQ8plex(K)@15		4	578.324		1858.92	1341.42	1639.05	1810.32	1546.96	1405.56	1528.04
1	ENSP00000233242|ENSG00000084674	ATLYALSHAVNNYHK	97.97	iTRAQ8plex@N-term; iTRAQ8plex(K)@15		4	578.327		500.53	446.472	365.329	391.469	460.373	652.043	652.747
1	ENSP00000233242|ENSG00000084674	ATVAVYLESLQDTK	99	iTRAQ8plex@N-term; iTRAQ8plex(K)@14		3	716.077		4621.04	3219.95	3885.02	4935.53	3405.65	5952.24	13990.7
1	ENSP00000233242|ENSG00000084674	ATVAVYLESLQDTK	99	iTRAQ8plex@N-term; iTRAQ8plex(K)@14		3	716.077		3292.1	2518.18	2908.57	3474.71	2722.21	3993.42	7914.91
1	ENSP00000233242|ENSG00000084674	ATVAVYLESLQDTK	99	iTRAQ8plex@N-term; iTRAQ8plex(K)@14		3	716.077		3089.19	2230.61	2699.17	3127.6	2558.2	3292.22	5431.99
1	ENSP00000233242|ENSG00000084674	ATVAVYLESLQDTK	99	iTRAQ8plex@N-term; iTRAQ8plex(K)@14		3	716.077		2002.75	1669.63	2121.13	2226.32	1871.14	2105.05	3076.79
1	ENSP00000233242|ENSG00000084674	ATVAVYLESLQDTK	99	iTRAQ8plex@N-term; iTRAQ8plex(K)@14		3	716.077		2487.43	1965.77	2229.28	2570.67	2266.02	2571.7	3942.64
1	ENSP00000233242|ENSG00000084674	ATVAVYLESLQDTK	99	iTRAQ8plex@N-term; iTRAQ8plex(K)@14		3	716.077		25.94	189.725	81.4269	13.482	17.6287	17.944	33.5125
1	ENSP00000233242|ENSG00000084674	ATVAVYLESLQDTK	99	iTRAQ8plex@N-term; iTRAQ8plex(K)@14		4	537.31		12.95	66.5557	65.8863	6.70663	21.6951	37.9026	22.0059
1	ENSP00000233242|ENSG00000084674	AVSMPSFSILGSDVR	99	iTRAQ8plex@N-term		3	624.008		246.94	541.871	312.59	149.794	40.2656	63.1999	176.17
1	ENSP00000233242|ENSG00000084674	AVSMPSFSILGSDVR	99	iTRAQ8plex@N-term		4	468.256		64.65	87.6898	52.0934	23.5665	10.6703	7.35317	25.0428
1	ENSP00000233242|ENSG00000084674	AVSMPSFSILGSDVR	99	iTRAQ8plex@N-term		4	468.256		47.73	83.6743	68.2496	26.0606	10.7811	2.71967	26.0958
1	ENSP00000233242|ENSG00000084674	AVSMPSFSILGSDVR	99	iTRAQ8plex@N-term		2	935.505		94.57	675.481	208.82	121.142	44.188	27.801	114.852
1	ENSP00000233242|ENSG00000084674	AVSMPSFSILGSDVR	99	iTRAQ8plex@N-term		2	935.505		102.57	637.617	215.454	120.189	36.5759	38.8811	86.3299
1	ENSP00000233242|ENSG00000084674	AVSMPSFSILGSDVR	99	iTRAQ8plex@N-term		2	935.505		107.69	630.482	168.812	73.1641	25.3184	36.1327	74.3349
1	ENSP00000233242|ENSG00000084674	AVSMPSFSILGSDVR	99	iTRAQ8plex@N-term		2	935.505		87.79	712.5	162.516	51.7579	37.0524	29.7005	55.6711
1	ENSP00000233242|ENSG00000084674	AVSMPSFSILGSDVR	99	iTRAQ8plex@N-term		2	935.505		109.84	565.541	184.819	91.7031	45.0855	30.9668	79.1878
1	ENSP00000233242|ENSG00000084674	AVSMPSFSILGSDVR	99	iTRAQ8plex@N-term		2	935.505		129.86	565.245	156.042	65.9469	35.1909	59.0988	36.7325
1	ENSP00000233242|ENSG00000084674	AVSMPSFSILGSDVR	99	iTRAQ8plex@N-term		2	935.505		81.46	475.941	162.754	64.6802	37.2518	15.8863	30.8877
1	ENSP00000233242|ENSG00000084674	AVSMPSFSILGSDVR	99	iTRAQ8plex@N-term		4	468.257		13.07	93.3791	45.8076	14.6996	3.02491		25.928
1	ENSP00000233242|ENSG00000084674	AVSMPSFSILGSDVR	99	iTRAQ8plex@N-term		4	468.257		11.22	30.8389	46.8205	6.46114		3.07941	6.07376
1	ENSP00000233242|ENSG00000084674	AVSMPSFSILGSDVR	99	iTRAQ8plex@N-term		3	624.008		157.92	804.678	173.529	83.2388	26.515	28.1752	152.195
1	ENSP00000233242|ENSG00000084674	AVSMPSFSILGSDVR	99	iTRAQ8plex@N-term		4	468.257		11.26	22.4022	21.8164	5.39083
1	ENSP00000233242|ENSG00000084674	AVSMPSFSILGSDVR	99	iTRAQ8plex@N-term		4	468.257		4.51	38.1429	24.011	6.34331		6.14443	10.9267
1	ENSP00000233242|ENSG00000084674	AVSMPSFSILGSDVR	99	iTRAQ8plex@N-term		3	624.006		4649.62	3299.57	4912.88	5679.9	3330.42	6505.97	6164.87
1	ENSP00000233242|ENSG00000084674	CVQSTKPSLMIQK	99	iTRAQ8plex@N-term; Methylthio(C)@1; iTRAQ8plex(K)@6; iTRAQ8plex(K)@13		4	606.098		2249.2	1328.75	1553.57	2394.53	1453.44	1727.46	1999.73
1	ENSP00000233242|ENSG00000084674	DAVEKPQEFTIVAFVK	99	iTRAQ8plex@N-term; iTRAQ8plex(K)@5; iTRAQ8plex(K)@16		3	911.868		3944.29	3300.66	2834.11	4628.28	4199.94	4223.43	4718.51
1	ENSP00000233242|ENSG00000084674	DAVEKPQEFTIVAFVK	99	iTRAQ8plex@N-term; iTRAQ8plex(K)@5; iTRAQ8plex(K)@16		4	684.154		3386.42	2935.01	2377.93	4049.47	3589.08	3425.43	3645.82
1	ENSP00000233242|ENSG00000084674	DAVEKPQEFTIVAFVK	99	iTRAQ8plex@N-term; iTRAQ8plex(K)@5; iTRAQ8plex(K)@16		5	547.524		3849.61	3098.54	2557.04	4813.02	1542.77	3765.13	4180.15
1	ENSP00000233242|ENSG00000084674	DAVEKPQEFTIVAFVK	99	iTRAQ8plex@N-term; iTRAQ8plex(K)@5; iTRAQ8plex(K)@16		5	547.524		3294.58	2899.15	2196.27	4152.91	3306.08	3358.5	3806.98
1	ENSP00000233242|ENSG00000084674	DAVEKPQEFTIVAFVK	99	iTRAQ8plex@N-term; iTRAQ8plex(K)@5; iTRAQ8plex(K)@16		5	547.524		1784.07	1582.68	1195.88	2142.35	2000.42	1806.97	2004.98
1	ENSP00000233242|ENSG00000084674	DAVEKPQEFTIVAFVK	99	iTRAQ8plex@N-term; iTRAQ8plex(K)@5; iTRAQ8plex(K)@16		5	547.525		1421.69	582.897	1018.17	1790.94	569.979	606.557	1563.96
1	ENSP00000233242|ENSG00000084674	DAVEKPQEFTIVAFVK	99	iTRAQ8plex@N-term; iTRAQ8plex(K)@5; iTRAQ8plex(K)@16		5	547.525		1131.42	468.29	825.53	1503.97	509.514	516.564	1231.04
1	ENSP00000233242|ENSG00000084674	DAVEKPQEFTIVAFVK	99	iTRAQ8plex@N-term; iTRAQ8plex(K)@5; iTRAQ8plex(K)@16		5	547.525		539.73	390.618	405.158	592.619	542.866	540.739	522.466
1	ENSP00000233242|ENSG00000084674	DAVEKPQEFTIVAFVK	99	iTRAQ8plex@N-term; iTRAQ8plex(K)@5; iTRAQ8plex(K)@16		5	547.524		287.14	223.532	198.016	276.798	110.315	301.653	255.205
1	ENSP00000233242|ENSG00000084674	DEPTYILNIK	99	iTRAQ8plex@N-term; iTRAQ8plex(K)@10		4	454.269		123.07	154.829	139.439	307.523	165.694	136.732	259.798
1	ENSP00000233242|ENSG00000084674	DEPTYILNIK	98.54	iTRAQ8plex@N-term; iTRAQ8plex(K)@10		3	605.355		495.57	375.3	181.046	188.002	362.247	441.464	241.608
1	ENSP00000233242|ENSG00000084674	DEPTYILNIK	98.54	iTRAQ8plex@N-term; iTRAQ8plex(K)@10		4	454.269		87.66	69.1002	58.6671	71.8287	30.5704	79.1293	85.3379
1	ENSP00000233242|ENSG00000084674	DEPTYILNIK	98.54	iTRAQ8plex@N-term; iTRAQ8plex(K)@10		3	605.355		180.88	285.404	305.947	331.777	311.632	195.053	67.9865
1	ENSP00000233242|ENSG00000084674	DFSAEYEEDGKYEGLQEWEGK	99	iTRAQ8plex@N-term; iTRAQ8plex(K)@11; iTRAQ8plex(K)@21	missed K-Y@11	5	685.143		3471.36	2240.35	2664.82	4167.84	2719.56	4503.92	3924.17
1	ENSP00000233242|ENSG00000084674	DKDQEVLLQTFLDDASPGDKR	99	iTRAQ8plex@N-term; iTRAQ8plex(K)@2; iTRAQ8plex(K)@20	missed K-D@2; missed K-R@20	4	826.455		6245.55	4112.87	6098.28	7837.65	6750.24	4562.68	4720.96
1	ENSP00000233242|ENSG00000084674	DKDQEVLLQTFLDDASPGDKR	99	iTRAQ8plex@N-term; iTRAQ8plex(K)@2; iTRAQ8plex(K)@20	missed K-D@2; missed K-R@20	5	661.367		2815.79	2049.03	2218.9	2684.57	2285.12	2866.35	2561.86
1	ENSP00000233242|ENSG00000084674	DKIGVELTGR	99	iTRAQ8plex@N-term; iTRAQ8plex(K)@2	missed K-I@2	3	566.011		1838.89	2124.35	1586.28	1721.85	2271.38	1830.41	2076.33
1	ENSP00000233242|ENSG00000084674	DKIGVELTGR	99	iTRAQ8plex@N-term; iTRAQ8plex(K)@2	missed K-I@2	4	424.761		996.81	775.48	713.746	768.091	1233.9	892.209	1161.34
1	ENSP00000233242|ENSG00000084674	DKIGVELTGR	99	iTRAQ8plex@N-term; iTRAQ8plex(K)@2	missed K-I@2	3	566.011		1899.89	2498.44	1529.94	1828.06	2289.19	1930.29	2024.27
1	ENSP00000233242|ENSG00000084674	DKIGVELTGR	99	iTRAQ8plex@N-term; iTRAQ8plex(K)@2	missed K-I@2	3	566.011		1633.83	1923.46	1281.54	1936.21	777.313	1877.66	1568.89
1	ENSP00000233242|ENSG00000084674	DKIGVELTGR	99	iTRAQ8plex@N-term; iTRAQ8plex(K)@2	missed K-I@2	3	566.011		2627.76	2721.35	1993.96	2188.4	2936.81	2587.35	2403.73
1	ENSP00000233242|ENSG00000084674	DKIGVELTGR	99	iTRAQ8plex@N-term; iTRAQ8plex(K)@2	missed K-I@2	3	566.011		2113.97	2526.04	1595.33	1993.64	2686.17	2155.53	2062.49
1	ENSP00000233242|ENSG00000084674	DKIGVELTGR	99	iTRAQ8plex@N-term; iTRAQ8plex(K)@2	missed K-I@2	3	566.011		1869.06	1883.54	1089.58	1514.66	2381.59	1770.26	1575.07
1	ENSP00000233242|ENSG00000084674	DKIGVELTGR	99	iTRAQ8plex@N-term; iTRAQ8plex(K)@2	missed K-I@2	3	566.011		1392.01	1713.05	985.325	1181.13	1529.71	1137.12	1192.85
1	ENSP00000233242|ENSG00000084674	DLKVEDIPLAR	99	iTRAQ8plex@N-term; iTRAQ8plex(K)@3	missed K-V@3	3	626.382		1862.79	2105.36	1860.56	1574.31	2591.45	4719.93	2289.96
1	ENSP00000233242|ENSG00000084674	DLKVEDIPLAR	99	iTRAQ8plex@N-term; iTRAQ8plex(K)@3	missed K-V@3	3	626.383		1405.94	1337.47	1360.5	1481.9	1575.48	3206.04	1950.61
1	ENSP00000233242|ENSG00000084674	DLKVEDIPLAR	99	iTRAQ8plex@N-term; iTRAQ8plex(K)@3	missed K-V@3	3	626.382		2500.96	2077.44	2295.26	2520.89	2877.25	5235.79	2569.1
1	ENSP00000233242|ENSG00000084674	DLKVEDIPLAR	99	iTRAQ8plex@N-term; iTRAQ8plex(K)@3	missed K-V@3	2	939.07		5905.57	4118.59	6743.23	5335.46	4159.73	7664.75	6243.31
1	ENSP00000233242|ENSG00000084674	DLKVEDIPLAR	99	iTRAQ8plex@N-term; iTRAQ8plex(K)@3	missed K-V@3	3	626.383		1896.77	1609.36	1937.29	1732.08	2116.16	4605.08	2109.84
1	ENSP00000233242|ENSG00000084674	DLKVEDIPLAR	99	iTRAQ8plex@N-term; iTRAQ8plex(K)@3	missed K-V@3	4	470.038		2224.63	2226	1555.4	1661.23	2018.89	4306.24	2390.61
1	ENSP00000233242|ENSG00000084674	DLKVEDIPLAR	99	iTRAQ8plex@N-term; iTRAQ8plex(K)@3	missed K-V@3	4	470.036		2553.64	1688.5	2675.95	2086.83	1371.3	3084.98	2538.38
1	ENSP00000233242|ENSG00000084674	DLKVEDIPLAR	98.57	iTRAQ8plex@N-term; iTRAQ8plex(K)@3	missed K-V@3	4	470.038		464.53	486.812	387.304	395.701	365.981	736.957	399.434
1	ENSP00000233242|ENSG00000084674	DLKVEDIPLAR	98.57	iTRAQ8plex@N-term; iTRAQ8plex(K)@3	missed K-V@3	4	470.038		495.65	580.42	425.992	321.8	425.459	789.423	373.582
1	ENSP00000233242|ENSG00000084674	DLKVEDIPLAR	98.57	iTRAQ8plex@N-term; iTRAQ8plex(K)@3	missed K-V@3	4	470.038		617.17	553.419	435.922	653.312	817.999	783.379	457.409
1	ENSP00000233242|ENSG00000084674	DLKVEDIPLAR	98.57	iTRAQ8plex@N-term; iTRAQ8plex(K)@3	missed K-V@3	4	470.039		574.26	486.161	536.246	470.25	603.94	949.322	494.569
1	ENSP00000233242|ENSG00000084674	DLKVEDIPLAR	98.57	iTRAQ8plex@N-term; iTRAQ8plex(K)@3	missed K-V@3	4	470.038		301.72	348.688	313.672	226.081	235.544	478.848	206.264
1	ENSP00000233242|ENSG00000084674	DLKVEDIPLAR	98.48	iTRAQ8plex@N-term; iTRAQ8plex(K)@3	missed K-V@3	4	470.038		1559.43	1824.8	1375.09	1112.72	1559.26	3497.78	1421.49
1	ENSP00000233242|ENSG00000084674	DLKVEDIPLAR	97.05	iTRAQ8plex@N-term; iTRAQ8plex(K)@3	missed K-V@3	2	939.071		303.6	393.416	473.964	273.587	388.208	503.181	540.443
1	ENSP00000233242|ENSG00000084674	DLKVEDIPLAR	97.05	iTRAQ8plex@N-term; iTRAQ8plex(K)@3	missed K-V@3	2	939.071		398.74	391.464	386.48	450.071	756.46	626.199	460.629
1	ENSP00000233242|ENSG00000084674	DLKVEDIPLAR	96.91	iTRAQ8plex@N-term; iTRAQ8plex(K)@3	missed K-V@3	4	470.038		408.93	337.115	326.532	232.582	456.351	425.117	231.429
1	ENSP00000233242|ENSG00000084674	DLKVEDIPLAR	95.68	iTRAQ8plex@N-term; iTRAQ8plex(K)@3	missed K-V@3	3	626.382		858.53	1367.57	817.973	787.965	1613.61	2103.48	1074.31
1	ENSP00000233242|ENSG00000084674	EALKESQLPTVMDFR	99	iTRAQ8plex@N-term; iTRAQ8plex(K)@4	missed K-E@4	4	593.832		3785.19	8138.74	2675.68	2551.25	8241.64	7302.92	8680.02
1	ENSP00000233242|ENSG00000084674	EFQVPTFTIPK	99	iTRAQ8plex@N-term; iTRAQ8plex(K)@11		2	958.062		2064.95	1954.45	1260.32	1958.29	2724.92	1917.75	1811.26
1	ENSP00000233242|ENSG00000084674	EFQVPTFTIPK	99	iTRAQ8plex@N-term; iTRAQ8plex(K)@11		3	639.044		1580.06	1367.28	1361.37	1251.1	400.762	1294.76	1314.51
1	ENSP00000233242|ENSG00000084674	EFQVPTFTIPK	99	iTRAQ8plex@N-term; iTRAQ8plex(K)@11		4	479.536		154.98	125.503	87.7027	130.666	168.353	110.959	71.6185
1	ENSP00000233242|ENSG00000084674	EFQVPTFTIPK	99	iTRAQ8plex@N-term; iTRAQ8plex(K)@11		3	639.043		141.82	252.215	369.807	362.718	127.91	137.509	342.954
1	ENSP00000233242|ENSG00000084674	EIQIYKK	99	iTRAQ8plex@N-term; iTRAQ8plex(K)@6; iTRAQ8plex(K)@7	missed K-K@6	4	459.295		858.89	482.078	692.109	1030.27	581.624	726.942	841.369
1	ENSP00000233242|ENSG00000084674	EKLTALTK	99	iTRAQ8plex@N-term; iTRAQ8plex(K)@2; iTRAQ8plex(K)@8	missed K-L@2	3	606.059		4338.29	1580.1	2914.26	4132.29	1624.34	4833.78	6714.97
1	ENSP00000233242|ENSG00000084674	EKLTALTK	99	iTRAQ8plex@N-term; iTRAQ8plex(K)@2; iTRAQ8plex(K)@8	missed K-L@2	4	454.795		20415.8	11604.7	14228.3	24128.9	12009	43177.6	44424.7
1	ENSP00000233242|ENSG00000084674	EKLTALTK	99	iTRAQ8plex@N-term; iTRAQ8plex(K)@2; iTRAQ8plex(K)@8	missed K-L@2	4	454.795		12052.6	6836.25	16824.2	13339.6	7532.08	28277.9	27405.8
1	ENSP00000233242|ENSG00000084674	EKLTALTK	99	iTRAQ8plex@N-term; iTRAQ8plex(K)@2; iTRAQ8plex(K)@8	missed K-L@2	4	454.795		3200.72	1788.68	2056.96	3797.95	729.147	8040.32	7118.13
1	ENSP00000233242|ENSG00000084674	EKLTALTK	97.57	iTRAQ8plex@N-term; iTRAQ8plex(K)@2; iTRAQ8plex(K)@8	missed K-L@2	4	454.795		3466.69	1821.27	2111.64	3627.75	602.81	7921.32	7322.58
1	ENSP00000233242|ENSG00000084674	ENFAGEATLQR	99	iTRAQ8plex@N-term		3	513.94		3605.91	2853.12	3143.91	4883.98	2804.64	4987.46	5006.86
1	ENSP00000233242|ENSG00000084674	ENFAGEATLQR	99	iTRAQ8plex@N-term		2	770.406		1510.14	1236.85	1388.32	1703.72	1623.46	1402.96	1736.23
1	ENSP00000233242|ENSG00000084674	ENFAGEATLQR	99	iTRAQ8plex@N-term		2	770.406		1503.41	1176.53	1450.14	1694.87	1402.05	1876.55	1541.61
1	ENSP00000233242|ENSG00000084674	EQHLFLPFSYK	99	iTRAQ8plex@N-term; iTRAQ8plex(K)@11		4	505.04		926.91	806.919	756.714	1362.99	145.727	1240.57	1059.83
1	ENSP00000233242|ENSG00000084674	EQHLFLPFSYK	99	iTRAQ8plex@N-term; iTRAQ8plex(K)@11		3	673.049		1714.66	1686.55	1668.9	2256.58	404.64	2439.45	2163.04
1	ENSP00000233242|ENSG00000084674	EQHLFLPFSYK	99	iTRAQ8plex@N-term; iTRAQ8plex(K)@11		3	673.049		1307.87	434.138	1280	1667.66	281.66	1907.78	1575.68
1	ENSP00000233242|ENSG00000084674	EQHLFLPFSYK	99	iTRAQ8plex@N-term; iTRAQ8plex(K)@11		3	673.049		1669.52	1771.2	1614.28	2189.48	425.116	2357.36	2105
1	ENSP00000233242|ENSG00000084674	EQHLFLPFSYK	99	iTRAQ8plex@N-term; iTRAQ8plex(K)@11		3	673.049		1661.19	1617.7	1563.73	2198.3	443.454	2365.91	2184.71
1	ENSP00000233242|ENSG00000084674	EQHLFLPFSYK	99	iTRAQ8plex@N-term; iTRAQ8plex(K)@11		3	673.049		911.59	945.618	762.483	1168.02	211.877	1266.53	1072.13
1	ENSP00000233242|ENSG00000084674	EQHLFLPFSYK	99	iTRAQ8plex@N-term; iTRAQ8plex(K)@11		3	673.049		825.36	1046.93	678.524	1013.54	215.877	1043.36	890.264
1	ENSP00000233242|ENSG00000084674	EQHLFLPFSYK	99	iTRAQ8plex@N-term; iTRAQ8plex(K)@11		3	673.049		938.64	351.664	929.389	1158.66	306.158	1311.74	1098.31
1	ENSP00000233242|ENSG00000084674	EQHLFLPFSYK	99	iTRAQ8plex@N-term; iTRAQ8plex(K)@11		4	505.039		295.27	276.832	258.084	499.462	63.8112	316.445	372.407
1	ENSP00000233242|ENSG00000084674	EQHLFLPFSYK	99	iTRAQ8plex@N-term; iTRAQ8plex(K)@11		3	673.05		6846.96	4815.63	6633.19	9765.79	5736.91	7009.54	7811.39
1	ENSP00000233242|ENSG00000084674	EQHLFLPFSYK	99	iTRAQ8plex@N-term; iTRAQ8plex(K)@11		3	673.05		6846.09	4513.73	6181.16	8931.27	5555.91	6658.46	7144.1
1	ENSP00000233242|ENSG00000084674	EQHLFLPFSYK	99	iTRAQ8plex@N-term; iTRAQ8plex(K)@11		5	404.233		10.58	7.40541	42.4214	18.8041	10.493	14.951	68.4443
1	ENSP00000233242|ENSG00000084674	EQHLFLPFSYK	99	iTRAQ8plex@N-term; iTRAQ8plex(K)@11		3	673.05		6258.41	4479.89	5868	8592.99	5344.77	6351.24	7087.73
1	ENSP00000233242|ENSG00000084674	EQHLFLPFSYK	99	iTRAQ8plex@N-term; iTRAQ8plex(K)@11		3	673.05		5945.27	4343.17	5393.75	7784.82	4872.87	6004.14	6669.31
1	ENSP00000233242|ENSG00000084674	EQHLFLPFSYK	99	iTRAQ8plex@N-term; iTRAQ8plex(K)@11		4	505.04		134.91	242.747	124.007	83.5236	126.969	90.5548	45.3243
1	ENSP00000233242|ENSG00000084674	EQHLFLPFSYK	99	iTRAQ8plex@N-term; iTRAQ8plex(K)@11		3	673.05		4960.88	3881.46	4330.47	6113.57	4331.72	5073.17	5620.15
1	ENSP00000233242|ENSG00000084674	EQHLFLPFSYK	99	iTRAQ8plex@N-term; iTRAQ8plex(K)@11		3	673.051		4394.18	3773.41	4046.02	5262.89	4119.23	4591.83	4969.47
1	ENSP00000233242|ENSG00000084674	EQHLFLPFSYK	99	iTRAQ8plex@N-term; iTRAQ8plex(K)@11		3	673.05		7866.36	5076.86	7494.75	10729.8	6356.74	7677.13	8561.63
1	ENSP00000233242|ENSG00000084674	EQHLFLPFSYK	99	iTRAQ8plex@N-term; iTRAQ8plex(K)@11		3	673.05		3991.07	3450.67	3686.67	4311.74	4340.89	4299.99	4669
1	ENSP00000233242|ENSG00000084674	EQHLFLPFSYK	95.51	iTRAQ8plex@N-term; iTRAQ8plex(K)@11		4	505.041		905.41	691.467	1126.97	1382.26	693.524	1239.43	1226.63
1	ENSP00000233242|ENSG00000084674	ESDEETQIK	99	iTRAQ8plex@N-term; iTRAQ8plex(K)@9		2	843.954		710.27	280.416	721.522	991.55	339.022	914.455	595.336
1	ENSP00000233242|ENSG00000084674	ESDEETQIK	99	iTRAQ8plex@N-term; iTRAQ8plex(K)@9		4	422.481		2065.39	827.689	2122.83	2244.13	1160.53	3345.15	1343.23
1	ENSP00000233242|ENSG00000084674	ESDEETQIK	99	iTRAQ8plex@N-term; iTRAQ8plex(K)@9		4	422.481		989.21	1000.48	2535.12	3091.6	1373.35	1709.63	1969.47
1	ENSP00000233242|ENSG00000084674	ESDEETQIK	99	iTRAQ8plex@N-term; iTRAQ8plex(K)@9		4	422.481		1083.3	1167.3	2650.78	3778.34	1672.83	1801.84	2552.29
1	ENSP00000233242|ENSG00000084674	ESDEETQIK	99	iTRAQ8plex@N-term; iTRAQ8plex(K)@9		4	422.481		717.74	756.391	1745.97	1960.86	1049.77	1001.9	1175.93
1	ENSP00000233242|ENSG00000084674	ESDEETQIK	99	iTRAQ8plex@N-term; iTRAQ8plex(K)@9		4	422.481		1837.25	596.938	1666.33	1919.19	805.944	2312.77	1176.13
1	ENSP00000233242|ENSG00000084674	ESDEETQIK	99	iTRAQ8plex@N-term; iTRAQ8plex(K)@9		4	422.481		606.28	673.072	1619.6	2295.71	768.87	868.782	1278.73
1	ENSP00000233242|ENSG00000084674	ESDEETQIK	99	iTRAQ8plex@N-term; iTRAQ8plex(K)@9		4	422.481		679.3	668.27	1589.4	2179.16	737.291	2166.24	1300.44
1	ENSP00000233242|ENSG00000084674	ESDEETQIK	99	iTRAQ8plex@N-term; iTRAQ8plex(K)@9		4	422.481		254.26	338.206	729.466	806.946	351.144	385.718	437.311
1	ENSP00000233242|ENSG00000084674	ESDEETQIK	99	iTRAQ8plex@N-term; iTRAQ8plex(K)@9		4	422.481		211.93	326.607	634.663	723.118	291.222	308.776	400.075
1	ENSP00000233242|ENSG00000084674	ESDEETQIK	99	iTRAQ8plex@N-term; iTRAQ8plex(K)@9		3	562.971		2083.5	2506.59	6790.09	8194.19	2690.57	6166.53	6836.31
1	ENSP00000233242|ENSG00000084674	ESDEETQIK	99	iTRAQ8plex@N-term; iTRAQ8plex(K)@9		3	562.971		955.71	1003.8	3015.02	1836.04	877.057	3879.24	2181.64
1	ENSP00000233242|ENSG00000084674	ESDEETQIK	99	iTRAQ8plex@N-term; iTRAQ8plex(K)@9		4	422.481		328.99	464.106	1095.79	1369.66	506.921	616.702	724.136
1	ENSP00000233242|ENSG00000084674	ESDEETQIK	99	iTRAQ8plex@N-term; iTRAQ8plex(K)@9		4	422.481		305.63	364.666	858.349	922.687	310.036	1100.73	416.556
1	ENSP00000233242|ENSG00000084674	ESDEETQIK	99	iTRAQ8plex@N-term; iTRAQ8plex(K)@9		3	562.971		222.66	341.291	710.38	804.187	217.749	421.447	508.228
1	ENSP00000233242|ENSG00000084674	ESDEETQIK	99	iTRAQ8plex@N-term; iTRAQ8plex(K)@9		3	562.971		517.19	232.949	677.174	674.159	186.547	729.316	428.719
1	ENSP00000233242|ENSG00000084674	ESDEETQIK	99	iTRAQ8plex@N-term; iTRAQ8plex(K)@9		3	562.971		155.75	227.767	611.357	613.337	181.838	291.954	289.755
1	ENSP00000233242|ENSG00000084674	ESDEETQIK	99	iTRAQ8plex@N-term; iTRAQ8plex(K)@9		3	562.971		151.16	236.593	597.435	523.863	172.331	231.834	377.718
1	ENSP00000233242|ENSG00000084674	ESDEETQIK	99	iTRAQ8plex@N-term; iTRAQ8plex(K)@9		3	562.972		178.98	221.418	393.669	213.542	193.007	202.191	300.316
1	ENSP00000233242|ENSG00000084674	ESDEETQIK	99	iTRAQ8plex@N-term; iTRAQ8plex(K)@9		3	562.971		164.77	212.432	451.165	412.688	112.465	175.08	284.2
1	ENSP00000233242|ENSG00000084674	ESDEETQIK	99	iTRAQ8plex@N-term; iTRAQ8plex(K)@9		3	562.971		127.65	229.306	407.095	112.206	94.4259	125.061	144.244
1	ENSP00000233242|ENSG00000084674	ESDEETQIK	99	iTRAQ8plex@N-term; iTRAQ8plex(K)@9		3	562.971		71.74	139.282	490.567	318.393	140.708	97.7497	100.995
1	ENSP00000233242|ENSG00000084674	ESDEETQIK	99	iTRAQ8plex@N-term; iTRAQ8plex(K)@9		3	562.971		87.84	127.76	378.705	284.86	52.7198	101.52	140.75
1	ENSP00000233242|ENSG00000084674	ESDEETQIK	99	iTRAQ8plex@N-term; iTRAQ8plex(K)@9		3	562.971		95.02	142.537	316.8	264.75	65.8278	65.8044	105.818
1	ENSP00000233242|ENSG00000084674	ESDEETQIK	99	iTRAQ8plex@N-term; iTRAQ8plex(K)@9		3	562.972		65.66	188.466	288.132	116.055	73.0853	97.9943	102.506
1	ENSP00000233242|ENSG00000084674	ESDEETQIK	99	iTRAQ8plex@N-term; iTRAQ8plex(K)@9		2	843.959		772.88	540.189	719.704	1388.85	704.36	679.341	706.052
1	ENSP00000233242|ENSG00000084674	ESDEETQIK	99	iTRAQ8plex@N-term; iTRAQ8plex(K)@9		3	562.973		5371.2	3068.37	4517.25	8658.43	4885.03	5413.26	4992.74
1	ENSP00000233242|ENSG00000084674	ESDEETQIK	99	iTRAQ8plex@N-term; iTRAQ8plex(K)@9		4	422.48		638.31	490.278	784.518	821.675	760.105	670.606	539.42
1	ENSP00000233242|ENSG00000084674	ESDEETQIK	99	iTRAQ8plex@N-term; iTRAQ8plex(K)@9		4	422.481		36.59	166.123	338.507	39.523	68.5092	48.8964	58.7537
1	ENSP00000233242|ENSG00000084674	ESDEETQIK	99	iTRAQ8plex@N-term; iTRAQ8plex(K)@9		3	562.971		70.19	125.664	353.224	260.636	52.8528	117.075	87.3523
1	ENSP00000233242|ENSG00000084674	ESDEETQIK	99	iTRAQ8plex@N-term; iTRAQ8plex(K)@9		3	562.972		84.92	149.554	590.663	278.458	93.9162	85.0867	108.87
1	ENSP00000233242|ENSG00000084674	ESDEETQIK	98.53	iTRAQ8plex@N-term; iTRAQ8plex(K)@9		3	562.972		19.31	142.005	324.873	71.7501	43.8224	44.9536	49.5058
1	ENSP00000233242|ENSG00000084674	ESDEETQIK	96.56	iTRAQ8plex@N-term; iTRAQ8plex(K)@9		3	562.972		11.33	4.51425	12.1644	7.77694	2.78114	10.6772	14.8792
1	ENSP00000233242|ENSG00000084674	ESQLPTVMDFR	99	iTRAQ8plex@N-term		2	813.927		9979.04	8486.88	10600.5	15668.2	11438.9	9915.66	15069.8
1	ENSP00000233242|ENSG00000084674	ESQLPTVMDFR	99	iTRAQ8plex@N-term		2	813.927		11846.3	9774.26	13414.7	21712.1	13639	11273.7	17478.3
1	ENSP00000233242|ENSG00000084674	ESQLPTVMDFR	99	iTRAQ8plex@N-term		2	813.927		13009.7	10447	14120.7	22314.1	14014	12979.1	20561
1	ENSP00000233242|ENSG00000084674	ESQLPTVMDFR	99	iTRAQ8plex@N-term		2	813.927		10496.4	8413.5	12078.8	17647.2	11259.3	10376.6	14579.7
1	ENSP00000233242|ENSG00000084674	ESQLPTVMDFR	99	iTRAQ8plex@N-term		2	813.927		10414.3	8717.96	11078.1	17759.8	11752.2	10411.9	15486.3
1	ENSP00000233242|ENSG00000084674	ESQLPTVMDFR	99	iTRAQ8plex@N-term		3	542.955		9592.06	3325.34	9429.17	18374	4514.86	7631.4	11051.8
1	ENSP00000233242|ENSG00000084674	ESQLPTVMDFR	99	iTRAQ8plex@N-term		2	813.927		9379.94	8157.06	10366.3	15914.8	10779	9242.4	14527.9
1	ENSP00000233242|ENSG00000084674	ESQLPTVMDFR	99	iTRAQ8plex@N-term		2	813.927		9678.58	8086.84	10758	15454.6	11497.6	9628.93	13352.9
1	ENSP00000233242|ENSG00000084674	ESQLPTVMDFR	99	iTRAQ8plex@N-term		2	813.927		7919.73	7073.62	8375.82	13022.6	10199.7	8021.95	12578.3
1	ENSP00000233242|ENSG00000084674	ESQLPTVMDFR	99	iTRAQ8plex@N-term		2	813.928		4198.3	3744.61	4590.98	4893.94	4888.64	4023.03	4776.31
1	ENSP00000233242|ENSG00000084674	ESQLPTVMDFR	99	iTRAQ8plex@N-term		3	542.955		1856.5	1181.05	1995.43	2978.8	1445.87	1776.56	2162.05
1	ENSP00000233242|ENSG00000084674	ESQLPTVMDFR	99	iTRAQ8plex@N-term		2	813.928		3620.4	3347.08	3786.85	4645.98	4018.58	3625.98	4507.65
1	ENSP00000233242|ENSG00000084674	ESQLPTVMDFR	99	iTRAQ8plex@N-term		2	813.928		3983.65	3654.74	3886.71	4477.27	4412.73	3880.89	4431.7
1	ENSP00000233242|ENSG00000084674	ESQLPTVMDFR	99	iTRAQ8plex@N-term		2	813.928		4179.11	3490.37	3759.26	4479.52	4115.87	3549.47	4475.04
1	ENSP00000233242|ENSG00000084674	ESQLPTVMDFR	99	iTRAQ8plex@N-term		3	542.956		168.89	85.3566	102.052	179.351	126.248	136.544	150.669
1	ENSP00000233242|ENSG00000084674	ETLEDTRDR	99	iTRAQ8plex@N-term	missed R-D@7	3	480.253		1161.07	4616.57	2650.77	2073.86	930.043	616.63	1149.42
1	ENSP00000233242|ENSG00000084674	ETLEDTRDR	99	iTRAQ8plex@N-term	missed R-D@7	3	480.253		1077.34	3133.17	2379.19	2047.38	991.029	607.075	1230.18
1	ENSP00000233242|ENSG00000084674	ETLEDTRDR	99	iTRAQ8plex@N-term	missed R-D@7	3	480.252		69.57	579.456	529.662	210.665	54.0938	73.7332	140.109
1	ENSP00000233242|ENSG00000084674	EVGTVLSQVYSK	99	iTRAQ8plex@N-term; iTRAQ8plex(K)@12		3	640.041		3670.81	2368.33	3309.93	4268.97	2522.55	2252.56	3129.09
1	ENSP00000233242|ENSG00000084674	EVYGFNPEGK	97.31	iTRAQ8plex@N-term; iTRAQ8plex(K)@10		3	583.32		2616.59	2593.77	2133.15	2808.65	2878.36	3500.41	2865.58
1	ENSP00000233242|ENSG00000084674	FFGEGTKK	99	iTRAQ8plex@N-term; iTRAQ8plex(K)@7; iTRAQ8plex(K)@8	missed K-K@7	4	457.277		7870.54	4980	5509.55	6874.03	6448.49	6030.59	4798.06
1	ENSP00000233242|ENSG00000084674	FFGEGTKK	99	iTRAQ8plex@N-term; iTRAQ8plex(K)@7; iTRAQ8plex(K)@8	missed K-K@7	3	609.37		7148.49	4617.18	9202.32	5954.79	5490.36	5472.67	4444.55
1	ENSP00000233242|ENSG00000084674	FFGEGTKK	99	iTRAQ8plex@N-term; iTRAQ8plex(K)@7; iTRAQ8plex(K)@8	missed K-K@7	4	457.278		1306.82	892.825	1007.69	1156.83	1067.67	951.811	714.278
1	ENSP00000233242|ENSG00000084674	FFGEGTKK	99	iTRAQ8plex@N-term; iTRAQ8plex(K)@7; iTRAQ8plex(K)@8	missed K-K@7	3	609.369		2972.55	2136.38	2272.02	2600.95	1105.17	2252.98	2089.97
1	ENSP00000233242|ENSG00000084674	FFGEGTKK	99	iTRAQ8plex@N-term; iTRAQ8plex(K)@7; iTRAQ8plex(K)@8	missed K-K@7	3	609.369		2894.94	1809.31	2025.81	2504.28	2211.12	2147.73	2204.68
1	ENSP00000233242|ENSG00000084674	FFGEGTKK	97.54	iTRAQ8plex@N-term; iTRAQ8plex(K)@7; iTRAQ8plex(K)@8	missed K-K@7	4	457.278		880.75	454.325	708.047	733.301	597.868	575.087	397.45
1	ENSP00000233242|ENSG00000084674	FFGEGTKK	97.37	iTRAQ8plex@N-term; iTRAQ8plex(K)@7; iTRAQ8plex(K)@8	missed K-K@7	3	609.369		3137.13	2004.35	2261.05	2794.93	2638.13	2396.59	2334.32
1	ENSP00000233242|ENSG00000084674	FIIPSPK	99	iTRAQ8plex@N-term; iTRAQ8plex(K)@7		2	705.452		4550.99	2726.6	3622.16	5215.73	3016.18	3127.33	3767.28
1	ENSP00000233242|ENSG00000084674	FIIPSPK	99	iTRAQ8plex@N-term; iTRAQ8plex(K)@7		2	705.452		2930.96	1689.72	2282.64	3182.05	1929.27	2255.41	2779.43
1	ENSP00000233242|ENSG00000084674	FIIPSPK	99	iTRAQ8plex@N-term; iTRAQ8plex(K)@7		2	705.452		4891.69	2645.72	4060.72	5921.59	3483.02	3557.73	4221.57
1	ENSP00000233242|ENSG00000084674	FPEVDVLTK	99	iTRAQ8plex@N-term; iTRAQ8plex(K)@9		3	552.666		664.72	480.354	603.334	841.981	546.91	569.676	616.334
1	ENSP00000233242|ENSG00000084674	FPEVDVLTK	99	iTRAQ8plex@N-term; iTRAQ8plex(K)@9		3	552.664		1823.98	1623.91	1972.36	2447.3	760.116	2284.25	1900.95
1	ENSP00000233242|ENSG00000084674	FPEVDVLTK	99	iTRAQ8plex@N-term; iTRAQ8plex(K)@9		3	552.664		1668.81	1448.13	2008.97	2057.54	2037.08	2062.44	1818.85
1	ENSP00000233242|ENSG00000084674	FPEVDVLTK	99	iTRAQ8plex@N-term; iTRAQ8plex(K)@9		3	552.664		1744.27	1554.15	2039.61	1980.51	711.518	2273.15	1923.55
1	ENSP00000233242|ENSG00000084674	FPEVDVLTK	97.92	iTRAQ8plex@N-term; iTRAQ8plex(K)@9		2	828.493		1673.35	1319.97	1624.7	1672.82	672.239	1825.36	1421.75
1	ENSP00000233242|ENSG00000084674	FPEVDVLTK	97.92	iTRAQ8plex@N-term; iTRAQ8plex(K)@9		3	552.664		1080.43	1041.94	1357.65	1410.78	414.368	1545.45	1414.12
1	ENSP00000233242|ENSG00000084674	FQFPGKPGIYTR	99	iTRAQ8plex@N-term; iTRAQ8plex(K)@6		4	505.546		3.45	428.719	341.357	13.2071	270.314	45.227	566.737
1	ENSP00000233242|ENSG00000084674	FQFPGKPGIYTR	99	iTRAQ8plex@N-term; iTRAQ8plex(K)@6		5	404.639		7.82	124.201	89.361	23.0068	34.1604	38.2192	350.355
1	ENSP00000233242|ENSG00000084674	FQFPGKPGIYTR	98.52	iTRAQ8plex@N-term; iTRAQ8plex(K)@6		4	505.547		35.82	251.37	271.261	69.747	87.9772	42.8959	376.604
1	ENSP00000233242|ENSG00000084674	FRETLEDTR	99	iTRAQ8plex@N-term	missed R-E@2	3	490.934		12048.9	7431.97	7775.87	10753.5	7606.75	5126.3	7366.36
1	ENSP00000233242|ENSG00000084674	FRETLEDTR	95.79	iTRAQ8plex@N-term	missed R-E@2	2	735.896		4164.22	3245.39	3377.98	3868.7	3580.79	2855.16	3649.43
1	ENSP00000233242|ENSG00000084674	FVTQAEGAK	99	iTRAQ8plex@N-term; iTRAQ8plex(K)@9		3	520.306		70789.3	41067.6	55828	75066.9	52628	29360.3	48103.4
1	ENSP00000233242|ENSG00000084674	FVTQAEGAK	99	iTRAQ8plex@N-term; iTRAQ8plex(K)@9		2	779.955		11365.9	7672.03	9263.82	11800.9	9185.72	5223.46	7796.21
1	ENSP00000233242|ENSG00000084674	FVTQAEGAK	99	iTRAQ8plex@N-term; iTRAQ8plex(K)@9		2	779.954		14253.1	7631.78	11145.2	16202.5	10117.7	5957.87	8705.03
1	ENSP00000233242|ENSG00000084674	FVTQAEGAK	99	iTRAQ8plex@N-term; iTRAQ8plex(K)@9		3	520.306		63755.1	37535.2	49660.5	66906.9	45823.1	28524.2	44491.4
1	ENSP00000233242|ENSG00000084674	FVTQAEGAK	99	iTRAQ8plex@N-term; iTRAQ8plex(K)@9		3	520.306		22598.2	13181.2	18398.4	25559.2	16838.7	9484.94	15225
1	ENSP00000233242|ENSG00000084674	FVTQAEGAK	99	iTRAQ8plex@N-term; iTRAQ8plex(K)@9		3	520.306		3887.96	3023.14	4085.29	3978.31	3829.02	3676.11	3235.71
1	ENSP00000233242|ENSG00000084674	FVTQAEGAK	98.38	iTRAQ8plex@N-term; iTRAQ8plex(K)@9		2	779.955		3732.07	2269.7	3188.5	3471.33	2797.75	2246.8	2556.63
1	ENSP00000233242|ENSG00000084674	FVTQAEGAK	97.25	iTRAQ8plex@N-term; iTRAQ8plex(K)@9		3	520.305		530.62	641.016	498.362	534.017	862.221	687.5	699.078
1	ENSP00000233242|ENSG00000084674	FVTQAEGAK	95.68	iTRAQ8plex@N-term; iTRAQ8plex(K)@9		3	520.305		481.62	568.28	534.2	396.359	783.584	489.77	470.915
1	ENSP00000233242|ENSG00000084674	GFEPTLEALFGK	99	iTRAQ8plex@N-term; iTRAQ8plex(K)@12		2	959.05		5463.22	3620.77	4295.73	6895.75	4195.38	5426.14	5293.07
1	ENSP00000233242|ENSG00000084674	GFEPTLEALFGK	99	iTRAQ8plex@N-term; iTRAQ8plex(K)@12		2	959.052		10478.2	5694.49	8256.82	14034.8	7356.81	10639.5	11032
1	ENSP00000233242|ENSG00000084674	GFEPTLEALFGK	99	iTRAQ8plex@N-term; iTRAQ8plex(K)@12		4	480.029		328.97	179.302	204.59	439.299	213.129	344.031	107.222
1	ENSP00000233242|ENSG00000084674	GFEPTLEALFGK	99	iTRAQ8plex@N-term; iTRAQ8plex(K)@12		4	480.029		116.51	64.2732	77.4449	191.026	77.4953	104.211	43.7982
1	ENSP00000233242|ENSG00000084674	GFEPTLEALFGK	99	iTRAQ8plex@N-term; iTRAQ8plex(K)@12		3	639.702		495.24	472.281	251.947	364.77	413.404	433.708	328.838
1	ENSP00000233242|ENSG00000084674	GFEPTLEALFGK	99	iTRAQ8plex@N-term; iTRAQ8plex(K)@12		4	480.029		60.96	207.165	214.461	144.934	34.9803	156.172	57.5634
1	ENSP00000233242|ENSG00000084674	GFEPTLEALFGK	99	iTRAQ8plex@N-term; iTRAQ8plex(K)@12		2	959.049		586.76	784.449	476.556	604.559	74.6366	841.413	557.382
1	ENSP00000233242|ENSG00000084674	GFEPTLEALFGK	99	iTRAQ8plex@N-term; iTRAQ8plex(K)@12		2	959.049		743.37	898.725	646.063	838.427	112.653	1248.36	785.316
1	ENSP00000233242|ENSG00000084674	GFEPTLEALFGK	99	iTRAQ8plex@N-term; iTRAQ8plex(K)@12		2	959.049		910.65	947.858	641.108	956.279	1361.78	1320.64	1121.75
1	ENSP00000233242|ENSG00000084674	GFEPTLEALFGK	99	iTRAQ8plex@N-term; iTRAQ8plex(K)@12		2	959.049		669.29	784.821	536.573	628.626	796.426	931.421	658.515
1	ENSP00000233242|ENSG00000084674	GFEPTLEALFGK	99	iTRAQ8plex@N-term; iTRAQ8plex(K)@12		2	959.049		930.05	1054.97	776.892	1042.76	1341.94	1551.52	891.317
1	ENSP00000233242|ENSG00000084674	GFEPTLEALFGK	99	iTRAQ8plex@N-term; iTRAQ8plex(K)@12		2	959.049		544.49	416.055	491.252	541.322	134.282	221.617	533.133
1	ENSP00000233242|ENSG00000084674	GFEPTLEALFGK	99	iTRAQ8plex@N-term; iTRAQ8plex(K)@12		2	959.049		820.9	951.426	622.33	821.714	1022.08	1345.59	934.688
1	ENSP00000233242|ENSG00000084674	GFEPTLEALFGK	99	iTRAQ8plex@N-term; iTRAQ8plex(K)@12		3	639.703		1231.47	1221.62	898.804	1176.22	1713.51	1987.74	1828.49
1	ENSP00000233242|ENSG00000084674	GFEPTLEALFGK	99	iTRAQ8plex@N-term; iTRAQ8plex(K)@12		2	959.05		499.95	588.282	418.862	517.412	82.5368	788.991	481.14
1	ENSP00000233242|ENSG00000084674	GFEPTLEALFGK	99	iTRAQ8plex@N-term; iTRAQ8plex(K)@12		2	959.05		505.66	621.369	467.083	448.716	632.904	728.079	491.395
1	ENSP00000233242|ENSG00000084674	GFEPTLEALFGK	99	iTRAQ8plex@N-term; iTRAQ8plex(K)@12		2	959.05		200.57	409.96	256.405	185.527	141.007	194.78	133.699
1	ENSP00000233242|ENSG00000084674	GFEPTLEALFGK	99	iTRAQ8plex@N-term; iTRAQ8plex(K)@12		2	959.05		352.04	555.879	403.143	462.63	52.9636	751.434	403.707
1	ENSP00000233242|ENSG00000084674	GFEPTLEALFGK	99	iTRAQ8plex@N-term; iTRAQ8plex(K)@12		2	959.05		332.69	503.128	344.505	302.142	408.917	447.781	296.668
1	ENSP00000233242|ENSG00000084674	GFEPTLEALFGK	99	iTRAQ8plex@N-term; Cation:Na(E)@7; iTRAQ8plex(K)@12		4	485.524		1.81	4.31137	4.80617	6.01927	1.95012	4.56156	3.3421
1	ENSP00000233242|ENSG00000084674	GFEPTLEALFGK	99	iTRAQ8plex@N-term; iTRAQ8plex(K)@12		4	480.029		34.46	23.6702	30.118	33.3171	26.1272	25.4555	24.7071
1	ENSP00000233242|ENSG00000084674	GFEPTLEALFGK	99	iTRAQ8plex@N-term; iTRAQ8plex(K)@12		4	480.029		22.95	13.7541	16.5336	16.3983	17.2852	24.1604	17.9161
1	ENSP00000233242|ENSG00000084674	GFEPTLEALFGK	99	iTRAQ8plex@N-term; iTRAQ8plex(K)@12		3	639.703		331.92	170.899	242.781	302.77	59.0688	107.218	249.253
1	ENSP00000233242|ENSG00000084674	GFEPTLEALFGK	99	Delta:H(2)C(2)@N-term; iTRAQ8plex(K)@12		3	546.962		4.19	1.47939	4.04155	2.77888	4.50966	2.96429	1.2056
1	ENSP00000233242|ENSG00000084674	GFEPTLEALFGK	99	iTRAQ8plex@N-term; iTRAQ8plex(K)@12		4	480.029		15.84	12.6636	3.88267	15.6324
1	ENSP00000233242|ENSG00000084674	GFEPTLEALFGK	99	iTRAQ8plex@N-term; iTRAQ8plex(K)@12		3	639.703		168.37	143.729	92.4592	117.292	133.063	113.42	82.1332
1	ENSP00000233242|ENSG00000084674	GFEPTLEALFGK	99	iTRAQ8plex@N-term; iTRAQ8plex(K)@12		4	480.029		1276.47	439.345	770.547	1448.66	728.471	956.704	530.066
1	ENSP00000233242|ENSG00000084674	GFEPTLEALFGK	99	iTRAQ8plex@N-term; iTRAQ8plex(K)@12		4	480.029		52.12	25.3948	32.3225	54.1047	29.7283	34.6218	16.039
1	ENSP00000233242|ENSG00000084674	GFEPTLEALFGK	99	iTRAQ8plex@N-term; iTRAQ8plex(K)@12		3	639.702		1235.57	1095.91	1198.1	1324.16	1299.77	1397.81	1129.43
1	ENSP00000233242|ENSG00000084674	GFEPTLEALFGK	99	iTRAQ8plex@N-term; iTRAQ8plex(K)@12		4	480.029		88.12	43.2405	74.3567	91.9584	37.7061	63.6747	30.4756
1	ENSP00000233242|ENSG00000084674	GFEPTLEALFGK	99	iTRAQ8plex@N-term; iTRAQ8plex(K)@12		4	480.029		62.71	32.4705	52.3317	74.205	55.4234	53.9185	43.0505
1	ENSP00000233242|ENSG00000084674	GFEPTLEALFGK	99	iTRAQ8plex@N-term; iTRAQ8plex(K)@12		3	639.702		655.5	825.66	402.408	597.253	543.952	691.932	1045.77
1	ENSP00000233242|ENSG00000084674	GFEPTLEALFGK	99	iTRAQ8plex@N-term; iTRAQ8plex(K)@12		4	480.029		28.49	17.0257	18.9268	30.9899	18.1827	19.5125	19.5948
1	ENSP00000233242|ENSG00000084674	GFEPTLEALFGK	99	iTRAQ8plex@N-term; iTRAQ8plex(K)@12		4	480.029		55.68	11.6322	30.1975	74.912	13.5068	61.2572	21.777
1	ENSP00000233242|ENSG00000084674	GFEPTLEALFGK	99	iTRAQ8plex@N-term; iTRAQ8plex(K)@12		4	480.028		54.45	18.0993	29.4924	30.1356	27.5787	22.3329	21.8533
1	ENSP00000233242|ENSG00000084674	GFEPTLEALFGK	99	iTRAQ8plex@N-term; iTRAQ8plex(K)@12		3	639.704		2397.38	1520.03	2118.53	3177.77	1819.02	2663.79	2228.67
1	ENSP00000233242|ENSG00000084674	GFEPTLEALFGK	99	iTRAQ8plex@N-term; iTRAQ8plex(K)@12		3	639.703		62.06	71.4503	55.7476	36.1156	55.4123	57.0554	20.2204
1	ENSP00000233242|ENSG00000084674	GFEPTLEALFGK	99	iTRAQ8plex@N-term; iTRAQ8plex(K)@12		3	639.703		1113.76	665.379	903.63	1110.22	1009.73	1059	986.666
1	ENSP00000233242|ENSG00000084674	GFEPTLEALFGK	99	iTRAQ8plex@N-term; iTRAQ8plex(K)@12		4	480.028		5.2	7.64211	9.29458	21.1607	12.1883	2.76284	0.701993
1	ENSP00000233242|ENSG00000084674	GFEPTLEALFGK	99	iTRAQ8plex@N-term; Cation:Na(E)@7; iTRAQ8plex(K)@12		4	485.523		24.33	7.61675	5.76939	2.54322	8.01102	4.40327	4.54769
1	ENSP00000233242|ENSG00000084674	GFEPTLEALFGK	98.61	iTRAQ8plex@N-term; iTRAQ8plex(K)@12		4	480.028		35.99	53.2496	7.35821		40.6202	21.8005	89.9772
1	ENSP00000233242|ENSG00000084674	GFEPTLEALFGK	97.23	iTRAQ8plex@N-term; iTRAQ8plex(K)@12		4	480.029		2	6.14581	3.71386	3.83937	4.62046
1	ENSP00000233242|ENSG00000084674	GIISALLVPPETEEAK	99	iTRAQ8plex@N-term; iTRAQ8plex(K)@16		3	759.117		3413.16	2455.67	3035.95	3805.01	2936.91	3115.14	3358.75
1	ENSP00000233242|ENSG00000084674	GIISALLVPPETEEAK	99	iTRAQ8plex@N-term; iTRAQ8plex(K)@16		4	569.59		3486.67	2080.29	2918.82	4657.45	2772.17	3287.64	3894.4
1	ENSP00000233242|ENSG00000084674	GIISALLVPPETEEAK	99	iTRAQ8plex@N-term; iTRAQ8plex(K)@16		3	759.117		3497.27	3136.26	3896.94	3547.94	3068.69	3114.75	3347.74
1	ENSP00000233242|ENSG00000084674	GIISALLVPPETEEAK	99	iTRAQ8plex@N-term; iTRAQ8plex(K)@16		4	569.59		1067.29	646.916	935.337	1358.14	851.894	997.945	1166.41
1	ENSP00000233242|ENSG00000084674	GIISALLVPPETEEAK	99	iTRAQ8plex@N-term; iTRAQ8plex(K)@16		4	569.59		649.09	395.665	543.932	702.782	593.358	265.146	451.305
1	ENSP00000233242|ENSG00000084674	GIISALLVPPETEEAK	99	iTRAQ8plex@N-term; iTRAQ8plex(K)@16		3	759.117		3557.7	2730.93	2223.94	2619.65	2353.82	2613.69	2955.77
1	ENSP00000233242|ENSG00000084674	GIISALLVPPETEEAK	99	iTRAQ8plex@N-term; iTRAQ8plex(K)@16		4	569.591		3236.51	2055.03	1863.54	2324.64	1504.89	1918.63	2069
1	ENSP00000233242|ENSG00000084674	GIISALLVPPETEEAK	99	iTRAQ8plex@N-term; iTRAQ8plex(K)@16		4	569.591		5796.45	3295.64	2802.02	5012.54	2588.31	3909.61	4330.67
1	ENSP00000233242|ENSG00000084674	GIISALLVPPETEEAK	99	iTRAQ8plex@N-term; iTRAQ8plex(K)@16		2	1138.17		14801.7	9251.29	9770.1	17186.6	10374.3	12392.3	15105.1
1	ENSP00000233242|ENSG00000084674	GIISALLVPPETEEAK	99	iTRAQ8plex@N-term; iTRAQ8plex(K)@16		2	1138.17		23204.2	13979.9	17155.4	29725.8	17429.1	21016.5	24623.6
1	ENSP00000233242|ENSG00000084674	GIISALLVPPETEEAK	99	iTRAQ8plex@N-term; iTRAQ8plex(K)@16		2	1138.17		27045.4	16718.5	19589.9	34193.8	20369	24500.1	29085.7
1	ENSP00000233242|ENSG00000084674	GIISALLVPPETEEAK	99	iTRAQ8plex@N-term; iTRAQ8plex(K)@16		2	1138.17		25339.8	15409.4	18445.8	32719.3	19358.4	23760.4	26942.8
1	ENSP00000233242|ENSG00000084674	GIISALLVPPETEEAK	99	iTRAQ8plex@N-term; iTRAQ8plex(K)@16		2	1138.17		23460.3	14365.7	19243.1	31154.2	18386.7	21889.6	26441.9
1	ENSP00000233242|ENSG00000084674	GIISALLVPPETEEAK	99	iTRAQ8plex@N-term; iTRAQ8plex(K)@16		2	1138.17		22408.6	13732.2	18729.2	30272.6	17881.4	21855.7	26253
1	ENSP00000233242|ENSG00000084674	GIISALLVPPETEEAK	99	iTRAQ8plex@N-term; iTRAQ8plex(K)@16		2	1138.17		21004.1	13555.9	16911.6	29565.4	17543.6	21690	24749.2
1	ENSP00000233242|ENSG00000084674	GIISALLVPPETEEAK	99	iTRAQ8plex@N-term; iTRAQ8plex(K)@16		3	759.117		24791.9	15326.6	21948.9	35996.9	21365.6	27101.8	29869.5
1	ENSP00000233242|ENSG00000084674	GIISALLVPPETEEAK	99	iTRAQ8plex@N-term; iTRAQ8plex(K)@16		4	569.591		18281.6	10957.5	14525.7	25462.3	15180.7	19006.8	21900.5
1	ENSP00000233242|ENSG00000084674	GIISALLVPPETEEAK	99	iTRAQ8plex@N-term; iTRAQ8plex(K)@16		3	759.117		19300.9	12183.6	16030.7	28210.9	16582.9	20576.8	23339.3
1	ENSP00000233242|ENSG00000084674	GIISALLVPPETEEAK	99	iTRAQ8plex@N-term; iTRAQ8plex(K)@16		4	569.591		17973.3	10797.8	14500.9	25434	15295.8	19208.8	22491.7
1	ENSP00000233242|ENSG00000084674	GIISALLVPPETEEAK	99	iTRAQ8plex@N-term; iTRAQ8plex(K)@16		3	759.117		16965.3	10760.3	15342.1	24959.3	14619.6	17852.1	20002
1	ENSP00000233242|ENSG00000084674	GIISALLVPPETEEAK	99	iTRAQ8plex@N-term; iTRAQ8plex(K)@16		3	759.117		12067.6	7852.39	10315.2	16810.7	10632.2	12811.6	14298
1	ENSP00000233242|ENSG00000084674	GIISALLVPPETEEAK	99	iTRAQ8plex@N-term; iTRAQ8plex(K)@16		3	759.117		9528.83	6281.79	8263.46	13691.5	7877	9726.42	11191.5
1	ENSP00000233242|ENSG00000084674	GIISALLVPPETEEAK	99	iTRAQ8plex@N-term; iTRAQ8plex(K)@16		4	569.591		3093.81	1769.52	2528.67	3959.28	2354.19	3050.62	3298.11
1	ENSP00000233242|ENSG00000084674	GIISALLVPPETEEAK	99	iTRAQ8plex@N-term; iTRAQ8plex(K)@16		3	759.118		3385.59	2412.09	2948.65	3945.42	3100.09	3256.38	3688.7
1	ENSP00000233242|ENSG00000084674	GIISALLVPPETEEAK	99	iTRAQ8plex@N-term; iTRAQ8plex(K)@16		3	759.118		2963.28	2239.64	2566.14	3606.62	2754.1	3066.21	3288.03
1	ENSP00000233242|ENSG00000084674	GIISALLVPPETEEAK	99	iTRAQ8plex@N-term; iTRAQ8plex(K)@16		3	759.118		2468.94	1692.41	2121.72	2933.35	2169.22	2671.78	2673.97
1	ENSP00000233242|ENSG00000084674	GIISALLVPPETEEAK	99	iTRAQ8plex@N-term; iTRAQ8plex(K)@16		3	759.117		2480.27	1848.31	2107.25	2842.19	2197.05	2474.97	2768.69
1	ENSP00000233242|ENSG00000084674	GIISALLVPPETEEAK	99	iTRAQ8plex@N-term; iTRAQ8plex(K)@16		3	759.116		2466.18	1756.27	2045.66	2873.09	2176.96	2501.76	2748.16
1	ENSP00000233242|ENSG00000084674	GIISALLVPPETEEAK	99	iTRAQ8plex@N-term; iTRAQ8plex(K)@16		3	759.116		2503.28	1814.88	2055.24	2830.69	2385.68	2463.89	2732.43
1	ENSP00000233242|ENSG00000084674	GIISALLVPPETEEAK	99	iTRAQ8plex@N-term; iTRAQ8plex(K)@16		4	569.591		1683.23	1070.38	1384.59	2044.14	1372.1	2029.72	2204.41
1	ENSP00000233242|ENSG00000084674	GIISALLVPPETEEAK	99	iTRAQ8plex@N-term; iTRAQ8plex(K)@16		3	759.116		2336.96	1690.31	2058.39	2774.07	2028.06	2482.91	2632.73
1	ENSP00000233242|ENSG00000084674	GIISALLVPPETEEAK	99	iTRAQ8plex@N-term; iTRAQ8plex(K)@16		4	569.59		549.64	392.935	504.43	610.883	491.453	1498.79	811.473
1	ENSP00000233242|ENSG00000084674	GIISALLVPPETEEAK	99	iTRAQ8plex@N-term; iTRAQ8plex(K)@16		3	759.116		1668.84	1659.95	1730.34	1419.37	1741.9	1590.43	1383.14
1	ENSP00000233242|ENSG00000084674	GIISALLVPPETEEAK	99	iTRAQ8plex@N-term; iTRAQ8plex(K)@16		3	759.116		4090.53	2714.18	3350.65	4510.01	3518.7	2918.65	3588.88
1	ENSP00000233242|ENSG00000084674	GIISALLVPPETEEAK	99	iTRAQ8plex@N-term; iTRAQ8plex(K)@16		4	569.589		1138.81	1173.49	1027.97	1281.95	1253.77	1044.08	1818.42
1	ENSP00000233242|ENSG00000084674	GIISALLVPPETEEAK	99	iTRAQ8plex@N-term; iTRAQ8plex(K)@16		5	455.873		356.33	196.818	242.95	384.006	281.416	448.14	275.242
1	ENSP00000233242|ENSG00000084674	GIISALLVPPETEEAK	99	iTRAQ8plex@N-term; iTRAQ8plex(K)@16		2	1138.17		9406.54	7687.63	6966.25	12334.4	10896.7	11997.3	10678.9
1	ENSP00000233242|ENSG00000084674	GIISALLVPPETEEAK	99	iTRAQ8plex@N-term; iTRAQ8plex(K)@16		2	1138.17		23805.2	10623.5	19316.6	35244.3	15060.4	18853.3	17749.2
1	ENSP00000233242|ENSG00000084674	GIISALLVPPETEEAK	99	iTRAQ8plex@N-term; iTRAQ8plex(K)@16		3	759.117		23695	16503.2	27062.5	33138.4	23009.3	27796.7	28158.1
1	ENSP00000233242|ENSG00000084674	GIISALLVPPETEEAK	99	iTRAQ8plex@N-term; iTRAQ8plex(K)@16		3	759.117		24126.3	7688.92	18527.4	33600.3	11998.2	14252	11619.1
1	ENSP00000233242|ENSG00000084674	GIISALLVPPETEEAK	99	iTRAQ8plex@N-term; iTRAQ8plex(K)@16		3	759.117		21639.6	7686.35	17304.4	30823.4	11608.4	14060.9	26676
1	ENSP00000233242|ENSG00000084674	GIISALLVPPETEEAK	99	iTRAQ8plex@N-term; iTRAQ8plex(K)@16		3	759.117		24030	10730	19411.8	34784.1	15996.2	19478.6	28662.7
1	ENSP00000233242|ENSG00000084674	GIISALLVPPETEEAK	99	iTRAQ8plex@N-term; iTRAQ8plex(K)@16		3	759.117		22630.9	11079.8	18447.5	32682.1	15835.8	19793.3	19977.5
1	ENSP00000233242|ENSG00000084674	GIISALLVPPETEEAK	99	iTRAQ8plex@N-term; iTRAQ8plex(K)@16		2	1138.17		10970.9	3795.63	8525.82	15462.5	6064.71	6719.62	6337.29
1	ENSP00000233242|ENSG00000084674	GIISALLVPPETEEAK	99	iTRAQ8plex@N-term; iTRAQ8plex(K)@16		3	759.117		13679.1	9153.66	15432.1	26732.3	13180.6	15906.3	15934.1
1	ENSP00000233242|ENSG00000084674	GIISALLVPPETEEAK	99	iTRAQ8plex@N-term; iTRAQ8plex(K)@16		3	759.117		7363.31	5972.43	13020.8	22138	8529.94	10773.1	8871.4
1	ENSP00000233242|ENSG00000084674	GIISALLVPPETEEAK	99	iTRAQ8plex@N-term; iTRAQ8plex(K)@16		2	1138.17		6508.34	2756.12	5550.02	8721.22	4198.03	4748.35	7867.13
1	ENSP00000233242|ENSG00000084674	GIISALLVPPETEEAK	99	iTRAQ8plex@N-term; iTRAQ8plex(K)@16		4	569.591		10226.1	3695.98	8120.11	14211.6	5848.93	7371.55	11921.8
1	ENSP00000233242|ENSG00000084674	GIISALLVPPETEEAK	99	iTRAQ8plex@N-term; iTRAQ8plex(K)@16		4	569.591		9961.86	4035.16	7811.97	13758.6	6335.86	7766.59	11578
1	ENSP00000233242|ENSG00000084674	GIISALLVPPETEEAK	99	iTRAQ8plex@N-term; iTRAQ8plex(K)@16		4	569.591		5275.08	3743.38	6689.01	6715.72	4967.76	6526.49	6427.4
1	ENSP00000233242|ENSG00000084674	GIISALLVPPETEEAK	99	iTRAQ8plex@N-term; iTRAQ8plex(K)@16		3	759.115		2619.48	2637.68	4430.07	6384.88	3023.77	3426	2722.74
1	ENSP00000233242|ENSG00000084674	GIISALLVPPETEEAK	99	iTRAQ8plex@N-term; iTRAQ8plex(K)@16		4	569.59		1871.19	1331.5	2481.25	3862.04	1850.02	2220.77	2119.85
1	ENSP00000233242|ENSG00000084674	GIISALLVPPETEEAK	99	iTRAQ8plex@N-term; iTRAQ8plex(K)@16		4	569.59		1720.41	1205.28	2267.84	2221.11	1700.95	2062.92	2091.27
1	ENSP00000233242|ENSG00000084674	GIISALLVPPETEEAK	99	iTRAQ8plex@N-term; iTRAQ8plex(K)@16		4	569.59		1454.41	1079.35	2007.46	1887.54	1620.34	1779.12	1783.46
1	ENSP00000233242|ENSG00000084674	GIISALLVPPETEEAK	99	iTRAQ8plex@N-term; iTRAQ8plex(K)@16		4	569.59		1709.03	1199.79	1341.75	2263.8	1676.11	1943.87	1889.98
1	ENSP00000233242|ENSG00000084674	GIISALLVPPETEEAK	99	iTRAQ8plex@N-term; iTRAQ8plex(K)@16		4	569.59		1406.99	877.456	1820.56	2729	1510.78	1568.04	1665.43
1	ENSP00000233242|ENSG00000084674	GIISALLVPPETEEAK	99	iTRAQ8plex@N-term; iTRAQ8plex(K)@16		3	759.116		1570.95	1388.62	1285.79	1762.72	1720.82	2073.34	2037.05
1	ENSP00000233242|ENSG00000084674	GIISALLVPPETEEAK	99	iTRAQ8plex@N-term; iTRAQ8plex(K)@16		3	759.116		3185	1654.63	2544.23	3489.95	2259.17	2484.78	2520.35
1	ENSP00000233242|ENSG00000084674	GIISALLVPPETEEAK	99	iTRAQ8plex@N-term; iTRAQ8plex(K)@16		3	759.116		1972.75	1547.4	2590.39	2340.88	2191	2385.09	2427.8
1	ENSP00000233242|ENSG00000084674	GIISALLVPPETEEAK	99	iTRAQ8plex@N-term; iTRAQ8plex(K)@16		3	759.116		1790.11	1497.16	1403.05	2069.81	2339.09	2311.31	2597.14
1	ENSP00000233242|ENSG00000084674	GIISALLVPPETEEAK	99	iTRAQ8plex@N-term; iTRAQ8plex(K)@16		3	759.116		1272.3	1231.21	1185.51	1575.43	1636.63	1703.36	1702.52
1	ENSP00000233242|ENSG00000084674	GIISALLVPPETEEAK	99	iTRAQ8plex@N-term; iTRAQ8plex(K)@16		4	569.59		733.28	609.839	916.718	1571.32	811.728	936.414	937.42
1	ENSP00000233242|ENSG00000084674	GIISALLVPPETEEAK	99	iTRAQ8plex@N-term; iTRAQ8plex(K)@16		4	569.591		366.55	322.659	201.561	319.503	302.668	296.386	312.982
1	ENSP00000233242|ENSG00000084674	GIISALLVPPETEEAK	99	iTRAQ8plex@N-term; iTRAQ8plex(K)@16		3	759.117		1056.31	950.453	805.759	1169.73	1195.05	1142.84	1230.35
1	ENSP00000233242|ENSG00000084674	GIISALLVPPETEEAK	99	iTRAQ8plex@N-term; iTRAQ8plex(K)@16		4	569.59		9046.28	6694.1	6849.48	12359.3	9429.16	11486.6	10981.2
1	ENSP00000233242|ENSG00000084674	GIISALLVPPETEEAK	99	iTRAQ8plex@N-term; iTRAQ8plex(K)@16		4	569.59		4989.57	4350.25	3668.07	6449.77	6350.61	7356.49	6337.16
1	ENSP00000233242|ENSG00000084674	GIISALLVPPETEEAK	99	iTRAQ8plex@N-term; iTRAQ8plex(K)@16		4	569.59		6613.39	5159.09	4767.56	8491.6	7672.36	9224.95	7673.35
1	ENSP00000233242|ENSG00000084674	GIISALLVPPETEEAK	99	iTRAQ8plex@N-term; iTRAQ8plex(K)@16		4	569.59		7864.29	5711	6130.58	11116.9	8666.75	10644	9649.35
1	ENSP00000233242|ENSG00000084674	GIISALLVPPETEEAK	99	iTRAQ8plex@N-term; iTRAQ8plex(K)@16		4	569.59		8173.52	5822.54	6401.39	11219.7	8546.62	10311.9	9913.33
1	ENSP00000233242|ENSG00000084674	GIISALLVPPETEEAK	99	iTRAQ8plex@N-term; iTRAQ8plex(K)@16		4	569.59		4173.83	3572.81	3367.18	5294.97	5296.8	5992.22	5213.49
1	ENSP00000233242|ENSG00000084674	GIISALLVPPETEEAK	99	iTRAQ8plex@N-term; iTRAQ8plex(K)@16		3	759.117		4447.34	3441.85	3283.48	6196.9	1711.54	5946.64	5417.58
1	ENSP00000233242|ENSG00000084674	GIISALLVPPETEEAK	99	iTRAQ8plex@N-term; iTRAQ8plex(K)@16		3	759.117		4638.03	3347.55	3630.47	6010.38	4935.27	5591.19	5402.37
1	ENSP00000233242|ENSG00000084674	GIISALLVPPETEEAK	99	iTRAQ8plex@N-term; iTRAQ8plex(K)@16		3	759.117		3945.6	3109.45	3051.99	5262.44	4465.98	5119.68	4784.84
1	ENSP00000233242|ENSG00000084674	GIISALLVPPETEEAK	99	iTRAQ8plex@N-term; iTRAQ8plex(K)@16		3	759.117		3038.58	2383.47	2240.61	4058.92	1202.85	3931.46	3606.32
1	ENSP00000233242|ENSG00000084674	GIISALLVPPETEEAK	99	iTRAQ8plex@N-term; iTRAQ8plex(K)@16		3	759.117		2839.33	2290.86	2166.16	3839.38	1200.32	3642.08	3451.2
1	ENSP00000233242|ENSG00000084674	GIISALLVPPETEEAK	99	iTRAQ8plex@N-term; iTRAQ8plex(K)@16		3	759.117		2735.44	2150.54	2089.8	3566.61	2977.37	3409.8	3464.66
1	ENSP00000233242|ENSG00000084674	GIISALLVPPETEEAK	99	iTRAQ8plex@N-term; iTRAQ8plex(K)@16		3	759.117		2282.91	1846.71	1768.38	2846.69	2588.7	2865.52	2733.09
1	ENSP00000233242|ENSG00000084674	GIISALLVPPETEEAK	99	iTRAQ8plex@N-term; iTRAQ8plex(K)@16		3	759.117		1900.94	1557.27	1510.3	2378.5	2112.94	2369.22	2226.23
1	ENSP00000233242|ENSG00000084674	GIISALLVPPETEEAK	99	iTRAQ8plex@N-term; iTRAQ8plex(K)@16		3	759.117		1821.86	628.513	1470.63	2227.49	879.085	902.238	2074.63
1	ENSP00000233242|ENSG00000084674	GIISALLVPPETEEAK	99	iTRAQ8plex@N-term; iTRAQ8plex(K)@16		3	759.117		1502.71	1186.01	1048.74	1663.54	707.297	1931.31	1804.23
1	ENSP00000233242|ENSG00000084674	GIISALLVPPETEEAK	99	iTRAQ8plex@N-term; iTRAQ8plex(K)@16		3	759.117		1269.77	1178.65	975.921	1539.79	581.248	1722.86	1448.93
1	ENSP00000233242|ENSG00000084674	GIISALLVPPETEEAK	99	iTRAQ8plex@N-term; iTRAQ8plex(K)@16		4	569.589		1139.44	996.069	863.979	1563.88	511.697	1390.6	1273.38
1	ENSP00000233242|ENSG00000084674	GIISALLVPPETEEAK	99	iTRAQ8plex@N-term; iTRAQ8plex(K)@16		3	759.117		1387.51	1268.42	1155.79	1610.03	677.945	1707.59	1581.13
1	ENSP00000233242|ENSG00000084674	GIISALLVPPETEEAK	99	iTRAQ8plex@N-term; iTRAQ8plex(K)@16		3	759.117		1181.78	1050.27	932.596	1310.44	653.458	1391.45	1278.65
1	ENSP00000233242|ENSG00000084674	GIISALLVPPETEEAK	99	iTRAQ8plex@N-term; iTRAQ8plex(K)@16		4	569.59		427.12	329.701	327.614	503.488	445.16	488.029	449.52
1	ENSP00000233242|ENSG00000084674	GIISALLVPPETEEAK	99	iTRAQ8plex@N-term; iTRAQ8plex(K)@16		4	569.589		109.1	100.886	117.394	147.929	131.002	159.626	120.102
1	ENSP00000233242|ENSG00000084674	GIISALLVPPETEEAK	99	iTRAQ8plex@N-term; iTRAQ8plex(K)@16		3	759.116		28	196.734	121.833	30.5579	22.2602	7.06537	16.6494
1	ENSP00000233242|ENSG00000084674	GIISALLVPPETEEAK	99	iTRAQ8plex@N-term; iTRAQ8plex(K)@16		3	759.116		42.23	210.031	137.939	32.7771	26.6369	63.9049	50.6808
1	ENSP00000233242|ENSG00000084674	GIISALLVPPETEEAK	99	iTRAQ8plex@N-term; iTRAQ8plex(K)@16		3	759.116		45.85	205.322	136.35	26.4337	29.7061	28.4486	19.0912
1	ENSP00000233242|ENSG00000084674	GIISALLVPPETEEAK	99	iTRAQ8plex@N-term; iTRAQ8plex(K)@16		3	759.116		36.46	206.548	108.824	20.4537	47.4124	35.6578	33.0547
1	ENSP00000233242|ENSG00000084674	GIISALLVPPETEEAK	99	iTRAQ8plex@N-term; iTRAQ8plex(K)@16		3	759.116		37.8	196.894	91.4364	43.1954	48.8417	64.7971	76.9293
1	ENSP00000233242|ENSG00000084674	GIISALLVPPETEEAK	99	iTRAQ8plex@N-term; iTRAQ8plex(K)@16		3	759.116		41.07	219.863	141.732	29.2126	32.3765	45.3134	27.454
1	ENSP00000233242|ENSG00000084674	GIISALLVPPETEEAK	99	iTRAQ8plex@N-term; iTRAQ8plex(K)@16		3	759.116		24.23	197.68	124.196	23.2817	40.2102	60.4514	54.6028
1	ENSP00000233242|ENSG00000084674	GIISALLVPPETEEAK	99	iTRAQ8plex@N-term; iTRAQ8plex(K)@16		3	759.116		26.73	181.221	122.349	15.0629	38.659	23.556	31.8186
1	ENSP00000233242|ENSG00000084674	GIISALLVPPETEEAK	99	iTRAQ8plex@N-term; iTRAQ8plex(K)@16		4	569.589		49.19	179.699	121.952	25.8446	56.4428	41.572	38.5028
1	ENSP00000233242|ENSG00000084674	GIISALLVPPETEEAK	99	iTRAQ8plex@N-term; iTRAQ8plex(K)@16		3	759.116		33.73	228.79	95.1007	36.2138	35.9887	65.2432	38.106
1	ENSP00000233242|ENSG00000084674	GIISALLVPPETEEAK	99	iTRAQ8plex@N-term; iTRAQ8plex(K)@16		3	759.116		42.16	199.684	149.657	22.015	44.8418	63.502	21.5329
1	ENSP00000233242|ENSG00000084674	GIISALLVPPETEEAK	99	iTRAQ8plex@N-term; iTRAQ8plex(K)@16		3	759.116		37.93	188.001	116.957	32.0013	40.9858	37.399	22.8911
1	ENSP00000233242|ENSG00000084674	GIISALLVPPETEEAK	99	iTRAQ8plex@N-term; iTRAQ8plex(K)@16		3	759.116		60.4	201.941	132.19	28.1423	42.2933	37.3414	31.5439
1	ENSP00000233242|ENSG00000084674	GIISALLVPPETEEAK	99	iTRAQ8plex@N-term; iTRAQ8plex(K)@16		3	759.116		32.39	174.822	115.845	27.4451	26.5926	43.9176	31.4065
1	ENSP00000233242|ENSG00000084674	GIISALLVPPETEEAK	99	iTRAQ8plex@N-term; iTRAQ8plex(K)@16		3	759.116		24.67	192.879	100.959	25.9722	25.7505	37.7875	25.638
1	ENSP00000233242|ENSG00000084674	GIISALLVPPETEEAK	99	iTRAQ8plex@N-term; iTRAQ8plex(K)@16		3	759.116		33.19	143.12	112.806	19.5307	19.191	30.2617	23.3489
1	ENSP00000233242|ENSG00000084674	GIISALLVPPETEEAK	99	iTRAQ8plex@N-term; iTRAQ8plex(K)@16		3	759.116		23.93	160.527	123.074	28.4958	44.3432	18.793	24.2645
1	ENSP00000233242|ENSG00000084674	GIISALLVPPETEEAK	99	iTRAQ8plex@N-term; iTRAQ8plex(K)@16		3	759.116		35.65	180.503	102.727	27.0131	24.9527	28.5781	21.6855
1	ENSP00000233242|ENSG00000084674	GIISALLVPPETEEAK	99	iTRAQ8plex@N-term; iTRAQ8plex(K)@16		3	759.116		26.54	148.108	108.923	28.9671	23.479	33.1684	46.1331
1	ENSP00000233242|ENSG00000084674	GIISALLVPPETEEAK	99	iTRAQ8plex@N-term; iTRAQ8plex(K)@16		3	759.116		22.46	140.424	100.046	23.429	14.7367	21.153	15.3065
1	ENSP00000233242|ENSG00000084674	GIISALLVPPETEEAK	99	iTRAQ8plex@N-term; iTRAQ8plex(K)@16		4	569.588		115.75	166.03	147.323	122.624	243.943	150.344	159.062
1	ENSP00000233242|ENSG00000084674	GIISALLVPPETEEAK	99	iTRAQ8plex@N-term; iTRAQ8plex(K)@16		4	569.589		36.52	42.8516	55.7675	28.7315	10.8476		15.1539
1	ENSP00000233242|ENSG00000084674	GIISALLVPPETEEAK	99	iTRAQ8plex@N-term; iTRAQ8plex(K)@16		3	759.116		20.64	278.193	112.885	22.5649	18.1162	25.657	28.0645
1	ENSP00000233242|ENSG00000084674	GIISALLVPPETEEAK	99	iTRAQ8plex@N-term; iTRAQ8plex(K)@16		4	569.589		38.39	57.8653	31.3196	4.6642	5.72849	25.9591	37.4803
1	ENSP00000233242|ENSG00000084674	GIISALLVPPETEEAK	99	iTRAQ8plex@N-term; iTRAQ8plex(K)@16		4	569.59		21.29	45.9964	33.961	10.8799	6.29358	9.03677	14.5587
1	ENSP00000233242|ENSG00000084674	GIISALLVPPETEEAK	99	iTRAQ8plex@N-term; iTRAQ8plex(K)@16		4	569.59		461.69	335.56	415.148	488.052	478.135	300.804	375.993
1	ENSP00000233242|ENSG00000084674	GIISALLVPPETEEAK	99	iTRAQ8plex@N-term; iTRAQ8plex(K)@16		4	569.587		145.78	100.21	101.724	192.774	84.2764	160.691	183.571
1	ENSP00000233242|ENSG00000084674	GIISALLVPPETEEAK	99	iTRAQ8plex@N-term; iTRAQ8plex(K)@16		4	569.589		8.63	43.8069	40.8624	2.16026	6.59275	9.05116	10.6215
1	ENSP00000233242|ENSG00000084674	GIISALLVPPETEEAK	99	iTRAQ8plex@N-term; iTRAQ8plex(K)@16		3	759.118		3434.75	3182.28	4771.28	3696.05	4349.01	3599.86	3514.8
1	ENSP00000233242|ENSG00000084674	GIISALLVPPETEEAK	99	iTRAQ8plex@N-term; iTRAQ8plex(K)@16		4	569.591		1508.41	1998.67	1342.07	1936.74	3234.4	3509.79	2740.02
1	ENSP00000233242|ENSG00000084674	GISTSAASPAVGTVGMDMDEDDDFSK	99	iTRAQ8plex@N-term; iTRAQ8plex(K)@26		4	803.636		841.32	423.545	791.38	2184.57	484.816	4453.56	4593.95
1	ENSP00000233242|ENSG00000084674	GISTSAASPAVGTVGMDMDEDDDFSK	99	iTRAQ8plex@N-term; iTRAQ8plex(K)@26		4	803.636			3.48291	5.75946	10.2023	1.72852	6.11565	2.12124
1	ENSP00000233242|ENSG00000084674	GISTSAASPAVGTVGMDMDEDDDFSK	99	iTRAQ8plex@N-term; Oxidation(M)@16; Oxidation(M)@18; iTRAQ8plex(K)@26		4	811.634		4.85	22.343	3.52519	10.1532	3.43488	46.0473	40.2425
1	ENSP00000233242|ENSG00000084674	GMALFGEGK	99	iTRAQ8plex@N-term; iTRAQ8plex(K)@9		3	506.623		523.13	731.165	537.974	614.192	277.416	712.739	1098.5
1	ENSP00000233242|ENSG00000084674	GNVATEISTER	99	iTRAQ8plex@N-term		3	494.268		789.42	558.322	766.535	580.639	696.427	1018.74	711.363
1	ENSP00000233242|ENSG00000084674	GSTSHHLVSR	99	iTRAQ8plex@N-term		3	462.259		81.36	49.4455	59.8388	46.642	52.9968	24.6641	51.1539
1	ENSP00000233242|ENSG00000084674	HINIDQFVR	99	iTRAQ8plex@N-term		2	723.413		1671.29	1446.96	1206.05	1410.9	263.632	1317.11	1244.02
1	ENSP00000233242|ENSG00000084674	HINIDQFVR	99	iTRAQ8plex@N-term		3	482.611		6602.75	5613.41	4573.37	5058.07	4952.68	4869.07	5439.44
1	ENSP00000233242|ENSG00000084674	HINIDQFVR	99	iTRAQ8plex@N-term		3	482.611		6344.5	5571.38	4424.26	4769.56	1126.32	4517.42	5452.23
1	ENSP00000233242|ENSG00000084674	HINIDQFVR	99	iTRAQ8plex@N-term		3	482.611		3610.88	4317.23	2677.95	2145.04	3622.08	2913.38	3380.9
1	ENSP00000233242|ENSG00000084674	HINIDQFVR	99	iTRAQ8plex@N-term		3	482.611		7529.19	5910.57	4945.69	5534.14	5616.71	5395.4	4975.44
1	ENSP00000233242|ENSG00000084674	HINIDQFVR	99	iTRAQ8plex@N-term		3	482.611		6443.73	4568.59	4247.77	5126.87	1018.59	4755.24	5230.69
1	ENSP00000233242|ENSG00000084674	HINIDQFVR	99	iTRAQ8plex@N-term		3	482.611		2742.46	2267.8	1874.89	2002.77	468.24	2077.12	2115.03
1	ENSP00000233242|ENSG00000084674	HINIDQFVR	99	iTRAQ8plex@N-term		3	482.611		2331.74	2093.26	1536.5	2067.78	368.086	2068.34	1783.78
1	ENSP00000233242|ENSG00000084674	HINIDQFVR	99	iTRAQ8plex@N-term		3	482.611		3579.03	2521.39	2393.05	2782.36	2520.1	2565.41	2077.84
1	ENSP00000233242|ENSG00000084674	HINIDQFVR	99	iTRAQ8plex@N-term		3	482.611		3491.12	2412.54	2291.66	2774.29	2423.17	2461.69	2607.96
1	ENSP00000233242|ENSG00000084674	HINIDQFVR	99	iTRAQ8plex@N-term		3	482.611		1862.07	1508.52	1232.73	1519.35	1390.76	1236.05	1321.18
1	ENSP00000233242|ENSG00000084674	HINIDQFVR	99	iTRAQ8plex@N-term		3	482.611		31.46	125.579	165.664	4.16341	9.01932	4.3601	11.3845
1	ENSP00000233242|ENSG00000084674	HINIDQFVR	99	iTRAQ8plex@N-term		3	482.611		77.72	166.19	184.879	44.2068	11.6786	44.3349	27.1793
1	ENSP00000233242|ENSG00000084674	HINIDQFVR	99	iTRAQ8plex@N-term		3	482.611		1702.14	1194.43	1222.97	1610.72	1534.85	1058.51	1132.41
1	ENSP00000233242|ENSG00000084674	HINIDQFVR	99	iTRAQ8plex@N-term		3	482.611		857.92	1377.95	696.071	708.271	231.987	1307.04	719.009
1	ENSP00000233242|ENSG00000084674	HLIDSLIDFLNFPR	99	iTRAQ8plex@N-term		3	668.711		109.43	73.6736	81.0198	115.132	98.171	175.685	203.318
1	ENSP00000233242|ENSG00000084674	HLIDSLIDFLNFPR	99	iTRAQ8plex@N-term		4	501.785		40.08	27.0263	29.125	52.6515	17.2852	73.3015	92.5104
1	ENSP00000233242|ENSG00000084674	HLIDSLIDFLNFPR	99	iTRAQ8plex@N-term		4	501.785		61.21	36.7311	30.4457	82.4532	30.8031	117.521	141.268
1	ENSP00000233242|ENSG00000084674	HLIDSLIDFLNFPR	99	iTRAQ8plex@N-term		4	501.785		46.24	36.4268	38.5785	66.7913	44.7531	84.8421	114.242
1	ENSP00000233242|ENSG00000084674	HLIDSLIDFLNFPR	99	iTRAQ8plex@N-term		4	501.785		154.78	105.696	115.805	204.567	86.6143	304.962	404.516
1	ENSP00000233242|ENSG00000084674	HLIDSLIDFLNFPR	99	iTRAQ8plex@N-term		4	501.785		208.9	124.083	135.536	186.489	117.495	368.982	369.63
1	ENSP00000233242|ENSG00000084674	HLIDSLIDFLNFPR	99	iTRAQ8plex@N-term		4	501.785		125	69.1594	83.2242	120.12	77.8498	225.56	207.546
1	ENSP00000233242|ENSG00000084674	HLIDSLIDFLNFPR	99	iTRAQ8plex@N-term		4	501.785		168.88	79.3968	87.1963	161.705	84.908	246.727	291.068
1	ENSP00000233242|ENSG00000084674	HLIDSLIDFLNFPR	99	iTRAQ8plex@N-term		4	501.785		165.98	93.9202	127.89	160.468	98.2153	241.691	311.517
1	ENSP00000233242|ENSG00000084674	HLIDSLIDFLNFPR	99	iTRAQ8plex@N-term		4	501.785		146.93	80.5803	86.3423	155.765	78.016	220.854	235.625
1	ENSP00000233242|ENSG00000084674	HLIDSLIDFLNFPR	99	iTRAQ8plex@N-term		4	501.785		182.97	118.47	125.705	150.325	89.4619	309.711	330.272
1	ENSP00000233242|ENSG00000084674	HLIDSLIDFLNFPR	99	iTRAQ8plex@N-term		4	501.785		89.4	69.7004	66.065	97.9482	49.706	158.359	247.071
1	ENSP00000233242|ENSG00000084674	HLIDSLIDFLNFPR	99	iTRAQ8plex@N-term		3	668.711		272.17	181.289	212.782	291.282	170.99	440.816	647.253
1	ENSP00000233242|ENSG00000084674	HLIDSLIDFLNFPR	99	iTRAQ8plex@N-term		4	501.785		69.32	44.5085	63.9598	83.8672	61.6838	141.379	135.012
1	ENSP00000233242|ENSG00000084674	HLIDSLIDFLNFPR	99	iTRAQ8plex@N-term		4	501.785		91.69	73.7497	80.8013	96.0825	53.6395	177.023	149.158
1	ENSP00000233242|ENSG00000084674	HLIDSLIDFLNFPR	99	iTRAQ8plex@N-term		4	501.785		111.17	66.0484	57.6939	72.791	54.9802	166.231	134.416
1	ENSP00000233242|ENSG00000084674	HLIDSLIDFLNFPR	99	iTRAQ8plex@N-term		4	501.785		24.93	37.3145	14.2398	36.2629	44.2545	67.8765	121.079
1	ENSP00000233242|ENSG00000084674	HLIDSLIDFLNFPR	99	iTRAQ8plex@N-term		3	668.712		30.96	63.7152	33.1964	28.1423	19.8558	36.4205	22.0517
1	ENSP00000233242|ENSG00000084674	HLIDSLIDFLNFPR	99	iTRAQ8plex@N-term		4	501.786		10.17	17.9725	20.9426	7.39398	2.8587	9.15189	6.45528
1	ENSP00000233242|ENSG00000084674	HLIDSLIDFLNFPR	99	iTRAQ8plex@N-term		4	501.786		11.69	17.8372	22.1938	2.92617	7.33513	18.2606	16.4816
1	ENSP00000233242|ENSG00000084674	HLIDSLIDFLNFPR	99	iTRAQ8plex@N-term		4	501.786		11.6	41.6427	15.4314	1.89514	12.6426	7.38195
1	ENSP00000233242|ENSG00000084674	HLIDSLIDFLNFPR	99	iTRAQ8plex@N-term		4	501.786		18.05	34.9221	15.6995	5.26318	7.76726	7.46829	11.5981
1	ENSP00000233242|ENSG00000084674	HLIDSLIDFLNFPR	99	iTRAQ8plex@N-term		4	501.786		14.18	23.4335	11.6282	18.2149	4.50966	16.8216	4.92921
1	ENSP00000233242|ENSG00000084674	HLIDSLIDFLNFPR	99	iTRAQ8plex@N-term		4	501.786		13.1	27.0686	13.8128	11.3708	14.4819	11.9147	13.8872
1	ENSP00000233242|ENSG00000084674	HLIDSLIDFLNFPR	99	iTRAQ8plex@N-term		4	501.786		12.23	33.5695	9.35416	6.32367	13.5401	10.4038	12.0712
1	ENSP00000233242|ENSG00000084674	HLIDSLIDFLNFPR	99	iTRAQ8plex@N-term		4	501.786		14.48	26.1472	10.6947	10.7228	8.05534	22.8797	12.0865
1	ENSP00000233242|ENSG00000084674	HLIDSLIDFLNFPR	99	iTRAQ8plex@N-term		4	501.786		19.45	21.3793	9.99962	8.69014	7.51241	10.5909	0.244171
1	ENSP00000233242|ENSG00000084674	HLIDSLIDFLNFPR	99	iTRAQ8plex@N-term		3	668.712		31.33	76.4633	30.6245	19.3736	29.6729	36.1615	19.0606
1	ENSP00000233242|ENSG00000084674	HLIDSLIDFLNFPR	99	iTRAQ8plex@N-term		4	501.786		13.12	16.3747	5.968	10.9191	8.62043	10.5189	14.6808
1	ENSP00000233242|ENSG00000084674	HLIDSLIDFLNFPR	99	iTRAQ8plex@N-term		3	668.711		187.63	70.3852	115.676	181.54	89.2071	114.096	260.684
1	ENSP00000233242|ENSG00000084674	HLIDSLIDFLNFPR	99	iTRAQ8plex@N-term		4	501.785		41.45	14.7516	44.7351	54.0065	20.3212	57.89	59.2421
1	ENSP00000233242|ENSG00000084674	HLIDSLIDFLNFPR	99	iTRAQ8plex@N-term		4	501.785		80.66	33.4258	48.5483	61.0372	23.7117	56.264	56.1747
1	ENSP00000233242|ENSG00000084674	HLIDSLIDFLNFPR	99	iTRAQ8plex@N-term		4	501.785		89.58	30.6445	67.634	66.7815	42.4595	57.1418	117.279
1	ENSP00000233242|ENSG00000084674	HLIDSLIDFLNFPR	99	iTRAQ8plex@N-term		4	501.785		69.39	16.5692	56.7903	67.41	38.8806	57.113	163.58
1	ENSP00000233242|ENSG00000084674	HLIDSLIDFLNFPR	99	iTRAQ8plex@N-term		4	501.785		16.45	25.3356	38.8466	26.7676	22.6037	54.7387	59.7457
1	ENSP00000233242|ENSG00000084674	HLIDSLIDFLNFPR	99	iTRAQ8plex@N-term		4	501.785		104.84	25.6822	86.6104	104.134	59.922	87.3171	190.927
1	ENSP00000233242|ENSG00000084674	HLIDSLIDFLNFPR	99	iTRAQ8plex@N-term		3	668.711		262.79	118.546	237.22	284.418	143.201	252.224	531.79
1	ENSP00000233242|ENSG00000084674	HVAEAICK	99	iTRAQ8plex@N-term; Methylthio(C)@7; iTRAQ8plex(K)@8		3	508.955		264.45	171.043	239.077	314.554	217.937	308.056	248.765
1	ENSP00000233242|ENSG00000084674	HVAEAICK	98.81	iTRAQ8plex@N-term; Methylthio(C)@7; iTRAQ8plex(K)@8		3	508.953		3195.58	2436.23	2355.23	3029.76	1951.55	2272.17	2633.88
1	ENSP00000233242|ENSG00000084674	HVAEAICKEQHLFLPFSYK	99	iTRAQ8plex@N-term; Methylthio(C)@7; iTRAQ8plex(K)@8; iTRAQ8plex(K)@19	missed K-E@8	6	537.299		551.8	352.391	454.769	586.943	343	525.716	632.923
1	ENSP00000233242|ENSG00000084674	IADFELPTIIVPEQTIEIPSIK	99	iTRAQ8plex@N-term; iTRAQ8plex(K)@22		4	769.453		276.9	416.647	124.702	211.539	291.089	270.211	410.91
1	ENSP00000233242|ENSG00000084674	IADFELPTIIVPEQTIEIPSIK	99	iTRAQ8plex@N-term; iTRAQ8plex(K)@22		5	615.762		54.38	55.6927	14.8852	17.8418	32.0552	37.5573	49.521
1	ENSP00000233242|ENSG00000084674	IADFELPTIIVPEQTIEIPSIK	99	iTRAQ8plex@N-term; iTRAQ8plex(K)@22		3	1025.6		1446.64	1377.09	3299.37	1417.18	1802.24	1823.34	1323.81
1	ENSP00000233242|ENSG00000084674	IADFELPTIIVPEQTIEIPSIK	99	iTRAQ8plex@N-term; iTRAQ8plex(K)@22		3	1025.6		2672.12	2123.49	5367.2	2660.08	3111.15	3299.37	2514.28
1	ENSP00000233242|ENSG00000084674	IADFELPTIIVPEQTIEIPSIK	99	iTRAQ8plex@N-term; iTRAQ8plex(K)@22		4	769.453		3893.31	3190.73	2456.2	4183.16	4530.07	5071.7	3662.45
1	ENSP00000233242|ENSG00000084674	IADFELPTIIVPEQTIEIPSIK	99	iTRAQ8plex@N-term; iTRAQ8plex(K)@22		3	1025.6		1443.17	1228.98	3424.48	5956.73	1643.15	1993.98	1362.43
1	ENSP00000233242|ENSG00000084674	IADFELPTIIVPEQTIEIPSIK	99	iTRAQ8plex@N-term; iTRAQ8plex(K)@22		3	1025.6		1572	1377.74	4206.72	1541.85	2146.12	2132.68	1572.94
1	ENSP00000233242|ENSG00000084674	IADFELPTIIVPEQTIEIPSIK	99	iTRAQ8plex@N-term; iTRAQ8plex(K)@22		3	1025.6		2877.53	2260.2	1776.76	3096.56	3346.35	3469.72	2770.37
1	ENSP00000233242|ENSG00000084674	IADFELPTIIVPEQTIEIPSIK	99	iTRAQ8plex@N-term; iTRAQ8plex(K)@22		3	1025.6		2609.83	2108.36	1572.75	2808.63	3087.68	3199.65	2560.87
1	ENSP00000233242|ENSG00000084674	IADFELPTIIVPEQTIEIPSIK	99	iTRAQ8plex@N-term; iTRAQ8plex(K)@22		3	1025.6		1313.74	1101.63	3418.43	1249.32	1641.85	1769.28	1225.89
1	ENSP00000233242|ENSG00000084674	IADFELPTIIVPEQTIEIPSIK	99	iTRAQ8plex@N-term; iTRAQ8plex(K)@22		5	615.764		835.92	675.608	588.597	1148.64	1122.64	1110.88	650.213
1	ENSP00000233242|ENSG00000084674	IADFELPTIIVPEQTIEIPSIK	99	iTRAQ8plex@N-term; iTRAQ8plex(K)@22		3	1025.6		2427.95	1898.07	1487.69	2591.46	2667.14	2983.5	2241.34
1	ENSP00000233242|ENSG00000084674	IADFELPTIIVPEQTIEIPSIK	99	iTRAQ8plex@N-term; iTRAQ8plex(K)@22		6	513.304		241.39	135.073	133.391	271.947	163.855	278.946	142.794
1	ENSP00000233242|ENSG00000084674	IADFELPTIIVPEQTIEIPSIK	99	iTRAQ8plex@N-term; iTRAQ8plex(K)@22		4	769.453		2401.93	1781.3	1493.63	2571.82	2657.94	2940.76	2175.2
1	ENSP00000233242|ENSG00000084674	IADFELPTIIVPEQTIEIPSIK	99	iTRAQ8plex@N-term; iTRAQ8plex(K)@22		5	615.762		256.66	154.913	141.564	274.373	243.123	258.095	231.246
1	ENSP00000233242|ENSG00000084674	IADFELPTIIVPEQTIEIPSIK	99	iTRAQ8plex@N-term; iTRAQ8plex(K)@22		6	513.303		20.8	23.4251	33.2758	34.9864	32.6978	36.0895	16.6037
1	ENSP00000233242|ENSG00000084674	IADFELPTIIVPEQTIEIPSIK	99	iTRAQ8plex@N-term; iTRAQ8plex(K)@22		4	769.453		728.59	585.906	461.532	705.905	675.053	854.594	611.298
1	ENSP00000233242|ENSG00000084674	IADFELPTIIVPEQTIEIPSIK	99	iTRAQ8plex@N-term; iTRAQ8plex(K)@22		5	615.762		61.94	48.0591	48.1014	49.9119	60.5314	64.5957	35.5422
1	ENSP00000233242|ENSG00000084674	IADFELPTIIVPEQTIEIPSIK	99	iTRAQ8plex@N-term; iTRAQ8plex(K)@22		5	615.762		41.39	49.1242	49.2235	47.5945	64.1103	65.9771	58.9674
1	ENSP00000233242|ENSG00000084674	IADFELPTIIVPEQTIEIPSIK	99	iTRAQ8plex@N-term; iTRAQ8plex(K)@22		4	769.452		574.21	476.913	431.761	771.724	650.965	635.035	508.64
1	ENSP00000233242|ENSG00000084674	IADFELPTIIVPEQTIEIPSIK	99	iTRAQ8plex@N-term; iTRAQ8plex(K)@22		5	615.763		166.27	136.56	127.91	198.341	168.918	200.162	150.928
1	ENSP00000233242|ENSG00000084674	IADFELPTIIVPEQTIEIPSIK	99	iTRAQ8plex@N-term; iTRAQ8plex(K)@22		5	615.763		134.13	95.8814	118.705	148.027	151.722	148.315	106.718
1	ENSP00000233242|ENSG00000084674	IADFELPTIIVPEQTIEIPSIK	99	iTRAQ8plex@N-term; iTRAQ8plex(K)@22		5	615.763		170.07	102.695	130.76	180.156	151.135	162.115	139.376
1	ENSP00000233242|ENSG00000084674	IADFELPTIIVPEQTIEIPSIK	99	iTRAQ8plex@N-term; iTRAQ8plex(K)@22		5	615.763		96.89	106.381	105.13	153.968	102.769	98.8145	79.4778
1	ENSP00000233242|ENSG00000084674	IADFELPTIIVPEQTIEIPSIK	99	iTRAQ8plex@N-term; iTRAQ8plex(K)@22		4	769.452		1719.14	308.931	1026.2	1428.35	305.35	338.102	1385.93
1	ENSP00000233242|ENSG00000084674	IADFELPTIIVPEQTIEIPSIK	99	iTRAQ8plex@N-term; iTRAQ8plex(K)@22		3	1025.6		4107.33	739.484	2789.73	4378.48	1048.99	1180.21	4211.53
1	ENSP00000233242|ENSG00000084674	IADFELPTIIVPEQTIEIPSIK	99	iTRAQ8plex@N-term; iTRAQ8plex(K)@22		3	1025.6		1521.51	483.22	1118.21	1656.6	406.856	357.83	1639.6
1	ENSP00000233242|ENSG00000084674	IADFELPTIIVPEQTIEIPSIK	99	iTRAQ8plex@N-term; iTRAQ8plex(K)@22		3	1025.6		1654.37	495.799	1230.61	1775.78	388.108	490.302	1868.43
1	ENSP00000233242|ENSG00000084674	IADFELPTIIVPEQTIEIPSIK	99	iTRAQ8plex@N-term; iTRAQ8plex(K)@22		3	1025.6		4303.75	700.081	2742.62	4566.71	1002.18	1229.15	4250.32
1	ENSP00000233242|ENSG00000084674	IADFELPTIIVPEQTIEIPSIK	99	iTRAQ8plex@N-term; iTRAQ8plex(K)@22		3	1025.6		2398.29	517.668	1604.81	2482.72	563.032	712.006	2541.31
1	ENSP00000233242|ENSG00000084674	IADFELPTIIVPEQTIEIPSIK	99	iTRAQ8plex@N-term; iTRAQ8plex(K)@22		3	1025.6		1586.04	496.669	1129.72	1692.05	353.05	491.353	1825.64
1	ENSP00000233242|ENSG00000084674	IADFELPTIIVPEQTIEIPSIK	99	iTRAQ8plex@N-term; iTRAQ8plex(K)@22		4	769.452		1835.84	473.675	1182.8	1824.79	372.341	512.348	1855.67
1	ENSP00000233242|ENSG00000084674	IADFELPTIIVPEQTIEIPSIK	99	iTRAQ8plex@N-term; iTRAQ8plex(K)@22		4	769.452		854.98	205.534	546.464	901.526	201.062	251.49	805.445
1	ENSP00000233242|ENSG00000084674	IADFELPTIIVPEQTIEIPSIK	99	iTRAQ8plex@N-term; iTRAQ8plex(K)@22		5	615.763		170.18	46.6135	122.12	191.743	45.2628	55.415	155.903
1	ENSP00000233242|ENSG00000084674	IADFELPTIIVPEQTIEIPSIK	99	iTRAQ8plex@N-term; iTRAQ8plex(K)@22		5	615.763		163.85	41.1862	99.7579	174.009	39.1244	48.0186	102.048
1	ENSP00000233242|ENSG00000084674	IADFELPTIIVPEQTIEIPSIK	99	iTRAQ8plex@N-term; iTRAQ8plex(K)@22		5	615.763		62.88	22.1993	63.2647	57.7772	13.5068	22.6351	49.1395
1	ENSP00000233242|ENSG00000084674	IADFELPTIIVPEQTIEIPSIK	99	iTRAQ8plex@N-term; iTRAQ8plex(K)@22		5	615.763		266.9	66.5979	165.565	241.39	47.1797	78.4242	182.594
1	ENSP00000233242|ENSG00000084674	IADFELPTIIVPEQTIEIPSIK	99	iTRAQ8plex@N-term; iTRAQ8plex(K)@22		5	615.763		198.54	62.1259	129.787	213.758	63.0909	64.1784	163.595
1	ENSP00000233242|ENSG00000084674	IADFELPTIIVPEQTIEIPSIK	99	iTRAQ8plex@N-term; iTRAQ8plex(K)@22		5	615.763		128.54	33.0454	67.5545	115.613	34.0828	21.9444	99.0268
1	ENSP00000233242|ENSG00000084674	IADFELPTIIVPEQTIEIPSIK	99	iTRAQ8plex@N-term; iTRAQ8plex(K)@22		5	615.763		107.96	31.6759	57.4159	132.169	26.1605	26.7937	98.7063
1	ENSP00000233242|ENSG00000084674	IADFELPTIIVPEQTIEIPSIK	99	iTRAQ8plex@N-term; iTRAQ8plex(K)@22		6	513.304		86.73	56.4874	56.264	96.8877	61.4843	59.8902	55.6558
1	ENSP00000233242|ENSG00000084674	IADFELPTIIVPEQTIEIPSIK	99	iTRAQ8plex@N-term; iTRAQ8plex(K)@22		5	615.764		716.11	161.363	440.569	725.023	153.085	191.485	660.423
1	ENSP00000233242|ENSG00000084674	IADFELPTIIVPEQTIEIPSIK	99	iTRAQ8plex@N-term; iTRAQ8plex(K)@22		6	513.303		47.01	7.52376	31.8955	40.2103	12.4099	8.84971	25.928
1	ENSP00000233242|ENSG00000084674	IADFELPTIIVPEQTIEIPSIK	99	iTRAQ8plex@N-term; iTRAQ8plex(K)@22		5	615.763		101.41	27.5336	57.3166	88.9537	27.8114	23.7719	55.3353
1	ENSP00000233242|ENSG00000084674	IADFELPTIIVPEQTIEIPSIK	99	iTRAQ8plex@N-term; iTRAQ8plex(K)@22		5	615.763		113.61	37.306	75.3	77.0428	18.1273	36.2622	95.4252
1	ENSP00000233242|ENSG00000084674	IADFELPTIIVPEQTIEIPSIK	98.57	iTRAQ8plex@N-term; iTRAQ8plex(K)@22		5	615.763		88.4	63.1742	74.7539	102.868	98.448	77.4025	58.0975
1	ENSP00000233242|ENSG00000084674	IADFELPTIIVPEQTIEIPSIK	98.57	iTRAQ8plex@N-term; iTRAQ8plex(K)@22		5	615.763		104.31	82.9642	83.9591	107.807	95.9993	100.57	66.2773
1	ENSP00000233242|ENSG00000084674	IAELSATAQEIIK	99	iTRAQ8plex@N-term; iTRAQ8plex(K)@13		4	499.554		5828.31	2495.7	4418.89	7316.64	2798.48	3384.16	6130.38
1	ENSP00000233242|ENSG00000084674	IAELSATAQEIIK	99	iTRAQ8plex@N-term; iTRAQ8plex(K)@13		4	499.554		5684.6	1890.86	4656.62	7167	2656.5	2946.03	5907.3
1	ENSP00000233242|ENSG00000084674	IAELSATAQEIIK	99	iTRAQ8plex@N-term; iTRAQ8plex(K)@13		4	499.554		5687.28	2566.89	4275.38	7287.54	2695.27	2948.16	5880.84
1	ENSP00000233242|ENSG00000084674	IAELSATAQEIIK	99	iTRAQ8plex@N-term; iTRAQ8plex(K)@13		4	499.554		4245.78	1487.55	3223.69	5427.88	2019.82	2007	4222.85
1	ENSP00000233242|ENSG00000084674	IAELSATAQEIIK	99	iTRAQ8plex@N-term; iTRAQ8plex(K)@13		2	998.097		5810.08	3479.23	5058.51	6513.08	3390.79	3344.04	6023.13
1	ENSP00000233242|ENSG00000084674	IAELSATAQEIIK	99	iTRAQ8plex@N-term; iTRAQ8plex(K)@13		3	665.736		4617.66	2283.76	3602.72	5732.23	2989.56	2829.16	4812.21
1	ENSP00000233242|ENSG00000084674	IAELSATAQEIIK	99	iTRAQ8plex@N-term; iTRAQ8plex(K)@13		3	665.736		4903.02	3003.04	3905.76	6103.21	3175.22	3759.41	5067.75
1	ENSP00000233242|ENSG00000084674	IAELSATAQEIIK	99	iTRAQ8plex@N-term; iTRAQ8plex(K)@13		3	665.736		3926.1	2036.01	3126.35	4612.03	2529.8	2632.92	3793.13
1	ENSP00000233242|ENSG00000084674	IAELSATAQEIIK	99	iTRAQ8plex@N-term; iTRAQ8plex(K)@13		3	665.735		4245.62	1885.83	3142.99	4730.53	2559.03	2325.37	4341.87
1	ENSP00000233242|ENSG00000084674	IAELSATAQEIIK	99	iTRAQ8plex@N-term; iTRAQ8plex(K)@13		3	665.734		3293.19	2166.45	2705.65	3873.39	2161.38	2408.11	3322.61
1	ENSP00000233242|ENSG00000084674	IAELSATAQEIIK	99	iTRAQ8plex@N-term; iTRAQ8plex(K)@13		3	665.736		2106.96	1660.12	1777.13	2368.92	1637.37	2076.73	2167.69
1	ENSP00000233242|ENSG00000084674	IAELSATAQEIIK	99	iTRAQ8plex@N-term; iTRAQ8plex(K)@13		2	998.1		17069	9369.32	12835	19123.2	10711.6	12622.3	17935
1	ENSP00000233242|ENSG00000084674	IAELSATAQEIIK	99	iTRAQ8plex@N-term; iTRAQ8plex(K)@13		4	499.553		6197.73	2700.27	4516.19	7486.17	3667.14	3323.06	5932.89
1	ENSP00000233242|ENSG00000084674	IAELSATAQEIIK	99	iTRAQ8plex@N-term; iTRAQ8plex(K)@13		4	499.552		11137.7	5030.34	9122.77	14070.1	6426.25	6313.48	11526.4
1	ENSP00000233242|ENSG00000084674	IAELSATAQEIIK	99	iTRAQ8plex@N-term; iTRAQ8plex(K)@13		3	665.735		51725.4	24511.3	39964.1	61906.9	30732.7	32612.3	55586.2
1	ENSP00000233242|ENSG00000084674	IAELSATAQEIIK	99	iTRAQ8plex@N-term; iTRAQ8plex(K)@13		3	665.735		49261.4	22947.2	36609.9	59489.7	29306.1	31299.3	52886.9
1	ENSP00000233242|ENSG00000084674	IAELSATAQEIIK	99	iTRAQ8plex@N-term; iTRAQ8plex(K)@13		3	665.735		47328.1	21460.1	36528.5	56988.1	26551.7	28896.3	50607.9
1	ENSP00000233242|ENSG00000084674	IAELSATAQEIIK	99	iTRAQ8plex@N-term; iTRAQ8plex(K)@13		3	665.735		45810.7	20653.8	33909.8	56218.4	26275.8	27721.4	48230.5
1	ENSP00000233242|ENSG00000084674	IAELSATAQEIIK	99	iTRAQ8plex@N-term; iTRAQ8plex(K)@13		4	499.553		8603.73	3635.78	6680.89	10954.6	4710.15	4659.9	8738.53
1	ENSP00000233242|ENSG00000084674	IAELSATAQEIIK	99	iTRAQ8plex@N-term; iTRAQ8plex(K)@13		4	499.553		7703.75	3243.53	6063.46	10433.3	4386.64	4357.39	8048.9
1	ENSP00000233242|ENSG00000084674	IAELSATAQEIIK	99	iTRAQ8plex@N-term; iTRAQ8plex(K)@13		4	499.553		6912.05	3023.14	5479.96	8875.86	3832.49	3789.37	6894.84
1	ENSP00000233242|ENSG00000084674	IAELSATAQEIIK	99	iTRAQ8plex@N-term; iTRAQ8plex(K)@13		4	499.553		5578.46	2430.87	4393.3	7132.99	3079.02	3007.88	5683.24
1	ENSP00000233242|ENSG00000084674	IAELSATAQEIIK	99	iTRAQ8plex@N-term; iTRAQ8plex(K)@13		2	998.1		13592.7	6411.25	11425	16664.8	8164.62	8313.08	13854.1
1	ENSP00000233242|ENSG00000084674	IAELSATAQEIIK	99	iTRAQ8plex@N-term; iTRAQ8plex(K)@13		3	665.735		7476.52	3614.28	5701.54	9272.4	4599.58	5069.86	7617.02
1	ENSP00000233242|ENSG00000084674	IAELSATAQEIIK	99	iTRAQ8plex@N-term; iTRAQ8plex(K)@13		3	665.735		6474.92	3363.15	4982.04	7816.32	3881.2	4511.71	6707.51
1	ENSP00000233242|ENSG00000084674	IAELSATAQEIIK	99	iTRAQ8plex@N-term; iTRAQ8plex(K)@13		3	665.735		6061.98	3067.1	4862.3	7765.98	4075.02	4140.04	5980.9
1	ENSP00000233242|ENSG00000084674	IAELSATAQEIIK	99	iTRAQ8plex@N-term; iTRAQ8plex(K)@13		3	665.736		5792.69	2605.34	4169.97	6277.25	3105.22	3470.65	4780.11
1	ENSP00000233242|ENSG00000084674	IAELSATAQEIIK	99	iTRAQ8plex@N-term; iTRAQ8plex(K)@13		3	665.735		4651.44	2236.25	3339.96	5486.35	2722.68	3162.09	4057.67
1	ENSP00000233242|ENSG00000084674	IAELSATAQEIIK	99	iTRAQ8plex@N-term; iTRAQ8plex(K)@13		3	665.735		3923.89	2148.18	2966.73	4698.44	2548.4	2885.12	3858.31
1	ENSP00000233242|ENSG00000084674	IAELSATAQEIIK	99	iTRAQ8plex@N-term; iTRAQ8plex(K)@13		3	665.735		2150.1	1229.61	1733.61	2260.89	1498.55	1824.46	2173.16
1	ENSP00000233242|ENSG00000084674	IAELSATAQEIIK	99	iTRAQ8plex@N-term; iTRAQ8plex(K)@13		4	499.553		226.25	168.591	200.936	394.208	146.115	185.052	259.844
1	ENSP00000233242|ENSG00000084674	IAELSATAQEIIK	99	iTRAQ8plex@N-term; iTRAQ8plex(K)@13		3	665.736		1366.69	814.307	1345.99	1783.32	883.672	1391.69	1208.45
1	ENSP00000233242|ENSG00000084674	IAELSATAQEIIK	99	iTRAQ8plex@N-term; iTRAQ8plex(K)@13		4	499.553		172.63	98.9078	131.574	192.116	141.683	177.527	235.854
1	ENSP00000233242|ENSG00000084674	IAELSATAQEIIK	99	iTRAQ8plex@N-term; iTRAQ8plex(K)@13		3	665.736		1126.68	724.842	891.058	1226.02	875.074	1185.96	973.359
1	ENSP00000233242|ENSG00000084674	IAELSATAQEIIK	99	iTRAQ8plex@N-term; iTRAQ8plex(K)@13		3	665.736		890.12	689.041	876.521	919.545	710.067	980.677	965.835
1	ENSP00000233242|ENSG00000084674	IAELSATAQEIIK	99	iTRAQ8plex@N-term; iTRAQ8plex(K)@13		3	665.736		525.27	408.523	514.966	539.869	466.811	553.617	501.742
1	ENSP00000233242|ENSG00000084674	IAELSATAQEIIK	99	iTRAQ8plex@N-term; iTRAQ8plex(K)@13		3	665.736		2702.47	1185.29	2193.62	2638.37	1980.65	1689.75	2211.23
1	ENSP00000233242|ENSG00000084674	IAELSATAQEIIK	99	iTRAQ8plex@N-term; iTRAQ8plex(K)@13		4	499.555		2321.01	1094.15	1622.57	2777.97	1443.21	1430.43	2467.47
1	ENSP00000233242|ENSG00000084674	IAELSATAQEIIK	99	iTRAQ8plex@N-term; iTRAQ8plex(K)@13		2	998.103		5771.98	3450.72	5353.53	6789.11	2391.89	4023.22	5856.85
1	ENSP00000233242|ENSG00000084674	IAELSATAQEIIK	99	iTRAQ8plex@N-term; iTRAQ8plex(K)@13		3	665.737		17232	8133.81	12552.1	21205.4	10694.1	10711.4	17761.1
1	ENSP00000233242|ENSG00000084674	IAELSATAQEIIK	99	iTRAQ8plex@N-term; iTRAQ8plex(K)@13		4	499.553		959.08	438.686	686.061	1140.31	341.427	676.348	818.753
1	ENSP00000233242|ENSG00000084674	IAELSATAQEIIK	99	iTRAQ8plex@N-term; iTRAQ8plex(K)@13		3	665.737		2177.5	1333.84	1606.01	2575.79	1002.9	1599.91	2280.82
1	ENSP00000233242|ENSG00000084674	IAELSATAQEIIK	99	iTRAQ8plex@N-term; iTRAQ8plex(K)@13		3	665.737		1917	1016.22	1451.44	2043.5	1425.35	1804.28	1811.1
1	ENSP00000233242|ENSG00000084674	IAELSATAQEIIK	99	iTRAQ8plex@N-term; iTRAQ8plex(K)@13		3	665.737		1978.36	985.096	1438.39	2068.61	1429.35	1318.81	1697.4
1	ENSP00000233242|ENSG00000084674	IAELSATAQEIIK	99	iTRAQ8plex@N-term; iTRAQ8plex(K)@13		3	665.737		1393.53	976.981	1212.46	1782.54	762.742	1313.83	1536.11
1	ENSP00000233242|ENSG00000084674	IAELSATAQEIIK	99	iTRAQ8plex@N-term; iTRAQ8plex(K)@13		3	665.737		1638.99	983.744	1113.59	1665.84	1373.94	1082.28	1337.59
1	ENSP00000233242|ENSG00000084674	IAELSATAQEIIK	99	iTRAQ8plex@N-term; iTRAQ8plex(K)@13		4	499.555		159.38	96.6676	104.117	217.46	72.5646	113.291	154.545
1	ENSP00000233242|ENSG00000084674	IAELSATAQEIIK	99	iTRAQ8plex@N-term; iTRAQ8plex(K)@13		3	665.736		1327.04	904.237	1119.17	1327.7	1187.79	1124.1	1383.02
1	ENSP00000233242|ENSG00000084674	IAELSATAQEIIK	99	iTRAQ8plex@N-term; iTRAQ8plex(K)@13		3	665.736		1120.45	818.627	855.459	1352.36	1050.72	968.158	1102.22
1	ENSP00000233242|ENSG00000084674	IAELSATAQEIIK	99	iTRAQ8plex@N-term; iTRAQ8plex(K)@13		3	665.737		1118.61	853.659	945.734	1280.38	1046.11	966.489	1198.76
1	ENSP00000233242|ENSG00000084674	IAELSATAQEIIK	99	iTRAQ8plex@N-term; iTRAQ8plex(K)@13		3	665.737		626.01	480.616	499.107	712.415	363.587	549.862	623.354
1	ENSP00000233242|ENSG00000084674	IAELSATAQEIIK	99	iTRAQ8plex@N-term; iTRAQ8plex(K)@13		3	665.736		542.39	427.645	441.632	639.251	314.624	458.616	636.891
1	ENSP00000233242|ENSG00000084674	IAELSATAQEIIK	99	iTRAQ8plex@N-term; iTRAQ8plex(K)@13		3	665.736		496.96	427.527	365.686	566.921	495.187	488.043	524.541
1	ENSP00000233242|ENSG00000084674	IAELSATAQEIIK	99	iTRAQ8plex@N-term; iTRAQ8plex(K)@13		3	665.738		30.12	110.177	96.2327	5.75415	14.2492	19.5701	35.7864
1	ENSP00000233242|ENSG00000084674	IAELSATAQEIIK	99	iTRAQ8plex@N-term; iTRAQ8plex(K)@13		4	499.554		18.63	28.9791	33.1864	3.29931	11.9999	19.6852	12.1323
1	ENSP00000233242|ENSG00000084674	IAELSATAQEIIK	99	iTRAQ8plex@N-term; iTRAQ8plex(K)@13		2	998.101		29.13	114.615	65.6976	16.2412	19.4126	28.722	18.9538
1	ENSP00000233242|ENSG00000084674	IAELSATAQEIIK	99	iTRAQ8plex@N-term; iTRAQ8plex(K)@13		2	998.101		39.86	134.413	84.6145	18.1167	30.1826	25.3692	16.8173
1	ENSP00000233242|ENSG00000084674	IAELSATAQEIIK	99	iTRAQ8plex@N-term; iTRAQ8plex(K)@13		2	998.101		38.43	119.078	85.5876	17.94	10.2603	19.714	21.3803
1	ENSP00000233242|ENSG00000084674	IAELSATAQEIIK	99	iTRAQ8plex@N-term; iTRAQ8plex(K)@13		2	998.101		11.09	112.628	73.7509	5.41047	19.1799	16.3899	22.6011
1	ENSP00000233242|ENSG00000084674	IAELSATAQEIIK	99	iTRAQ8plex@N-term; iTRAQ8plex(K)@13		3	665.738		24.25	113.321	84.1974	8.83743	26.5815	33.1684	18.3281
1	ENSP00000233242|ENSG00000084674	IAELSATAQEIIK	99	iTRAQ8plex@N-term; iTRAQ8plex(K)@13		4	499.554		15.68	45.8696	49.9484	10.8995	14.6813	7.31	4.54769
1	ENSP00000233242|ENSG00000084674	IAELSATAQEIIK	99	iTRAQ8plex@N-term; iTRAQ8plex(K)@13		4	499.554		9.06	34.288	56.0058	10.9879	7.24648	13.6703	3.63205
1	ENSP00000233242|ENSG00000084674	IAELSATAQEIIK	99	iTRAQ8plex@N-term; iTRAQ8plex(K)@13		4	499.554		16.33	31.9379	61.1695	18.0971	8.54287	5.92858	4.08987
1	ENSP00000233242|ENSG00000084674	IAELSATAQEIIK	99	iTRAQ8plex@N-term; iTRAQ8plex(K)@13		4	499.554		14.76	17.4737	62.6788	3.28949	9.13013	4.37449	3.78466
1	ENSP00000233242|ENSG00000084674	IAELSATAQEIIK	99	iTRAQ8plex@N-term; iTRAQ8plex(K)@13		3	665.735		25.26	163.113	58.3592	18.5782	19.8447	17.8721	35.6338
1	ENSP00000233242|ENSG00000084674	IAELSATAQEIIK	99	iTRAQ8plex@N-term; iTRAQ8plex(K)@13		3	665.735		9.92	113.279	53.2155	11.9993	8.62043	8.97921	16.8173
1	ENSP00000233242|ENSG00000084674	IAELSATAQEIIK	99	iTRAQ8plex@N-term; iTRAQ8plex(K)@13		4	499.553		1.65	15.9605	7.33835	4.70348	4.84207	19.8867	8.36287
1	ENSP00000233242|ENSG00000084674	IAELSATAQEIIK	99	iTRAQ8plex@N-term; iTRAQ8plex(K)@13		3	665.736		1806.63	1361.37	1225.84	1550.18	1275.53	1290.07	1861.01
1	ENSP00000233242|ENSG00000084674	IAELSATAQEIIK	99	iTRAQ8plex@N-term; iTRAQ8plex(K)@13		3	665.736		469.7	407.424	358.199	520.22	536.085	435.693	666.359
1	ENSP00000233242|ENSG00000084674	IAIANIIDEIIEK	99	iTRAQ8plex@N-term; iTRAQ8plex(K)@13		4	516.569		644.75	515.073	561.111	966.874	372.263	961.524	2231.25
1	ENSP00000233242|ENSG00000084674	IAIANIIDEIIEK	99	iTRAQ8plex@N-term; iTRAQ8plex(K)@13		4	516.569		540.44	364.141	475.593	788.927	390.468	782.285	1633.43
1	ENSP00000233242|ENSG00000084674	IAIANIIDEIIEK	99	iTRAQ8plex@N-term; iTRAQ8plex(K)@13		4	516.569		410.17	276.849	334.168	556.798	306.402	545.588	1052.06
1	ENSP00000233242|ENSG00000084674	IAIANIIDEIIEK	99	iTRAQ8plex@N-term; iTRAQ8plex(K)@13		4	516.57		2.54	8.7749	5.76939	1.75767	2.23821	1.45337	8.34761
1	ENSP00000233242|ENSG00000084674	IAIANIIDEIIEK	99	iTRAQ8plex@N-term; iTRAQ8plex(K)@13		3	688.423		15.72	25.6991	25.6594	10.3987	1.70636	6.07248	19.1217
1	ENSP00000233242|ENSG00000084674	IAIANIIDEIIEK	99	iTRAQ8plex@N-term; iTRAQ8plex(K)@13		3	688.423		12.71	26.8066	24.3983	13.3936	6.58167	1.32386	14.4061
1	ENSP00000233242|ENSG00000084674	IAIANIIDEIIEK	99	iTRAQ8plex@N-term; iTRAQ8plex(K)@13		3	688.423		5.66	16.417	20.0191	6.48078	0.731296	4.60473	2.88427
1	ENSP00000233242|ENSG00000084674	IAIANIIDEIIEK	99	iTRAQ8plex@N-term; iTRAQ8plex(K)@13		3	688.423		12.69	27.6604	26.7021	8.03224	6.61491	4.41766	9.09539
1	ENSP00000233242|ENSG00000084674	IAIANIIDEIIEK	99	iTRAQ8plex@N-term; iTRAQ8plex(K)@13		3	688.423		9.42	26.0373	25.7786	7.23687	1.81716	6.10126	5.92116
1	ENSP00000233242|ENSG00000084674	IAIANIIDEIIEK	99	iTRAQ8plex@N-term; iTRAQ8plex(K)@13		4	516.569		2.55	11.4547	7.56674	5.89162	2.02769	3.00746	6.53159
1	ENSP00000233242|ENSG00000084674	IAIANIIDEIIEK	99	iTRAQ8plex@N-term; iTRAQ8plex(K)@13		3	688.423		23.77	20.7706	24.3685	23.0166	3.29083	13.6991	34.0009
1	ENSP00000233242|ENSG00000084674	IAIANIIDEIIEK	99	iTRAQ8plex@N-term; iTRAQ8plex(K)@13		3	688.423		20.15	27.2123	28.2412	22.7417	5.60661	15.1812	34.1535
1	ENSP00000233242|ENSG00000084674	IAIANIIDEIIEK	99	iTRAQ8plex@N-term; iTRAQ8plex(K)@13		3	688.423		11.76	21.4047	24.7856	12.284	7.73401	2.86356	7.73718
1	ENSP00000233242|ENSG00000084674	IAIANIIDEIIEK	99	iTRAQ8plex@N-term; iTRAQ8plex(K)@13		3	688.423		19.6	22.0133	20.2872	16.742	6.02766	10.5621	25.4854
1	ENSP00000233242|ENSG00000084674	IAIANIIDEIIEK	99	iTRAQ8plex@N-term; iTRAQ8plex(K)@13		3	688.423		17.31	21.0581	26.8014	15.3673	7.47917	5.88541	32.3222
1	ENSP00000233242|ENSG00000084674	IAIANIIDEIIEK	99	iTRAQ8plex@N-term; iTRAQ8plex(K)@13		3	688.423		5.78	21.7935	22.6704	11.4788	3.91133	9.10872	15.9322
1	ENSP00000233242|ENSG00000084674	IAIANIIDEIIEK	99	iTRAQ8plex@N-term; iTRAQ8plex(K)@13		3	688.423		289.47	243.017	210.806	375.679	191.179	403.46	577.481
1	ENSP00000233242|ENSG00000084674	IAIANIIDEIIEK	99	iTRAQ8plex@N-term; iTRAQ8plex(K)@13		4	516.568		147.55	71.2474	129.687	203.909	93.2957	136.688	416.923
1	ENSP00000233242|ENSG00000084674	IAIANIIDEIIEK	99	iTRAQ8plex@N-term; iTRAQ8plex(K)@13		3	688.422		160.78	144.659	106.401	218.599	112.287	202.622	365.921
1	ENSP00000233242|ENSG00000084674	IAIANIIDEIIEK	99	iTRAQ8plex@N-term; iTRAQ8plex(K)@13		3	688.424		986.47	661.786	772.741	1381.74	820.88	1265.91	2710.91
1	ENSP00000233242|ENSG00000084674	IAIANIIDEIIEK	99	iTRAQ8plex@N-term; iTRAQ8plex(K)@13		3	688.425		139.14	126.365	86.5707	184.31	143.811	240.252	391.819
1	ENSP00000233242|ENSG00000084674	IAIANIIDEIIEK	99	iTRAQ8plex@N-term; iTRAQ8plex(K)@13		4	516.569		138.31	91.0628	84.6542	181.069	102.448	187.369	402.883
1	ENSP00000233242|ENSG00000084674	IAIANIIDEIIEK	99	iTRAQ8plex@N-term; iTRAQ8plex(K)@13		4	516.569		227.82	152.834	141.008	293.177	197.594	354.276	1025.47
1	ENSP00000233242|ENSG00000084674	IAIANIIDEIIEK	99	iTRAQ8plex@N-term; iTRAQ8plex(K)@13		4	516.569		270.65	161.668	200.151	394.041	239.112	431.679	1073.48
1	ENSP00000233242|ENSG00000084674	IAIANIIDEIIEK	99	iTRAQ8plex@N-term; iTRAQ8plex(K)@13		4	516.569		306.48	176.352	188.513	446.261	256.198	535.717	1200.59
1	ENSP00000233242|ENSG00000084674	IAIANIIDEIIEK	99	iTRAQ8plex@N-term; iTRAQ8plex(K)@13		4	516.569		323.07	215.923	203.627	458.712	269.893	487.266	1307.84
1	ENSP00000233242|ENSG00000084674	IAIANIIDEIIEK	99	iTRAQ8plex@N-term; iTRAQ8plex(K)@13		4	516.569		276.07	194.747	172.913	410.391	249.86	469.596	1197.66
1	ENSP00000233242|ENSG00000084674	IAIANIIDEIIEK	99	iTRAQ8plex@N-term; iTRAQ8plex(K)@13		4	516.569		257.38	135.089	167.61	371.251	215.644	392.222	1067.85
1	ENSP00000233242|ENSG00000084674	IAIANIIDEIIEK	99	iTRAQ8plex@N-term; iTRAQ8plex(K)@13		4	516.569		198.8	126.12	111.029	289.347	53.9719	304.862	757.16
1	ENSP00000233242|ENSG00000084674	IAIANIIDEIIEK	99	iTRAQ8plex@N-term; iTRAQ8plex(K)@13		4	516.569		150.62	102.644	102.389	197.674	136.697	255.174	646.795
1	ENSP00000233242|ENSG00000084674	IAIANIIDEIIEK	99	iTRAQ8plex@N-term; iTRAQ8plex(K)@13		4	516.569		124.49	80.6902	93.3728	166.046	123.91	222.149	441.615
1	ENSP00000233242|ENSG00000084674	IAIANIIDEIIEK	99	iTRAQ8plex@N-term; iTRAQ8plex(K)@13		4	516.569		102.19	71.6617	68.0411	149.559	93.7278	169.094	402.868
1	ENSP00000233242|ENSG00000084674	IAIANIIDEIIEK	99	iTRAQ8plex@N-term; iTRAQ8plex(K)@13		3	688.425		164.93	124.176	116.907	225.472	182.514	295.782	573.818
1	ENSP00000233242|ENSG00000084674	IAIANIIDEIIEK	99	iTRAQ8plex@N-term; iTRAQ8plex(K)@13		4	516.569		78.46	45.3877	46.3637	95.3854	79.3678	135.897	276.753
1	ENSP00000233242|ENSG00000084674	IAIANIIDEIIEK	99	iTRAQ8plex@N-term; iTRAQ8plex(K)@13		4	516.569		62.14	42.9361	34.3582	81.0294	59.4345	90.4253	186.242
1	ENSP00000233242|ENSG00000084674	IAIANIIDEIIEK	99	iTRAQ8plex@N-term; iTRAQ8plex(K)@13		4	516.569		54.65	44.4155	27.9533	79.4976	52.6423	84.5255	153.92
1	ENSP00000233242|ENSG00000084674	IAIANIIDEIIEK	99	iTRAQ8plex@N-term; iTRAQ8plex(K)@13		4	516.569		45.18	39.1235	42.1831	52.5533	54.0051	75.2729	139.361
1	ENSP00000233242|ENSG00000084674	IAIANIIDEIIEK	99	iTRAQ8plex@N-term; iTRAQ8plex(K)@13		4	516.569		40.91	30.6699	27.1191	43.4409	36.5648	74.2944	105.97
1	ENSP00000233242|ENSG00000084674	IAIANIIDEIIEK	99	iTRAQ8plex@N-term; iTRAQ8plex(K)@13		4	516.569		40.08	27.187	23.1173	42.2527	44.0662	41.7303	99.2709
1	ENSP00000233242|ENSG00000084674	IAIANIIDEIIEK	99	iTRAQ8plex@N-term; iTRAQ8plex(K)@13		3	688.425		66.64	76.6409	55.976	74.0184	76.8083	130.184	137.27
1	ENSP00000233242|ENSG00000084674	IDDIWNLEVKENFAGEATLQR	99	iTRAQ8plex@N-term; iTRAQ8plex(K)@10	missed K-E@10	4	768.168		869.33	417.061	623.323	908.321	577.702	521.816	904.96
1	ENSP00000233242|ENSG00000084674	IDDIWNLEVKENFAGEATLQR	99	iTRAQ8plex@N-term; iTRAQ8plex(K)@10	missed K-E@10	4	768.168		449.3	350.793	445.445	690.243	397.859	418.67	337.124
1	ENSP00000233242|ENSG00000084674	IDDIWNLEVKENFAGEATLQR	99	iTRAQ8plex@N-term; iTRAQ8plex(K)@10	missed K-E@10	4	768.168		1177.95	727.226	1110.93	1260.97	934.874	791.164	985.064
1	ENSP00000233242|ENSG00000084674	IDDIWNLEVKENFAGEATLQR	98.69	iTRAQ8plex@N-term; iTRAQ8plex(K)@10	missed K-E@10	4	768.168		583.9	266.73	400.759	472.037	379.199	371.385	332.592
1	ENSP00000233242|ENSG00000084674	IDDIWNLEVKENFAGEATLQR	98.19	iTRAQ8plex@N-term; iTRAQ8plex(K)@10	missed K-E@10	4	768.168		1822.15	1075.87	1556.53	1842.36	1145.52	1586.34	1905.91
1	ENSP00000233242|ENSG00000084674	IEDGTLASK	99	iTRAQ8plex@N-term; iTRAQ8plex(K)@9		3	514.638		372.51	245.232	303.534	441.351	406.922	183.829	428.17
1	ENSP00000233242|ENSG00000084674	IEGNLIFDPNNYLPK	99	iTRAQ8plex@N-term; iTRAQ8plex(K)@15		4	589.585		13831.8	6973.87	10541	15603.1	8818.49	5166.43	7975.92
1	ENSP00000233242|ENSG00000084674	IEGNLIFDPNNYLPK	99	iTRAQ8plex@N-term; iTRAQ8plex(K)@15		4	589.582		2420.69	1463.72	1870.48	2635.56	1666.57	1047.91	910.592
1	ENSP00000233242|ENSG00000084674	IEGNLIFDPNNYLPK	99	iTRAQ8plex@N-term; iTRAQ8plex(K)@15		3	785.778		23424	12202.5	18360.6	25966.2	15938.2	10789	15069.5
1	ENSP00000233242|ENSG00000084674	IEGNLIFDPNNYLPK	99	iTRAQ8plex@N-term; iTRAQ8plex(K)@15		3	785.778		6239.04	3916.88	5151.86	6364.09	4676.67	4072.59	5064.97
1	ENSP00000233242|ENSG00000084674	IEGNLIFDPNNYLPK	99	iTRAQ8plex@N-term; iTRAQ8plex(K)@15		4	589.584		75.3	122.316	24.9544	61.5969	6.84759	61.3292	58.1433
1	ENSP00000233242|ENSG00000084674	IEGNLIFDPNNYLPK	97.45	iTRAQ8plex@N-term; iTRAQ8plex(K)@15		2	1178.17		3058.42	1977.78	2500.08	3178.93	2080.07	1924.27	2310.56
1	ENSP00000233242|ENSG00000084674	IEGNLIFDPNNYLPK	97.3	iTRAQ8plex@N-term; iTRAQ8plex(K)@15		5	471.871		159.6	65.8286	104.753	144.629	55.0134	60.0197	68.1696
1	ENSP00000233242|ENSG00000084674	IEGNLIFDPNNYLPK	97.3	iTRAQ8plex@N-term; iTRAQ8plex(K)@15		5	471.87		113.95	94.6894	135.814	202.22	102.791	61.7177	112.96
1	ENSP00000233242|ENSG00000084674	IEIPLPFGGK	99	iTRAQ8plex@N-term; iTRAQ8plex(K)@10		3	560.349		1216.33	1094	859.52	1186.36	1595.11	1057.45	936.489
1	ENSP00000233242|ENSG00000084674	IEIPLPFGGK	99	iTRAQ8plex@N-term; iTRAQ8plex(K)@10		4	420.514		64.29	22.9855	29.0158	58.7591	93.2846	43.5866	68.017
1	ENSP00000233242|ENSG00000084674	IEIPLPFGGK	99	iTRAQ8plex@N-term; iTRAQ8plex(K)@10		4	420.514		76.94	57.5356	139.309	201.817	39.6784	40.0899	179.771
1	ENSP00000233242|ENSG00000084674	IEIPLPFGGK	98.76	iTRAQ8plex@N-term; iTRAQ8plex(K)@10		2	840.019		333.77	504.793	382.736	276.455	409.238	332.26	251.771
1	ENSP00000233242|ENSG00000084674	IHSGSFQSQVELSNDQEK	99	iTRAQ8plex@N-term; iTRAQ8plex(K)@18		4	661.099		3908.29	3682.69	4088.7	4259.36	3514.38	3108.42	3582.27
1	ENSP00000233242|ENSG00000084674	IKFDKYK	99	iTRAQ8plex@N-term; iTRAQ8plex(K)@2; iTRAQ8plex(K)@5; iTRAQ8plex(K)@7	missed K-F@2; missed K-Y@5	4	540.346		16135.2	8124.36	10650.6	16258.8	9472.99	14970.8	15178.7
1	ENSP00000233242|ENSG00000084674	ILGEELGFASLHDLQLLGK	99	iTRAQ8plex@N-term; iTRAQ8plex(K)@19		4	666.142		1915.49	1150.64	1210.51	1744.42	1246.65	822.922	1003.62
1	ENSP00000233242|ENSG00000084674	ILGEELGFASLHDLQLLGK	99	iTRAQ8plex@N-term; iTRAQ8plex(K)@19		3	887.853		2954.76	1702.69	1945.44	2856.78	2206.96	1695.59	1818.96
1	ENSP00000233242|ENSG00000084674	ILGEELGFASLHDLQLLGK	99	iTRAQ8plex@N-term; iTRAQ8plex(K)@19		5	533.115		478.35	392.563	662.06	877.783	409.57	176.706	189.294
1	ENSP00000233242|ENSG00000084674	ILGEELGFASLHDLQLLGK	99	iTRAQ8plex@N-term; iTRAQ8plex(K)@19		3	887.854		2345.22	1529.72	2819.41	3922.62	1865.91	1448.01	1512.54
1	ENSP00000233242|ENSG00000084674	ILGEELGFASLHDLQLLGK	99	iTRAQ8plex@N-term; iTRAQ8plex(K)@19		5	533.116		164.84	68.221	106.51	149.304	89.883	73.0281	46.1637
1	ENSP00000233242|ENSG00000084674	ILGEELGFASLHDLQLLGK	99	iTRAQ8plex@N-term; iTRAQ8plex(K)@19		5	533.116		135.78	65.2961	69.9973	110.321	77.9385	53.2853	53.2446
1	ENSP00000233242|ENSG00000084674	ILGEELGFASLHDLQLLGK	99	iTRAQ8plex@N-term; iTRAQ8plex(K)@19		5	533.116		101.61	67.4348	58.5181	102.534	74.005	67.3009	39.4337
1	ENSP00000233242|ENSG00000084674	ILGEELGFASLHDLQLLGK	99	iTRAQ8plex@N-term; iTRAQ8plex(K)@19		5	533.116		44.22	34.0513	65.1614	45.6601	47.08	24.8943	23.1352
1	ENSP00000233242|ENSG00000084674	ILGEELGFASLHDLQLLGK	99	iTRAQ8plex@N-term; iTRAQ8plex(K)@19		5	533.116		40.33	23.4927	25.3019	46.7402	36.5094	22.1171	13.9025
1	ENSP00000233242|ENSG00000084674	ILGEELGFASLHDLQLLGK	99	iTRAQ8plex@N-term; iTRAQ8plex(K)@19		4	666.142		819.69	443.107	528.878	810.579	545.669	417.692	385.257
1	ENSP00000233242|ENSG00000084674	ILGEELGFASLHDLQLLGK	99	iTRAQ8plex@N-term; iTRAQ8plex(K)@19		5	533.116		77.36	39.8336	52.9573	73.4194	48.7531	44.8529	39.4489
1	ENSP00000233242|ENSG00000084674	ILGEELGFASLHDLQLLGK	99	iTRAQ8plex@N-term; iTRAQ8plex(K)@19		5	533.116		61.84	23.9577	32.8289	43.7453	25.7616	25.4699	19.0148
1	ENSP00000233242|ENSG00000084674	ILGEELGFASLHDLQLLGK	99	iTRAQ8plex@N-term; iTRAQ8plex(K)@19		5	533.116		55.5	63.9012	45.6586	60.1044	46.3376	55.7891	11.1098
1	ENSP00000233242|ENSG00000084674	ILGEELGFASLHDLQLLGK	99	iTRAQ8plex@N-term; iTRAQ8plex(K)@19		4	666.143		219.56	193.276	211.273	207.768	185.816	185.93	116.241
1	ENSP00000233242|ENSG00000084674	ILGEELGFASLHDLQLLGK	99	iTRAQ8plex@N-term; iTRAQ8plex(K)@19		4	666.141		464.7	166.63	344.446	291.714	95.3677	73.7907	281.179
1	ENSP00000233242|ENSG00000084674	ILGEELGFASLHDLQLLGK	99	iTRAQ8plex@N-term; iTRAQ8plex(K)@19		5	533.114		97.35	17.1525	46.88	47.5454	22.4153	17.8289	30.7656
1	ENSP00000233242|ENSG00000084674	ILGEELGFASLHDLQLLGK	99	iTRAQ8plex@N-term; iTRAQ8plex(K)@19		3	887.853		1871.54	500.228	1309.87	1748.74	429.393	311.682	1380.1
1	ENSP00000233242|ENSG00000084674	ILGEELGFASLHDLQLLGK	99	iTRAQ8plex@N-term; iTRAQ8plex(K)@19		5	533.115		807.03	535.615	454.015	660.971	145.55	400.352	469.816
1	ENSP00000233242|ENSG00000084674	ILGEELGFASLHDLQLLGK	99	iTRAQ8plex@N-term; iTRAQ8plex(K)@19		3	887.853		3027.34	589.626	2109.42	2719.2	671.707	514.031	2275.25
1	ENSP00000233242|ENSG00000084674	ILGEELGFASLHDLQLLGK	99	iTRAQ8plex@N-term; iTRAQ8plex(K)@19		3	887.853		2312.01	2178.72	1616.07	2128.47	446.844	1836.03	1964.36
1	ENSP00000233242|ENSG00000084674	ILGEELGFASLHDLQLLGK	99	iTRAQ8plex@N-term; iTRAQ8plex(K)@19		3	887.853		5199.31	813.868	3156.34	4709.8	1168.2	840.693	3729.9
1	ENSP00000233242|ENSG00000084674	ILGEELGFASLHDLQLLGK	99	iTRAQ8plex@N-term; iTRAQ8plex(K)@19		3	887.853		5455.03	856.77	3480.72	5246.15	1205.43	909.304	4214.86
1	ENSP00000233242|ENSG00000084674	ILGEELGFASLHDLQLLGK	99	iTRAQ8plex@N-term; iTRAQ8plex(K)@19		3	887.853		2034.66	520.483	1485.71	1814.87	385.914	401.676	1599.63
1	ENSP00000233242|ENSG00000084674	ILGEELGFASLHDLQLLGK	99	iTRAQ8plex@N-term; iTRAQ8plex(K)@19		3	887.853		2737.57	555.828	1845.55	2464.33	543.575	502.289	2179.58
1	ENSP00000233242|ENSG00000084674	ILGEELGFASLHDLQLLGK	99	iTRAQ8plex@N-term; iTRAQ8plex(K)@19		4	666.141		5696.76	628.276	3496.57	5427.22	1243.82	892.899	4201.31
1	ENSP00000233242|ENSG00000084674	ILGEELGFASLHDLQLLGK	99	iTRAQ8plex@N-term; iTRAQ8plex(K)@19		3	887.853		2496.27	447.106	1745.8	2367.61	588.816	523.154	1999.63
1	ENSP00000233242|ENSG00000084674	ILGEELGFASLHDLQLLGK	99	iTRAQ8plex@N-term; iTRAQ8plex(K)@19		3	887.853		1888.56	1666.22	1224.73	1732.32	346.812	1406.8	1463.38
1	ENSP00000233242|ENSG00000084674	ILGEELGFASLHDLQLLGK	99	iTRAQ8plex@N-term; iTRAQ8plex(K)@19		3	887.853		3095.25	2315.36	1829.86	2986.89	676.305	1975.15	2423.97
1	ENSP00000233242|ENSG00000084674	ILGEELGFASLHDLQLLGK	99	iTRAQ8plex@N-term; iTRAQ8plex(K)@19		3	887.853		2823.7	495.731	1709.77	2639.47	638.61	475.495	2031.46
1	ENSP00000233242|ENSG00000084674	ILGEELGFASLHDLQLLGK	99	iTRAQ8plex@N-term; iTRAQ8plex(K)@19		3	887.853		1907.45	392.377	1266.79	1764.82	442.379	302.07	1388.79
1	ENSP00000233242|ENSG00000084674	ILGEELGFASLHDLQLLGK	99	iTRAQ8plex@N-term; iTRAQ8plex(K)@19		3	887.853		1413.59	1199.24	902.091	1282.83	267.909	1021.43	1070.16
1	ENSP00000233242|ENSG00000084674	ILGEELGFASLHDLQLLGK	99	iTRAQ8plex@N-term; iTRAQ8plex(K)@19		5	533.115		351.17	41.0425	171.781	280.363	65.2738	68.6824	184.655
1	ENSP00000233242|ENSG00000084674	ILGEELGFASLHDLQLLGK	99	iTRAQ8plex@N-term; iTRAQ8plex(K)@19		5	533.115		218.61	11.3702	120.363	233.642	52.6977	42.9535	130.479
1	ENSP00000233242|ENSG00000084674	ILGEELGFASLHDLQLLGK	99	iTRAQ8plex@N-term; iTRAQ8plex(K)@19		5	533.115		124.22	88.4506	75.8065	114.906	133.417	82.6116	65.3769
1	ENSP00000233242|ENSG00000084674	ILGEELGFASLHDLQLLGK	99	iTRAQ8plex@N-term; iTRAQ8plex(K)@19		3	887.852		989.82	1010.67	654.295	854.226	1075.83	831.196	765.371
1	ENSP00000233242|ENSG00000084674	ILGEELGFASLHDLQLLGK	99	iTRAQ8plex@N-term; iTRAQ8plex(K)@19		4	666.142		859.61	631.497	458.592	792.61	158.702	478.287	595.61
1	ENSP00000233242|ENSG00000084674	ILGEELGFASLHDLQLLGK	99	iTRAQ8plex@N-term; iTRAQ8plex(K)@19		5	533.115		124.47	93.0832	70.2555	141.291	43.2019	61.876	67.1624
1	ENSP00000233242|ENSG00000084674	ILGEELGFASLHDLQLLGK	99	iTRAQ8plex@N-term; iTRAQ8plex(K)@19		5	533.115		141.13	33.0031	77.4648	133.759	17.9832	73.3159	80.8513
1	ENSP00000233242|ENSG00000084674	ILGEELGFASLHDLQLLGK	99	iTRAQ8plex@N-term; iTRAQ8plex(K)@19		5	533.115		102.01	62.2105	48.1213	105.529	16.7533	70.3803	33.5125
1	ENSP00000233242|ENSG00000084674	ILGEELGFASLHDLQLLGK	99	iTRAQ8plex@N-term; iTRAQ8plex(K)@19		4	666.142		429.12	329.371	265.382	392.843	38.7476	322	273.06
1	ENSP00000233242|ENSG00000084674	ILGEELGFASLHDLQLLGK	99	iTRAQ8plex@N-term; iTRAQ8plex(K)@19		5	533.115		188.43	56.5296	122.051	151.277	56.3652	25.9591	108.687
1	ENSP00000233242|ENSG00000084674	ILGEELGFASLHDLQLLGK	99	iTRAQ8plex@N-term; iTRAQ8plex(K)@19		4	666.141		135.69	143.797	121.733	134.516	26.8918	110.024	99.0726
1	ENSP00000233242|ENSG00000084674	ILGEELGFASLHDLQLLGK	99	iTRAQ8plex@N-term; iTRAQ8plex(K)@19		5	533.115		57.24	16.2733	57.7436	71.5832	15.7229	41.1547	20.602
1	ENSP00000233242|ENSG00000084674	ILGEELGFASLHDLQLLGK	99	iTRAQ8plex@N-term; iTRAQ8plex(K)@19		5	533.116		43.26	36.0295	25.8679	39.631	53.1187	27.7722	38.2739
1	ENSP00000233242|ENSG00000084674	IPSVQINFK	99	iTRAQ8plex@N-term; iTRAQ8plex(K)@9		3	552.009		61.92	125.266	182.178	42.2822	12.144	10.4326	15.1691
1	ENSP00000233242|ENSG00000084674	IPSVQINFK	99	iTRAQ8plex@N-term; iTRAQ8plex(K)@9		4	414.259		1340.86	869.712	698.017	1627.04	949.566	414.325	512.867
1	ENSP00000233242|ENSG00000084674	IPSVQINFKDLK	99	iTRAQ8plex@N-term; iTRAQ8plex(K)@9; iTRAQ8plex(K)@12	missed K-D@9	4	579.362		10103.9	5970.38	5694.31	8245.78	6355.84	8360.41	8476.76
1	ENSP00000233242|ENSG00000084674	IPSVQINFKDLK	99	iTRAQ8plex@N-term; iTRAQ8plex(K)@9; iTRAQ8plex(K)@12	missed K-D@9	4	579.362		9396.95	5284.01	5067.57	7667.91	5617.96	7131.15	7909.77
1	ENSP00000233242|ENSG00000084674	IPSVQINFKDLK	99	iTRAQ8plex@N-term; iTRAQ8plex(K)@9; iTRAQ8plex(K)@12	missed K-D@9	4	579.362		9283.33	5014.09	5006.82	7328.13	5488.35	7160.13	8158.3
1	ENSP00000233242|ENSG00000084674	ITENDIQIALDDAK	99	iTRAQ8plex@N-term; iTRAQ8plex(K)@14		3	723.073		1263.64	807.367	1204.77	1342.93	928.913	1415.28	1731.11
1	ENSP00000233242|ENSG00000084674	ITENDIQIALDDAK	99	iTRAQ8plex@N-term; iTRAQ8plex(K)@14		4	542.558		599.99	328.746	457.262	765.783	455.21	787.019	965.072
1	ENSP00000233242|ENSG00000084674	ITENDIQIALDDAK	99	iTRAQ8plex@N-term; iTRAQ8plex(K)@14		4	542.558		535.21	319.836	377.791	616.529	386.091	650.389	851.884
1	ENSP00000233242|ENSG00000084674	ITENDIQIALDDAK	99	iTRAQ8plex@N-term; iTRAQ8plex(K)@14		4	542.558		624.01	399.528	446.418	689.045	439.609	695.213	857.011
1	ENSP00000233242|ENSG00000084674	ITLPDFR	98.57	iTRAQ8plex@N-term		2	583.348		4431.05	3148.32	3382.07	3923.28	3920.81	3519.33	2724.68
1	ENSP00000233242|ENSG00000084674	IVQILPWEQNEQVK	99	iTRAQ8plex@N-term; iTRAQ8plex(K)@14		3	778.121		16613.9	9329.66	10902.9	16275.8	9458.79	6842.26	9696.69
1	ENSP00000233242|ENSG00000084674	IVQILPWEQNEQVK	99	iTRAQ8plex@N-term; iTRAQ8plex(K)@14		2	1166.68		38682.7	19389.9	36816.1	57703.9	27057.6	17198.8	32608.7
1	ENSP00000233242|ENSG00000084674	IVQILPWEQNEQVK	99	iTRAQ8plex@N-term; iTRAQ8plex(K)@14		3	778.121		24139.5	15202.7	21772.8	32578.1	19846.5	11426.4	19722.1
1	ENSP00000233242|ENSG00000084674	IVQILPWEQNEQVK	99	iTRAQ8plex@N-term; iTRAQ8plex(K)@14		3	778.123		110.54	321.763	200.052	191.605	39.3238	54.2206	88.2832
1	ENSP00000233242|ENSG00000084674	IVQILPWEQNEQVK	99	iTRAQ8plex@N-term; iTRAQ8plex(K)@14		4	583.842		92.43	262.334	148.455	292.961	55.9663	157.194	43.8135
1	ENSP00000233242|ENSG00000084674	IVQILPWEQNEQVK	99	iTRAQ8plex@N-term; iTRAQ8plex(K)@14		4	583.842		193.95	293.782	190.013	554.303	32.9527	174.605	106.489
1	ENSP00000233242|ENSG00000084674	IVQILPWEQNEQVK	99	iTRAQ8plex@N-term; iTRAQ8plex(K)@14		4	583.842		116.25	326.421	147.224	330.363	20.2547	105.635	75.6321
1	ENSP00000233242|ENSG00000084674	IVQILPWEQNEQVK	99	iTRAQ8plex@N-term; iTRAQ8plex(K)@14		4	583.842		133.22	304.754	171.711	388.248	45.3515	109.607	72.5952
1	ENSP00000233242|ENSG00000084674	IVQILPWEQNEQVK	99	iTRAQ8plex@N-term; iTRAQ8plex(K)@14		4	583.842		177.57	242.24	183.409	533.751	29.7061	157.683	121.964
1	ENSP00000233242|ENSG00000084674	IVQILPWEQNEQVK	99	iTRAQ8plex@N-term; iTRAQ8plex(K)@14		4	583.842		186.86	390.238	197.927	553.852	33.9388	128.198	152.592
1	ENSP00000233242|ENSG00000084674	IVQILPWEQNEQVK	99	iTRAQ8plex@N-term; iTRAQ8plex(K)@14		4	583.842		166.94	235.096	166.518	437.158	17.7727	104.196	63.2099
1	ENSP00000233242|ENSG00000084674	IVQILPWEQNEQVK	99	iTRAQ8plex@N-term; iTRAQ8plex(K)@14		4	583.842		137.52	231.977	173.261	434.546	23.2685	90.1087	89.1378
1	ENSP00000233242|ENSG00000084674	IVQILPWEQNEQVK	99	iTRAQ8plex@N-term; iTRAQ8plex(K)@14		4	583.842		85.51	198.779	131.068	268.393	12.8753	81.1583	78.0586
1	ENSP00000233242|ENSG00000084674	IVQILPWEQNEQVK	99	iTRAQ8plex@N-term; iTRAQ8plex(K)@14		3	778.121		120.5	405.116	187.153	198.626	32.2324	99.1887	65.2853
1	ENSP00000233242|ENSG00000084674	IVQILPWEQNEQVK	99	iTRAQ8plex@N-term; iTRAQ8plex(K)@14		3	778.121		139.1	307.468	203.686	253.251	46.6811	54.0767	69.772
1	ENSP00000233242|ENSG00000084674	IVQILPWEQNEQVK	99	iTRAQ8plex@N-term; iTRAQ8plex(K)@14		3	778.121		95.58	310.765	202.991	163.276	35.4457	31.1682	100.568
1	ENSP00000233242|ENSG00000084674	IVQILPWEQNEQVK	99	iTRAQ8plex@N-term; iTRAQ8plex(K)@14		3	778.121		107.72	397.66	184.889	187.903	14.7367	125.882	58.6164
1	ENSP00000233242|ENSG00000084674	IVQILPWEQNEQVK	99	iTRAQ8plex@N-term; iTRAQ8plex(K)@14		3	778.121		91.91	295.785	193.597	207.532	18.8697	73.4166	30.964
1	ENSP00000233242|ENSG00000084674	IVQILPWEQNEQVK	99	iTRAQ8plex@N-term; iTRAQ8plex(K)@14		3	778.121		68.38	288.321	144.741	138.09	16.5871	73.3302	85.7347
1	ENSP00000233242|ENSG00000084674	IVQILPWEQNEQVK	99	iTRAQ8plex@N-term; iTRAQ8plex(K)@14		3	778.121		91.68	270.678	219.833	98.7436	28.4541	25.2972	56.8767
1	ENSP00000233242|ENSG00000084674	IVQILPWEQNEQVK	99	iTRAQ8plex@N-term; iTRAQ8plex(K)@14		4	583.842		170.27	157.424	153.073	153.192	52.6312	27.7003	69.482
1	ENSP00000233242|ENSG00000084674	IVQILPWEQNEQVK	99	iTRAQ8plex@N-term; iTRAQ8plex(K)@14		3	778.122		256.34	369.45	331.725	384.094	59.8998	77.935	235.915
1	ENSP00000233242|ENSG00000084674	IVQILPWEQNEQVK	99	iTRAQ8plex@N-term; iTRAQ8plex(K)@14		5	467.275		21.03	10.4572	7.32842	38.6883			4.08987
1	ENSP00000233242|ENSG00000084674	IVQILPWEQNEQVK	99	iTRAQ8plex@N-term; iTRAQ8plex(K)@14		4	583.842		352.59	264.566	322.093	773.825	65.2738	79.2876	256.624
1	ENSP00000233242|ENSG00000084674	IVQILPWEQNEQVK	99	iTRAQ8plex@N-term; iTRAQ8plex(K)@14		4	583.842		432.49	259.882	371.178	879.668	77.1185	101.966	303.246
1	ENSP00000233242|ENSG00000084674	IVQILPWEQNEQVK	99	iTRAQ8plex@N-term; iTRAQ8plex(K)@14		3	778.121		82.91	267.339	256.505	326.631	76.3318	50.2059	67.7728
1	ENSP00000233242|ENSG00000084674	IVQILPWEQNEQVK	99	iTRAQ8plex@N-term; iTRAQ8plex(K)@14		3	778.121		254	327.19	285.53	431.493	56.1215	73.5605	180.702
1	ENSP00000233242|ENSG00000084674	IVQILPWEQNEQVK	99	iTRAQ8plex@N-term; iTRAQ8plex(K)@14		3	778.12		300.17	375.03	341.447	474.462	77.4288	92.9291	224.424
1	ENSP00000233242|ENSG00000084674	IVQILPWEQNEQVK	99	iTRAQ8plex@N-term; iTRAQ8plex(K)@14		3	778.12		75.38	398.742	242.871	358.004	65.6172	78.3379	32.5816
1	ENSP00000233242|ENSG00000084674	IVQILPWEQNEQVK	99	iTRAQ8plex@N-term; iTRAQ8plex(K)@14		3	778.12		80.25	318.635	211.223	262.57	65.0189	111.967	144.763
1	ENSP00000233242|ENSG00000084674	IVQILPWEQNEQVK	99	iTRAQ8plex@N-term; iTRAQ8plex(K)@14		3	778.12		95.7	367.497	288.261	309.948	86.6919	94.4832	129.731
1	ENSP00000233242|ENSG00000084674	IVQILPWEQNEQVK	99	iTRAQ8plex@N-term; iTRAQ8plex(K)@14		3	778.12		214.01	308.144	234.837	269.08	39.5565	92.555	162.511
1	ENSP00000233242|ENSG00000084674	IVQILPWEQNEQVK	99	iTRAQ8plex@N-term; iTRAQ8plex(K)@14		4	583.843		139.44	148.446	142.775	159.378	41.4291	34.0606	110.472
1	ENSP00000233242|ENSG00000084674	IVQILPWEQNEQVK	99	iTRAQ8plex@N-term; iTRAQ8plex(K)@14		4	583.843		24799.8	11279.6	18234.6	29262.9	13490.2	9783.08	15987.6
1	ENSP00000233242|ENSG00000084674	IVQILPWEQNEQVK	99	iTRAQ8plex@N-term; iTRAQ8plex(K)@14		2	1166.68		39285	19288.9	36381.3	57977.4	28853.2	17186.2	32176
1	ENSP00000233242|ENSG00000084674	IVQILPWEQNEQVK	99	iTRAQ8plex@N-term; iTRAQ8plex(K)@14		2	1166.68		35578.5	17982.3	33328.9	54167.3	26519.2	15609	30001.1
1	ENSP00000233242|ENSG00000084674	IVQILPWEQNEQVK	99	iTRAQ8plex@N-term; iTRAQ8plex(K)@14		4	583.842		92.27	189.666	124.414	106	4.02213	10.6484	14.7113
1	ENSP00000233242|ENSG00000084674	IVQILPWEQNEQVK	99	iTRAQ8plex@N-term; iTRAQ8plex(K)@14		2	1166.68		37864.7	20741.2	34922.9	52232.7	29649.7	16699.6	31512
1	ENSP00000233242|ENSG00000084674	IVQILPWEQNEQVK	99	iTRAQ8plex@N-term; iTRAQ8plex(K)@14		2	1166.68		33079.2	20123.1	32196.4	48238.7	27258.4	14677.8	28449.9
1	ENSP00000233242|ENSG00000084674	IVQILPWEQNEQVK	99	iTRAQ8plex@N-term; iTRAQ8plex(K)@14		2	1166.68		29248.9	19754.1	28122.3	42259.1	26400.1	13555.8	25905.9
1	ENSP00000233242|ENSG00000084674	IVQILPWEQNEQVK	99	iTRAQ8plex@N-term; iTRAQ8plex(K)@14		3	778.121		3847.56	3805.64	3983.38	4500.28	4221.49	3150.75	3785.79
1	ENSP00000233242|ENSG00000084674	IVQILPWEQNEQVK	99	iTRAQ8plex@N-term; iTRAQ8plex(K)@14		2	1166.68		33274.6	21245.8	32522	47664	28593.3	14848.2	28718.6
1	ENSP00000233242|ENSG00000084674	IVQILPWEQNEQVK	99	iTRAQ8plex@N-term; iTRAQ8plex(K)@14		2	1166.68		17852	12261.7	17306.3	25182	16187.2	8476.44	15410.7
1	ENSP00000233242|ENSG00000084674	IVQILPWEQNEQVK	99	iTRAQ8plex@N-term; iTRAQ8plex(K)@14		4	583.842		2627.1	1658.5	2121.72	2985.68	1803.52	1511.67	1958.65
1	ENSP00000233242|ENSG00000084674	IVQILPWEQNEQVK	99	iTRAQ8plex@N-term; iTRAQ8plex(K)@14		2	1166.68		22111	14429.9	20928.2	31048	19311.4	9874.33	19081.4
1	ENSP00000233242|ENSG00000084674	IVQILPWEQNEQVK	99	iTRAQ8plex@N-term; iTRAQ8plex(K)@14		2	1166.68		24518.6	16916.4	24259.5	34855.1	21661.1	11264.8	21720.1
1	ENSP00000233242|ENSG00000084674	IVQILPWEQNEQVK	98.44	iTRAQ8plex@N-term; iTRAQ8plex(K)@14		4	583.843		1653.65	1170.61	1644.73	1990.28	1532.19	1028.12	998.02
1	ENSP00000233242|ENSG00000084674	IVQILPWEQNEQVK	95.87	iTRAQ8plex@N-term; iTRAQ8plex(K)@14		4	583.844		3143.69	2005.21	3684.17	3377.83	2303.66	2943.27	3013.43
1	ENSP00000233242|ENSG00000084674	KHVAEAICK	99	iTRAQ8plex@N-term; iTRAQ8plex(K)@1; Methylthio(C)@8; iTRAQ8plex(K)@9	missed K-H@1	4	490.041		198.99	674.002	506.009	170.572	120.586	155.409	72.0306
1	ENSP00000233242|ENSG00000084674	KHVAEAICK	99	iTRAQ8plex@N-term; iTRAQ8plex(K)@1; Methylthio(C)@8; iTRAQ8plex(K)@9	missed K-H@1	4	490.042		3399.13	2973.52	2836.95	5263.26	3933.11	4580.02	4330.96
1	ENSP00000233242|ENSG00000084674	KHVAEAICK	99	iTRAQ8plex@N-term; iTRAQ8plex(K)@1; Methylthio(C)@8; iTRAQ8plex(K)@9	missed K-H@1	3	653.055		552.96	487.1	467.738	762.611	679.241	671.657	939.968
1	ENSP00000233242|ENSG00000084674	KHVAEAICK	99	iTRAQ8plex@N-term; iTRAQ8plex(K)@1; Methylthio(C)@8; iTRAQ8plex(K)@9	missed K-H@1	3	653.055		437.04	359.712	746.605	1179.92	417.914	508.52	552.575
1	ENSP00000233242|ENSG00000084674	KHVAEAICK	99	iTRAQ8plex@N-term; iTRAQ8plex(K)@1; Methylthio(C)@8; iTRAQ8plex(K)@9	missed K-H@1	4	490.041		883.37	664.576	1486.29	2559.83	819.506	1039.63	896.918
1	ENSP00000233242|ENSG00000084674	KHVAEAICK	99	iTRAQ8plex@N-term; iTRAQ8plex(K)@1; Methylthio(C)@8; iTRAQ8plex(K)@9	missed K-H@1	4	490.041		62.8	466.059	1144.54	39.955	12.3877	15.0661	6.82154
1	ENSP00000233242|ENSG00000084674	KHVAEAICK	99	iTRAQ8plex@N-term; iTRAQ8plex(K)@1; Methylthio(C)@8; iTRAQ8plex(K)@9	missed K-H@1	4	490.042		4584.32	3945.15	4517.61	5628.43	4174.68	5233.82	4781.7
1	ENSP00000233242|ENSG00000084674	KHVAEAICK	99	iTRAQ8plex@N-term; iTRAQ8plex(K)@1; Methylthio(C)@8; iTRAQ8plex(K)@9	missed K-H@1	4	490.041		4466.88	3148.2	5066.6	5529.84	3994.66	4930.74	4031.56
1	ENSP00000233242|ENSG00000084674	KLTISEQNIQR	99	iTRAQ8plex@N-term; iTRAQ8plex(K)@1	missed K-L@1	3	646.724		27740.5	17513.6	21016.8	34765.2	17347.3	17897.3	22644
1	ENSP00000233242|ENSG00000084674	KLTISEQNIQR	99	iTRAQ8plex@N-term; iTRAQ8plex(K)@1	missed K-L@1	2	969.581		6176.35	3790.43	4657.01	8173.32	4009.98	4113.66	5547.65
1	ENSP00000233242|ENSG00000084674	KLTISEQNIQR	99	iTRAQ8plex@N-term; iTRAQ8plex(K)@1	missed K-L@1	2	969.581		6375.81	3734.07	4847.84	7960.31	4016.54	3772.69	5564.64
1	ENSP00000233242|ENSG00000084674	KLTISEQNIQR	99	iTRAQ8plex@N-term; iTRAQ8plex(K)@1	missed K-L@1	2	969.581		7054.54	4138.69	5393.07	9161.59	4693.06	4860.33	6648.88
1	ENSP00000233242|ENSG00000084674	KLTISEQNIQR	99	iTRAQ8plex@N-term; iTRAQ8plex(K)@1	missed K-L@1	2	969.581		8165.92	3930.77	6266.28	10464.6	5440.93	5050.89	7498.38
1	ENSP00000233242|ENSG00000084674	KLTISEQNIQR	99	iTRAQ8plex@N-term; iTRAQ8plex(K)@1	missed K-L@1	2	969.581		6211.36	2765.53	4590.01	7895.19	3906.64	3585.05	5900.71
1	ENSP00000233242|ENSG00000084674	KLTISEQNIQR	99	iTRAQ8plex@N-term; iTRAQ8plex(K)@1	missed K-L@1	4	485.295		38263.8	18713.2	27890.9	47749	23120	23823.1	38502.9
1	ENSP00000233242|ENSG00000084674	KLTISEQNIQR	99	iTRAQ8plex@N-term; iTRAQ8plex(K)@1	missed K-L@1	4	485.295		27681.2	14757.3	20230.3	33790	19271.3	17701.5	28188
1	ENSP00000233242|ENSG00000084674	KLTISEQNIQR	99	iTRAQ8plex@N-term; iTRAQ8plex(K)@1	missed K-L@1	2	969.581		2046.08	1302.83	1158.97	1989.46	1168.15	1202.75	1567.06
1	ENSP00000233242|ENSG00000084674	KLTISEQNIQR	99	iTRAQ8plex@N-term; iTRAQ8plex(K)@1	missed K-L@1	4	485.294		5592.35	3482.38	4821.35	6516.74	4177.53	3742.46	4904.78
1	ENSP00000233242|ENSG00000084674	KLTISEQNIQR	99	iTRAQ8plex@N-term; iTRAQ8plex(K)@1	missed K-L@1	4	485.295		60	178.753	188.146	50.0395	19.5456	24.0885	21.2582
1	ENSP00000233242|ENSG00000084674	KLTISEQNIQR	99	iTRAQ8plex@N-term; iTRAQ8plex(K)@1	missed K-L@1	4	485.294		147.21	391.362	314.864	142.018	98.0713	77.3594	73.9534
1	ENSP00000233242|ENSG00000084674	KLTISEQNIQR	99	iTRAQ8plex@N-term; iTRAQ8plex(K)@1	missed K-L@1	3	646.726		8131.94	5303.67	5767.3	9764.65	3859.63	3226.96	7066.6
1	ENSP00000233242|ENSG00000084674	KLTISEQNIQR	99	iTRAQ8plex@N-term; iTRAQ8plex(K)@1	missed K-L@1	2	969.583		1866.48	650.585	1364.89	2379.16	975.14	845.039	1756.57
1	ENSP00000233242|ENSG00000084674	KLTISEQNIQR	99	iTRAQ8plex@N-term; iTRAQ8plex(K)@1	missed K-L@1	3	646.726		2001.38	767.719	1615.99	2123.09	1141.25	1085.94	1695.25
1	ENSP00000233242|ENSG00000084674	KLTISEQNIQR	99	iTRAQ8plex@N-term; iTRAQ8plex(K)@1	missed K-L@1	4	485.295		1815.31	1554.97	1685.04	1776.74	1319.79	1919.51	1857.99
1	ENSP00000233242|ENSG00000084674	KLTISEQNIQR	99	iTRAQ8plex@N-term; iTRAQ8plex(K)@1	missed K-L@1	3	646.725		2781.71	1761.21	2488.21	1829.75	2012.8	1293.99	1717.29
1	ENSP00000233242|ENSG00000084674	KLTISEQNIQR	99	iTRAQ8plex@N-term; iTRAQ8plex(K)@1	missed K-L@1	3	646.726		4527.45	3296.5	7148.53	10369.4	4338.54	3432.33	3983.86
1	ENSP00000233242|ENSG00000084674	KLTISEQNIQR	99	iTRAQ8plex@N-term; iTRAQ8plex(K)@1	missed K-L@1	2	969.59		1506.39	436.04	943.738	1634.68	866.653	552.006	1153.13
1	ENSP00000233242|ENSG00000084674	KLTISEQNIQR	99	iTRAQ8plex@N-term; iTRAQ8plex(K)@1	missed K-L@1	2	969.59		1330.1	459.828	983.955	1695.37	648.793	542.35	1161.31
1	ENSP00000233242|ENSG00000084674	KLTISEQNIQR	99	iTRAQ8plex@N-term; iTRAQ8plex(K)@1	missed K-L@1	2	969.59		730.7	526.122	1063.76	1826.49	863.55	625.883	664.284
1	ENSP00000233242|ENSG00000084674	KLTISEQNIQR	99	iTRAQ8plex@N-term; iTRAQ8plex(K)@1	missed K-L@1	2	969.59		648.66	443.64	917.334	1580.6	617.957	526.334	548.867
1	ENSP00000233242|ENSG00000084674	KLTISEQNIQR	99	iTRAQ8plex@N-term; iTRAQ8plex(K)@1	missed K-L@1	3	646.726		1240.32	812.43	1870.62	1198.06	1284.47	765.032	941.54
1	ENSP00000233242|ENSG00000084674	KLTISEQNIQR	99	iTRAQ8plex@N-term; iTRAQ8plex(K)@1	missed K-L@1	3	646.724		3148.15	2333.22	4230.62	3137.54	2638.84	2116.06	2862.31
1	ENSP00000233242|ENSG00000084674	KLTISEQNIQR	99	iTRAQ8plex@N-term; iTRAQ8plex(K)@1	missed K-L@1	4	485.295		2097.71	1953.33	2012.6	2176.85	2085.61	1900.64	2441.09
1	ENSP00000233242|ENSG00000084674	KMGLAFESTK	99	iTRAQ8plex@N-term; iTRAQ8plex(K)@1; iTRAQ8plex(K)@10	missed K-M@1	4	506.804		22955.4	14002.1	15855.7	24783.2	16060.5	19012	14258.9
1	ENSP00000233242|ENSG00000084674	KMGLAFESTK	99	iTRAQ8plex@N-term; iTRAQ8plex(K)@1; iTRAQ8plex(K)@10	missed K-M@1	3	675.402		12763.3	7579.73	9419.23	14643.5	8076.14	11902.8	11765.3
1	ENSP00000233242|ENSG00000084674	KMGLAFESTK	99	iTRAQ8plex@N-term; iTRAQ8plex(K)@1; iTRAQ8plex(K)@10	missed K-M@1	3	675.402		11608	7118.73	8452.12	13670.4	7732.13	9534.9	11028.1
1	ENSP00000233242|ENSG00000084674	KMGLAFESTK	99	iTRAQ8plex@N-term; iTRAQ8plex(K)@1; iTRAQ8plex(K)@10	missed K-M@1	3	675.402		11050.7	6487.3	7933.16	12391.3	7389.5	10408.4	10658.6
1	ENSP00000233242|ENSG00000084674	KMGLAFESTK	99	iTRAQ8plex@N-term; iTRAQ8plex(K)@1; iTRAQ8plex(K)@10	missed K-M@1	3	675.402		7290.12	4396.81	5297.09	8290.94	4920.24	5860.36	6918.98
1	ENSP00000233242|ENSG00000084674	KMGLAFESTK	99	iTRAQ8plex@N-term; iTRAQ8plex(K)@1; iTRAQ8plex(K)@10	missed K-M@1	4	506.803		3529.37	2430.95	4692.24	7433.8	3213.95	3754.68	1902.98
1	ENSP00000233242|ENSG00000084674	KMGLAFESTK	99	iTRAQ8plex@N-term; iTRAQ8plex(K)@1; iTRAQ8plex(K)@10	missed K-M@1	4	506.803		3851.56	1410.21	2677.39	3706.64	2010.88	2220.64	2857.29
1	ENSP00000233242|ENSG00000084674	KMGLAFESTK	98.57	iTRAQ8plex@N-term; iTRAQ8plex(K)@1; iTRAQ8plex(K)@10	missed K-M@1	4	506.804		3276.62	2220.69	2443.8	3265.56	2168.37	2818.11	2168.9
1	ENSP00000233242|ENSG00000084674	KYTYNYEAESSSGVPGTADSR	99	iTRAQ8plex@N-term; iTRAQ8plex(K)@1	missed K-Y@1	4	723.363		433.88	464.774	702.307	333.426	414.767	470.574	365.464
1	ENSP00000233242|ENSG00000084674	KYTYNYEAESSSGVPGTADSR	99	iTRAQ8plex@N-term; iTRAQ8plex(K)@1	missed K-Y@1	4	723.364		1014.63	963.472	638.476	1048.32	1191.22	1216.84	1263.54
1	ENSP00000233242|ENSG00000084674	LAPGELTIIL	99	iTRAQ8plex@N-term		3	448.62			4.46353	3.73372	6.16656		3.07941	3.3421
1	ENSP00000233242|ENSG00000084674	LAPGELTIIL	99	iTRAQ8plex@N-term		2	672.427		36178.3	19639.6	21869.5	34621.1	24023.9	32345.3	30622.3
1	ENSP00000233242|ENSG00000084674	LAPGELTIIL	99	iTRAQ8plex@N-term		3	448.621		0.28	3.38146	8.16255	3.72154	3.35732	1.45337	1.51081
1	ENSP00000233242|ENSG00000084674	LAPGELTIIL	99	iTRAQ8plex@N-term		2	672.428		56.06	80.538	66.8296	65.3774	3.29083	32.2331	22.6316
1	ENSP00000233242|ENSG00000084674	LAPGELTIIL	99	iTRAQ8plex@N-term		3	448.62		30	5.35117	11.231	28.4173	12.842	8.87849	9.72107
1	ENSP00000233242|ENSG00000084674	LAPGELTIIL	99	iTRAQ8plex@N-term		2	672.428		9.41	44.872	33.7922	17.3214	3.76728	7.58341	8.48496
1	ENSP00000233242|ENSG00000084674	LAPGELTIIL	99	iTRAQ8plex@N-term		3	448.621		0.3	2.47692	8.17248	4.88023	1.0083		5.00551
1	ENSP00000233242|ENSG00000084674	LAPGELTIIL	99	iTRAQ8plex@N-term		3	448.621		93.59	39.3687	36.94	100.364	49.0523	69.4882	49.521
1	ENSP00000233242|ENSG00000084674	LAPGELTIIL	99	iTRAQ8plex@N-term		2	672.428		57.04	36.3254	55.0625	29.1439	2.36009	2.99307	11.0793
1	ENSP00000233242|ENSG00000084674	LAPGELTIIL	99	iTRAQ8plex@N-term		2	672.427		14710.9	7151.13	8493.66	13858.8	8876.6	12276.9	12062.1
1	ENSP00000233242|ENSG00000084674	LAPGELTIIL	99	iTRAQ8plex@N-term		2	672.426		1588.34	976.863	1238.57	1677.52	1019	1169.01	1261.85
1	ENSP00000233242|ENSG00000084674	LAPGELTIIL	99	iTRAQ8plex@N-term		3	448.621		43.36	31.6336	19.7808	65.4265	23.3239	36.3342	16.2679
1	ENSP00000233242|ENSG00000084674	LAPGELTIIL	99	iTRAQ8plex@N-term		2	672.426		7281.97	3115.34	3360.41	5217.19	2687.1	3564.65	3223.22
1	ENSP00000233242|ENSG00000084674	LAPGELTIIL	99	iTRAQ8plex@N-term		2	672.427		2836.68	1504.21	1656.26	2635.46	1747.94	2081.09	2319.83
1	ENSP00000233242|ENSG00000084674	LAPGELTIIL	99	iTRAQ8plex@N-term		3	448.622		73.05	50.1302	50.018	77.8578	45.1742	92.7277	46.8199
1	ENSP00000233242|ENSG00000084674	LAPGELTIIL	98.75	iTRAQ8plex@N-term		3	448.623		42.13	38.3289	44.7153	44.2559	49.4179	52.537	41.7838
1	ENSP00000233242|ENSG00000084674	LAPGELTIIL	98.34	iTRAQ8plex@N-term		2	672.426		6017.76	3156.02	3971.58	5972.8	3885.57	4717.84	4576.57
1	ENSP00000233242|ENSG00000084674	LATALSLSNK	99	iTRAQ8plex@N-term; iTRAQ8plex(K)@10		3	542.672		43.93	152.589	182.456	20.9938	16.4542	10.3462	5.29547
1	ENSP00000233242|ENSG00000084674	LDFREIQIYK	98.17	iTRAQ8plex@N-term; iTRAQ8plex(K)@10	missed R-E@4	4	484.04		4741.35	1964.94	2726.31	3853.84	1817.83	4055.9	3430.12
1	ENSP00000233242|ENSG00000084674	LDVTTSIGR	99	iTRAQ8plex@N-term		2	633.373		451.05	867.405	462.813	218.402	237.45	212.307	116.836
1	ENSP00000233242|ENSG00000084674	LDVTTSIGR	99	iTRAQ8plex@N-term		3	422.584		200.84	861.47	206.129	185.125	184.907	145.883	110.045
1	ENSP00000233242|ENSG00000084674	LDVTTSIGR	99	iTRAQ8plex@N-term		3	422.584		331.32	673.063	366.699	183.887	233.827	164.605	116.378
1	ENSP00000233242|ENSG00000084674	LDVTTSIGR	99	iTRAQ8plex@N-term		3	422.584		404.28	713.59	471.879	281.698	300.097	247.619	125.352
1	ENSP00000233242|ENSG00000084674	LDVTTSIGR	99	iTRAQ8plex@N-term		3	422.584		443.82	826.861	400.392	241.419	322.358	234.64	146.655
1	ENSP00000233242|ENSG00000084674	LDVTTSIGR	99	iTRAQ8plex@N-term		3	422.584		282.29	690.182	301.101	177.151	137.074	233.546	94.5249
1	ENSP00000233242|ENSG00000084674	LDVTTSIGR	99	iTRAQ8plex@N-term		3	422.584		215.15	820.03	198.433	125.766	38.3044	125.09	119.797
1	ENSP00000233242|ENSG00000084674	LDVTTSIGR	99	iTRAQ8plex@N-term		3	422.584		131.62	712.973	266.365	114.828	35.6673	86.8278	39.6473
1	ENSP00000233242|ENSG00000084674	LDVTTSIGR	99	iTRAQ8plex@N-term		3	422.584		185.43	678	175.882	111.823	22.914	84.0075	68.017
1	ENSP00000233242|ENSG00000084674	LDVTTSIGR	99	iTRAQ8plex@N-term		3	422.584		139.61	479.534	116.599	117.4	29.4402	68.3802	79.3862
1	ENSP00000233242|ENSG00000084674	LDVTTSIGR	99	iTRAQ8plex@N-term		3	422.584		1052.43	769.697	1701.23	2686	864.016	700.882	863.512
1	ENSP00000233242|ENSG00000084674	LDVTTSIGR	99	iTRAQ8plex@N-term		3	422.584		1390.28	1157.81	1071.52	1792.12	1314.95	1056.58	1160.07
1	ENSP00000233242|ENSG00000084674	LDVTTSIGR	99	iTRAQ8plex@N-term		3	422.584		2362.66	1690.36	3685.47	2953.03	1794.78	1440.93	1972.62
1	ENSP00000233242|ENSG00000084674	LDVTTSIGR	99	iTRAQ8plex@N-term		3	422.584		2096.58	1887.09	3762.96	2436.49	1944.86	1535.83	1897.44
1	ENSP00000233242|ENSG00000084674	LDVTTSIGR	99	iTRAQ8plex@N-term		3	422.584		2700.82	1984.81	1798.06	3285.5	2114	1792.2	2352.26
1	ENSP00000233242|ENSG00000084674	LDVTTSIGR	99	iTRAQ8plex@N-term		3	422.584		156.89	904.263	185.862	73.4587	65.03	75.2153	52.0848
1	ENSP00000233242|ENSG00000084674	LDVTTSIGR	99	iTRAQ8plex@N-term		3	422.584		247.85	590.023	445.614	132.669	39.0025	100.469	90.6181
1	ENSP00000233242|ENSG00000084674	LDVTTSIGR	99	iTRAQ8plex@N-term		3	422.584		193.04	765.732	336.303	67.9009	30.7588	73.0568	50.0704
1	ENSP00000233242|ENSG00000084674	LDVTTSIGR	99	iTRAQ8plex@N-term		3	422.584		108.04	981.969	265.591	67.4591	30.2602	34.5354	44.1492
1	ENSP00000233242|ENSG00000084674	LDVTTSIGR	99	iTRAQ8plex@N-term		3	422.584		110.96	861.952	267.954	59.8589	59.8223	42.9247	74.6554
1	ENSP00000233242|ENSG00000084674	LDVTTSIGR	99	iTRAQ8plex@N-term		3	422.584		100.69	630.237	162.615	43.0678	21.396	40.9389	44.3324
1	ENSP00000233242|ENSG00000084674	LDVTTSIGR	99	iTRAQ8plex@N-term		3	422.584		82.71	543.613	145.039	31.2943	21.2076	28.6932	14.7266
1	ENSP00000233242|ENSG00000084674	LDVTTSIGR	99	iTRAQ8plex@N-term		2	633.373		133.27	644.27	320.832	59.034	35.0136	65.2576	40.7003
1	ENSP00000233242|ENSG00000084674	LDVTTSIGR	99	iTRAQ8plex@N-term		2	633.374		4592.4	2842.56	3442.1	4774.83	3201.31	3081.29	3577
1	ENSP00000233242|ENSG00000084674	LDVTTSIGR	99	iTRAQ8plex@N-term		2	633.373		294.16	795.76	338.458	225.639	50.9913	234.193	130.54
1	ENSP00000233242|ENSG00000084674	LDVTTSIGR	99	iTRAQ8plex@N-term		2	633.373		211.63	314.873	524.995	93.8143	18.8475	76.496	34.4892
1	ENSP00000233242|ENSG00000084674	LDVTTSIGR	99	iTRAQ8plex@N-term		3	422.583		9601.59	4873.48	8053.05	13682.1	5880.39	5340.06	8563.58
1	ENSP00000233242|ENSG00000084674	LELELRPTGEIEQYSVSATYELQR	99	iTRAQ8plex@N-term		4	782.921		42.18	25.8936	33.6035	48.6255	33.418	36.0176	37.7855
1	ENSP00000233242|ENSG00000084674	LELELRPTGEIEQYSVSATYELQR	99	iTRAQ8plex@N-term		4	782.917		751.53	543.004	634.464	708.831	689.424	719.589	792.809
1	ENSP00000233242|ENSG00000084674	LELELRPTGEIEQYSVSATYELQR	99	iTRAQ8plex@N-term		4	782.917		555.36	530.112	485.433	682.76	637.646	553.402	608.323
1	ENSP00000233242|ENSG00000084674	LELELRPTGEIEQYSVSATYELQR	99	iTRAQ8plex@N-term		4	782.918		3339.17	3137.82	2540.48	3700.53	3765.8	3815.13	3758.56
1	ENSP00000233242|ENSG00000084674	LELELRPTGEIEQYSVSATYELQR	99	iTRAQ8plex@N-term		4	782.918		4701.98	2593.81	3554.81	5355.9	3370.84	2677.95	3401.14
1	ENSP00000233242|ENSG00000084674	LELELRPTGEIEQYSVSATYELQR	99	iTRAQ8plex@N-term		4	782.918		2933.87	2608.88	2108.1	3325.51	3226.49	2604.29	2980.46
1	ENSP00000233242|ENSG00000084674	LELELRPTGEIEQYSVSATYELQR	99	iTRAQ8plex@N-term		4	782.918		3087.02	2627.45	2301.59	3402.65	3340.76	2843.04	3083.96
1	ENSP00000233242|ENSG00000084674	LELELRPTGEIEQYSVSATYELQR	99	iTRAQ8plex@N-term		4	782.918		1713.03	1585.31	1388.28	1814.21	1956.68	1865.65	1831.01
1	ENSP00000233242|ENSG00000084674	LELELRPTGEIEQYSVSATYELQR	99	iTRAQ8plex@N-term		4	782.919		2635.04	1468.33	2232.58	2646.64	1756.94	1463.17	1538.07
1	ENSP00000233242|ENSG00000084674	LELELRPTGEIEQYSVSATYELQR	99	iTRAQ8plex@N-term		4	782.918		4871.16	4880.48	4790.2	5516.62	6341.23	7622.81	7147.08
1	ENSP00000233242|ENSG00000084674	LELELRPTGEIEQYSVSATYELQR	99	iTRAQ8plex@N-term		4	782.916		1973.54	1617.59	1489.47	2193.95	2149.62	1874.57	1765.16
1	ENSP00000233242|ENSG00000084674	LELELRPTGEIEQYSVSATYELQR	99	iTRAQ8plex@N-term		4	782.918		2029.48	1077.1	1846.45	2131.58	1588.64	1592.21	1653.93
1	ENSP00000233242|ENSG00000084674	LELELRPTGEIEQYSVSATYELQR	99	iTRAQ8plex@N-term		4	782.918		1623.36	920.764	1369.85	1700.23	1143.91	1196.11	1412.93
1	ENSP00000233242|ENSG00000084674	LELELRPTGEIEQYSVSATYELQR	99	iTRAQ8plex@N-term		4	782.918		1710.19	891.472	1337.71	1747.49	1037.79	1094.18	1943.62
1	ENSP00000233242|ENSG00000084674	LELELRPTGEIEQYSVSATYELQR	99	iTRAQ8plex@N-term		4	782.916		1057.4	860.304	748.313	1072.46	1053.17	948.415	972.016
1	ENSP00000233242|ENSG00000084674	LELELRPTGEIEQYSVSATYELQR	99	iTRAQ8plex@N-term		4	782.916		946.27	829.312	1219.47	1533.77	1060.59	894.669	815.777
1	ENSP00000233242|ENSG00000084674	LELELRPTGEIEQYSVSATYELQR	99	iTRAQ8plex@N-term		4	782.916		1318.82	703.302	1010.9	1211.98	872.758	938.63	1229.69
1	ENSP00000233242|ENSG00000084674	LELELRPTGEIEQYSVSATYELQR	99	iTRAQ8plex@N-term		4	782.916		1479.5	783.747	1104.66	1573.69	1096.94	978.749	727.509
1	ENSP00000233242|ENSG00000084674	LELELRPTGEIEQYSVSATYELQR	99	iTRAQ8plex@N-term		4	782.916		576.04	486.973	634.554	852.007	623.574	547.876	510.15
1	ENSP00000233242|ENSG00000084674	LELELRPTGEIEQYSVSATYELQR	99	iTRAQ8plex@N-term		4	782.916		776.64	669.817	1038.84	1282.48	711.319	756.556	591.414
1	ENSP00000233242|ENSG00000084674	LELELRPTGEIEQYSVSATYELQR	99	iTRAQ8plex@N-term		4	782.918		1103.58	504.295	831.001	1210	644.184	827.671	612.55
1	ENSP00000233242|ENSG00000084674	LELELRPTGEIEQYSVSATYELQR	99	iTRAQ8plex@N-term		4	782.918		760.95	494.099	788.063	667.56	976.336	758.6	1219.06
1	ENSP00000233242|ENSG00000084674	LELELRPTGEIEQYSVSATYELQR	99	iTRAQ8plex@N-term		4	782.916		829.2	460.124	622.806	856.544	627.608	559.863	1164.47
1	ENSP00000233242|ENSG00000084674	LELELRPTGEIEQYSVSATYELQR	99	iTRAQ8plex@N-term		4	782.918		427.68	366.255	422.397	474.688	459.099	489.079	493.867
1	ENSP00000233242|ENSG00000084674	LELELRPTGEIEQYSVSATYELQR	99	iTRAQ8plex@N-term		4	782.918		580.27	338.468	543.584	698.059	507.01	515.168	639.424
1	ENSP00000233242|ENSG00000084674	LELELRPTGEIEQYSVSATYELQR	99	iTRAQ8plex@N-term		4	782.918		773.15	367.506	565.371	789.084	587.253	737.821	755.863
1	ENSP00000233242|ENSG00000084674	LELELRPTGEIEQYSVSATYELQR	99	iTRAQ8plex@N-term		4	782.918		456.01	391.531	572.312	779.746	533.093	607.32	515.171
1	ENSP00000233242|ENSG00000084674	LELELRPTGEIEQYSVSATYELQR	99	iTRAQ8plex@N-term		4	782.916		406.87	294.864	243.238	406.217	419.21	354.895	337.964
1	ENSP00000233242|ENSG00000084674	LELELRPTGEIEQYSVSATYELQR	99	iTRAQ8plex@N-term		4	782.918		674.94	306.454	463.935	686.6	392.529	433.463	616.975
1	ENSP00000233242|ENSG00000084674	LELELRPTGEIEQYSVSATYELQR	99	iTRAQ8plex@N-term		4	782.918		911.57	523.882	545.391	984.294	546.755	595.031	930.568
1	ENSP00000233242|ENSG00000084674	LELELRPTGEIEQYSVSATYELQR	99	iTRAQ8plex@N-term		4	782.917		640.76	383.745	668.644	720.938	514.534	487.396	573.727
1	ENSP00000233242|ENSG00000084674	LELELRPTGEIEQYSVSATYELQR	99	iTRAQ8plex@N-term		4	782.918		712.22	413.747	622.399	813.81	503.863	494.965	728.76
1	ENSP00000233242|ENSG00000084674	LELELRPTGEIEQYSVSATYELQR	99	iTRAQ8plex@N-term		4	782.918		858.18	882.765	574.06	905.297	1046.57	861.458	694.836
1	ENSP00000233242|ENSG00000084674	LELELRPTGEIEQYSVSATYELQR	99	iTRAQ8plex@N-term		4	782.918		810.45	400.847	635.13	906.573	606.599	514.492	480.377
1	ENSP00000233242|ENSG00000084674	LELELRPTGEIEQYSVSATYELQR	99	iTRAQ8plex@N-term		4	782.918		739.52	380.355	586.879	1080.43	506.888	486.273	494.111
1	ENSP00000233242|ENSG00000084674	LELELRPTGEIEQYSVSATYELQR	99	iTRAQ8plex@N-term		4	782.918		700.57	349.39	573.027	817.678	441.736	475.236	652.731
1	ENSP00000233242|ENSG00000084674	LELELRPTGEIEQYSVSATYELQR	99	iTRAQ8plex@N-term		4	782.918		744.4	353.321	609.768	822.853	456.274	490.144	698.605
1	ENSP00000233242|ENSG00000084674	LELELRPTGEIEQYSVSATYELQR	99	iTRAQ8plex@N-term		4	782.918		650.5	339.854	484.708	728.057	410.601	421.965	699.2
1	ENSP00000233242|ENSG00000084674	LELELRPTGEIEQYSVSATYELQR	99	iTRAQ8plex@N-term		4	782.918		602.17	299.53	424.482	647.627	455.365	338.476	350.737
1	ENSP00000233242|ENSG00000084674	LELELRPTGEIEQYSVSATYELQR	99	iTRAQ8plex@N-term		4	782.918		441.22	341.528	569.373	850.416	490.279	454.242	528.463
1	ENSP00000233242|ENSG00000084674	LELELRPTGEIEQYSVSATYELQR	99	iTRAQ8plex@N-term		4	782.918		396.3	288.667	465.355	585.598	414.723	414.986	395.771
1	ENSP00000233242|ENSG00000084674	LELELRPTGEIEQYSVSATYELQR	99	iTRAQ8plex@N-term		4	782.918		673.16	335.424	606.561	801.408	444.994	493.439	727.448
1	ENSP00000233242|ENSG00000084674	LELELRPTGEIEQYSVSATYELQR	99	iTRAQ8plex@N-term		4	782.918		431.67	387.786	352.112	493.355	459.875	459.911	442.835
1	ENSP00000233242|ENSG00000084674	LELELRPTGEIEQYSVSATYELQR	99	iTRAQ8plex@N-term		4	782.917		487.21	406.849	616.61	793.768	463.409	485.942	472.166
1	ENSP00000233242|ENSG00000084674	LELELRPTGEIEQYSVSATYELQR	99	iTRAQ8plex@N-term		4	782.917		476.8	370.541	645.487	481.208	484.639	442.212	469.435
1	ENSP00000233242|ENSG00000084674	LELELRPTGEIEQYSVSATYELQR	99	iTRAQ8plex@N-term		4	782.918		474.75	359.357	696.538	448.696	459.022	429.045	458.752
1	ENSP00000233242|ENSG00000084674	LELELRPTGEIEQYSVSATYELQR	99	iTRAQ8plex@N-term		4	782.918		541.97	423.342	642.289	655.246	666.167	443.651	433.282
1	ENSP00000233242|ENSG00000084674	LELELRPTGEIEQYSVSATYELQR	99	iTRAQ8plex@N-term		4	782.918		835.99	503.035	735.295	1037.34	598.688	559.028	623.339
1	ENSP00000233242|ENSG00000084674	LELELRPTGEIEQYSVSATYELQR	99	iTRAQ8plex@N-term		4	782.918		1111.33	862.958	1298.2	1139.07	1105.72	831.786	1387.75
1	ENSP00000233242|ENSG00000084674	LELELRPTGEIEQYSVSATYELQR	99	iTRAQ8plex@N-term		4	782.918		658.61	300.976	607.256	551.652	384.839	340.145	427.239
1	ENSP00000233242|ENSG00000084674	LELELRPTGEIEQYSVSATYELQR	99	iTRAQ8plex@N-term		4	782.917		117.66	67.8829	77.1569	140.181	85.473	73.0568	79.6762
1	ENSP00000233242|ENSG00000084674	LELELRPTGEIEQYSVSATYELQR	99	iTRAQ8plex@N-term		3	1043.56		5899.49	4463.98	6906.5	10159.6	6022.16	4393.37	6057.66
1	ENSP00000233242|ENSG00000084674	LELELRPTGEIEQYSVSATYELQR	99	iTRAQ8plex@N-term		4	782.916		831.26	507.372	684.353	947.373	629.247	735.778	1095.84
1	ENSP00000233242|ENSG00000084674	LELELRPTGEIEQYSVSATYELQR	99	iTRAQ8plex@N-term		4	782.916		817.78	379.544	638.158	785.343	652.671	635.582	858.064
1	ENSP00000233242|ENSG00000084674	LELELRPTGEIEQYSVSATYELQR	99	iTRAQ8plex@N-term		4	782.918		585.06	331.375	422.606	670.565	529.669	434.298	675.439
1	ENSP00000233242|ENSG00000084674	LELELRPTGEIEQYSVSATYELQR	99	iTRAQ8plex@N-term		4	782.918		196.61	81.3834	162.169	173.223	113.706	129.019	204.249
1	ENSP00000233242|ENSG00000084674	LELELRPTGEIEQYSVSATYELQR	99	iTRAQ8plex@N-term		4	782.918		4816.13	3462.34	3242.51	5430.66	1835.75	3148.06	4277.29
1	ENSP00000233242|ENSG00000084674	LELELRPTGEIEQYSVSATYELQR	99	iTRAQ8plex@N-term		5	626.535		972.74	1062.15	803.912	1124.24	1367.64	965.553	1234.76
1	ENSP00000233242|ENSG00000084674	LELELRPTGEIEQYSVSATYELQR	99	iTRAQ8plex@N-term		5	626.535		965.7	1387.72	971.691	1151.89	2101.82	1522.9	1718.63
1	ENSP00000233242|ENSG00000084674	LELELRPTGEIEQYSVSATYELQR	99	iTRAQ8plex@N-term		4	782.918		3679.73	3055.41	2575.96	4521.85	1782.75	1438.33	4174.02
1	ENSP00000233242|ENSG00000084674	LELELRPTGEIEQYSVSATYELQR	99	iTRAQ8plex@N-term		4	782.917		139.9	488.748	142.487	17.5963	25.54	22.3761	28.1102
1	ENSP00000233242|ENSG00000084674	LELELRPTGEIEQYSVSATYELQR	99	iTRAQ8plex@N-term		4	782.918		3620.25	2710.53	5856.06	3695.76	2897.31	2519.25	2890.24
1	ENSP00000233242|ENSG00000084674	LELELRPTGEIEQYSVSATYELQR	99	iTRAQ8plex@N-term		4	782.917		349.71	325.246	346.094	349.648	363.621	390.207	369.141
1	ENSP00000233242|ENSG00000084674	LELELRPTGEIEQYSVSATYELQR	97.57	iTRAQ8plex@N-term		5	626.535		1031.65	1722.86	1210.11	1366.09	2650.94	1935.5	2241.59
1	ENSP00000233242|ENSG00000084674	LELELRPTGEIEQYSVSATYELQR	97.51	iTRAQ8plex@N-term		4	782.918		1067.32	990.059	1020.16	2270.21	1429.06	1207.59	1210.19
1	ENSP00000233242|ENSG00000084674	LGNNPVSK	98.42	iTRAQ8plex@N-term; iTRAQ8plex(K)@8		3	479.627		101.11	119.898	66.8495	80.4305	65.44	38.0753	97.7449
1	ENSP00000233242|ENSG00000084674	LGNNPVSK	96.14	iTRAQ8plex@N-term; iTRAQ8plex(K)@8		3	479.628		112.52	96.0758	86.3919	105.696	118.016	62.8833	100.171
1	ENSP00000233242|ENSG00000084674	LLSGGNTLHLVSTTK	99	iTRAQ8plex@N-term; iTRAQ8plex(K)@15		5	430.662		31.82	103.938	123.382	28.6235	19.1467	24.1316	9.09539
1	ENSP00000233242|ENSG00000084674	LLSGGNTLHLVSTTK	99	iTRAQ8plex@N-term; iTRAQ8plex(K)@15		3	717.1		82.7	297.45	284.428	42.3411	28.3765	42.3779	16.0543
1	ENSP00000233242|ENSG00000084674	LLSGGNTLHLVSTTK	99	iTRAQ8plex@N-term; iTRAQ8plex(K)@15		3	717.1		89.07	322.617	315.162	59.8687	30.6591	56.1201	39.8915
1	ENSP00000233242|ENSG00000084674	LLSGGNTLHLVSTTK	99	iTRAQ8plex@N-term; iTRAQ8plex(K)@15		4	538.077		63.34	367.853	293.733	46.4849	90.0603	40.8382
1	ENSP00000233242|ENSG00000084674	LLSGGNTLHLVSTTK	99	iTRAQ8plex@N-term; iTRAQ8plex(K)@15		4	538.077		93.44	306.006	274.031	46.2394	138.082	81.1871
1	ENSP00000233242|ENSG00000084674	LLSGGNTLHLVSTTK	99	iTRAQ8plex@N-term; iTRAQ8plex(K)@15		3	717.1		78.52	275.665	329.968	55.6267	42.7587	54.3358	14.5587
1	ENSP00000233242|ENSG00000084674	LLSGGNTLHLVSTTK	99	iTRAQ8plex@N-term; iTRAQ8plex(K)@15		3	717.1		83.11	353.625	324.437	73.3114	26.9028	50.1052	22.5859
1	ENSP00000233242|ENSG00000084674	LLSGGNTLHLVSTTK	99	iTRAQ8plex@N-term; iTRAQ8plex(K)@15		3	717.1		95.18	292.201	286.712	98.0759	27.6895	40.8094	30.1857
1	ENSP00000233242|ENSG00000084674	LLSGGNTLHLVSTTK	99	iTRAQ8plex@N-term; iTRAQ8plex(K)@15		3	717.1		88.48	285.675	307.804	165.368	33.5067	43.7449	29.4227
1	ENSP00000233242|ENSG00000084674	LLSGGNTLHLVSTTK	99	iTRAQ8plex@N-term; iTRAQ8plex(K)@15		3	717.1		90.84	351.892	302.978	183.298	35.4125	40.6223	21.5329
1	ENSP00000233242|ENSG00000084674	LLSGGNTLHLVSTTK	99	iTRAQ8plex@N-term; iTRAQ8plex(K)@15		3	717.1		96.39	331.705	297.417	271.535	21.2741	48.695	30.964
1	ENSP00000233242|ENSG00000084674	LLSGGNTLHLVSTTK	99	iTRAQ8plex@N-term; iTRAQ8plex(K)@15		4	538.076		5879.58	3319.54	2826.24	3502.6	2251.06	1754.08	2557.39
1	ENSP00000233242|ENSG00000084674	LLSGGNTLHLVSTTK	99	iTRAQ8plex@N-term; iTRAQ8plex(K)@15		3	717.098		8266.6	4936.01	6192.4	8379.35	5413.2	4073.69	6531.17
1	ENSP00000233242|ENSG00000084674	LLSGGNTLHLVSTTK	99	iTRAQ8plex@N-term; iTRAQ8plex(K)@15		5	430.661		4695.54	2483.64	3831.09	5370.29	2773.63	1640.85	3365.69
1	ENSP00000233242|ENSG00000084674	LLSGGNTLHLVSTTK	99	iTRAQ8plex@N-term; iTRAQ8plex(K)@15		3	717.098		18311.5	9100.67	15097.4	21288.7	11785.2	8019.68	14356.2
1	ENSP00000233242|ENSG00000084674	LLSGGNTLHLVSTTK	99	iTRAQ8plex@N-term; iTRAQ8plex(K)@15		3	717.099		4661.42	2878.52	4084.91	5093.85	3428	3064.21	4242.14
1	ENSP00000233242|ENSG00000084674	LLSGGNTLHLVSTTK	99	iTRAQ8plex@N-term; iTRAQ8plex(K)@15		3	717.1		58.01	279.757	312.967	310.204	13.9279	75.057	43.142
1	ENSP00000233242|ENSG00000084674	LLSGGNTLHLVSTTK	99	iTRAQ8plex@N-term; iTRAQ8plex(K)@15		4	538.076		121.41	393.374	287.05	66.104	33.274	46.7667	51.9933
1	ENSP00000233242|ENSG00000084674	LLSGGNTLHLVSTTK	99	iTRAQ8plex@N-term; iTRAQ8plex(K)@15		4	538.075		3078.14	2044.46	2623.42	2919.68	2438.61	2067.82	2150.56
1	ENSP00000233242|ENSG00000084674	LLSGGNTLHLVSTTK	99	iTRAQ8plex@N-term; iTRAQ8plex(K)@15		4	538.076		37.4	123.922	214.371	13.5998	11.7118	15.0517	21.9907
1	ENSP00000233242|ENSG00000084674	LPQQANDYLNSFNWER	99	iTRAQ8plex@N-term		3	767.053		5451.14	4868.28	4399.8	5907.14	5392.26	5228.05	4642.4
1	ENSP00000233242|ENSG00000084674	LPQQANDYLNSFNWER	99	iTRAQ8plex@N-term		4	575.541		833.73	1010.11	689.418	789.949	809.988	823.181	638.768
1	ENSP00000233242|ENSG00000084674	LPQQANDYLNSFNWER	99	iTRAQ8plex@N-term		4	575.541		1320.64	1309.78	759.683	1114.97	1323.24	1110.03	704.847
1	ENSP00000233242|ENSG00000084674	LPYTIITTPPLK	99	iTRAQ8plex@N-term; iTRAQ8plex(K)@12		4	492.061		26.51	46.1316	55.1121	14.1104	8.47639	10.5333	10.011
1	ENSP00000233242|ENSG00000084674	LPYTIITTPPLK	99	iTRAQ8plex@N-term; iTRAQ8plex(K)@12		4	492.061		53.05	83.0826	80.1558	22.2016	15.3018	10.3606	11.2166
1	ENSP00000233242|ENSG00000084674	LPYTIITTPPLK	99	iTRAQ8plex@N-term; iTRAQ8plex(K)@12		4	492.061		40.92	126.864	61.7653	15.4459	17.0636	28.8083	14.1162
1	ENSP00000233242|ENSG00000084674	LPYTIITTPPLK	99	iTRAQ8plex@N-term; iTRAQ8plex(K)@12		4	492.061		70.92	59.0404	95.3191	25.0787	31.7006	12.9652	27.4693
1	ENSP00000233242|ENSG00000084674	LPYTIITTPPLK	99	iTRAQ8plex@N-term; iTRAQ8plex(K)@12		4	492.061		15.7	45.1679	44.2585	20.8858	8.38775	7.4539	13.3531
1	ENSP00000233242|ENSG00000084674	LPYTIITTPPLK	99	iTRAQ8plex@N-term; iTRAQ8plex(K)@12		4	492.061		137.02	131.049	117.165	4.43835	45.9387	78.9566
1	ENSP00000233242|ENSG00000084674	LPYTIITTPPLK	99	iTRAQ8plex@N-term; iTRAQ8plex(K)@12		4	492.061		61.26	78.0695	79.6891	14.3265	26.8253	23.8726	29.148
1	ENSP00000233242|ENSG00000084674	LPYTIITTPPLK	99	iTRAQ8plex@N-term; iTRAQ8plex(K)@12		4	492.061		54.92	99.7447	62.4207	39.9452	10.8476	16.649	9.69055
1	ENSP00000233242|ENSG00000084674	LPYTIITTPPLK	99	iTRAQ8plex@N-term; iTRAQ8plex(K)@12		4	492.061		34.64	76.4042	61.0404	31.6478	10.0165	15.1524
1	ENSP00000233242|ENSG00000084674	LPYTIITTPPLK	99	iTRAQ8plex@N-term; iTRAQ8plex(K)@12		4	492.061		44.22	52.531	52.292	20.5519	8.03318	15.1812	9.72107
1	ENSP00000233242|ENSG00000084674	LPYTIITTPPLK	99	iTRAQ8plex@N-term; iTRAQ8plex(K)@12		3	655.747		33.33	225.789	146.39	37.6376	4.76451	19.8291	31.6965
1	ENSP00000233242|ENSG00000084674	LPYTIITTPPLK	99	iTRAQ8plex@N-term; iTRAQ8plex(K)@12		4	492.062		11.31	33.4849	49.9484	4.0554	3.31299	1.42459	9.85842
1	ENSP00000233242|ENSG00000084674	LPYTIITTPPLK	99	iTRAQ8plex@N-term; iTRAQ8plex(K)@12		3	655.747		2586.01	2003.09	2535.85	2959.74	2236.16	2101.74	2426.09
1	ENSP00000233242|ENSG00000084674	LPYTIITTPPLK	99	iTRAQ8plex@N-term; iTRAQ8plex(K)@12		3	655.747		72.33	346.186	182.009	25.0492	14.7589	18.0448	25.3023
1	ENSP00000233242|ENSG00000084674	LPYTIITTPPLK	98.65	iTRAQ8plex@N-term; iTRAQ8plex(K)@12		3	655.747		2554.33	1821.32	2474.38	2754.49	2436.76	2207.92	2242.91
1	ENSP00000233242|ENSG00000084674	LPYTIITTPPLK	98.65	iTRAQ8plex@N-term; iTRAQ8plex(K)@12		3	655.747		2058.17	1457.34	2111.91	2068.51	1797.24	1771.09	1873.3
1	ENSP00000233242|ENSG00000084674	LPYTIITTPPLKDFSLWEK	99	iTRAQ8plex@N-term; iTRAQ8plex(K)@12; iTRAQ8plex(K)@19	missed K-D@12	5	635.776		42.83	55.1601	55.837	34.2107	5.17448	15.21	25.8059
1	ENSP00000233242|ENSG00000084674	LPYTIITTPPLKDFSLWEK	99	iTRAQ8plex@N-term; iTRAQ8plex(K)@12; iTRAQ8plex(K)@19	missed K-D@12	5	635.775		649	307.874	565.728	801.84	371.842	839.312	694.515
1	ENSP00000233242|ENSG00000084674	LQGTSK	95.62	iTRAQ8plex@N-term; iTRAQ8plex(K)@6		2	621.385		1183.72	901.016	912.378	1159.67	1161.27	1007.24	1525.75
1	ENSP00000233242|ENSG00000084674	LSLESLTSYFSIESSTK	99	iTRAQ8plex@N-term; iTRAQ8plex(K)@17		4	625.847		2228.49	1281.65	1541.1	3229.4	1947.41	2099.45	3254.7
1	ENSP00000233242|ENSG00000084674	LSLESLTSYFSIESSTK	99	iTRAQ8plex@N-term; iTRAQ8plex(K)@17		4	625.847		1316.72	765.766	937.641	1888.49	1081.18	1160.62	2035.99
1	ENSP00000233242|ENSG00000084674	LSLESLTSYFSIESSTK	99	iTRAQ8plex@N-term; iTRAQ8plex(K)@17		4	625.847		1316.04	689.624	864.416	1918.01	1100.82	1253.31	1777.77
1	ENSP00000233242|ENSG00000084674	LSLESLTSYFSIESSTK	99	iTRAQ8plex@N-term; iTRAQ8plex(K)@17		4	625.847		970.85	615.063	752.643	1344.76	851.207	949.811	1297.73
1	ENSP00000233242|ENSG00000084674	LSLESLTSYFSIESSTK	99	iTRAQ8plex@N-term; iTRAQ8plex(K)@17		4	625.847		705.92	444.079	544.766	1126.89	628.35	775.983	1061.89
1	ENSP00000233242|ENSG00000084674	LSLESLTSYFSIESSTK	99	iTRAQ8plex@N-term; iTRAQ8plex(K)@17		4	625.847		715.96	425.692	501.858	927.43	612.261	659.684	893.927
1	ENSP00000233242|ENSG00000084674	LTALTK	98.8	iTRAQ8plex@N-term; iTRAQ8plex(K)@6		2	627.914		695.08	863.009	1714.96	531.11	873.467	935.565	649.74
1	ENSP00000233242|ENSG00000084674	LTALTK	98.61	iTRAQ8plex@N-term; iTRAQ8plex(K)@6		2	627.915		436.56	612.485	1416.83	1707.43	396.307	642.071	413.672
1	ENSP00000233242|ENSG00000084674	LTALTK	98.61	iTRAQ8plex@N-term; iTRAQ8plex(K)@6		2	627.914		408.92	596.752	600.126	260.989	524.517	490.777	364.121
1	ENSP00000233242|ENSG00000084674	LTALTK	98.38	iTRAQ8plex@N-term; iTRAQ8plex(K)@6		3	418.946		638.81	940.749	782.314	611.354	801.036	1324.18	762.013
1	ENSP00000233242|ENSG00000084674	LTALTK	98.38	iTRAQ8plex@N-term; iTRAQ8plex(K)@6		3	418.946		732.43	1040.65	725.464	700.209	815.517	1406.74	872.699
1	ENSP00000233242|ENSG00000084674	LTALTK	98.38	iTRAQ8plex@N-term; iTRAQ8plex(K)@6		3	418.946		1191.66	1386.27	1111.19	1134.35	1424.48	2532.51	1637.6
1	ENSP00000233242|ENSG00000084674	LTALTK	98.38	iTRAQ8plex@N-term; iTRAQ8plex(K)@6		3	418.946		612.4	790.383	2113.89	2929.42	627.375	1280.67	4834.29
1	ENSP00000233242|ENSG00000084674	LTALTK	98.38	iTRAQ8plex@N-term; iTRAQ8plex(K)@6		3	418.946		665.03	904.694	685.178	696.557	748.271	1476.61	791.329
1	ENSP00000233242|ENSG00000084674	LTALTK	98.38	iTRAQ8plex@N-term; iTRAQ8plex(K)@6		3	418.946		987.1	1054.28	968.563	972.5	1010.13	1889.26	1266.84
1	ENSP00000233242|ENSG00000084674	LTALTK	98.38	iTRAQ8plex@N-term; iTRAQ8plex(K)@6		3	418.946		900.05	924.898	714.998	861.247	913.478	1808.59	1257.79
1	ENSP00000233242|ENSG00000084674	LTALTK	98.38	iTRAQ8plex@N-term; iTRAQ8plex(K)@6		3	418.946		676.5	673.867	573.285	577.183	708.15	1257.02	855.21
1	ENSP00000233242|ENSG00000084674	LTALTK	98.25	iTRAQ8plex@N-term; iTRAQ8plex(K)@6		3	418.946		372.14	486.889	400.074	292.981	492.428	445.45	337.536
1	ENSP00000233242|ENSG00000084674	LTISEQNIQR	99	iTRAQ8plex@N-term		2	753.432		8161.61	5051.72	5682.86	8697.3	6071.57	4905.72	7100.5
1	ENSP00000233242|ENSG00000084674	LTISEQNIQR	99	iTRAQ8plex@N-term		3	502.625		129.77	94.7571	102.28	83.6708	100.908	89.4756	130.54
1	ENSP00000233242|ENSG00000084674	LTISEQNIQR	99	iTRAQ8plex@N-term		3	502.626		374.52	216.27	331.517	428.124	299.388	257.735	379.824
1	ENSP00000233242|ENSG00000084674	LTISEQNIQR	99	iTRAQ8plex@N-term		2	753.434		273.43	165.303	196.547	321.525	177.251	81.1295	181.999
1	ENSP00000233242|ENSG00000084674	LTISEQNIQR	99	iTRAQ8plex@N-term		3	502.626		246.94	144.727	207.082	200.482	166.913	138.372	210.384
1	ENSP00000233242|ENSG00000084674	LTISEQNIQR	99	iTRAQ8plex@N-term		2	753.434		189.65	117.269	157.472	258.966	177.483	98.1382	162.603
1	ENSP00000233242|ENSG00000084674	LTISEQNIQR	99	iTRAQ8plex@N-term		2	753.434		252.64	138.175	200.38	322.056	161.417	140.099	199.351
1	ENSP00000233242|ENSG00000084674	LTISEQNIQR	99	iTRAQ8plex@N-term		2	753.434		216.25	130.144	166.578	250.453	169.882	139.825	214.23
1	ENSP00000233242|ENSG00000084674	LTISEQNIQR	99	iTRAQ8plex@N-term		2	753.434		159.69	113.44	157.988	228.291	133.794	90.1231	136.339
1	ENSP00000233242|ENSG00000084674	LTISEQNIQR	99	iTRAQ8plex@N-term		2	753.434		183.04	110.371	158.018	205.048	135.5	96.2675	125.565
1	ENSP00000233242|ENSG00000084674	LTISEQNIQR	99	iTRAQ8plex@N-term		2	753.434		61.08	48.989	83.7406	89.2777	42.0828	48.0186	71.3438
1	ENSP00000233242|ENSG00000084674	LTISEQNIQR	99	iTRAQ8plex@N-term		2	753.434		109.92	69.8779	86.6104	114.739	81.3401	53.127	76.8224
1	ENSP00000233242|ENSG00000084674	LTISEQNIQR	99	iTRAQ8plex@N-term		3	502.626		517.93	447.097	515.7	365.231	205.406	507.988	558.649
1	ENSP00000233242|ENSG00000084674	LTISEQNIQR	98.83	iTRAQ8plex@N-term		2	753.434		122.8	64.4	95.9348	128.909	85.2404	60.6385	112.792
1	ENSP00000233242|ENSG00000084674	LTLDIQNK	99	iTRAQ8plex@N-term; iTRAQ8plex(K)@8		3	518.322		994.86	675.777	750.895	981.259	897.511	306.013	597.182
1	ENSP00000233242|ENSG00000084674	LTLDIQNK	99	iTRAQ8plex@N-term; iTRAQ8plex(K)@8		3	518.322		1216.74	813.783	986.397	1276.98	1191.8	442.629	777.518
1	ENSP00000233242|ENSG00000084674	LTLDIQNK	99	iTRAQ8plex@N-term; iTRAQ8plex(K)@8		3	518.322		626.16	535.827	506.624	672.342	714.732	334.433	437.296
1	ENSP00000233242|ENSG00000084674	LTLDIQNK	99	iTRAQ8plex@N-term; iTRAQ8plex(K)@8		3	518.322		873.93	589.82	677.372	805.424	826.132	389.876	502.001
1	ENSP00000233242|ENSG00000084674	LTLDIQNK	95.67	iTRAQ8plex@N-term; iTRAQ8plex(K)@8		3	518.322		615.93	475.637	540.605	584.36	699.729	288.472	472.029
1	ENSP00000233242|ENSG00000084674	LTLDIQNKK	99	iTRAQ8plex@N-term; iTRAQ8plex(K)@8; iTRAQ8plex(K)@9	missed K-K@8	4	497.069		12694	9328.76	10579	13907.5	13428.5	4843.87	7267.49
1	ENSP00000233242|ENSG00000084674	LTLDIQNKK	99	iTRAQ8plex@N-term; iTRAQ8plex(K)@8; iTRAQ8plex(K)@9	missed K-K@8	4	497.067		4660.39	2066.99	3632.03	4863.27	3419.17	1195.83	2522.93
1	ENSP00000233242|ENSG00000084674	MGLAFESTK	99	iTRAQ8plex@N-term; iTRAQ8plex(K)@9		3	531.304		4665.73	3217.72	3075.51	2942.67	2693.9	3264.49	2406.31
1	ENSP00000233242|ENSG00000084674	MGLAFESTK	99	iTRAQ8plex@N-term; iTRAQ8plex(K)@9		2	796.451		6401.38	4051.55	5162.54	6104.03	4538.57	5468.37	6248.74
1	ENSP00000233242|ENSG00000084674	MGLAFESTK	99	iTRAQ8plex@N-term; iTRAQ8plex(K)@9		2	796.451		14082	8540.93	10760.1	15378.8	9672.08	10651.6	12882
1	ENSP00000233242|ENSG00000084674	MGLAFESTK	99	iTRAQ8plex@N-term; iTRAQ8plex(K)@9		2	796.451		17505.7	10536.2	14098.9	20645.6	12919.2	13429.8	15221.1
1	ENSP00000233242|ENSG00000084674	MGLAFESTK	99	iTRAQ8plex@N-term; iTRAQ8plex(K)@9		2	796.451		21734.9	11890.7	15183.9	23482.7	15839.9	15666.1	18750
1	ENSP00000233242|ENSG00000084674	MGLAFESTK	99	iTRAQ8plex@N-term; iTRAQ8plex(K)@9		2	796.451		17760	10116.4	12573.9	20321.8	12782.8	13237.4	14737.2
1	ENSP00000233242|ENSG00000084674	MGLAFESTK	99	iTRAQ8plex@N-term; iTRAQ8plex(K)@9		2	796.451		17622.3	9872.67	12542.1	19523.5	12594.6	13183.8	14731.5
1	ENSP00000233242|ENSG00000084674	MGLAFESTK	99	iTRAQ8plex@N-term; iTRAQ8plex(K)@9		2	796.451		16407	9105.86	11396.4	17712.2	11745.3	11988.9	13385.9
1	ENSP00000233242|ENSG00000084674	MGLAFESTK	99	iTRAQ8plex@N-term; iTRAQ8plex(K)@9		3	531.303		39320.4	22674.2	26611.5	41942.2	28787.5	30520.2	21944.1
1	ENSP00000233242|ENSG00000084674	MGLAFESTK	99	iTRAQ8plex@N-term; iTRAQ8plex(K)@9		3	531.303		35036.2	21098.1	25016	39067.3	26519.4	27649.3	20300.8
1	ENSP00000233242|ENSG00000084674	MGLAFESTK	99	iTRAQ8plex@N-term; iTRAQ8plex(K)@9		3	531.303		30365.2	19645.2	23834.9	36644.3	24595.7	26520.3	19416.8
1	ENSP00000233242|ENSG00000084674	MGLAFESTK	99	iTRAQ8plex@N-term; iTRAQ8plex(K)@9		3	531.303		29122.8	17940.8	21841	32533.4	23587	25281.2	18863.6
1	ENSP00000233242|ENSG00000084674	MGLAFESTK	99	iTRAQ8plex@N-term; iTRAQ8plex(K)@9		3	531.303		24884.4	16019.7	17880.6	28629.5	20505.6	21942.2	14757.6
1	ENSP00000233242|ENSG00000084674	MGLAFESTK	99	iTRAQ8plex@N-term; iTRAQ8plex(K)@9		3	531.304		5987.35	4225.16	4977.86	6643.68	4829.84	5444.63	4768.59
1	ENSP00000233242|ENSG00000084674	MGLAFESTK	99	iTRAQ8plex@N-term; iTRAQ8plex(K)@9		3	531.304		3411.49	2542.2	2579.84	3399.51	2554.67	3421.33	3357.33
1	ENSP00000233242|ENSG00000084674	MGLAFESTK	99	iTRAQ8plex@N-term; iTRAQ8plex(K)@9		3	531.302		1706.79	995.427	1231	1408.12	1262.64	1036.21	1226.32
1	ENSP00000233242|ENSG00000084674	MGLAFESTK	99	iTRAQ8plex@N-term; iTRAQ8plex(K)@9		3	531.303		1009.24	935.871	771.341	982.83	464.783	1126.33	830.305
1	ENSP00000233242|ENSG00000084674	MGLAFESTK	99	iTRAQ8plex@N-term; iTRAQ8plex(K)@9		3	531.303		979.4	897.035	720.827	897.755	442.191	937.191	861.696
1	ENSP00000233242|ENSG00000084674	MGLAFESTK	99	iTRAQ8plex@N-term; iTRAQ8plex(K)@9		3	531.303		833.04	765.775	661.216	761.796	460.34	829.124	736.284
1	ENSP00000233242|ENSG00000084674	MGLAFESTK	96.35	iTRAQ8plex@N-term; iTRAQ8plex(K)@9		3	531.303		981.67	868.69	793.009	945.91	485.836	1541.82	915.902
1	ENSP00000233242|ENSG00000084674	MTSNFPVDLSDYPK	99	iTRAQ8plex@N-term; iTRAQ8plex(K)@14		4	556.297		2319.59	1205.22	2251.15	2479.85	1428.54	2489.56	3211.59
1	ENSP00000233242|ENSG00000084674	MTSNFPVDLSDYPK	99	iTRAQ8plex@N-term; iTRAQ8plex(K)@14		4	556.297		2293.11	1274.17	1920.74	2591.97	1282.86	2047.09	2924.62
1	ENSP00000233242|ENSG00000084674	NFVASHIANILNSEELDIQDLK	99	iTRAQ8plex@N-term; iTRAQ8plex(K)@22		5	619.144		99.72	84.6042	65.2309	94.2758	109.307	131.134	36.5647
1	ENSP00000233242|ENSG00000084674	NFVASHIANILNSEELDIQDLK	99	iTRAQ8plex@N-term; iTRAQ8plex(K)@22		4	773.677		421.74	264.65	323.513	397.017	86.6365	106.297	316.187
1	ENSP00000233242|ENSG00000084674	NFVASHIANILNSEELDIQDLK	99	iTRAQ8plex@N-term; iTRAQ8plex(K)@22		5	619.144		184.74	140.737	104.604	109.889	169.317	130.817	131.776
1	ENSP00000233242|ENSG00000084674	NFVASHIANILNSEELDIQDLK	99	iTRAQ8plex@N-term; iTRAQ8plex(K)@22		4	773.68		4990.23	3452.12	4438.78	6009.82	4531.72	4376.16	5406.49
1	ENSP00000233242|ENSG00000084674	NFVASHIANILNSEELDIQDLKK	99	iTRAQ8plex@N-term; iTRAQ8plex(K)@22; iTRAQ8plex(K)@23	missed K-K@22	6	588.17		172.92	121.8	122.547	220.779	191.345	160.993	158.177
1	ENSP00000233242|ENSG00000084674	NFVASHIANILNSEELDIQDLKK	99	iTRAQ8plex@N-term; iTRAQ8plex(K)@22; iTRAQ8plex(K)@23	missed K-K@22	5	705.603		15918.9	7090.81	15168.3	24233.8	10169.6	7227.78	11793.4
1	ENSP00000233242|ENSG00000084674	NFVASHIANILNSEELDIQDLKK	99	iTRAQ8plex@N-term; iTRAQ8plex(K)@22; iTRAQ8plex(K)@23	missed K-K@22	6	588.171		1588.05	837.555	1520.4	2418.72	1116.2	945.882	1282.43
1	ENSP00000233242|ENSG00000084674	NIILPVYDK	99	iTRAQ8plex@N-term; iTRAQ8plex(K)@9		3	561.682		28363.9	11821.2	25393.5	40713.1	14087	15366.7	26866.1
1	ENSP00000233242|ENSG00000084674	NIILPVYDK	99	iTRAQ8plex@N-term; iTRAQ8plex(K)@9		3	561.682		32410.6	13703.5	28976.9	47026.2	17101.9	16485	30107.9
1	ENSP00000233242|ENSG00000084674	NIILPVYDK	99	iTRAQ8plex@N-term; iTRAQ8plex(K)@9		3	561.682		35716.9	16640.3	32454	52267.6	20050.8	19458.7	34333.5
1	ENSP00000233242|ENSG00000084674	NIILPVYDK	99	iTRAQ8plex@N-term; iTRAQ8plex(K)@9		4	421.513		17605.4	7726.05	15445.8	25931.6	8642.36	8520.01	16426.9
1	ENSP00000233242|ENSG00000084674	NIILPVYDK	99	iTRAQ8plex@N-term; iTRAQ8plex(K)@9		4	421.513		16367.4	8457.38	14854.8	24683.8	7749.89	10285	15641.9
1	ENSP00000233242|ENSG00000084674	NIILPVYDK	99	iTRAQ8plex@N-term; iTRAQ8plex(K)@9		4	421.513		15066.5	7739.76	13578.5	22277	7863.32	9064.57	14863.1
1	ENSP00000233242|ENSG00000084674	NIILPVYDK	99	iTRAQ8plex@N-term; iTRAQ8plex(K)@9		4	421.513		13378.8	7023.84	12243.1	20828.3	6940.58	6810.2	13202.9
1	ENSP00000233242|ENSG00000084674	NIILPVYDK	99	iTRAQ8plex@N-term; iTRAQ8plex(K)@9		2	842.018		16396.7	9651.24	14657.4	22776.7	9302.73	11496.8	16392.9
1	ENSP00000233242|ENSG00000084674	NIILPVYDK	99	iTRAQ8plex@N-term; iTRAQ8plex(K)@9		3	561.682		15022.9	6882.06	12616.8	20173.1	8163.63	7832.42	14289.6
1	ENSP00000233242|ENSG00000084674	NIILPVYDK	99	iTRAQ8plex@N-term; iTRAQ8plex(K)@9		2	842.02		6015.26	2264.69	5155.84	8056.3	2728.76	2939.14	6035.93
1	ENSP00000233242|ENSG00000084674	NIILPVYDK	99	iTRAQ8plex@N-term; iTRAQ8plex(K)@9		4	421.514		6802.9	2103.47	6138.2	10113.1	2745.95	2723.18	6471.15
1	ENSP00000233242|ENSG00000084674	NIILPVYDK	99	iTRAQ8plex@N-term; iTRAQ8plex(K)@9		3	561.682		17232.2	4687.09	14523.8	25673.8	6365.24	5937.72	17044.1
1	ENSP00000233242|ENSG00000084674	NIILPVYDK	99	iTRAQ8plex@N-term; iTRAQ8plex(K)@9		4	421.514		7876.29	4381.98	6968.43	11898	3209.75	2966.38	7752.23
1	ENSP00000233242|ENSG00000084674	NIILPVYDK	99	iTRAQ8plex@N-term; iTRAQ8plex(K)@9		4	421.514		8164.18	2466.19	7080.78	12343.3	3248.97	3114.79	7787.76
1	ENSP00000233242|ENSG00000084674	NIILPVYDK	99	iTRAQ8plex@N-term; iTRAQ8plex(K)@9		4	421.514		6986.26	3857.24	5829.21	10175.4	2372.5	4523.45	6925.37
1	ENSP00000233242|ENSG00000084674	NIILPVYDK	99	iTRAQ8plex@N-term; iTRAQ8plex(K)@9		4	421.514		7117.36	3739.94	6336.76	10173.3	2682.94	4506.44	6744.49
1	ENSP00000233242|ENSG00000084674	NIILPVYDK	99	iTRAQ8plex@N-term; iTRAQ8plex(K)@9		4	421.514		7276.26	2076.33	6161.59	10653.4	2883.38	2708.56	7101.92
1	ENSP00000233242|ENSG00000084674	NIILPVYDK	99	iTRAQ8plex@N-term; iTRAQ8plex(K)@9		4	421.514		7175.35	1886.32	6066.93	10449.5	2715.19	2521.71	7153.66
1	ENSP00000233242|ENSG00000084674	NIILPVYDK	99	iTRAQ8plex@N-term; iTRAQ8plex(K)@9		2	842.019		7869.66	5108.5	6869.3	10122.1	3377.68	6138.52	7588.13
1	ENSP00000233242|ENSG00000084674	NIILPVYDK	99	iTRAQ8plex@N-term; iTRAQ8plex(K)@9		2	842.019		8131.18	2985.65	7205.53	10974.7	3730	4361.94	8259.24
1	ENSP00000233242|ENSG00000084674	NIILPVYDK	99	iTRAQ8plex@N-term; iTRAQ8plex(K)@9		2	842.019		7362.76	2580.21	6354.34	9565.28	3511.25	3627.3	7269.84
1	ENSP00000233242|ENSG00000084674	NIILPVYDK	99	iTRAQ8plex@N-term; iTRAQ8plex(K)@9		2	842.019		5590.3	4004.24	5025.93	7248.7	2477.62	4978.46	5842.49
1	ENSP00000233242|ENSG00000084674	NIILPVYDK	99	iTRAQ8plex@N-term; iTRAQ8plex(K)@9		2	842.019		5491.3	3659.47	4700.95	6941.38	2458.57	4934.74	5663.45
1	ENSP00000233242|ENSG00000084674	NIILPVYDK	99	iTRAQ8plex@N-term; iTRAQ8plex(K)@9		3	561.682		7438.82	4416.58	6048.29	10086.5	3136.89	5206.85	7256.94
1	ENSP00000233242|ENSG00000084674	NIILPVYDK	99	iTRAQ8plex@N-term; iTRAQ8plex(K)@9		3	561.682		5306.17	3340.15	4129.44	6880.11	1988.73	3912.38	5206.24
1	ENSP00000233242|ENSG00000084674	NIILPVYDK	99	iTRAQ8plex@N-term; iTRAQ8plex(K)@9		4	421.513		15112.4	6603.04	13488.5	22499.2	7612.26	7409.94	15712.3
1	ENSP00000233242|ENSG00000084674	NIILPVYDK	99	iTRAQ8plex@N-term; iTRAQ8plex(K)@9		4	421.513		9322.49	4052.39	8148.07	14066.9	4739.16	4463.26	9324.22
1	ENSP00000233242|ENSG00000084674	NIILPVYDK	99	iTRAQ8plex@N-term; iTRAQ8plex(K)@9		3	561.682		13763	7860.91	10822.4	18633.5	7885.33	7698.61	12924
1	ENSP00000233242|ENSG00000084674	NIILPVYDK	99	iTRAQ8plex@N-term; iTRAQ8plex(K)@9		3	561.682		12679.3	5499.03	10181.3	16712.2	6831.4	7804.43	12092
1	ENSP00000233242|ENSG00000084674	NIILPVYDK	99	iTRAQ8plex@N-term; iTRAQ8plex(K)@9		3	561.682		9451.91	5442.64	7264.82	12561.1	4852.71	5332.39	8953.75
1	ENSP00000233242|ENSG00000084674	NIILPVYDK	99	iTRAQ8plex@N-term; iTRAQ8plex(K)@9		2	842.022		1304.99	1142.84	988.85	1545.42	1399.24	1115.88	1203.92
1	ENSP00000233242|ENSG00000084674	NIILPVYDK	99	iTRAQ8plex@N-term; iTRAQ8plex(K)@9		3	561.682		1138.87	861.453	809.493	1315.43	1115.65	1055.91	1085.13
1	ENSP00000233242|ENSG00000084674	NIILPVYDK	99	iTRAQ8plex@N-term; iTRAQ8plex(K)@9		3	561.682		1243.59	890.635	834.566	1202.59	1040.25	1456.85	1232.49
1	ENSP00000233242|ENSG00000084674	NIILPVYDK	99	iTRAQ8plex@N-term; iTRAQ8plex(K)@9		3	561.682		8549.36	2695.26	7161.57	11853.2	3359.65	3601.05	8194.88
1	ENSP00000233242|ENSG00000084674	NIILPVYDK	99	iTRAQ8plex@N-term; iTRAQ8plex(K)@9		3	561.682		4977.21	3117.23	3931.9	6249.17	2100.86	3587.81	4961.49
1	ENSP00000233242|ENSG00000084674	NIILPVYDK	99	iTRAQ8plex@N-term; iTRAQ8plex(K)@9		3	561.682		5460	1683.67	3756.67	5715.65	2452.66	2051.84	4481.55
1	ENSP00000233242|ENSG00000084674	NIILPVYDK	99	iTRAQ8plex@N-term; iTRAQ8plex(K)@9		3	561.682		5545.48	2967.75	3769.16	5730.55	2623.09	3680.18	4445.84
1	ENSP00000233242|ENSG00000084674	NIILPVYDK	99	iTRAQ8plex@N-term; iTRAQ8plex(K)@9		3	561.682		1152.36	925.659	866.233	1157.97	1164.71	1265.95	1040.23
1	ENSP00000233242|ENSG00000084674	NIILPVYDK	99	iTRAQ8plex@N-term; iTRAQ8plex(K)@9		3	561.682		1030.73	843.963	803.207	1086.05	979.14	1047.32	1041.59
1	ENSP00000233242|ENSG00000084674	NIILPVYDK	99	iTRAQ8plex@N-term; iTRAQ8plex(K)@9		3	561.682		936.08	790.24	761.371	995.429	999.494	985.008	1077.27
1	ENSP00000233242|ENSG00000084674	NIILPVYDK	99	iTRAQ8plex@N-term; iTRAQ8plex(K)@9		2	842.018		7149.98	5396.48	6654.46	9285.92	4874.53	5004.53	6839.76
1	ENSP00000233242|ENSG00000084674	NIILPVYDK	99	iTRAQ8plex@N-term; iTRAQ8plex(K)@9		3	561.682		11719.9	5299.74	9203.1	14986.5	6268.12	6928.54	11415.4
1	ENSP00000233242|ENSG00000084674	NIILPVYDK	99	iTRAQ8plex@N-term; iTRAQ8plex(K)@9		3	561.682		10319.9	4941.97	8241.98	13346.9	5146.49	6499.58	10031.2
1	ENSP00000233242|ENSG00000084674	NIILPVYDK	99	iTRAQ8plex@N-term; iTRAQ8plex(K)@9		3	561.682		4873.84	1364.76	2765.4	4051.38	2190.2	1657.3	4151.11
1	ENSP00000233242|ENSG00000084674	NIILPVYDK	99	iTRAQ8plex@N-term; iTRAQ8plex(K)@9		3	561.682		2284.05	1459.41	1654.53	2517.19	1309.87	2190.47	2100.77
1	ENSP00000233242|ENSG00000084674	NIILPVYDK	98.88	iTRAQ8plex@N-term; iTRAQ8plex(K)@9		3	561.682		8479.82	4643.36	4674.07	9843.34	4929.71	6799.32	9089.97
1	ENSP00000233242|ENSG00000084674	NIILPVYDK	98.41	iTRAQ8plex@N-term; iTRAQ8plex(K)@9		3	561.683		5900.24	4130.1	6034.09	6611.09	4158.14	5590.78	5208.42
1	ENSP00000233242|ENSG00000084674	NIILPVYDK	98.36	iTRAQ8plex@N-term; iTRAQ8plex(K)@9		4	421.513		1341.86	673.089	1172.96	1668.09	963.483	1424.98	1228.06
1	ENSP00000233242|ENSG00000084674	NIQEYLSILTDPDGK	99	iTRAQ8plex@N-term; iTRAQ8plex(K)@15		3	772.096		43.53	66.302	80.3842	67.8518	30.2158	13.0659	3.4947
1	ENSP00000233242|ENSG00000084674	NIQEYLSILTDPDGK	99	iTRAQ8plex@N-term; iTRAQ8plex(K)@15		4	579.325		14.86	26.9672	14.0114	6.71645	0.653735	6.13004	9.55321
1	ENSP00000233242|ENSG00000084674	NIQEYLSILTDPDGK	99	iTRAQ8plex@N-term; iTRAQ8plex(K)@15		4	579.325		9.16	33.4934	18.6984	12.7259	3.11355		11.2319
1	ENSP00000233242|ENSG00000084674	NIQEYLSILTDPDGK	99	iTRAQ8plex@N-term; iTRAQ8plex(K)@15		4	579.324		5.13	25.4455	22.6208	7.31543	3.08031	4.51839	7.73718
1	ENSP00000233242|ENSG00000084674	NIQEYLSILTDPDGK	99	iTRAQ8plex@N-term; iTRAQ8plex(K)@15		3	772.096		57.9	121.851	79.7686	76.2572	52.9193	29.2688	59.181
1	ENSP00000233242|ENSG00000084674	NIQEYLSILTDPDGK	99	iTRAQ8plex@N-term; iTRAQ8plex(K)@15		4	579.325		14.43	16.3916	37.7245	15.8092	11.0913	4.27376	20.1747
1	ENSP00000233242|ENSG00000084674	NIQEYLSILTDPDGK	99	iTRAQ8plex@N-term; iTRAQ8plex(K)@15		4	579.324		13.07	15.2419	14.7859	5.48903	4.33238	4.48961	9.24799
1	ENSP00000233242|ENSG00000084674	NIQEYLSILTDPDGK	99	iTRAQ8plex@N-term; iTRAQ8plex(K)@15		3	772.096		2382.69	1587.51	1931.08	2914.08	2042.74	1939.38	2223.21
1	ENSP00000233242|ENSG00000084674	NIQEYLSILTDPDGK	99	iTRAQ8plex@N-term; iTRAQ8plex(K)@15		4	579.324		902.27	815.973	738.84	1470.21	366.668	651.972	1027.79
1	ENSP00000233242|ENSG00000084674	NIQEYLSILTDPDGK	99	iTRAQ8plex@N-term; iTRAQ8plex(K)@15		3	772.097		2021.52	1879.36	1633.27	3259.86	724.538	1810.62	2357.84
1	ENSP00000233242|ENSG00000084674	NIQEYLSILTDPDGK	99	iTRAQ8plex@N-term; iTRAQ8plex(K)@15		3	772.097		3322.98	2756.43	2503.16	5499.59	1410.13	2610.46	3720.21
1	ENSP00000233242|ENSG00000084674	NIQEYLSILTDPDGK	99	iTRAQ8plex@N-term; iTRAQ8plex(K)@15		3	772.097		3324.36	2597.56	2502.62	5440.2	1402.84	2556.57	3765.67
1	ENSP00000233242|ENSG00000084674	NIQEYLSILTDPDGK	99	iTRAQ8plex@N-term; iTRAQ8plex(K)@15		3	772.097		2433.76	1841.62	1847.11	3624.98	2929.37	1855.92	2704.35
1	ENSP00000233242|ENSG00000084674	NIQEYLSILTDPDGK	99	iTRAQ8plex@N-term; iTRAQ8plex(K)@15		3	772.097		2139.16	1675.24	1532.05	3006	2453.9	1695.63	2227.47
1	ENSP00000233242|ENSG00000084674	NIQEYLSILTDPDGK	99	iTRAQ8plex@N-term; iTRAQ8plex(K)@15		3	772.097		2087.96	1746.23	1698.16	3162.5	2493.48	1720.25	2424.61
1	ENSP00000233242|ENSG00000084674	NIQEYLSILTDPDGK	99	iTRAQ8plex@N-term; iTRAQ8plex(K)@15		3	772.097		1719.37	1423.44	1370.79	2538.15	719.319	1549.78	1942.25
1	ENSP00000233242|ENSG00000084674	NIQEYLSILTDPDGK	99	iTRAQ8plex@N-term; iTRAQ8plex(K)@15		3	772.097		1357.16	1184.26	1061.19	1920.1	1683.27	1187.5	1576.72
1	ENSP00000233242|ENSG00000084674	NIQEYLSILTDPDGK	99	iTRAQ8plex@N-term; iTRAQ8plex(K)@15		3	772.097		1261.92	1072.1	1036.33	1689.26	1506.61	1124.59	1487.98
1	ENSP00000233242|ENSG00000084674	NIQEYLSILTDPDGK	99	iTRAQ8plex@N-term; iTRAQ8plex(K)@15		3	772.097		1103.99	991.504	833.94	1454.74	1385.3	1128.72	1159.46
1	ENSP00000233242|ENSG00000084674	NIQEYLSILTDPDGK	99	iTRAQ8plex@N-term; iTRAQ8plex(K)@15		3	772.097		920.73	885.673	680.639	1104.49	1105.03	934.256	1132.24
1	ENSP00000233242|ENSG00000084674	NIQEYLSILTDPDGK	99	iTRAQ8plex@N-term; iTRAQ8plex(K)@15		3	772.097		824.68	767.119	655.159	1026.85	1010.54	854.176	889.837
1	ENSP00000233242|ENSG00000084674	NIQEYLSILTDPDGK	99	iTRAQ8plex@N-term; iTRAQ8plex(K)@15		4	579.324		14.11	13.3399	15.8882	7.34489	8.8088	8.9936	6.68419
1	ENSP00000233242|ENSG00000084674	NIQEYLSILTDPDGK	99	iTRAQ8plex@N-term; iTRAQ8plex(K)@15		4	579.325		9.55	20.6607	23.1272	1.85586	7.04704		10.011
1	ENSP00000233242|ENSG00000084674	NIQEYLSILTDPDGK	99	iTRAQ8plex@N-term; iTRAQ8plex(K)@15		4	579.323		5.72	20.9651	19.5623	10.6049	2.96951	4.51839	10.0263
1	ENSP00000233242|ENSG00000084674	NIQEYLSILTDPDGK	99	iTRAQ8plex@N-term; iTRAQ8plex(K)@15		4	579.325		2569.53	1528.04	2163.95	4488.28	2202.32	1489.53	2797.72
1	ENSP00000233242|ENSG00000084674	NIQEYLSILTDPDGK	99	iTRAQ8plex@N-term; iTRAQ8plex(K)@15		4	579.325		1377.2	733.321	1005.53	2256.8	978.94	963.064	1410.21
1	ENSP00000233242|ENSG00000084674	NIQEYLSILTDPDGK	99	iTRAQ8plex@N-term; iTRAQ8plex(K)@15		4	579.325		1591.58	1054.56	1231.19	2433.32	1517.37	1124.11	1559.57
1	ENSP00000233242|ENSG00000084674	NIQEYLSILTDPDGK	99	iTRAQ8plex@N-term; iTRAQ8plex(K)@15		4	579.325		2290.27	1322.82	2156.83	4038.94	2539.7	1569.18	2527.43
1	ENSP00000233242|ENSG00000084674	NIQEYLSILTDPDGKGK	99	iTRAQ8plex@N-term; iTRAQ8plex(K)@15; iTRAQ8plex(K)@17	missed K-G@15	5	561.526		1896.19	1086.03	1592.46	2474.65	1503.21	1237.32	2024.93
1	ENSP00000233242|ENSG00000084674	NIQEYLSILTDPDGKGK	99	iTRAQ8plex@N-term; iTRAQ8plex(K)@15; iTRAQ8plex(K)@17	missed K-G@15	5	561.526		1727.28	884.98	1607.43	2581.8	1220.62	1104.56	2008.89
1	ENSP00000233242|ENSG00000084674	NIQEYLSILTDPDGKGK	98.87	iTRAQ8plex@N-term; iTRAQ8plex(K)@15; iTRAQ8plex(K)@17	missed K-G@15	5	561.524		530.97	441.678	592.152	528.508	524.761	820.202	552.911
1	ENSP00000233242|ENSG00000084674	NIQEYLSILTDPDGKGKEK	99	iTRAQ8plex@N-term; iTRAQ8plex(K)@15; iTRAQ8plex(K)@17; iTRAQ8plex(K)@19	missed K-G@15; missed K-E@17	6	561.661		3004.95	1997.1	2749.17	4399.3	2455.34	2765.15	4656.99
1	ENSP00000233242|ENSG00000084674	NIQEYLSILTDPDGKGKEK	99	iTRAQ8plex@N-term; iTRAQ8plex(K)@15; iTRAQ8plex(K)@17; iTRAQ8plex(K)@19	missed K-G@15; missed K-E@17	6	561.661		2365.6	1890.52	1897.46	3116.39	2365.08	3025.1	3501.91
1	ENSP00000233242|ENSG00000084674	NIQEYLSILTDPDGKGKEK	99	iTRAQ8plex@N-term; iTRAQ8plex(K)@15; iTRAQ8plex(K)@17; iTRAQ8plex(K)@19	missed K-G@15; missed K-E@17	5	673.792		3392.04	2786.82	2857.31	4401.72	3696.3	3553.88	4685.05
1	ENSP00000233242|ENSG00000084674	NLQNNAEWVYQGAIR	99	iTRAQ8plex@N-term		3	694.036		18175.3	9525.26	10773.1	14779	11251.7	9675.85	9848.99
1	ENSP00000233242|ENSG00000084674	NLQNNAEWVYQGAIR	99	iTRAQ8plex@N-term		2	1040.55		22649.9	11015.1	16206	20921.4	12399	7057.58	10641.1
1	ENSP00000233242|ENSG00000084674	NLQNNAEWVYQGAIR	99	iTRAQ8plex@N-term		3	694.036		17684.3	9178.6	12323.5	16285.7	10916.4	7897.35	10576.3
1	ENSP00000233242|ENSG00000084674	NLTDFAEQYSIQDWAK	99	iTRAQ8plex@N-term; iTRAQ8plex(K)@16		3	846.443		31883.2	23382.2	21818	38354.6	31274.4	4989.59	5494.24
1	ENSP00000233242|ENSG00000084674	NLTDFAEQYSIQDWAK	99	iTRAQ8plex@N-term; iTRAQ8plex(K)@16		4	635.085		27202.2	17253.7	18300.5	30448.2	25201.1	5084.83	3187.93
1	ENSP00000233242|ENSG00000084674	NLTDFAEQYSIQDWAK	99	iTRAQ8plex@N-term; iTRAQ8plex(K)@16		4	635.085		21412.6	13823.9	14299.4	24113.3	20176.7	4345.13	2828.05
1	ENSP00000233242|ENSG00000084674	NLTDFAEQYSIQDWAK	99	iTRAQ8plex@N-term; iTRAQ8plex(K)@16		4	635.085		18442.5	11918.5	12552.3	20780.9	17829.9	3960.85	2653.29
1	ENSP00000233242|ENSG00000084674	NLTDFAEQYSIQDWAK	99	iTRAQ8plex@N-term; iTRAQ8plex(K)@16		4	635.085		16106.4	10647.8	11073.5	18456.8	15025.1	3827.07	2720.7
1	ENSP00000233242|ENSG00000084674	NLTDFAEQYSIQDWAK	99	iTRAQ8plex@N-term; iTRAQ8plex(K)@16		3	846.443		10983.3	7861.94	8362.6	13321.9	10599.4	3158.54	3790.17
1	ENSP00000233242|ENSG00000084674	NLTDFAEQYSIQDWAK	99	iTRAQ8plex@N-term; iTRAQ8plex(K)@16		3	846.443		9660.54	6717.41	7173.47	11076	9208.55	3100.56	3551.2
1	ENSP00000233242|ENSG00000084674	NLTDFAEQYSIQDWAK	99	iTRAQ8plex@N-term; iTRAQ8plex(K)@16		3	846.443		8000.31	5600.03	6653.14	8789.25	7528.99	2783.97	3149.23
1	ENSP00000233242|ENSG00000084674	NLTDFAEQYSIQDWAK	99	iTRAQ8plex@N-term; iTRAQ8plex(K)@16		3	846.442		7415.13	5206.8	5981.37	8288.04	6961.85	2928.09	3320.11
1	ENSP00000233242|ENSG00000084674	NLTDFAEQYSIQDWAK	99	iTRAQ8plex@N-term; iTRAQ8plex(K)@16		3	846.442		7679.01	4523.82	5457.03	9308.49	5927.34	4871.83	6234.87
1	ENSP00000233242|ENSG00000084674	NLTDFAEQYSIQDWAK	99	iTRAQ8plex@N-term; iTRAQ8plex(K)@16		3	846.442		7420.47	3637.85	5200.27	10136.4	4684.11	5294.73	8009.89
1	ENSP00000233242|ENSG00000084674	NLTDFAEQYSIQDWAK	99	iTRAQ8plex@N-term; iTRAQ8plex(K)@16		4	635.083		3732.08	2502.26	2667.76	4310.77	2901.01	2521.65	2536.27
1	ENSP00000233242|ENSG00000084674	NLTDFAEQYSIQDWAK	99	iTRAQ8plex@N-term; iTRAQ8plex(K)@16		3	846.444		1680.44	1603.3	2250.64	2869.07	2021	1034.19	790.337
1	ENSP00000233242|ENSG00000084674	NLTDFAEQYSIQDWAK	99	iTRAQ8plex@N-term; iTRAQ8plex(K)@16		3	846.442		41.4	141.337	128.237	9.03382	27.8779	29.7293	133.608
1	ENSP00000233242|ENSG00000084674	NLTDFAEQYSIQDWAK	99	iTRAQ8plex@N-term; iTRAQ8plex(K)@16		4	635.084		18.38	137.254	153.887	14.0613	32.7311	48.9108	405.065
1	ENSP00000233242|ENSG00000084674	NLTDFAEQYSIQDWAK	99	iTRAQ8plex@N-term; iTRAQ8plex(K)@16		3	846.443		26.55	146.071	119.082	18.3524	16.3877	14.8071	65.4837
1	ENSP00000233242|ENSG00000084674	NLTDFAEQYSIQDWAK	99	iTRAQ8plex@N-term; iTRAQ8plex(K)@16		4	635.083		1582.04	1491.67	1249.82	1573.5	1762.05	1358.03	1032.2
1	ENSP00000233242|ENSG00000084674	NMEVSVATTTK	95.51	iTRAQ8plex@N-term; iTRAQ8plex(K)@11		3	597.002		316.66	576.878	685.634	260.655	577.126	227.761	187.539
1	ENSP00000233242|ENSG00000084674	NNALDFVTK	99	iTRAQ8plex@N-term; iTRAQ8plex(K)@9		3	543.986		415.43	250.397	365.1	491.302	312.906	302.099	379.442
1	ENSP00000233242|ENSG00000084674	NNALDFVTK	99	iTRAQ8plex@N-term; iTRAQ8plex(K)@9		3	543.986		854.1	557.426	700.202	1133.29	690.488	811.41	1031.81
1	ENSP00000233242|ENSG00000084674	NNALDFVTK	99	iTRAQ8plex@N-term; iTRAQ8plex(K)@9		2	815.474		282.53	93.1762	229.485	276.013	176.331	159.77	190.515
1	ENSP00000233242|ENSG00000084674	NSEEFAAAMSR	99	iTRAQ8plex@N-term		2	758.873		4526.85	3999.78	4548.09	4502.05	4867.55	2581.01	4009.71
1	ENSP00000233242|ENSG00000084674	QAEAVLK	99	iTRAQ8plex@N-term; iTRAQ8plex(K)@7		3	456.287		4824.86	3461.55	3345.61	5288.32	3946.1	3638.7	3938.91
1	ENSP00000233242|ENSG00000084674	QGFFPDSVNK	99	iTRAQ8plex@N-term; iTRAQ8plex(K)@10		3	582.992		45635	23942.7	34272.8	54301.3	28160.3	45220.3	36933.5
1	ENSP00000233242|ENSG00000084674	QGFFPDSVNK	99	iTRAQ8plex@N-term; iTRAQ8plex(K)@10		2	873.984		23987	12161.4	16978.9	28018.1	14295.9	25902.8	23373
1	ENSP00000233242|ENSG00000084674	QGFFPDSVNK	99	iTRAQ8plex@N-term; iTRAQ8plex(K)@10		2	873.984		16508.9	8971.06	11460.6	18540.8	11296.8	23791.2	17321.2
1	ENSP00000233242|ENSG00000084674	QGFFPDSVNK	99	iTRAQ8plex@N-term; iTRAQ8plex(K)@10		4	437.496		12482.1	8338.43	10162.7	15145.5	10997.5	39413.2	11641.8
1	ENSP00000233242|ENSG00000084674	QGFFPDSVNK	99	iTRAQ8plex@N-term; iTRAQ8plex(K)@10		2	873.984		7819.39	4608.11	5541.59	8516.04	5861.83	12304.1	8302.58
1	ENSP00000233242|ENSG00000084674	QGFFPDSVNK	99	iTRAQ8plex@N-term; iTRAQ8plex(K)@10		3	582.994		5960.1	5045.79	5788.72	6015.56	5417.22	7460.95	6527.13
1	ENSP00000233242|ENSG00000084674	QGFFPDSVNK	99	iTRAQ8plex@N-term; iTRAQ8plex(K)@10		3	582.993		1869.94	1322.14	1611.49	2357.7	1491.73	1824.19	1775.94
1	ENSP00000233242|ENSG00000084674	QGFFPDSVNK	99	iTRAQ8plex@N-term; iTRAQ8plex(K)@10		4	437.496		3012.66	1911.12	2424.17	3515.96	2390.77	2599.74	2055.94
1	ENSP00000233242|ENSG00000084674	QGFFPDSVNK	99	iTRAQ8plex@N-term; iTRAQ8plex(K)@10		4	437.496		2484.9	1808.14	2035.68	2939.3	1912.12	2172.39	1727.96
1	ENSP00000233242|ENSG00000084674	QGFFPDSVNK	99	iTRAQ8plex@N-term; iTRAQ8plex(K)@10		4	437.496		2038.66	1461.26	1709.21	2456.88	1649.89	1871.42	1572.27
1	ENSP00000233242|ENSG00000084674	QGFFPDSVNK	99	iTRAQ8plex@N-term; iTRAQ8plex(K)@10		4	437.496		1626.27	1135.78	1360.86	2054.35	1601.74	1403.64	1137.53
1	ENSP00000233242|ENSG00000084674	QGFFPDSVNK	99	iTRAQ8plex@N-term; iTRAQ8plex(K)@10		3	582.993		1630.92	1077.6	1280.92	2122.93	1317.7	1535.65	1856.04
1	ENSP00000233242|ENSG00000084674	QGFFPDSVNK	99	iTRAQ8plex@N-term; iTRAQ8plex(K)@10		3	582.993		1363.78	932.718	1193.25	1896.75	1073.31	1420.1	1383.06
1	ENSP00000233242|ENSG00000084674	QGFFPDSVNK	99	iTRAQ8plex@N-term; iTRAQ8plex(K)@10		3	582.993		1177.94	756.011	978.791	1426.6	944.237	1206.77	1147.58
1	ENSP00000233242|ENSG00000084674	QGFFPDSVNK	99	iTRAQ8plex@N-term; iTRAQ8plex(K)@10		3	582.993		1031.52	724.157	902.528	1264.61	806.066	1006.9	1155.22
1	ENSP00000233242|ENSG00000084674	QGFFPDSVNK	99	iTRAQ8plex@N-term; iTRAQ8plex(K)@10		3	582.992		838.48	550.325	623.363	967.375	610.533	868.322	733.598
1	ENSP00000233242|ENSG00000084674	QGFFPDSVNK	99	iTRAQ8plex@N-term; iTRAQ8plex(K)@10		2	873.985		303.38	172.801	266.157	325.502	209.062	209.587	261.202
1	ENSP00000233242|ENSG00000084674	QGFFPDSVNK	99	iTRAQ8plex@N-term; iTRAQ8plex(K)@10		3	582.991		216.28	201.916	200.131	205.078	272.375	496.217	264.865
1	ENSP00000233242|ENSG00000084674	QNALLR	98.7	iTRAQ8plex@N-term		2	509.819		5719.86	2807.4	3367.67	3875.06	4000.31	1879.2	3513.98
1	ENSP00000233242|ENSG00000084674	QSWSVCK	99	iTRAQ8plex@N-term; Methylthio(C)@6; iTRAQ8plex(K)@7		3	497.934		11668.9	6596.83	9848.87	13066.3	6832.45	16633.6	23683
1	ENSP00000233242|ENSG00000084674	QTEATMTFK	99	iTRAQ8plex@N-term; iTRAQ8plex(K)@9		2	832.961		320.6	310.773	228.472	330.058	418.656	296.631	221.296
1	ENSP00000233242|ENSG00000084674	QTEATMTFK	99	iTRAQ8plex@N-term; iTRAQ8plex(K)@9		2	832.96		3741.67	2438.31	3283.06	5067.32	3018.4	1645.34	2725.49
1	ENSP00000233242|ENSG00000084674	QTEATMTFK	97.05	iTRAQ8plex@N-term; iTRAQ8plex(K)@9		4	416.983		1877.63	1734.94	4916.34	5340.36	2000.67	1180.78	1511.92
1	ENSP00000233242|ENSG00000084674	QTEATMTFK	96.84	iTRAQ8plex@N-term; iTRAQ8plex(K)@9		3	555.642		5079.94	4421.86	4481.92	5051.89	4430.02	3936.23	5451.87
1	ENSP00000233242|ENSG00000084674	QTIIVVLENVQR	99	iTRAQ8plex@N-term		2	858.52		34.14	340.158	145.695	37.9322	19.6785	5.61201	13.6126
1	ENSP00000233242|ENSG00000084674	QTIIVVLENVQR	99	iTRAQ8plex@N-term		3	572.683		45.46	215.425	172.059	50.1868	6.903	15.2244	3.02162
1	ENSP00000233242|ENSG00000084674	QVFLYPEKDEPTYILNIK	99	iTRAQ8plex@N-term; iTRAQ8plex(K)@8; iTRAQ8plex(K)@18	missed K-D@8	5	625.365		10023.5	5267.97	8250.72	14892.4	7653.96	6817.35	8717.58
1	ENSP00000233242|ENSG00000084674	QVFLYPEKDEPTYILNIK	99	iTRAQ8plex@N-term; iTRAQ8plex(K)@8; iTRAQ8plex(K)@18	missed K-D@8	4	781.453		10204.3	6805.07	8388.4	15333.7	8194.13	7457.19	10239.7
1	ENSP00000233242|ENSG00000084674	QVFLYPEKDEPTYILNIK	99	iTRAQ8plex@N-term; iTRAQ8plex(K)@8; iTRAQ8plex(K)@18	missed K-D@8	4	781.453		6682.22	4569.47	5879.69	9870.76	5470.66	5449.15	6475.06
1	ENSP00000233242|ENSG00000084674	QVFLYPEKDEPTYILNIK	99	iTRAQ8plex@N-term; iTRAQ8plex(K)@8; iTRAQ8plex(K)@18	missed K-D@8	4	781.453		6017.74	3025.23	5178.81	8694.51	5000.07	4284.78	4386.72
1	ENSP00000233242|ENSG00000084674	QVFLYPEKDEPTYILNIK	99	iTRAQ8plex@N-term; iTRAQ8plex(K)@8; iTRAQ8plex(K)@18	missed K-D@8	4	781.453		6176.68	3508.14	5199.5	8750.24	5240.84	4733.36	6032.5
1	ENSP00000233242|ENSG00000084674	QVFLYPEKDEPTYILNIK	99	iTRAQ8plex@N-term; iTRAQ8plex(K)@8; iTRAQ8plex(K)@18	missed K-D@8	4	781.453		7027.81	3901.3	6050.98	9741.71	5891.19	5235.56	6636.81
1	ENSP00000233242|ENSG00000084674	QVFLYPEKDEPTYILNIK	99	iTRAQ8plex@N-term; iTRAQ8plex(K)@8; iTRAQ8plex(K)@18	missed K-D@8	4	781.452		4882.02	2698.21	4048.61	6136.66	3581.51	3450.22	4237.56
1	ENSP00000233242|ENSG00000084674	QVFLYPEKDEPTYILNIK	99	Gln->pyro-Glu@N-term; iTRAQ8plex(K)@8; iTRAQ8plex(K)@18	missed K-D@8	4	701.146		11507.7	7887.83	11671.8	19825.2	11544.2	10670.7	7417
1	ENSP00000233242|ENSG00000084674	QVFLYPEKDEPTYILNIK	99	Gln->pyro-Glu@N-term; iTRAQ8plex(K)@8; iTRAQ8plex(K)@18	missed K-D@8	3	934.524		17334.6	12114.7	16756.2	29856.6	17731.3	15651.5	13023.7
1	ENSP00000233242|ENSG00000084674	QVFLYPEKDEPTYILNIK	99	Gln->pyro-Glu@N-term; iTRAQ8plex(K)@8; iTRAQ8plex(K)@18	missed K-D@8	3	934.524		15645.8	10869.7	14720.9	26305.6	16007.6	14022	11630.6
1	ENSP00000233242|ENSG00000084674	QVFLYPEKDEPTYILNIK	99	Gln->pyro-Glu@N-term; iTRAQ8plex(K)@8; iTRAQ8plex(K)@18	missed K-D@8	3	934.524		15391.5	10604	14334.5	25653.3	15541.5	14017.5	11622.1
1	ENSP00000233242|ENSG00000084674	QVFLYPEKDEPTYILNIK	99	Gln->pyro-Glu@N-term; iTRAQ8plex(K)@8; iTRAQ8plex(K)@18	missed K-D@8	3	934.524		14289.7	9680.67	12710.7	22965.8	13885.2	12503.8	10645.6
1	ENSP00000233242|ENSG00000084674	QVFLYPEKDEPTYILNIK	99	Gln->pyro-Glu@N-term; iTRAQ8plex(K)@8; iTRAQ8plex(K)@18	missed K-D@8	3	934.524		12010.4	7520.17	10177.8	18331.2	10600.6	9229.12	8138.07
1	ENSP00000233242|ENSG00000084674	QVFLYPEKDEPTYILNIK	99	Gln->pyro-Glu@N-term; iTRAQ8plex(K)@8; iTRAQ8plex(K)@18	missed K-D@8	3	934.524		11645.8	7024.5	9255.52	16381.5	9204.2	8708.89	7844.8
1	ENSP00000233242|ENSG00000084674	QVFLYPEKDEPTYILNIK	99	Gln->pyro-Glu@N-term; iTRAQ8plex(K)@8; iTRAQ8plex(K)@18	missed K-D@8	3	934.524		10037.2	6502.78	7639.09	14113.8	8158.82	7737.74	7219.95
1	ENSP00000233242|ENSG00000084674	QVFLYPEKDEPTYILNIK	99	Gln->pyro-Glu@N-term; iTRAQ8plex(K)@8; iTRAQ8plex(K)@18	missed K-D@8	3	934.524		7787.42	5106.14	6030.88	10478	6574.48	6103.15	6364.97
1	ENSP00000233242|ENSG00000084674	QVFLYPEKDEPTYILNIK	99	Gln->pyro-Glu@N-term; iTRAQ8plex(K)@8; iTRAQ8plex(K)@18	missed K-D@8	3	934.524		5005.98	3220.72	4003.94	6732.17	4307.79	3960.58	3371.58
1	ENSP00000233242|ENSG00000084674	QVFLYPEKDEPTYILNIK	99	Gln->pyro-Glu@N-term; iTRAQ8plex(K)@8; iTRAQ8plex(K)@18	missed K-D@8	3	934.524		4305.09	2793.13	3693.22	5482.41	3753.41	3569.9	3343.58
1	ENSP00000233242|ENSG00000084674	QVFLYPEKDEPTYILNIK	99	iTRAQ8plex@N-term; iTRAQ8plex(K)@8; iTRAQ8plex(K)@18	missed K-D@8	5	625.364		6573.28	5476.41	5489.58	9256.43	7159.53	5559.77	4858.34
1	ENSP00000233242|ENSG00000084674	QVFLYPEKDEPTYILNIK	99	iTRAQ8plex@N-term; iTRAQ8plex(K)@8; iTRAQ8plex(K)@18	missed K-D@8	5	625.364		7782.68	5292.35	6441.88	11312.4	8278.45	6549.99	6253.58
1	ENSP00000233242|ENSG00000084674	QVFLYPEKDEPTYILNIK	99	iTRAQ8plex@N-term; iTRAQ8plex(K)@8; iTRAQ8plex(K)@18	missed K-D@8	4	781.452		5240.1	4841.09	3959.63	6813.01	7006.42	5296.8	4969.73
1	ENSP00000233242|ENSG00000084674	QVFLYPEKDEPTYILNIK	99	iTRAQ8plex@N-term; iTRAQ8plex(K)@8; iTRAQ8plex(K)@18	missed K-D@8	5	625.364		5128.8	4289.44	4387.01	7214.38	6486.52	4931.96	5306.93
1	ENSP00000233242|ENSG00000084674	QVFLYPEKDEPTYILNIK	99	iTRAQ8plex@N-term; iTRAQ8plex(K)@8; iTRAQ8plex(K)@18	missed K-D@8	5	625.364		3844.09	3418.92	3332.51	5220.06	5121.13	4114.06	3049.87
1	ENSP00000233242|ENSG00000084674	QVFLYPEKDEPTYILNIK	99	iTRAQ8plex@N-term; iTRAQ8plex(K)@8; iTRAQ8plex(K)@18	missed K-D@8	5	625.364		4049.55	3196.97	3449.77	5391.41	4999.53	4146.37	3134.52
1	ENSP00000233242|ENSG00000084674	QVFLYPEKDEPTYILNIK	99	iTRAQ8plex@N-term; iTRAQ8plex(K)@8; iTRAQ8plex(K)@18	missed K-D@8	5	625.364		3684.89	3223.4	3187.17	5258.7	4548.08	3693.39	3460.57
1	ENSP00000233242|ENSG00000084674	QVFLYPEKDEPTYILNIK	99	iTRAQ8plex@N-term; iTRAQ8plex(K)@8; iTRAQ8plex(K)@18	missed K-D@8	5	625.364		2305.93	2729.48	2357.74	3269.99	4242.21	3246.96	2789.61
1	ENSP00000233242|ENSG00000084674	QVFLYPEKDEPTYILNIK	99	Gln->pyro-Glu@N-term; iTRAQ8plex(K)@8; iTRAQ8plex(K)@18	missed K-D@8	3	934.522		60.71	122.384	84.3861	14.896	31.5566	49.1554	325.603
1	ENSP00000233242|ENSG00000084674	QVFLYPEKDEPTYILNIK	99	Gln->pyro-Glu@N-term; iTRAQ8plex(K)@8; iTRAQ8plex(K)@18	missed K-D@8	4	701.145		1595.94	1250.47	1294.63	2498.21	1028.19	1554.15	1284.37
1	ENSP00000233242|ENSG00000084674	QVFLYPEKDEPTYILNIK	99	Gln->pyro-Glu@N-term; iTRAQ8plex(K)@8; iTRAQ8plex(K)@18	missed K-D@8	4	701.146		1412.6	1134.08	1233.34	2177.11	904.913	1408.24	1151.54
1	ENSP00000233242|ENSG00000084674	QVFLYPEKDEPTYILNIK	99	Gln->pyro-Glu@N-term; iTRAQ8plex(K)@8; iTRAQ8plex(K)@18	missed K-D@8	4	701.146		781.91	600.852	677.174	1194.73	514.556	769.191	701.688
1	ENSP00000233242|ENSG00000084674	QVFLYPEKDEPTYILNIK	99	iTRAQ8plex@N-term; iTRAQ8plex(K)@8; iTRAQ8plex(K)@18	missed K-D@8	4	781.453		4384.01	3298.65	4027.76	5280.88	4104.02	4421.01	4435.16
1	ENSP00000233242|ENSG00000084674	QVFLYPEKDEPTYILNIK	98.92	Gln->pyro-Glu@N-term; iTRAQ8plex(K)@8; iTRAQ8plex(K)@18	missed K-D@8	4	701.144		46.41	160.366	86.6402	7.35471	32.6203	31.9021	424.37
1	ENSP00000233242|ENSG00000084674	QVFLYPEKDEPTYILNIK	98.92	Gln->pyro-Glu@N-term; iTRAQ8plex(K)@8; iTRAQ8plex(K)@18	missed K-D@8	4	701.144		27.07	102.594	79.7288	3.95721	23.0912	9.71309	172.934
1	ENSP00000233242|ENSG00000084674	QVFLYPEKDEPTYILNIK	97.03	Gln->pyro-Glu@N-term; iTRAQ8plex(K)@8; iTRAQ8plex(K)@18	missed K-D@8	4	701.146		1060.87	805.101	830.594	1506.26	1423.07	917.348	844.116
1	ENSP00000233242|ENSG00000084674	QVFLYPEKDEPTYILNIK	97.03	Gln->pyro-Glu@N-term; iTRAQ8plex(K)@8; iTRAQ8plex(K)@18	missed K-D@8	4	701.146		637.28	501.15	519.404	939.429	396.041	677.182	546.028
1	ENSP00000233242|ENSG00000084674	QVFLYPEKDEPTYILNIK	97.03	Gln->pyro-Glu@N-term; iTRAQ8plex(K)@8; iTRAQ8plex(K)@18	missed K-D@8	4	701.146		560.64	396.257	422.02	691.529	552.539	488.36	414.283
1	ENSP00000233242|ENSG00000084674	QVFLYPEKDEPTYILNIKR	99	iTRAQ8plex@N-term; iTRAQ8plex(K)@8; iTRAQ8plex(K)@18	missed K-D@8; missed K-R@18	5	656.585		32626.3	18789.7	23399.7	30379.6	19583.1	29682.5	25890.6
1	ENSP00000233242|ENSG00000084674	QVFLYPEKDEPTYILNIKR	99	Gln->pyro-Glu@N-term; iTRAQ8plex(K)@8; iTRAQ8plex(K)@18	missed K-D@8; missed K-R@18	4	740.172		6669.83	4777.53	5958.81	7254.38	5648.57	7302.3	5910.63
1	ENSP00000233242|ENSG00000084674	QVFLYPEKDEPTYILNIKR	99	iTRAQ8plex@N-term; iTRAQ8plex(K)@8; iTRAQ8plex(K)@18	missed K-D@8; missed K-R@18	4	820.478		18878.6	10333.1	13477.1	17905.5	12240.1	18299	17830.8
1	ENSP00000233242|ENSG00000084674	RGIISALLVPPETEEAK	99	iTRAQ8plex@N-term; iTRAQ8plex(K)@17	missed R-G@1	5	487.094		21.2	28.1845	58.5281	36.3022	2.64818	67.7182	19.1522
1	ENSP00000233242|ENSG00000084674	RGIISALLVPPETEEAK	99	iTRAQ8plex@N-term; iTRAQ8plex(K)@17	missed R-G@1	5	487.093		20.1	25.9105	8.17248	20.709
1	ENSP00000233242|ENSG00000084674	RGIISALLVPPETEEAK	97.22	iTRAQ8plex@N-term; iTRAQ8plex(K)@17	missed R-G@1	4	608.616		2150.71	1925.44	2216.18	1954.72	2044.35	1725.35	1539.39
1	ENSP00000233242|ENSG00000084674	SEILAHWSPAK	99	iTRAQ8plex@N-term; iTRAQ8plex(K)@11		4	462.522		176.29	243.947	306.483	148.901	214.347	100.354	119.949
1	ENSP00000233242|ENSG00000084674	SEILAHWSPAK	99	iTRAQ8plex@N-term; iTRAQ8plex(K)@11		4	462.521		4808.64	3173.38	4100.23	3619.32	3299.24	1427.9	2270.89
1	ENSP00000233242|ENSG00000084674	SEILAHWSPAK	95.93	iTRAQ8plex@N-term; iTRAQ8plex(K)@11		3	616.36		313.37	487.734	526.335	180.323	311.189	211.889	116.958
1	ENSP00000233242|ENSG00000084674	SLHMYANR	99	iTRAQ8plex@N-term		3	432.566		83.84	73.6736	100.532	56.5497	73.7723	105.75	81.3854
1	ENSP00000233242|ENSG00000084674	SLHMYANR	99	iTRAQ8plex@N-term		2	648.344			16.2479	40.1872	8.85707		1.55409	1.05299
1	ENSP00000233242|ENSG00000084674	SLHMYANR	99	iTRAQ8plex@N-term		2	648.346		1059.99	550.528	583.036	723.442	429.238	914.642	1344.04
1	ENSP00000233242|ENSG00000084674	SLHMYANR	99	iTRAQ8plex@N-term		3	432.566		2342.9	601.199	1793.82	2664.33	391.687	2995.13	4325.82
1	ENSP00000233242|ENSG00000084674	SLHMYANR	99	iTRAQ8plex@N-term		3	432.567		131.14	148.92	177.332	147.87	28.6868	162.36	116.363
1	ENSP00000233242|ENSG00000084674	SPAFTDLHLR	99	iTRAQ8plex@N-term		2	730.914		7944.51	4134.75	5812.66	7488.32	4931.92	5970.69	6488.78
1	ENSP00000233242|ENSG00000084674	SPAFTDLHLR	99	iTRAQ8plex@N-term		3	487.612		24804.6	12706.3	15897.7	23400.7	14559.3	19151.5	9415.04
1	ENSP00000233242|ENSG00000084674	SPAFTDLHLR	99	iTRAQ8plex@N-term		3	487.611		434.89	452.727	360.145	484.252	512.362	487.223	91.1828
1	ENSP00000233242|ENSG00000084674	SPAFTDLHLR	99	iTRAQ8plex@N-term		3	487.611		397.89	535.049	483.219	299.206	346.335	414.066	267.23
1	ENSP00000233242|ENSG00000084674	SPAFTDLHLR	99	iTRAQ8plex@N-term		3	487.611		240.57	377.185	350.155	231.776	221.361	192.636	136.278
1	ENSP00000233242|ENSG00000084674	SPAFTDLHLR	99	iTRAQ8plex@N-term		2	730.913		10560.2	5975.64	7549.51	10048.9	6762.89	8083.16	8363.92
1	ENSP00000233242|ENSG00000084674	SPAFTDLHLR	99	iTRAQ8plex@N-term		3	487.611		6264.28	3185.13	4302	5812.39	3798.28	4818.77	2338.11
1	ENSP00000233242|ENSG00000084674	SPAFTDLHLR	99	iTRAQ8plex@N-term		3	487.611		1496.66	917.383	1242.1	1371.78	1052.17	1169.87	621.447
1	ENSP00000233242|ENSG00000084674	SPAFTDLHLR	99	iTRAQ8plex@N-term		3	487.61		2764.1	1737.68	2834.7	2097.62	1850.67	3160.35	5280.44
1	ENSP00000233242|ENSG00000084674	SPAFTDLHLR	99	iTRAQ8plex@N-term		3	487.611		803.55	881.852	578.578	739.016	168.265	997.83	518.956
1	ENSP00000233242|ENSG00000084674	SPAFTDLHLR	99	iTRAQ8plex@N-term		3	487.61		364.43	352.881	299.244	286.097	109.218	392.654	251.252
1	ENSP00000233242|ENSG00000084674	SPAFTDLHLR	99	iTRAQ8plex@N-term		3	487.61		12.98	126.644	263.217	14.3265	20.7311	23.8007	118.194
1	ENSP00000233242|ENSG00000084674	SPAFTDLHLR	99	iTRAQ8plex@N-term		3	487.611		763.8	571.941	578.379	758.713	731.884	689.773	571.163
1	ENSP00000233242|ENSG00000084674	SPAFTDLHLR	99	iTRAQ8plex@N-term		3	487.611		32.63	163.401	137.155	18.7354	14.4819	4.20181	16.4968
1	ENSP00000233242|ENSG00000084674	SPAFTDLHLR	99	iTRAQ8plex@N-term		3	487.612		344.37	297.188	358.169	228.428	312.674	274.283	404.455
1	ENSP00000233242|ENSG00000084674	SPAFTDLHLR	99	iTRAQ8plex@N-term		2	730.914		5007.69	2694.43	3713.54	4798.78	3462.42	3748.85	3880.39
1	ENSP00000233242|ENSG00000084674	SPAFTDLHLR	99	iTRAQ8plex@N-term		3	487.613		24700.9	12818.6	15855	21169.7	13858.2	17008.2	8386.28
1	ENSP00000233242|ENSG00000084674	SPAFTDLHLR	99	iTRAQ8plex@N-term		3	487.613		31046.9	15859.6	20064.9	26388	17024.5	20901.9	10113.7
1	ENSP00000233242|ENSG00000084674	SPAFTDLHLR	99	iTRAQ8plex@N-term		3	487.612		5847.58	3341.05	4240.25	5375.99	4228.22	4382.6	3739.09
1	ENSP00000233242|ENSG00000084674	SPAFTDLHLR	99	iTRAQ8plex@N-term		3	487.611		2433.38	1714.6	2155.41	2344.75	1846.41	2240.4	1742.7
1	ENSP00000233242|ENSG00000084674	SPAFTDLHLR	99	iTRAQ8plex@N-term		3	487.611		1828.16	1487.35	1158.68	1277.06	1508.38	1366.51	960.219
1	ENSP00000233242|ENSG00000084674	SPAFTDLHLR	99	iTRAQ8plex@N-term		3	487.611		198.12	199.667	219.525	206.226	166.259	147.797	157.46
1	ENSP00000233242|ENSG00000084674	SPAFTDLHLR	99	iTRAQ8plex@N-term		3	487.61		239.55	180.46	209.327	221.191	215.987	241.978	187.92
1	ENSP00000233242|ENSG00000084674	SPSQADINK	99	iTRAQ8plex@N-term; iTRAQ8plex(K)@9		3	523.301		3490.28	1869.7	2372.54	3390	2316.14	2512.54	3094.67
1	ENSP00000233242|ENSG00000084674	SPSQADINK	99	iTRAQ8plex@N-term; iTRAQ8plex(K)@9		2	784.45		2581.51	1638.27	1864.68	3383.12	2125.86	2354.24	4766.84
1	ENSP00000233242|ENSG00000084674	SPSQADINK	99	iTRAQ8plex@N-term; iTRAQ8plex(K)@9		3	523.301		3960.2	1979.58	2691.03	3722.42	2516.24	2552.1	3038.22
1	ENSP00000233242|ENSG00000084674	SPSQADINK	99	iTRAQ8plex@N-term; iTRAQ8plex(K)@9		3	523.301		3923.77	2066.35	2536.08	3687.66	2279.79	2608.1	3463.1
1	ENSP00000233242|ENSG00000084674	SPSQADINK	99	iTRAQ8plex@N-term; iTRAQ8plex(K)@9		3	523.301		3770.63	2065.49	2334.93	3221.41	2295.19	2833.26	3294.3
1	ENSP00000233242|ENSG00000084674	SPSQADINK	99	iTRAQ8plex@N-term; iTRAQ8plex(K)@9		3	523.301		3031.94	1613.42	1945.52	2523.39	1930.04	2329.6	2704.34
1	ENSP00000233242|ENSG00000084674	SPSQADINK	98.35	iTRAQ8plex@N-term; iTRAQ8plex(K)@9		3	523.301		3596.56	2362.94	2136.21	1987	2236.54	1504.29	2138.47
1	ENSP00000233242|ENSG00000084674	SVGFHLPSR	99	iTRAQ8plex@N-term		3	435.254		1462.74	1035.07	1271.06	1400.66	967.993	1017.51	775.809
1	ENSP00000233242|ENSG00000084674	SVGFHLPSR	99	iTRAQ8plex@N-term		2	652.375		2715.2	1520.22	2157.37	2527.05	1830.45	1861.45	2338.83
1	ENSP00000233242|ENSG00000084674	SVGFHLPSR	99	iTRAQ8plex@N-term		2	652.375		2720.97	1670.39	2231.79	2713.58	2151.8	1884.89	2484.81
1	ENSP00000233242|ENSG00000084674	SVGFHLPSR	99	iTRAQ8plex@N-term		2	652.375		2677.56	1637.52	2222.62	2764.09	1713.19	1879.74	2427.02
1	ENSP00000233242|ENSG00000084674	SVGFHLPSR	99	iTRAQ8plex@N-term		2	652.375		2681.55	1585.89	2175.51	2690.57	1757.49	1826.22	2400.39
1	ENSP00000233242|ENSG00000084674	SVGFHLPSR	99	iTRAQ8plex@N-term		2	652.375		2580.06	1516.7	2221.65	2637.13	1644.19	1672.08	2357.78
1	ENSP00000233242|ENSG00000084674	SVGFHLPSR	99	iTRAQ8plex@N-term		2	652.375		2386.13	1451.79	1978.44	2466.52	1543.71	1666.13	2126.79
1	ENSP00000233242|ENSG00000084674	SVGFHLPSR	99	iTRAQ8plex@N-term		2	652.375		2204.53	1507.18	1860.74	2268.88	1717.16	1611.29	1888.76
1	ENSP00000233242|ENSG00000084674	SVGFHLPSR	99	iTRAQ8plex@N-term		2	652.375		2002.22	1527.85	1729.2	2236.91	1501.14	1303.87	1949.8
1	ENSP00000233242|ENSG00000084674	SVGFHLPSR	99	iTRAQ8plex@N-term		3	435.254		8876.91	4401.88	7292.23	8132.58	4291.14	4663.16	5407.01
1	ENSP00000233242|ENSG00000084674	SVGFHLPSR	99	iTRAQ8plex@N-term		2	652.375		1709.54	1067.9	1387.02	1731.89	1147.01	1131.41	1360.54
1	ENSP00000233242|ENSG00000084674	SVGFHLPSR	99	iTRAQ8plex@N-term		2	652.375		1610.09	999.087	1272.66	1639.48	1198.46	1321.35	1313.92
1	ENSP00000233242|ENSG00000084674	SVGFHLPSR	99	iTRAQ8plex@N-term		3	435.253		3695.89	1965.86	3357.86	3249.84	1822.05	2879.05	1854.27
1	ENSP00000233242|ENSG00000084674	SVGFHLPSR	99	iTRAQ8plex@N-term		3	435.253		753.97	587.656	626.709	597.558	646.721	496.418	500.872
1	ENSP00000233242|ENSG00000084674	SVGFHLPSR	99	iTRAQ8plex@N-term		3	435.253		1265.98	900.873	1093.74	1338.3	885.113	909.073	637.547
1	ENSP00000233242|ENSG00000084674	SVGFHLPSR	99	iTRAQ8plex@N-term		2	652.375		2055.71	1456.6	1934.05	2075.28	1463.99	1478.74	2080.51
1	ENSP00000233242|ENSG00000084674	SVGFHLPSR	99	iTRAQ8plex@N-term		2	652.375		2428.54	1375.47	1980.97	2072.68	1666.96	1584.46	2038.24
1	ENSP00000233242|ENSG00000084674	SVGFHLPSR	99	iTRAQ8plex@N-term		2	652.375		2599.02	1491.22	2095.33	2395.14	2018.66	1644.2	2146.45
1	ENSP00000233242|ENSG00000084674	SVGFHLPSR	99	iTRAQ8plex@N-term		2	652.375		2583.05	1450.88	2142.08	2442.88	1593.05	1590.83	2118.57
1	ENSP00000233242|ENSG00000084674	SVGFHLPSR	99	iTRAQ8plex@N-term		2	652.375		2577.69	1400.01	2086.8	2360.21	1612.2	1548.81	2073.75
1	ENSP00000233242|ENSG00000084674	SVGFHLPSR	99	iTRAQ8plex@N-term		2	652.375		2343.53	1347.35	2081.1	2330.93	1498.52	1487.1	2070.19
1	ENSP00000233242|ENSG00000084674	SVGFHLPSR	99	iTRAQ8plex@N-term		2	652.375		2161.13	1280.02	1906.18	2160.5	1402.82	1428.62	1832.75
1	ENSP00000233242|ENSG00000084674	SVGFHLPSR	99	iTRAQ8plex@N-term		2	652.375		1965.19	1164.02	1680.32	1818.68	1608.52	1428.3	1635.8
1	ENSP00000233242|ENSG00000084674	SVGFHLPSR	99	iTRAQ8plex@N-term		2	652.375		1899.59	1185.64	1606.89	1948.04	1377.3	1223.3	1608.57
1	ENSP00000233242|ENSG00000084674	SVGFHLPSR	99	iTRAQ8plex@N-term		3	435.253		8533.94	3788.4	6876.9	7904.7	3934.03	4374.3	4563.72
1	ENSP00000233242|ENSG00000084674	SVGFHLPSR	99	iTRAQ8plex@N-term		2	652.375		1607.55	976.837	1309.34	1483.36	1014.85	1019.85	1157.05
1	ENSP00000233242|ENSG00000084674	SVGFHLPSR	99	iTRAQ8plex@N-term		2	652.375		1392.76	792.547	1229.23	1409.4	1097.63	1135.01	1092.13
1	ENSP00000233242|ENSG00000084674	SVGFHLPSR	99	iTRAQ8plex@N-term		2	652.376		414.09	302.945	337.286	336.687	311.244	300.832	293.219
1	ENSP00000233242|ENSG00000084674	SVGFHLPSR	99	iTRAQ8plex@N-term		2	652.376		466.75	335.788	397.105	410.479	345.416	352.233	336.758
1	ENSP00000233242|ENSG00000084674	SVGFHLPSR	99	iTRAQ8plex@N-term		2	652.376		436.24	363.457	373.7	349.108	68.1546	333.368	341.184
1	ENSP00000233242|ENSG00000084674	SVGFHLPSR	99	iTRAQ8plex@N-term		2	652.376		482.34	402.124	432.734	348.548	423.155	411.72	376.436
1	ENSP00000233242|ENSG00000084674	SVGFHLPSR	99	iTRAQ8plex@N-term		2	652.376		527.19	459.888	489.048	497.38	431.265	380.393	481.43
1	ENSP00000233242|ENSG00000084674	SVGFHLPSR	99	iTRAQ8plex@N-term		2	652.376		459.4	326.565	347.057	372.763	318.734	291.422	279.653
1	ENSP00000233242|ENSG00000084674	SVGFHLPSR	99	iTRAQ8plex@N-term		2	652.376		524.6	393.078	413.132	396.437	454.168	373.515	514.21
1	ENSP00000233242|ENSG00000084674	SVGFHLPSR	99	iTRAQ8plex@N-term		2	652.376		652.92	568.213	530.923	576.75	635.619	522.593	618.761
1	ENSP00000233242|ENSG00000084674	SVGFHLPSR	99	iTRAQ8plex@N-term		2	652.376		692.83	539.445	507.717	588.593	558.965	476.862	608.246
1	ENSP00000233242|ENSG00000084674	SVGFHLPSR	99	iTRAQ8plex@N-term		2	652.376		609.37	509.451	472.584	508.742	449.227	419.965	492.295
1	ENSP00000233242|ENSG00000084674	SVGFHLPSR	99	iTRAQ8plex@N-term		2	652.376		596.89	431.475	389.965	510.195	494.844	435.434	594.145
1	ENSP00000233242|ENSG00000084674	SVGFHLPSR	99	iTRAQ8plex@N-term		3	435.253		2378.2	1832.74	1564.23	1651.49	1575.58	1446.78	837.844
1	ENSP00000233242|ENSG00000084674	SVGFHLPSR	99	iTRAQ8plex@N-term		3	435.252		151.22	119.332	54.3376	98.2526	76.8305	111.751	111.937
1	ENSP00000233242|ENSG00000084674	SVGFHLPSR	99	iTRAQ8plex@N-term		3	435.253		1121.35	970.167	824.676	736.021	765.811	662.361	679.453
1	ENSP00000233242|ENSG00000084674	SVGFHLPSR	99	iTRAQ8plex@N-term		3	435.252		1420.42	1098.38	999.525	991.933	944.879	906.598	963.668
1	ENSP00000233242|ENSG00000084674	SVGFHLPSR	99	iTRAQ8plex@N-term		3	435.252		1008.65	765.141	707.411	649.1	115.057	752.383	581.83
1	ENSP00000233242|ENSG00000084674	SVGFHLPSR	99	iTRAQ8plex@N-term		3	435.252		949.31	710.268	668.048	617.707	644.66	677.326	330.532
1	ENSP00000233242|ENSG00000084674	SVGFHLPSR	99	iTRAQ8plex@N-term		3	435.252		787.51	684.679	487.3	509.262	108.609	617.191	465.314
1	ENSP00000233242|ENSG00000084674	SVGFHLPSR	99	iTRAQ8plex@N-term		3	435.252		254.28	191.078	220.538	295.867	183.965	210.393	208.69
1	ENSP00000233242|ENSG00000084674	SVGFHLPSR	99	iTRAQ8plex@N-term		3	435.253		2106.46	1228.06	1954.4	2239.13	1182.2	1261.06	970.185
1	ENSP00000233242|ENSG00000084674	SVGFHLPSR	99	iTRAQ8plex@N-term		3	435.252		13.51	16.6791	28.4895	32.8065	15.9556	14.9654	12.4222
1	ENSP00000233242|ENSG00000084674	SVGFHLPSR	99	iTRAQ8plex@N-term		3	435.252		72.09	389.316	161.424	98.5668	10.626	102.93	33.2989
1	ENSP00000233242|ENSG00000084674	SVGFHLPSR	99	iTRAQ8plex@N-term		3	435.252		563.98	958.484	395.755	364.416	83.3456	581.231	330.501
1	ENSP00000233242|ENSG00000084674	SVGFHLPSR	98.66	iTRAQ8plex@N-term		3	435.252		73.04	225.07	160.202	63.4331	26.9915	33.1396	25.0581
1	ENSP00000233242|ENSG00000084674	SVGFHLPSR	98.66	iTRAQ8plex@N-term		3	435.252		215.68	602.915	347.375	118.402	118.625	112.082	148.136
1	ENSP00000233242|ENSG00000084674	SVGFHLPSR	96.35	iTRAQ8plex@N-term		2	652.375		58.55	156.215	188.444	24.7448	20.022	57.9476	39.4947
1	ENSP00000233242|ENSG00000084674	SVGFHLPSR	96.35	iTRAQ8plex@N-term		3	435.252		47.5	121.682	142.974	43.3722		47.7452	19.4421
1	ENSP00000233242|ENSG00000084674	SVSDGIAALDLNAVANK	99	iTRAQ8plex@N-term; iTRAQ8plex(K)@17		4	567.327		6707.06	3264.91	2385.9	3071.29	1923.07	2850.5	3426.18
1	ENSP00000233242|ENSG00000084674	SVSDGIAALDLNAVANK	99	iTRAQ8plex@N-term; iTRAQ8plex(K)@17		2	1133.65		26686.3	11508.4	17467	36633.8	14926.9	26224.5	30427.1
1	ENSP00000233242|ENSG00000084674	SVSDGIAALDLNAVANK	99	iTRAQ8plex@N-term; iTRAQ8plex(K)@17		2	1133.65		20340.9	9216.72	13671.2	27199.5	12690.7	20052.3	23531
1	ENSP00000233242|ENSG00000084674	SVSDGIAALDLNAVANK	99	iTRAQ8plex@N-term; iTRAQ8plex(K)@17		2	1133.65		24079.8	13544.2	15920.4	31255.4	17934.3	27541	27759.3
1	ENSP00000233242|ENSG00000084674	SVSDGIAALDLNAVANK	99	iTRAQ8plex@N-term; iTRAQ8plex(K)@17		2	1133.65		24338	14019.1	16392.9	33550.6	15985.4	28741.8	28224.7
1	ENSP00000233242|ENSG00000084674	SVSDGIAALDLNAVANK	99	iTRAQ8plex@N-term; iTRAQ8plex(K)@17		2	1133.65		24947.1	14420.2	16561.9	34117.4	15233.5	30149.4	30488.4
1	ENSP00000233242|ENSG00000084674	SVSDGIAALDLNAVANK	99	iTRAQ8plex@N-term; iTRAQ8plex(K)@17		2	1133.65		25416.6	13834.8	16740.9	32925.4	15178.4	29646.8	28757.9
1	ENSP00000233242|ENSG00000084674	SVSDGIAALDLNAVANK	99	iTRAQ8plex@N-term; iTRAQ8plex(K)@17		2	1133.65		25921.9	13776.8	16509.7	33677.1	15976.7	29620.3	28972.8
1	ENSP00000233242|ENSG00000084674	SVSDGIAALDLNAVANK	99	iTRAQ8plex@N-term; iTRAQ8plex(K)@17		2	1133.65		22696.2	12689.9	14680.6	29283.5	14482.9	23337.1	26117.8
1	ENSP00000233242|ENSG00000084674	SVSDGIAALDLNAVANK	99	iTRAQ8plex@N-term; iTRAQ8plex(K)@17		2	1133.65		22214	12096.4	14102	29018.9	12567.1	26594.8	25619.6
1	ENSP00000233242|ENSG00000084674	SVSDGIAALDLNAVANK	99	iTRAQ8plex@N-term; iTRAQ8plex(K)@17		4	567.327		21025.7	11589.6	12990.5	25955.7	11558.1	23903.5	23907.6
1	ENSP00000233242|ENSG00000084674	SVSDGIAALDLNAVANK	99	iTRAQ8plex@N-term; iTRAQ8plex(K)@17		3	756.1		30810.8	16790	19796.5	39284.6	19732.5	37044.5	36344.8
1	ENSP00000233242|ENSG00000084674	SVSDGIAALDLNAVANK	99	iTRAQ8plex@N-term; iTRAQ8plex(K)@17		3	756.1		24818	13447.2	15441.8	31059.3	15692.9	24980.3	29165.4
1	ENSP00000233242|ENSG00000084674	SVSDGIAALDLNAVANK	99	iTRAQ8plex@N-term; iTRAQ8plex(K)@17		3	756.1		17811.5	10856.2	12256.6	22247.2	11516	21685.3	21875.3
1	ENSP00000233242|ENSG00000084674	SVSDGIAALDLNAVANK	99	iTRAQ8plex@N-term; iTRAQ8plex(K)@17		3	756.1		17309	8543.64	11890.8	20678.3	10761.1	17308.8	20504.3
1	ENSP00000233242|ENSG00000084674	SVSDGIAALDLNAVANK	99	iTRAQ8plex@N-term; iTRAQ8plex(K)@17		3	756.099		13493.4	7265.2	9490.1	16324.9	9296.25	14276.3	16031.6
1	ENSP00000233242|ENSG00000084674	SVSDGIAALDLNAVANK	99	iTRAQ8plex@N-term; iTRAQ8plex(K)@17		3	756.099		9487.04	4847.15	6714.87	11371	6541.17	9646.38	8897.18
1	ENSP00000233242|ENSG00000084674	SVSDGIAALDLNAVANK	99	iTRAQ8plex@N-term; iTRAQ8plex(K)@17		3	756.099		6888.77	3649.33	5125.4	7993.31	4378.41	7335.96	8207.21
1	ENSP00000233242|ENSG00000084674	SVSDGIAALDLNAVANK	99	iTRAQ8plex@N-term; iTRAQ8plex(K)@17		3	756.099		5398.81	3041.19	4029.85	6156.78	3755.09	5338.76	6568.59
1	ENSP00000233242|ENSG00000084674	SVSDGIAALDLNAVANK	99	iTRAQ8plex@N-term; iTRAQ8plex(K)@17		3	756.099		5795.55	3071.63	4414.75	6293.35	3834.69	6068.47	6766.48
1	ENSP00000233242|ENSG00000084674	SVSDGIAALDLNAVANK	99	iTRAQ8plex@N-term; iTRAQ8plex(K)@17		4	567.327		2915.65	1558.41	2019.83	2959.22	1782.15	2702.7	3022.64
1	ENSP00000233242|ENSG00000084674	SVSDGIAALDLNAVANK	99	iTRAQ8plex@N-term; iTRAQ8plex(K)@17		3	756.1		3132.43	2009.34	2561.05	3246.71	2353.46	3520.77	3902.16
1	ENSP00000233242|ENSG00000084674	SVSDGIAALDLNAVANK	99	iTRAQ8plex@N-term; iTRAQ8plex(K)@17		3	756.1		3177.72	2199.9	2652.56	2928.58	2598.82	3512.67	3352.81
1	ENSP00000233242|ENSG00000084674	SVSDGIAALDLNAVANK	99	iTRAQ8plex@N-term; iTRAQ8plex(K)@17		3	756.1		2959.48	2296.32	2815.02	2971.15	2149.09	3697.78	3745.1
1	ENSP00000233242|ENSG00000084674	SVSDGIAALDLNAVANK	99	iTRAQ8plex@N-term; iTRAQ8plex(K)@17		3	756.1		3603.87	3163.22	3044.45	3831.93	2525.88	3859.57	3502.55
1	ENSP00000233242|ENSG00000084674	SVSDGIAALDLNAVANK	99	iTRAQ8plex@N-term; iTRAQ8plex(K)@17		4	567.327		2828.82	2162.07	1654.91	2220.56	1844.85	2426.23	2587.07
1	ENSP00000233242|ENSG00000084674	SVSDGIAALDLNAVANK	99	iTRAQ8plex@N-term; iTRAQ8plex(K)@17		3	756.1		1672.85	1527.32	1328.29	1628.08	1811.07	2325.86	2409.16
1	ENSP00000233242|ENSG00000084674	SVSDGIAALDLNAVANK	99	iTRAQ8plex@N-term; iTRAQ8plex(K)@17		4	567.327		588.53	496.45	350.741	723.354	346.158	714.135	483.597
1	ENSP00000233242|ENSG00000084674	SVSDGIAALDLNAVANK	99	iTRAQ8plex@N-term; iTRAQ8plex(K)@17		3	756.099		145.66	312.929	298.33	118.618	50.6478	67.7038	119.14
1	ENSP00000233242|ENSG00000084674	SVSDGIAALDLNAVANK	99	iTRAQ8plex@N-term; iTRAQ8plex(K)@17		3	756.101		13799.7	9227.97	8528.09	16477.7	6676.76	15920.7	16947.2
1	ENSP00000233242|ENSG00000084674	SVSDGIAALDLNAVANK	99	iTRAQ8plex@N-term; iTRAQ8plex(K)@17		4	567.327		25980.5	15105.4	15792.2	32660.8	18995.7	30470.2	29391.1
1	ENSP00000233242|ENSG00000084674	SVSDGIAALDLNAVANK	99	iTRAQ8plex@N-term; iTRAQ8plex(K)@17		4	567.327		24117.9	13805.9	14568.8	29825.8	17142.3	28270.9	26783.4
1	ENSP00000233242|ENSG00000084674	SVSDGIAALDLNAVANK	99	iTRAQ8plex@N-term; iTRAQ8plex(K)@17		4	567.327		14918	10463.6	8175.4	17287	12313.8	18879.5	17369.1
1	ENSP00000233242|ENSG00000084674	SVSDGIAALDLNAVANK	99	iTRAQ8plex@N-term; iTRAQ8plex(K)@17		4	567.327		14743.2	9909.01	7798.17	17156	11740.3	17150.3	17059.7
1	ENSP00000233242|ENSG00000084674	SVSDGIAALDLNAVANK	99	iTRAQ8plex@N-term; iTRAQ8plex(K)@17		4	567.327		15743.3	10443.2	8223.45	18232.3	11646.6	18294.5	17905.8
1	ENSP00000233242|ENSG00000084674	SVSDGIAALDLNAVANK	99	iTRAQ8plex@N-term; iTRAQ8plex(K)@17		3	756.101		8908.69	5516.9	5674.6	10995.7	4044.44	11371.8	10556.9
1	ENSP00000233242|ENSG00000084674	SVSDGIAALDLNAVANK	99	iTRAQ8plex@N-term; iTRAQ8plex(K)@17		4	567.327		4342.25	3040.07	3170	4622.13	3480.18	3764.35	3679.63
1	ENSP00000233242|ENSG00000084674	SVSDGIAALDLNAVANK	99	iTRAQ8plex@N-term; iTRAQ8plex(K)@17		4	567.327		4138.05	2721.27	3178.95	4454.89	2040.84	3859.82	3613
1	ENSP00000233242|ENSG00000084674	SVSDGIAALDLNAVANK	99	iTRAQ8plex@N-term; iTRAQ8plex(K)@17		5	454.063		506.79	236.457	187.044	328.252	376.795	508.347	451.824
1	ENSP00000233242|ENSG00000084674	SVSDGIAALDLNAVANK	99	iTRAQ8plex@N-term; iTRAQ8plex(K)@17		3	756.1		8377.8	6452.12	5165.35	10010.1	8336	11244.3	10418.3
1	ENSP00000233242|ENSG00000084674	SVSDGIAALDLNAVANK	99	iTRAQ8plex@N-term; iTRAQ8plex(K)@17		3	756.1		4375.35	3721.44	2746	5045.33	4946.35	6292.86	5243.32
1	ENSP00000233242|ENSG00000084674	SVSDGIAALDLNAVANK	99	iTRAQ8plex@N-term; iTRAQ8plex(K)@17		3	756.1		3859.09	3464.28	2467.05	4360.08	4808.5	5412.06	4476.03
1	ENSP00000233242|ENSG00000084674	SVSDGIAALDLNAVANK	99	iTRAQ8plex@N-term; iTRAQ8plex(K)@17		4	567.326		3460.5	2482.16	2175.08	4149.07	3231.52	4525.49	4026.01
1	ENSP00000233242|ENSG00000084674	SVSDGIAALDLNAVANK	99	iTRAQ8plex@N-term; iTRAQ8plex(K)@17		4	567.326		2641.89	2027.42	1749.2	3101.93	2780.92	3772.74	2893.87
1	ENSP00000233242|ENSG00000084674	SVSDGIAALDLNAVANK	99	iTRAQ8plex@N-term; iTRAQ8plex(K)@17		4	567.326		1965.56	1528.03	1282.01	2012.82	2020.67	2714.2	2133.04
1	ENSP00000233242|ENSG00000084674	SVSDGIAALDLNAVANK	99	iTRAQ8plex@N-term; iTRAQ8plex(K)@17		4	567.326		2174.79	1634.91	1478.98	2492.29	2220.71	2825.37	2387.42
1	ENSP00000233242|ENSG00000084674	SVSDGIAALDLNAVANK	99	iTRAQ8plex@N-term; iTRAQ8plex(K)@17		4	567.326		1726.25	1272.75	1120.27	1988.67	1926.42	2311.87	1890.53
1	ENSP00000233242|ENSG00000084674	SVSDGIAALDLNAVANK	99	iTRAQ8plex@N-term; iTRAQ8plex(K)@17		4	567.326		1138.79	1251	906.738	1467.41	1485.12	1701.49	1605.17
1	ENSP00000233242|ENSG00000084674	SVSDGIAALDLNAVANK	99	iTRAQ8plex@N-term; iTRAQ8plex(K)@17		3	756.1		1927.12	1862.03	1364.88	2005.85	2235.02	2578.82	2197.8
1	ENSP00000233242|ENSG00000084674	SVSDGIAALDLNAVANK	99	iTRAQ8plex@N-term; iTRAQ8plex(K)@17		3	756.1		2061.94	2020.31	1455.29	2152.9	2360.49	2807.11	2630.64
1	ENSP00000233242|ENSG00000084674	SVSDGIAALDLNAVANK	99	iTRAQ8plex@N-term; iTRAQ8plex(K)@17		4	567.326		557.19	504.996	400.65	631.592	635.973	603.42	378.985
1	ENSP00000233242|ENSG00000084674	SVSDGIAALDLNAVANK	99	iTRAQ8plex@N-term; iTRAQ8plex(K)@17		4	567.327		1909.78	1407.51	1572.91	1866.68	1561.56	1764.03	1673.51
1	ENSP00000233242|ENSG00000084674	SVSDGIAALDLNAVANK	99	iTRAQ8plex@N-term; iTRAQ8plex(K)@17		4	567.328		35.96	174.205	63.5328	81.8248	83.9107		62.0043
1	ENSP00000233242|ENSG00000084674	SVSDGIAALDLNAVANK	96.56	iTRAQ8plex@N-term; iTRAQ8plex(K)@17		4	567.327		2657.6	2229.23	2019.67	1861.87	1552.73	2203.02	3047.44
1	ENSP00000233242|ENSG00000084674	SVSLPSLDPASAK	99	iTRAQ8plex@N-term; iTRAQ8plex(K)@13		4	470.779		6452.49	3267.2	4687.39	6409.78	2883.46	5948.5	7452.6
1	ENSP00000233242|ENSG00000084674	SVSLPSLDPASAK	99	iTRAQ8plex@N-term; iTRAQ8plex(K)@13		2	940.55		12008.4	5205.65	7902.45	14121.4	6353.22	11495.8	15511.5
1	ENSP00000233242|ENSG00000084674	SVSLPSLDPASAK	99	iTRAQ8plex@N-term; iTRAQ8plex(K)@13		2	940.55		19424.5	8078.48	12819.4	24464.9	10265	21020.3	29137.6
1	ENSP00000233242|ENSG00000084674	SVSLPSLDPASAK	99	iTRAQ8plex@N-term; iTRAQ8plex(K)@13		2	940.55		21026.2	9105.19	14650.8	26659.2	12220.5	23154.3	32097.1
1	ENSP00000233242|ENSG00000084674	SVSLPSLDPASAK	99	iTRAQ8plex@N-term; iTRAQ8plex(K)@13		2	940.55		20336.2	7980.52	13804.6	26134.8	10694.5	20732.5	30989.8
1	ENSP00000233242|ENSG00000084674	SVSLPSLDPASAK	99	iTRAQ8plex@N-term; iTRAQ8plex(K)@13		2	940.55		20275.7	8164.1	13639.6	26251	10547.1	20830.6	31499.9
1	ENSP00000233242|ENSG00000084674	SVSLPSLDPASAK	99	iTRAQ8plex@N-term; iTRAQ8plex(K)@13		3	627.371		30830.4	12957	20301.7	37464.9	17035.1	33131.9	46628.1
1	ENSP00000233242|ENSG00000084674	SVSLPSLDPASAK	99	iTRAQ8plex@N-term; iTRAQ8plex(K)@13		3	627.371		15054.4	7153.57	9992.18	17553.6	8687.98	16252.9	21937.8
1	ENSP00000233242|ENSG00000084674	SVSLPSLDPASAK	99	iTRAQ8plex@N-term; iTRAQ8plex(K)@13		3	627.371		5998.96	3899.91	4267.67	6213.27	3581.69	6715.75	7639.67
1	ENSP00000233242|ENSG00000084674	SVSLPSLDPASAK	99	iTRAQ8plex@N-term; iTRAQ8plex(K)@13		3	627.37		4725.73	3232.08	3355.4	4090.89	3016.69	4697.24	5331.62
1	ENSP00000233242|ENSG00000084674	SVSLPSLDPASAK	99	iTRAQ8plex@N-term; iTRAQ8plex(K)@13		3	627.37		3811.33	2877.64	2956.44	3589.73	2693.45	3632.62	4241.78
1	ENSP00000233242|ENSG00000084674	SVSLPSLDPASAK	99	iTRAQ8plex@N-term; iTRAQ8plex(K)@13		4	470.778		5489.29	3207.61	2812.24	4618.42	2764.87	4568.36	5294.87
1	ENSP00000233242|ENSG00000084674	SVSLPSLDPASAK	99	iTRAQ8plex@N-term; iTRAQ8plex(K)@13		2	940.55		32998.4	17417.3	22375	41405	20217.8	40028.9	48196.1
1	ENSP00000233242|ENSG00000084674	SVSLPSLDPASAK	99	iTRAQ8plex@N-term; iTRAQ8plex(K)@13		2	940.55		47103.9	22698.5	31688.6	58753.3	28755.9	57570.5	72859.2
1	ENSP00000233242|ENSG00000084674	SVSLPSLDPASAK	99	iTRAQ8plex@N-term; iTRAQ8plex(K)@13		2	940.55		57576.1	28442.8	37336.4	70316.6	36074.3	73463.2	88141.5
1	ENSP00000233242|ENSG00000084674	SVSLPSLDPASAK	99	iTRAQ8plex@N-term; iTRAQ8plex(K)@13		2	940.55		56192.7	26887.8	35596.1	67059.8	32393.6	69109.2	87243.7
1	ENSP00000233242|ENSG00000084674	SVSLPSLDPASAK	99	iTRAQ8plex@N-term; iTRAQ8plex(K)@13		2	940.55		47410.7	22081.9	30051.4	58391.3	27490.5	56329.3	71080.2
1	ENSP00000233242|ENSG00000084674	SVSLPSLDPASAK	99	iTRAQ8plex@N-term; iTRAQ8plex(K)@13		2	940.55		40733.1	18958.5	25472.2	49664.6	23835.1	47858.4	62665.5
1	ENSP00000233242|ENSG00000084674	SVSLPSLDPASAK	99	iTRAQ8plex@N-term; iTRAQ8plex(K)@13		2	940.55		22561.9	11003.8	14199.6	28294.7	13708.1	26634.1	34008.5
1	ENSP00000233242|ENSG00000084674	SVSLPSLDPASAK	99	iTRAQ8plex@N-term; iTRAQ8plex(K)@13		2	940.55		8089.9	4546.12	6062.26	9414.06	5794.28	8520.17	10207.2
1	ENSP00000233242|ENSG00000084674	SVSLPSLDPASAK	99	iTRAQ8plex@N-term; iTRAQ8plex(K)@13		3	627.371		9629.98	6443.6	7316.93	9921.35	7481.41	9353.12	10022.8
1	ENSP00000233242|ENSG00000084674	SVSLPSLDPASAK	99	iTRAQ8plex@N-term; iTRAQ8plex(K)@13		4	470.778		2686.37	2104.14	1910.23	3773.14	2244.22	3469.55	3400.88
1	ENSP00000233242|ENSG00000084674	SVSLPSLDPASAK	99	iTRAQ8plex@N-term; iTRAQ8plex(K)@13		3	627.37		3092.1	2546.88	2388.26	3373.75	2618.88	3696.59	3561.53
1	ENSP00000233242|ENSG00000084674	SVSLPSLDPASAK	99	iTRAQ8plex@N-term; iTRAQ8plex(K)@13		3	627.37		5456.99	4051.21	4195.54	5463.38	4309.25	5863.64	6014.35
1	ENSP00000233242|ENSG00000084674	SVSLPSLDPASAK	99	iTRAQ8plex@N-term; iTRAQ8plex(K)@13		4	470.779		1539.59	987.396	928.962	1783.8	1036.72	1605.8	2051.12
1	ENSP00000233242|ENSG00000084674	SVSLPSLDPASAK	99	iTRAQ8plex@N-term; iTRAQ8plex(K)@13		3	627.369		3869.9	3470	3257.93	4534.19	4318.27	4753.03	4983.87
1	ENSP00000233242|ENSG00000084674	SVSLPSLDPASAK	99	iTRAQ8plex@N-term; iTRAQ8plex(K)@13		4	470.778		1348.29	890.703	991.511	1817.83	901.5	1677.21	1491.87
1	ENSP00000233242|ENSG00000084674	SVSLPSLDPASAK	99	iTRAQ8plex@N-term; iTRAQ8plex(K)@13		4	470.779		8064.93	4607.9	5571.28	9509.54	2916.17	10421.2	11693.9
1	ENSP00000233242|ENSG00000084674	SVSLPSLDPASAK	99	iTRAQ8plex@N-term; iTRAQ8plex(K)@13		3	627.37		5194.03	1652.8	3559.56	6088.78	2340.24	4157.88	7868.18
1	ENSP00000233242|ENSG00000084674	SVSLPSLDPASAK	99	iTRAQ8plex@N-term; iTRAQ8plex(K)@13		4	470.779		1113.79	860.38	972.068	1420.22	468.406	1634.45	1607.26
1	ENSP00000233242|ENSG00000084674	SVSLPSLDPASAK	99	iTRAQ8plex@N-term; iTRAQ8plex(K)@13		3	627.37		1480.12	1283.92	1208.05	1551.72	848.935	1776.46	1796.83
1	ENSP00000233242|ENSG00000084674	SVSLPSLDPASAK	99	iTRAQ8plex@N-term; iTRAQ8plex(K)@13		2	940.55		57.16	160.755	116.599	28.9279	40.6313	21.9156	47.1861
1	ENSP00000233242|ENSG00000084674	SVSLPSLDPASAK	99	iTRAQ8plex@N-term; iTRAQ8plex(K)@13		2	940.55		47.98	153.054	152.983	37.0288	37.8612	23.6136	19.1217
1	ENSP00000233242|ENSG00000084674	SVSLPSLDPASAK	99	iTRAQ8plex@N-term; iTRAQ8plex(K)@13		4	470.778		102.61	173.148	206.775	17.5079	46.947	46.2055	123.978
1	ENSP00000233242|ENSG00000084674	SVSLPSLDPASAK	99	iTRAQ8plex@N-term; iTRAQ8plex(K)@13		3	627.37		50.38	375.199	218.304	32.1683	31.5344	85.3313	63.2404
1	ENSP00000233242|ENSG00000084674	SVSLPSLDPASAK	99	iTRAQ8plex@N-term; iTRAQ8plex(K)@13		3	627.37		2907.78	1154.39	1703.5	2225.88	1188.79	1515.7	2513.88
1	ENSP00000233242|ENSG00000084674	SVSLPSLDPASAK	99	iTRAQ8plex@N-term; iTRAQ8plex(K)@13		4	470.778		48.48	162.15	119.151	43.3231	22.2824	22.3905	53.9924
1	ENSP00000233242|ENSG00000084674	SVSLPSLDPASAK	99	iTRAQ8plex@N-term; iTRAQ8plex(K)@13		3	627.37		15.73	231.673	163.797	20.1984	25.5732	19.3111	20.1594
1	ENSP00000233242|ENSG00000084674	SVSLPSLDPASAK	96.88	iTRAQ8plex@N-term; iTRAQ8plex(K)@13		4	470.778		371.91	320.351	385.308	333.819	422.556	385.545	369.202
1	ENSP00000233242|ENSG00000084674	TEVIPPLIENR	99	iTRAQ8plex@N-term		3	528.981		2526.27	1441.75	1817.64	1877.37	1436.31	1280.27	1626.85
1	ENSP00000233242|ENSG00000084674	TEVIPPLIENR	99	iTRAQ8plex@N-term		3	528.98		3159.91	2034.91	2373.98	2548.04	2222.81	2138.2	2756.44
1	ENSP00000233242|ENSG00000084674	TEVIPPLIENR	99	iTRAQ8plex@N-term		3	528.98		4035.94	2117.24	2906.04	3306.04	2592.75	2263.47	2971.76
1	ENSP00000233242|ENSG00000084674	TEVIPPLIENR	99	iTRAQ8plex@N-term		3	528.98		4943.02	2588.99	4002.76	4488.06	3057.82	2898.8	4051.7
1	ENSP00000233242|ENSG00000084674	TEVIPPLIENR	99	iTRAQ8plex@N-term		3	528.98		6489.7	3403.15	5324.91	6716.34	3957.16	3801.72	5680.43
1	ENSP00000233242|ENSG00000084674	TEVIPPLIENR	99	iTRAQ8plex@N-term		3	528.98		8099.52	4318.96	6739.29	8532.59	5172.9	4974.7	7523.61
1	ENSP00000233242|ENSG00000084674	TEVIPPLIENR	99	iTRAQ8plex@N-term		3	528.98		9540.39	5034.62	8126.04	10683.3	6350.83	6301.54	8727.22
1	ENSP00000233242|ENSG00000084674	TEVIPPLIENR	99	iTRAQ8plex@N-term		3	528.98		13423	6367.8	10915.8	14181.4	8317.15	8256.5	12764.2
1	ENSP00000233242|ENSG00000084674	TEVIPPLIENR	99	iTRAQ8plex@N-term		3	528.98		17757.7	9304.77	14708.3	19558.2	11405.8	11285.8	16701.6
1	ENSP00000233242|ENSG00000084674	TEVIPPLIENR	99	iTRAQ8plex@N-term		3	528.98		19545.7	9893.17	15566	21372.2	12982.2	12581.2	19923.8
1	ENSP00000233242|ENSG00000084674	TEVIPPLIENR	99	iTRAQ8plex@N-term		2	792.967		24973.3	13999.9	20248.2	26130.7	16190.4	15655.6	23670.9
1	ENSP00000233242|ENSG00000084674	TEVIPPLIENR	99	iTRAQ8plex@N-term		3	528.98		27111.7	13810	22374.7	29165.9	17444.6	17449.6	26988.5
1	ENSP00000233242|ENSG00000084674	TEVIPPLIENR	99	iTRAQ8plex@N-term		2	792.967		6214.56	3684.3	4662.48	5717.47	4310.55	4468.5	5365.85
1	ENSP00000233242|ENSG00000084674	TEVIPPLIENR	99	iTRAQ8plex@N-term		3	528.98		3745.78	2116.44	3282.31	3884.95	2706.36	2672.57	3370.02
1	ENSP00000233242|ENSG00000084674	TEVIPPLIENR	99	iTRAQ8plex@N-term		3	528.98		690.52	396.494	530.953	652.909	563.276	438.039	667.824
1	ENSP00000233242|ENSG00000084674	TEVIPPLIENR	99	iTRAQ8plex@N-term		3	528.982		1394.57	705.475	1081.68	1454.33	872.769	909.073	1323.47
1	ENSP00000233242|ENSG00000084674	TEVIPPLIENR	99	iTRAQ8plex@N-term		2	792.968		171.73	143.56	127.721	166.654	149.484	131.191	191.125
1	ENSP00000233242|ENSG00000084674	TEVIPPLIENR	99	iTRAQ8plex@N-term		3	528.982		345.91	229.475	267.309	365.163	257.782	357.499	389.789
1	ENSP00000233242|ENSG00000084674	TEVIPPLIENR	98.92	iTRAQ8plex@N-term		2	792.968		391.65	251.403	238.005	316.753	285.704	279.593	413.581
1	ENSP00000233242|ENSG00000084674	TEVIPPLIENR	98.89	iTRAQ8plex@N-term		3	528.982		382.46	373.922	361.843	382.239	485.337	582.368	519.917
1	ENSP00000233242|ENSG00000084674	TEVIPPLIENR	98.83	iTRAQ8plex@N-term		2	792.968		326.55	242.273	338.676	399.305	251.71	359.053	443.934
1	ENSP00000233242|ENSG00000084674	TEVIPPLIENR	98.83	iTRAQ8plex@N-term		2	792.967		325.22	194.569	256.515	318.835	223.478	287.479	390.11
1	ENSP00000233242|ENSG00000084674	TEVIPPLIENR	98.83	iTRAQ8plex@N-term		2	792.967		248.43	220.801	244.221	296.574	214.569	266.297	332.424
1	ENSP00000233242|ENSG00000084674	TEVIPPLIENR	97.73	iTRAQ8plex@N-term		3	528.98		623.6	213.396	519.712	614.29	269.494	272.485	917.947
1	ENSP00000233242|ENSG00000084674	TEVIPPLIENR	97.19	iTRAQ8plex@N-term		3	528.981		188.4	117.827	140.71	148.204	126.802	147.207	191.232
1	ENSP00000233242|ENSG00000084674	TGISPLALIK	99	iTRAQ8plex@N-term; iTRAQ8plex(K)@10		2	811.028		15032.4	9518.13	11539.2	15695.9	10145.4	11480.4	15312.1
1	ENSP00000233242|ENSG00000084674	TGISPLALIK	99	iTRAQ8plex@N-term; iTRAQ8plex(K)@10		2	811.028		10916.6	6516.55	8380.36	10979.5	7347.3	8873.23	12033.9
1	ENSP00000233242|ENSG00000084674	TGISPLALIK	99	iTRAQ8plex@N-term; iTRAQ8plex(K)@10		2	811.028		22155.9	13023.5	16554.6	23719.4	14562	17038.1	25026.8
1	ENSP00000233242|ENSG00000084674	TGISPLALIK	99	iTRAQ8plex@N-term; iTRAQ8plex(K)@10		2	811.028		23536.8	13642.3	18091.9	26037.3	15768.1	18550.1	27030.4
1	ENSP00000233242|ENSG00000084674	TGISPLALIK	99	iTRAQ8plex@N-term; iTRAQ8plex(K)@10		2	811.028		22152.2	12701	17020.1	24015.3	15062	17751	26172.5
1	ENSP00000233242|ENSG00000084674	TGISPLALIK	99	iTRAQ8plex@N-term; iTRAQ8plex(K)@10		2	811.028		27223.3	15035.8	20295.3	29224.9	17814.3	21021.1	31051.9
1	ENSP00000233242|ENSG00000084674	TGISPLALIK	99	iTRAQ8plex@N-term; iTRAQ8plex(K)@10		2	811.028		26849.5	14806.7	19820.9	28787.7	17755.7	20728	31107.9
1	ENSP00000233242|ENSG00000084674	TGISPLALIK	99	iTRAQ8plex@N-term; iTRAQ8plex(K)@10		2	811.028		24917.5	13864.1	19043.3	27926	16172.1	19410	29499.5
1	ENSP00000233242|ENSG00000084674	TGISPLALIK	99	iTRAQ8plex@N-term; iTRAQ8plex(K)@10		2	811.028		24834.9	13809.9	18695.8	27050.7	16315.9	19558.1	29740.6
1	ENSP00000233242|ENSG00000084674	TGISPLALIK	99	iTRAQ8plex@N-term; iTRAQ8plex(K)@10		2	811.028		23198.6	13128.4	17311	24569.5	15298.1	18252.6	27071.8
1	ENSP00000233242|ENSG00000084674	TGISPLALIK	99	iTRAQ8plex@N-term; iTRAQ8plex(K)@10		2	811.028		14115.9	8054.94	10614.7	15839.2	9622.24	11657.4	16564.1
1	ENSP00000233242|ENSG00000084674	TGISPLALIK	99	iTRAQ8plex@N-term; iTRAQ8plex(K)@10		3	541.021		48710.2	25679.1	34631.7	51624.7	29698.8	40489.3	58362.4
1	ENSP00000233242|ENSG00000084674	TGISPLALIK	99	iTRAQ8plex@N-term; iTRAQ8plex(K)@10		2	811.028		18391.8	10238.1	13776.2	19381.5	12137	14673	22107.5
1	ENSP00000233242|ENSG00000084674	TGISPLALIK	99	iTRAQ8plex@N-term; iTRAQ8plex(K)@10		2	811.028		15285	8692.88	11686.2	15725.6	10501.2	12408.1	18245.7
1	ENSP00000233242|ENSG00000084674	TGISPLALIK	99	iTRAQ8plex@N-term; iTRAQ8plex(K)@10		2	811.028		14317.2	8226.97	11077.7	15219	9553.08	11430.9	17202.1
1	ENSP00000233242|ENSG00000084674	TGISPLALIK	99	iTRAQ8plex@N-term; iTRAQ8plex(K)@10		2	811.028		6984.17	4054.72	5531	7133.63	5148.06	5910.16	8484.71
1	ENSP00000233242|ENSG00000084674	TGISPLALIK	99	iTRAQ8plex@N-term; iTRAQ8plex(K)@10		2	811.028		11310.3	6638.79	8720	11552.5	7925.33	9414.46	13166.1
1	ENSP00000233242|ENSG00000084674	TGISPLALIK	99	iTRAQ8plex@N-term; iTRAQ8plex(K)@10		4	406.018		5896.78	2854	3921.51	6257.51	3603.31	4548.45	6684.01
1	ENSP00000233242|ENSG00000084674	TGISPLALIK	99	iTRAQ8plex@N-term; iTRAQ8plex(K)@10		2	811.028		7594.97	4556.6	6090.97	7390.08	5720.37	6373.69	8767.66
1	ENSP00000233242|ENSG00000084674	TGISPLALIK	99	iTRAQ8plex@N-term; iTRAQ8plex(K)@10		2	811.028		8265.31	5015.12	6581.24	8165.31	6208.49	7338.44	9252.91
1	ENSP00000233242|ENSG00000084674	TGISPLALIK	99	iTRAQ8plex@N-term; iTRAQ8plex(K)@10		2	811.027		99.61	266.595	247.806	45.9154	29.7948	60.7824	34.4587
1	ENSP00000233242|ENSG00000084674	TGISPLALIK	99	iTRAQ8plex@N-term; iTRAQ8plex(K)@10		4	406.018		73.34	132.367	127.066	23.9003	26.227	28.5493	17.0157
1	ENSP00000233242|ENSG00000084674	TGISPLALIK	99	iTRAQ8plex@N-term; iTRAQ8plex(K)@10		4	406.018		112.27	207.411	160.977	42.5768	69.4842	28.9234	26.2637
1	ENSP00000233242|ENSG00000084674	TGISPLALIK	99	iTRAQ8plex@N-term; iTRAQ8plex(K)@10		3	541.021		126	264.38	198.205	36.4888	27.4236	68.5672	33.421
1	ENSP00000233242|ENSG00000084674	TGISPLALIK	99	iTRAQ8plex@N-term; iTRAQ8plex(K)@10		2	811.027		44.12	235.629	228.839	63.7081	27.3128	50.0764	28.858
1	ENSP00000233242|ENSG00000084674	TGISPLALIK	99	iTRAQ8plex@N-term; iTRAQ8plex(K)@10		4	406.018		71.93	83.4038	95.7163	30.9507	16.8531	21.1242	4.41035
1	ENSP00000233242|ENSG00000084674	TGISPLALIK	99	iTRAQ8plex@N-term; iTRAQ8plex(K)@10		4	406.018		60.92	73.8343	172.277	23.1344	27.3793	3.82768	23.3642
1	ENSP00000233242|ENSG00000084674	TGISPLALIK	99	iTRAQ8plex@N-term; iTRAQ8plex(K)@10		3	541.021		97.14	210.073	189.576	44.2264	28.997	54.6955	15.2302
1	ENSP00000233242|ENSG00000084674	TGISPLALIK	99	iTRAQ8plex@N-term; iTRAQ8plex(K)@10		3	541.021		95.25	224.183	214.113	48.1444	35.9887	54.4077	51.688
1	ENSP00000233242|ENSG00000084674	TGISPLALIK	99	iTRAQ8plex@N-term; iTRAQ8plex(K)@10		3	541.021		73.78	172.505	154.473	22.2114	37.1521	49.8174	26.8436
1	ENSP00000233242|ENSG00000084674	TGISPLALIK	99	iTRAQ8plex@N-term; iTRAQ8plex(K)@10		3	541.021		49.11	147.499	155.357	14.0221	9.07472	21.2969	18.7859
1	ENSP00000233242|ENSG00000084674	TGISPLALIK	99	iTRAQ8plex@N-term; iTRAQ8plex(K)@10		3	541.021		59.01	126.813	160.471	23.8414	20.7644	17.9153	14.0704
1	ENSP00000233242|ENSG00000084674	TGISPLALIK	99	iTRAQ8plex@N-term; iTRAQ8plex(K)@10		3	541.021		67.69	168.735	171.344	32.8458	19.5012	37.989	12.117
1	ENSP00000233242|ENSG00000084674	TGISPLALIK	99	iTRAQ8plex@N-term; iTRAQ8plex(K)@10		3	541.021		52.14	127.287	123.044	26.7087	14.7478	18.0592	16.9699
1	ENSP00000233242|ENSG00000084674	TGISPLALIK	99	iTRAQ8plex@N-term; iTRAQ8plex(K)@10		4	406.018		3.83	21.5061	36.9102	2.55304	2.26037
1	ENSP00000233242|ENSG00000084674	TGISPLALIK	99	iTRAQ8plex@N-term; iTRAQ8plex(K)@10		3	541.021		55.23	88.476	145.804	23.6941	15.4126	5.69835	20.5867
1	ENSP00000233242|ENSG00000084674	TGISPLALIK	99	iTRAQ8plex@N-term; iTRAQ8plex(K)@10		4	406.018		15.45	12.1141	25.9077
1	ENSP00000233242|ENSG00000084674	TGISPLALIK	99	iTRAQ8plex@N-term; iTRAQ8plex(K)@10		2	811.028		4552.7	3033.05	3899.89	4279.48	3606	4313.45	5197.33
1	ENSP00000233242|ENSG00000084674	TGISPLALIK	99	iTRAQ8plex@N-term; iTRAQ8plex(K)@10		4	406.017		1580.2	1002.26	1045.14	1679.51	1053.72	1368.44	1855.21
1	ENSP00000233242|ENSG00000084674	TGISPLALIK	99	iTRAQ8plex@N-term; iTRAQ8plex(K)@10		3	541.021		7053.63	3765.22	4860.49	6818.36	4107.14	5354.16	7668.68
1	ENSP00000233242|ENSG00000084674	TGISPLALIK	99	iTRAQ8plex@N-term; iTRAQ8plex(K)@10		3	541.021		16.05	40.5184	48.2603	8.50357		6.17321	6.22637
1	ENSP00000233242|ENSG00000084674	TGISPLALIK	99	iTRAQ8plex@N-term; iTRAQ8plex(K)@10		3	541.021		13098.8	9659.19	10466.7	10802.9	8310.73	9014.38	11383.1
1	ENSP00000233242|ENSG00000084674	TGISPLALIK	99	iTRAQ8plex@N-term; iTRAQ8plex(K)@10		4	406.018		265.36	136.4	209.287	235.999	192.553	224.034	210.43
1	ENSP00000233242|ENSG00000084674	TGISPLALIK	99	iTRAQ8plex@N-term; iTRAQ8plex(K)@10		3	541.021		3528.49	2662.95	2791.15	3507.1	2973.17	2972.29	4497.87
1	ENSP00000233242|ENSG00000084674	TGISPLALIK	99	iTRAQ8plex@N-term; iTRAQ8plex(K)@10		3	541.023		343.96	214.233	264.111	336.559	243.721	273.19	347.609
1	ENSP00000233242|ENSG00000084674	TGISPLALIK	99	iTRAQ8plex@N-term; iTRAQ8plex(K)@10		3	541.021		17.49	80.183	54.0992	14.0613	9.73954	8.95043	17.4277
1	ENSP00000233242|ENSG00000084674	TGLKEFLK	99	iTRAQ8plex@N-term; iTRAQ8plex(K)@4; iTRAQ8plex(K)@8	missed K-E@4	4	462.797		200.1	214.714	190.817	132.208	59.3569	127.465	174.323
1	ENSP00000233242|ENSG00000084674	TGLKEFLK	99	iTRAQ8plex@N-term; iTRAQ8plex(K)@4; iTRAQ8plex(K)@8	missed K-E@4	3	616.729		81.45	346.228	332.132	129.675	74.7695	178.275	48.2086
1	ENSP00000233242|ENSG00000084674	TGLKEFLK	99	iTRAQ8plex@N-term; iTRAQ8plex(K)@4; iTRAQ8plex(K)@8	missed K-E@4	4	462.798		99.47	297.78	309.879	70.0907	18.227	111.391	248.612
1	ENSP00000233242|ENSG00000084674	TGLKEFLK	99	iTRAQ8plex@N-term; iTRAQ8plex(K)@4; iTRAQ8plex(K)@8	missed K-E@4	4	462.797		2797.22	1372.87	3090.08	2966.78	1858.14	2475.07	3773.91
1	ENSP00000233242|ENSG00000084674	TGLKEFLK	98.28	iTRAQ8plex@N-term; iTRAQ8plex(K)@4; iTRAQ8plex(K)@8	missed K-E@4	3	616.727		257.15	329.185	633.571	176.042	56.9414	62.1638	393.971
1	ENSP00000233242|ENSG00000084674	TGLKEFLK	98.11	iTRAQ8plex@N-term; iTRAQ8plex(K)@4; iTRAQ8plex(K)@8	missed K-E@4	3	616.727		243.8	327.393	550.446	231.659	65.8278	111.665	250.871
1	ENSP00000233242|ENSG00000084674	TGLKEFLK	97.4	iTRAQ8plex@N-term; iTRAQ8plex(K)@4; iTRAQ8plex(K)@8	missed K-E@4	4	462.797		14990.2	6935.36	13142.2	15567.9	7666.36	11655.6	19902.2
1	ENSP00000233242|ENSG00000084674	TGLKEFLK	96.79	iTRAQ8plex@N-term; iTRAQ8plex(K)@4; iTRAQ8plex(K)@8	missed K-E@4	4	462.798		70.35	127.836	170.937	78.771	6.37114	30.5783	30.6588
1	ENSP00000233242|ENSG00000084674	TIDQMLNSELQWPVPDIYLR	99	iTRAQ8plex@N-term		3	912.485		1762.64	769.723	1329.85	2073.13	846.243	1316.06	2170.23
1	ENSP00000233242|ENSG00000084674	TIDQMLNSELQWPVPDIYLR	99	iTRAQ8plex@N-term		3	912.485		1788.53	816.809	1387.92	2063.8	952.58	1333.9	1935.76
1	ENSP00000233242|ENSG00000084674	TIDQMLNSELQWPVPDIYLR	99	iTRAQ8plex@N-term		3	912.485		1988.58	731.301	1260.44	2098.48	908.824	1357.2	2303.38
1	ENSP00000233242|ENSG00000084674	TIDQMLNSELQWPVPDIYLR	99	iTRAQ8plex@N-term		3	912.485		1740.82	735.73	1186.05	1837.83	877.356	1234.76	1710.91
1	ENSP00000233242|ENSG00000084674	TIHDLHLFIENIDFNK	99	iTRAQ8plex@N-term; iTRAQ8plex(K)@16		5	516.292		613.98	813.656	632.478	837.818	1243.36	1401.82	1336.24
1	ENSP00000233242|ENSG00000084674	TILGTMPAFEVSLQALQK	99	iTRAQ8plex@N-term; iTRAQ8plex(K)@18		4	639.624		19.6	58.7022	39.6311	9.41677	9.98331	7.39634	15.7796
1	ENSP00000233242|ENSG00000084674	TILGTMPAFEVSLQALQK	99	iTRAQ8plex@N-term; iTRAQ8plex(K)@18		4	639.624		16.19	44.6015	30.8926	10.163	1.78392	4.56156	7.58457
1	ENSP00000233242|ENSG00000084674	TILGTMPAFEVSLQALQK	99	iTRAQ8plex@N-term; iTRAQ8plex(K)@18		4	639.623		6047.94	1623.38	5116.85	9113.2	1668.6	3183.75	4691.4
1	ENSP00000233242|ENSG00000084674	TILGTMPAFEVSLQALQK	99	iTRAQ8plex@N-term; iTRAQ8plex(K)@18		4	639.624		146.36	67.587	132.835	159.368	51.7891	92.2672	147.586
1	ENSP00000233242|ENSG00000084674	TKNSEEFAAAMSR	99	iTRAQ8plex@N-term; iTRAQ8plex(K)@2	missed K-N@2	4	513.277		2763.2	2995.13	2422.72	2433.86	2973.96	2643.72	2291.82
1	ENSP00000233242|ENSG00000084674	TKNSEEFAAAMSR	99	iTRAQ8plex@N-term; iTRAQ8plex(K)@2	missed K-N@2	3	684.033		1077.12	887.135	829.144	928.323	1138.44	1059.69	1174.68
1	ENSP00000233242|ENSG00000084674	TKNSEEFAAAMSR	97.07	iTRAQ8plex@N-term; iTRAQ8plex(K)@2	missed K-N@2	3	684.032		924.81	931.441	837.505	860.795	431.133	894.122	932.063
1	ENSP00000233242|ENSG00000084674	TLADLTLLDSPIK	99	iTRAQ8plex@N-term; iTRAQ8plex(K)@13		4	502.81		21.56		10.5061	4.84095
1	ENSP00000233242|ENSG00000084674	TLADLTLLDSPIK	99	iTRAQ8plex@N-term; iTRAQ8plex(K)@13		4	502.809		25.9	8.46211	39.0353	21.4651	1.45151	3.00746	14.1009
1	ENSP00000233242|ENSG00000084674	TLADLTLLDSPIK	99	iTRAQ8plex@N-term; iTRAQ8plex(K)@13		4	502.809		215.7	159.707	148.793	220.013	347.61	172.087	223.234
1	ENSP00000233242|ENSG00000084674	TLADLTLLDSPIK	99	iTRAQ8plex@N-term; iTRAQ8plex(K)@13		3	670.077		1493.29	1387.87	914.325	1730.05	1851.76	1106.62	1324.92
1	ENSP00000233242|ENSG00000084674	TLADLTLLDSPIK	99	iTRAQ8plex@N-term; iTRAQ8plex(K)@13		3	670.077		2907.3	2196.93	1729.49	3613.18	3546.67	2026.14	2678.35
1	ENSP00000233242|ENSG00000084674	TLADLTLLDSPIK	99	iTRAQ8plex@N-term; iTRAQ8plex(K)@13		3	670.077		6739.56	2456.84	4179.5	8655.97	4113.24	2467.14	3362.19
1	ENSP00000233242|ENSG00000084674	TLADLTLLDSPIK	99	iTRAQ8plex@N-term; iTRAQ8plex(K)@13		3	670.077		1976.24	1629.69	1252.86	2559.24	2587.35	1490.82	1961.06
1	ENSP00000233242|ENSG00000084674	TLADLTLLDSPIK	99	iTRAQ8plex@N-term; iTRAQ8plex(K)@13		3	670.077		1757.37	1376.09	957.779	2023.9	2086.3	1281.52	1613.32
1	ENSP00000233242|ENSG00000084674	TLADLTLLDSPIK	99	iTRAQ8plex@N-term; iTRAQ8plex(K)@13		3	670.077		1784.43	1534.63	1223.57	2314.64	2226.73	1460.82	1781.12
1	ENSP00000233242|ENSG00000084674	TLADLTLLDSPIK	99	iTRAQ8plex@N-term; iTRAQ8plex(K)@13		3	670.077		1178.54	935.905	864.535	1487.34	1546.89	1153.33	1301.59
1	ENSP00000233242|ENSG00000084674	TLADLTLLDSPIK	99	iTRAQ8plex@N-term; iTRAQ8plex(K)@13		4	502.809		166.2	188.035	102.369	248.558	246.68	125.695	124.283
1	ENSP00000233242|ENSG00000084674	TLQGIPQMIGEVIR	99	iTRAQ8plex@N-term		3	620.364		1976.74	932.963	2607.3	2570.91	841.722	3281.33	9192.58
1	ENSP00000233242|ENSG00000084674	TLQGIPQMIGEVIR	99	iTRAQ8plex@N-term		4	465.524		59.16	32.834	79.8083	105.853	27.4015	95.8071	217.129
1	ENSP00000233242|ENSG00000084674	TLQGIPQMIGEVIR	99	iTRAQ8plex@N-term		3	620.364		1161.34	838.358	1376.36	1357.06	623.641	2215.74	3478.44
1	ENSP00000233242|ENSG00000084674	TLQGIPQMIGEVIR	99	iTRAQ8plex@N-term		2	930.037		3092.12	1638.43	3327.22	3474.18	1930.23	3752.42	8455.43
1	ENSP00000233242|ENSG00000084674	TLQGIPQMIGEVIR	98.59	iTRAQ8plex@N-term		4	465.524		74.02	66.3443	123.034	63.7572	128.73	42.1332	256.792
1	ENSP00000233242|ENSG00000084674	TLQGIPQMIGEVIR	97.8	iTRAQ8plex@N-term		2	930.037		2329.86	1177.46	2426.01	2491.65	1429.75	2400.77	5226.18
1	ENSP00000233242|ENSG00000084674	TLQGIPQMIGEVIR	97.75	iTRAQ8plex@N-term		3	620.363		246.81	142.021	275.968	189.769	61.717	83.3167	505.648
1	ENSP00000233242|ENSG00000084674	TPALHFK	99	iTRAQ8plex@N-term; iTRAQ8plex(K)@7		2	711.44		4345.79	1615.32	3123.63	4105.52	2170.72	4773.23	4372.27
1	ENSP00000233242|ENSG00000084674	TPALHFK	99	iTRAQ8plex@N-term; iTRAQ8plex(K)@7		2	711.44		4826.94	1735.94	3869.65	5087.39	2515.26	5881.4	5680.95
1	ENSP00000233242|ENSG00000084674	TPALHFK	99	iTRAQ8plex@N-term; iTRAQ8plex(K)@7		3	474.628		4532.33	1915.77	4057.87	4780.95	2691.1	4910.44	4390.14
1	ENSP00000233242|ENSG00000084674	TPALHFK	99	iTRAQ8plex@N-term; iTRAQ8plex(K)@7		3	474.629		8682.83	4798.47	6024.87	9591.88	6659.32	8990.39	8003.91
1	ENSP00000233242|ENSG00000084674	TPALHFK	99	iTRAQ8plex@N-term; iTRAQ8plex(K)@7		3	474.628		4044.04	1768.78	3432.16	4096.76	2562.81	4110.38	3895.77
1	ENSP00000233242|ENSG00000084674	TPALHFK	99	iTRAQ8plex@N-term; iTRAQ8plex(K)@7		2	711.44		6237.39	3003.31	4400.44	6094.48	4222	6189.2	6215.98
1	ENSP00000233242|ENSG00000084674	TPALHFK	99	iTRAQ8plex@N-term; iTRAQ8plex(K)@7		3	474.629		19624	7768.49	15338.3	21767.7	11205.1	23099.6	20216.4
1	ENSP00000233242|ENSG00000084674	TSQCTLK	99	iTRAQ8plex@N-term; Methylthio(C)@4; iTRAQ8plex(K)@7		2	717.899		5246.99	3440.23	5176.89	7822.66	3089.89	2323.34	5566.86
1	ENSP00000233242|ENSG00000084674	TSQCTLK	99	iTRAQ8plex@N-term; Methylthio(C)@4; iTRAQ8plex(K)@7		2	717.899		5491.57	1918.11	5151.67	7786.37	2976.52	2413.09	5985.6
1	ENSP00000233242|ENSG00000084674	TSQCTLK	99	iTRAQ8plex@N-term; Methylthio(C)@4; iTRAQ8plex(K)@7		2	717.899		5322.62	1897.09	5087.77	7694.49	2974.78	2316.61	5767.02
1	ENSP00000233242|ENSG00000084674	TSQCTLK	99	iTRAQ8plex@N-term; Methylthio(C)@4; iTRAQ8plex(K)@7		2	717.899		4969.24	3203.71	4624.29	7171.4	2922.6	2154.05	5387.52
1	ENSP00000233242|ENSG00000084674	TSQCTLK	99	iTRAQ8plex@N-term; Methylthio(C)@4; iTRAQ8plex(K)@7		2	717.899		4369.15	2602.37	3936.33	6105.2	2324.65	3277.74	4539.42
1	ENSP00000233242|ENSG00000084674	TSQCTLK	99	iTRAQ8plex@N-term; Methylthio(C)@4; iTRAQ8plex(K)@7		2	717.899		3451.88	1224.1	3204.19	4749.71	1872.35	1652.81	3809.09
1	ENSP00000233242|ENSG00000084674	TSQCTLK	99	iTRAQ8plex@N-term; Methylthio(C)@4; iTRAQ8plex(K)@7		2	717.899		2987.84	1091.66	2702.1	3990.95	1678.26	1653.46	3200.17
1	ENSP00000233242|ENSG00000084674	TSQCTLK	99	iTRAQ8plex@N-term; Methylthio(C)@4; iTRAQ8plex(K)@7		2	717.899		2350.89	1542.41	2225.03	3284.17	1469.93	1182.31	2732.22
1	ENSP00000233242|ENSG00000084674	TSQCTLK	99	iTRAQ8plex@N-term; Methylthio(C)@4; iTRAQ8plex(K)@7		2	717.899		4361.62	3030.26	4499.18	6330.36	2624.74	1964.15	4995.82
1	ENSP00000233242|ENSG00000084674	TSQCTLK	99	iTRAQ8plex@N-term; Methylthio(C)@4; iTRAQ8plex(K)@7		2	717.899		1949.35	748.639	1892.15	2538.33	1159.88	957.509	2246.74
1	ENSP00000233242|ENSG00000084674	TSQCTLK	99	iTRAQ8plex@N-term; Methylthio(C)@4; iTRAQ8plex(K)@7		2	717.899		1785.53	660.839	1598.26	2132.8	901.046	881.834	1988.72
1	ENSP00000233242|ENSG00000084674	TSQCTLK	99	iTRAQ8plex@N-term; Methylthio(C)@4; iTRAQ8plex(K)@7		2	717.899		1415.65	1003.58	1224.88	1852.46	857.257	1348.42	1499.91
1	ENSP00000233242|ENSG00000084674	TSQCTLK	99	iTRAQ8plex@N-term; Methylthio(C)@4; iTRAQ8plex(K)@7		2	717.896		11314.5	6749.38	10636.1	15640.6	8002.85	7824.85	11844.2
1	ENSP00000233242|ENSG00000084674	TSQCTLK	99	iTRAQ8plex@N-term; Methylthio(C)@4; iTRAQ8plex(K)@7		2	717.896		4285.27	2629.95	4270.91	6144.47	3518.92	3025.89	4966.42
1	ENSP00000233242|ENSG00000084674	TSQCTLK	99	iTRAQ8plex@N-term; Methylthio(C)@4; iTRAQ8plex(K)@7		3	478.934		39563.1	24688.1	38126.5	56411.3	30858.4	26196.1	40506.8
1	ENSP00000233242|ENSG00000084674	TSQCTLK	99	iTRAQ8plex@N-term; Methylthio(C)@4; iTRAQ8plex(K)@7		3	478.934		5066.69	1647.7	4958.52	6713.17	2803.92	2258.82	5442.87
1	ENSP00000233242|ENSG00000084674	TSQCTLK	99	iTRAQ8plex@N-term; Methylthio(C)@4; iTRAQ8plex(K)@7		2	717.898		1295.28	989.053	1271.64	1545.54	761.612	1183.11	1990.18
1	ENSP00000233242|ENSG00000084674	TSQCTLK	99	iTRAQ8plex@N-term; Methylthio(C)@4; iTRAQ8plex(K)@7		2	717.898		886.82	813.58	943.559	1064.3	1082.5	831.7	1081.25
1	ENSP00000233242|ENSG00000084674	TSQCTLK	97.4	iTRAQ8plex@N-term; Methylthio(C)@4; iTRAQ8plex(K)@7		3	478.935		2309.99	1941.13	3382.03	2215.88	1401.13	2159.6	2349.17
1	ENSP00000233242|ENSG00000084674	TSQCTLK	97.03	iTRAQ8plex@N-term; Methylthio(C)@4; iTRAQ8plex(K)@7		3	478.934		9594.44	6825.71	8973.39	12931	4402.09	7374.67	9613.59
1	ENSP00000233242|ENSG00000084674	TSQCTLKEVYGFNPEGK	99	iTRAQ8plex@N-term; Methylthio(C)@4; iTRAQ8plex(K)@7; iTRAQ8plex(K)@17	missed K-E@7	5	572.708		27.31	150.898	140.114	17.5865	13.939	16.4619	47.1709
1	ENSP00000233242|ENSG00000084674	TSQCTLKEVYGFNPEGK	98.13	iTRAQ8plex@N-term; Methylthio(C)@4; iTRAQ8plex(K)@7; iTRAQ8plex(K)@17	missed K-E@7	5	572.709		2203.27	984.716	1941.52	1854.61	941.112	1623.68	2079.78
1	ENSP00000233242|ENSG00000084674	TSSFALNLPTLPEVK	99	iTRAQ8plex@N-term; iTRAQ8plex(K)@15		4	557.08		439.32	349.719	372.032	429.813	384.296	294.242	304.436
1	ENSP00000233242|ENSG00000084674	TSSFALNLPTLPEVK	99	iTRAQ8plex@N-term; iTRAQ8plex(K)@15		4	557.08		448.53	460.944	330.702	568.119	408.651	356.938	252.992
1	ENSP00000233242|ENSG00000084674	TTLTAFGFASADLIEIGLEGK	99	iTRAQ8plex@N-term; iTRAQ8plex(K)@21		3	921.519		610.16	270.078	422.248	570.908	131.667	104.383	583.188
1	ENSP00000233242|ENSG00000084674	TTLTAFGFASADLIEIGLEGK	99	iTRAQ8plex@N-term; iTRAQ8plex(K)@21		3	921.519		711.84	744.015	487.201	685.588	116.73	693.155	798.807
1	ENSP00000233242|ENSG00000084674	TTLTAFGFASADLIEIGLEGK	99	iTRAQ8plex@N-term; iTRAQ8plex(K)@21		3	921.519		425.79	529.799	310.306	423.922	71.3236	414.31	594.878
1	ENSP00000233242|ENSG00000084674	TTLTAFGFASADLIEIGLEGK	99	iTRAQ8plex@N-term; iTRAQ8plex(K)@21		3	921.519		797.06	373.753	583.444	788.309	176.519	199.385	923.914
1	ENSP00000233242|ENSG00000084674	TTLTAFGFASADLIEIGLEGK	99	iTRAQ8plex@N-term; iTRAQ8plex(K)@21		4	691.392		952.27	340.048	720.161	902.488	163.356	978.49	1439.38
1	ENSP00000233242|ENSG00000084674	TTLTAFGFASADLIEIGLEGK	99	iTRAQ8plex@N-term; iTRAQ8plex(K)@21		4	691.392		533.27	661.541	433.201	434.173	616.139	538.954	1026.54
1	ENSP00000233242|ENSG00000084674	TTLTAFGFASADLIEIGLEGK	99	iTRAQ8plex@N-term; iTRAQ8plex(K)@21		4	691.392		522	564.823	370.522	431.493	78.7473	502.894	831.541
1	ENSP00000233242|ENSG00000084674	TTLTAFGFASADLIEIGLEGK	99	iTRAQ8plex@N-term; iTRAQ8plex(K)@21		4	691.392		924.16	315.702	668.932	863.456	206.769	231.632	1243.29
1	ENSP00000233242|ENSG00000084674	TTLTAFGFASADLIEIGLEGK	99	iTRAQ8plex@N-term; iTRAQ8plex(K)@21		4	691.392		925.54	309.362	629.916	889.046	212.586	216.034	1252.63
1	ENSP00000233242|ENSG00000084674	TTLTAFGFASADLIEIGLEGK	99	iTRAQ8plex@N-term; iTRAQ8plex(K)@21		4	691.392		407.15	431.204	300.426	372.085	89.5395	393.747	608.506
1	ENSP00000233242|ENSG00000084674	TTLTAFGFASADLIEIGLEGK	99	iTRAQ8plex@N-term; iTRAQ8plex(K)@21		4	691.392		387.7	415.979	264.27	316.41	74.1047	384.926	602.173
1	ENSP00000233242|ENSG00000084674	TTLTAFGFASADLIEIGLEGK	99	iTRAQ8plex@N-term; iTRAQ8plex(K)@21		3	921.519		588.95	553.554	387.89	554.264	729.191	547.243	280.889
1	ENSP00000233242|ENSG00000084674	TTLTAFGFASADLIEIGLEGK	99	iTRAQ8plex@N-term; iTRAQ8plex(K)@21		3	921.519		528.3	534.964	355.13	539.574	99.9217	554.049	527.563
1	ENSP00000233242|ENSG00000084674	TTLTAFGFASADLIEIGLEGK	99	iTRAQ8plex@N-term; iTRAQ8plex(K)@21		3	921.519		351.74	410.129	286.086	366.616	61.861	354.88	430.963
1	ENSP00000233242|ENSG00000084674	TTLTAFGFASADLIEIGLEGK	99	iTRAQ8plex@N-term; iTRAQ8plex(K)@21		3	921.519		468.66	460.513	339.312	494.562	90.1932	440.356	475.371
1	ENSP00000233242|ENSG00000084674	TTLTAFGFASADLIEIGLEGK	99	iTRAQ8plex@N-term; iTRAQ8plex(K)@21		3	921.519		305.3	375.503	212.594	316.292	57.1741	290.788	235.946
1	ENSP00000233242|ENSG00000084674	TTLTAFGFASADLIEIGLEGK	99	iTRAQ8plex@N-term; iTRAQ8plex(K)@21		3	921.519		397.62	446.395	263.754	352.466	467.919	368.982	349.608
1	ENSP00000233242|ENSG00000084674	TTLTAFGFASADLIEIGLEGK	99	iTRAQ8plex@N-term; iTRAQ8plex(K)@21		3	921.519		341.49	247.193	254.409	319.728	60.3763	396.956	280.904
1	ENSP00000233242|ENSG00000084674	TTLTAFGFASADLIEIGLEGK	99	iTRAQ8plex@N-term; iTRAQ8plex(K)@21		4	691.392		420.56	358.892	266.067	323.774	427.121	373.659	162.771
1	ENSP00000233242|ENSG00000084674	TTLTAFGFASADLIEIGLEGK	99	iTRAQ8plex@N-term; iTRAQ8plex(K)@21		3	921.521		365.67	381.184	254.608	312.295	412.883	305.869	284.17
1	ENSP00000233242|ENSG00000084674	TTLTAFGFASADLIEIGLEGK	99	iTRAQ8plex@N-term; iTRAQ8plex(K)@21		3	921.518		251.29	296.157	166.041	221.869	73.5507	214.825	227.446
1	ENSP00000233242|ENSG00000084674	TTLTAFGFASADLIEIGLEGK	99	iTRAQ8plex@N-term; iTRAQ8plex(K)@21		3	921.519		227.94	339.228	197.49	248.676	55.7891	218.422	210.445
1	ENSP00000233242|ENSG00000084674	TTLTAFGFASADLIEIGLEGK	99	iTRAQ8plex@N-term; iTRAQ8plex(K)@21		5	553.316		5.92	15.7999	8.27178	7.92423	2.70358	12.2601	1.81602
1	ENSP00000233242|ENSG00000084674	TTLTAFGFASADLIEIGLEGK	99	iTRAQ8plex@N-term; iTRAQ8plex(K)@21		3	921.52		251.18	325.415	192.743	223.342	297.084	233.517	241.577
1	ENSP00000233242|ENSG00000084674	TTLTAFGFASADLIEIGLEGK	99	iTRAQ8plex@N-term; iTRAQ8plex(K)@21		5	553.316		16.69	18.7587	12.0154	15.2888	22.8032	8.63386	3.17423
1	ENSP00000233242|ENSG00000084674	TTLTAFGFASADLIEIGLEGK	99	iTRAQ8plex@N-term; iTRAQ8plex(K)@21		5	553.316		10.26	10.8291	15.7889	13.9435	2.70358	7.62658	5.75329
1	ENSP00000233242|ENSG00000084674	TTLTAFGFASADLIEIGLEGK	99	iTRAQ8plex@N-term; iTRAQ8plex(K)@21		5	553.316		11.34	10.8799	11.6977	9.41677	13.4957	8.87849	4.79186
1	ENSP00000233242|ENSG00000084674	TTLTAFGFASADLIEIGLEGK	99	iTRAQ8plex@N-term; iTRAQ8plex(K)@21		4	691.392		262.77	237.81	187.262	228.222	313.948	199.471	121.521
1	ENSP00000233242|ENSG00000084674	TTLTAFGFASADLIEIGLEGK	99	iTRAQ8plex@N-term; iTRAQ8plex(K)@21		5	553.314		10.07	12.0211	5.30268	8.10098	1.72852	7.64097	10.011
1	ENSP00000233242|ENSG00000084674	TTLTAFGFASADLIEIGLEGK	99	iTRAQ8plex@N-term; iTRAQ8plex(K)@21		5	553.314		4.92	9.40892	11.8367	8.56249	8.9196	5.8998	8.94278
1	ENSP00000233242|ENSG00000084674	TTLTAFGFASADLIEIGLEGK	99	iTRAQ8plex@N-term; iTRAQ8plex(K)@21		5	553.314		9.46	9.2483	8.67892	7.48236	12.3766	8.89288	8.80543
1	ENSP00000233242|ENSG00000084674	TTLTAFGFASADLIEIGLEGK	99	iTRAQ8plex@N-term; iTRAQ8plex(K)@21		4	691.392		199.32	134.346	109.956	118.579	158.813	120.342	120.697
1	ENSP00000233242|ENSG00000084674	TTLTAFGFASADLIEIGLEGK	99	iTRAQ8plex@N-term; iTRAQ8plex(K)@21		4	691.392		126.01	125.258	87.3154	115.486	178.957	98.5123	14.0399
1	ENSP00000233242|ENSG00000084674	TTLTAFGFASADLIEIGLEGK	99	iTRAQ8plex@N-term; iTRAQ8plex(K)@21		4	691.392		85.52	70.4021	46.5821	79.2227	17.8835	65.6605	57.9144
1	ENSP00000233242|ENSG00000084674	TTLTAFGFASADLIEIGLEGK	99	iTRAQ8plex@N-term; iTRAQ8plex(K)@21		4	691.392		62.52	45.506	39.7701	48.763	70.6588	52.0478	11.6592
1	ENSP00000233242|ENSG00000084674	TTLTAFGFASADLIEIGLEGK	99	iTRAQ8plex@N-term; iTRAQ8plex(K)@21		4	691.392		57.19	43.1728	35.7583	46.9857	44.0218	38.9099	4.24248
1	ENSP00000233242|ENSG00000084674	TTLTAFGFASADLIEIGLEGK	99	iTRAQ8plex@N-term; iTRAQ8plex(K)@21		4	691.392		34.01	32.8087	28.7278	27.2389	45.2961	26.5347	3.69309
1	ENSP00000233242|ENSG00000084674	TTLTAFGFASADLIEIGLEGK	99	iTRAQ8plex@N-term; iTRAQ8plex(K)@21		4	691.392		29.89	44.9227	25.5402	34.8686	41.7836	45.1551
1	ENSP00000233242|ENSG00000084674	TTLTAFGFASADLIEIGLEGK	99	iTRAQ8plex@N-term; iTRAQ8plex(K)@21		4	691.392		27.87	29.5624	26.8709	25.9624	28.6978	26.9664	10.5909
1	ENSP00000233242|ENSG00000084674	TTLTAFGFASADLIEIGLEGK	99	iTRAQ8plex@N-term; iTRAQ8plex(K)@21		4	691.392		23.57	32.6818	20.3269	24.8626	35.5122	34.5067	2.59432
1	ENSP00000233242|ENSG00000084674	TTLTAFGFASADLIEIGLEGK	99	iTRAQ8plex@N-term; iTRAQ8plex(K)@21		4	691.39		21.56	26.6206	13.0184	30.7444	28.7532	22.3761
1	ENSP00000233242|ENSG00000084674	TTLTAFGFASADLIEIGLEGK	99	iTRAQ8plex@N-term; iTRAQ8plex(K)@21		4	691.392		22.74	29.013	23.8422	23.0853	25.1522	28.6212	3.23527
1	ENSP00000233242|ENSG00000084674	TTLTAFGFASADLIEIGLEGK	99	iTRAQ8plex@N-term; iTRAQ8plex(K)@21		4	691.392		22.51	32.0225	13.1177	20.1984	28.9084	26.9664	4.91395
1	ENSP00000233242|ENSG00000084674	TTLTAFGFASADLIEIGLEGK	99	iTRAQ8plex@N-term; iTRAQ8plex(K)@21		4	691.392		62.8	75.3475	42.7293	87.795	64.8749	70.6394	39.1132
1	ENSP00000233242|ENSG00000084674	TTLTAFGFASADLIEIGLEGK	99	iTRAQ8plex@N-term; iTRAQ8plex(K)@21		4	691.392		343.67	241.352	269.156	300.581	336.795	265.146	125.626
1	ENSP00000233242|ENSG00000084674	TTLTAFGFASADLIEIGLEGK	99	iTRAQ8plex@N-term; iTRAQ8plex(K)@21		5	553.314		150.4	86.8529	118.297	145.739	110.681	87.8927	49.2768
1	ENSP00000233242|ENSG00000084674	TTLTAFGFASADLIEIGLEGK	99	iTRAQ8plex@N-term; iTRAQ8plex(K)@21		3	921.519		5841.16	3299.74	4523.25	6701.93	4042.27	3479.37	3192.1
1	ENSP00000233242|ENSG00000084674	TTLTAFGFASADLIEIGLEGK	99	iTRAQ8plex@N-term; iTRAQ8plex(K)@21		3	921.519		7409.85	3985.18	5831.7	8752.5	5071.34	4382.42	4076.21
1	ENSP00000233242|ENSG00000084674	TTLTAFGFASADLIEIGLEGK	99	iTRAQ8plex@N-term; iTRAQ8plex(K)@21		3	921.519		8639.91	4781.53	6602.27	10808	5875.28	5152.39	5063.73
1	ENSP00000233242|ENSG00000084674	TTLTAFGFASADLIEIGLEGK	99	iTRAQ8plex@N-term; iTRAQ8plex(K)@21		3	921.519		7276.6	3994	5559.92	8433.01	5173.19	4250.39	4003.53
1	ENSP00000233242|ENSG00000084674	TTLTAFGFASADLIEIGLEGK	99	iTRAQ8plex@N-term; iTRAQ8plex(K)@21		3	921.519		6515.51	3568.81	4987.99	7683.08	4555.08	3965.96	3512.45
1	ENSP00000233242|ENSG00000084674	TTLTAFGFASADLIEIGLEGK	99	iTRAQ8plex@N-term; iTRAQ8plex(K)@21		3	921.52		5387.81	2939.89	4251.27	6441.78	3886.62	3349.2	3251.83
1	ENSP00000233242|ENSG00000084674	TTLTAFGFASADLIEIGLEGK	99	iTRAQ8plex@N-term; iTRAQ8plex(K)@21		3	921.52		4577.08	2510.82	3620.43	5444.35	3396.6	3076.58	2843.91
1	ENSP00000233242|ENSG00000084674	TTLTAFGFASADLIEIGLEGK	99	iTRAQ8plex@N-term; iTRAQ8plex(K)@21		3	921.519		4315.37	2381.74	3333.14	5075.18	3079.31	2724.64	2688.27
1	ENSP00000233242|ENSG00000084674	TTLTAFGFASADLIEIGLEGK	99	iTRAQ8plex@N-term; iTRAQ8plex(K)@21		3	921.521		4121.18	2135.94	3174.79	4612.74	3007.7	2622.33	2458.04
1	ENSP00000233242|ENSG00000084674	TTLTAFGFASADLIEIGLEGK	99	iTRAQ8plex@N-term; iTRAQ8plex(K)@21		5	553.316		132.55	71.7716	106.689	140.957	88.1545	65.3439	54.1908
1	ENSP00000233242|ENSG00000084674	TTLTAFGFASADLIEIGLEGK	99	iTRAQ8plex@N-term; iTRAQ8plex(K)@21		3	921.522		2858.09	1668.94	2319.53	3350.74	2201.3	2000.97	1837.56
1	ENSP00000233242|ENSG00000084674	TTLTAFGFASADLIEIGLEGK	99	iTRAQ8plex@N-term; iTRAQ8plex(K)@21		4	691.392		3083.45	1646.36	2404.35	3620.7	2164.9	1763.8	1532.25
1	ENSP00000233242|ENSG00000084674	TTLTAFGFASADLIEIGLEGK	99	iTRAQ8plex@N-term; iTRAQ8plex(K)@21		4	691.392		2572.9	1392.15	2069.73	3071.08	1857.52	1437.44	949.171
1	ENSP00000233242|ENSG00000084674	TTLTAFGFASADLIEIGLEGK	99	iTRAQ8plex@N-term; iTRAQ8plex(K)@21		4	691.392		2609.54	1394.56	2040.57	3050.12	1835.85	1408.61	989.947
1	ENSP00000233242|ENSG00000084674	TTLTAFGFASADLIEIGLEGK	99	iTRAQ8plex@N-term; iTRAQ8plex(K)@21		4	691.392		2639.15	1406.42	2045.03	3129.63	1864.03	1483.54	941.891
1	ENSP00000233242|ENSG00000084674	TTLTAFGFASADLIEIGLEGK	99	iTRAQ8plex@N-term; iTRAQ8plex(K)@21		4	691.392		1964.18	1051.24	1574.44	2288.84	1463.63	1206.47	717.284
1	ENSP00000233242|ENSG00000084674	TTLTAFGFASADLIEIGLEGK	99	iTRAQ8plex@N-term; iTRAQ8plex(K)@21		4	691.392		2157.15	1089.95	1640.31	2408.53	1477.82	1244.71	692.623
1	ENSP00000233242|ENSG00000084674	TTLTAFGFASADLIEIGLEGK	99	iTRAQ8plex@N-term; iTRAQ8plex(K)@21		4	691.392		1396.5	718.121	1181.85	1640.06	1005.75	845.902	579.495
1	ENSP00000233242|ENSG00000084674	TTLTAFGFASADLIEIGLEGK	99	iTRAQ8plex@N-term; iTRAQ8plex(K)@21		4	691.393		1213.69	648.074	938.107	1387.46	812.526	700.163	494.569
1	ENSP00000233242|ENSG00000084674	TTLTAFGFASADLIEIGLEGK	99	iTRAQ8plex@N-term; iTRAQ8plex(K)@21		4	691.393		1036.94	624.48	886.342	1212.06	782.93	651.741	449.748
1	ENSP00000233242|ENSG00000084674	TTLTAFGFASADLIEIGLEGK	99	iTRAQ8plex@N-term; iTRAQ8plex(K)@21		4	691.393		953.35	661.744	736.814	1428.46	811.872	661.757	450.298
1	ENSP00000233242|ENSG00000084674	TTLTAFGFASADLIEIGLEGK	99	iTRAQ8plex@N-term; iTRAQ8plex(K)@21		4	691.391		579.43	426.918	531.628	698.579	599.829	434.945	316.324
1	ENSP00000233242|ENSG00000084674	TTLTAFGFASADLIEIGLEGK	99	iTRAQ8plex@N-term; iTRAQ8plex(K)@21		4	691.392		396.94	290.231	337.922	445.416	304.097	296.516	251.436
1	ENSP00000233242|ENSG00000084674	TTLTAFGFASADLIEIGLEGK	99	iTRAQ8plex@N-term; iTRAQ8plex(K)@21		4	691.393		283.01	197.942	248.084	338.258	269.638	200.493	180.427
1	ENSP00000233242|ENSG00000084674	TTLTAFGFASADLIEIGLEGK	99	iTRAQ8plex@N-term; iTRAQ8plex(K)@21		4	691.393		271.68	176.851	244.996	316.262	247.633	179.498	175.987
1	ENSP00000233242|ENSG00000084674	TTLTAFGFASADLIEIGLEGK	99	iTRAQ8plex@N-term; iTRAQ8plex(K)@21		4	691.393		259.74	187.832	232.325	271.358	250.58	201.011	173.758
1	ENSP00000233242|ENSG00000084674	TTLTAFGFASADLIEIGLEGK	99	iTRAQ8plex@N-term; iTRAQ8plex(K)@21		5	553.315		9.35	13.8048	8.14269	13.8748	11.18	4.31693	2.65536
1	ENSP00000233242|ENSG00000084674	TTLTAFGFASADLIEIGLEGK	99	iTRAQ8plex@N-term; iTRAQ8plex(K)@21		5	553.315		25.92	34.288	23.5939	46.8482	35.3903	20.5774	24.997
1	ENSP00000233242|ENSG00000084674	TTLTAFGFASADLIEIGLEGK	99	iTRAQ8plex@N-term; iTRAQ8plex(K)@21		5	553.314		7.02	14.8108	9.06619	15.7895	14.6813	4.20181	11.064
1	ENSP00000233242|ENSG00000084674	TTLTAFGFASADLIEIGLEGK	99	iTRAQ8plex@N-term; iTRAQ8plex(K)@21		5	553.314		11.42	10.8799	11.8168	6.78518	1.6288	10.7348	6.51632
1	ENSP00000233242|ENSG00000084674	TTLTAFGFASADLIEIGLEGK	99	iTRAQ8plex@N-term; iTRAQ8plex(K)@21		5	553.314		12.27	10.026	7.47737	9.70154	11.047	10.4757	10.011
1	ENSP00000233242|ENSG00000084674	TTLTAFGFASADLIEIGLEGK	99	iTRAQ8plex@N-term; iTRAQ8plex(K)@21		5	553.314		10.56	8.30995	7.75541	5.73451	5.385	7.54024	8.60704
1	ENSP00000233242|ENSG00000084674	TTLTAFGFASADLIEIGLEGK	99	iTRAQ8plex@N-term; iTRAQ8plex(K)@21		5	553.314		7.19	7.47303	11.7771	12.7357	9.88358	7.43951	3.63205
1	ENSP00000233242|ENSG00000084674	TTLTAFGFASADLIEIGLEGK	99	iTRAQ8plex@N-term; iTRAQ8plex(K)@21		5	553.314		11.41	11.0151	6.47443	6.67717	8.98608	5.91419	4.08987
1	ENSP00000233242|ENSG00000084674	TTLTAFGFASADLIEIGLEGK	99	iTRAQ8plex@N-term; iTRAQ8plex(K)@21		5	553.314		7.19	7.65902	4.42883	9.9863	7.67861	5.95736
1	ENSP00000233242|ENSG00000084674	TTLTAFGFASADLIEIGLEGK	99	iTRAQ8plex@N-term; iTRAQ8plex(K)@21		5	553.314		7.15	9.2314	14.061	6.31385	10.3268	2.79161	5.92116
1	ENSP00000233242|ENSG00000084674	TTLTAFGFASADLIEIGLEGK	99	iTRAQ8plex@N-term; iTRAQ8plex(K)@21		5	553.314		5.8	14.0162	7.32842	7.68857	9.16337	1.28069	5.14286
1	ENSP00000233242|ENSG00000084674	TTLTAFGFASADLIEIGLEGK	99	iTRAQ8plex@N-term; iTRAQ8plex(K)@21		5	553.314		8.22	9.36665	6.62338	5.83271	4.39886	2.96429
1	ENSP00000233242|ENSG00000084674	TTLTAFGFASADLIEIGLEGK	99	iTRAQ8plex@N-term; iTRAQ8plex(K)@21		5	553.315		7.29	6.6953	6.75247	6.66735	9.06364	4.37449	1.34294
1	ENSP00000233242|ENSG00000084674	TTLTAFGFASADLIEIGLEGK	99	iTRAQ8plex@N-term; iTRAQ8plex(K)@21		4	691.392		40.09	41.7104	22.5811	33.1207	60.2655	32.2619	21.2582
1	ENSP00000233242|ENSG00000084674	TTLTAFGFASADLIEIGLEGK	99	iTRAQ8plex@N-term; iTRAQ8plex(K)@21		4	691.391		21.18	29.0806	24.0209	18.0578	43.2462	26.5491	19.8694
1	ENSP00000233242|ENSG00000084674	TTLTAFGFASADLIEIGLEGK	99	iTRAQ8plex@N-term; iTRAQ8plex(K)@21		4	691.391		28.97	35.0996	21.4987	18.4506	36.2767	48.3208	20.251
1	ENSP00000233242|ENSG00000084674	TTLTAFGFASADLIEIGLEGK	99	iTRAQ8plex@N-term; iTRAQ8plex(K)@21		4	691.392		379	237.26	352.886	420.033	342.302	260.109	225.614
1	ENSP00000233242|ENSG00000084674	TTLTAFGFASADLIEIGLEGK	99	iTRAQ8plex@N-term; iTRAQ8plex(K)@21		4	691.393		221.69	159.056	196.229	210.311	191.145	171.843	140.689
1	ENSP00000233242|ENSG00000084674	TTLTAFGFASADLIEIGLEGK	99	iTRAQ8plex@N-term; iTRAQ8plex(K)@21		5	553.315		8.43	7.48994	8.69878	10.0845	1.15235	18.4621	1.67868
1	ENSP00000233242|ENSG00000084674	TTLTAFGFASADLIEIGLEGK	99	iTRAQ8plex@N-term; iTRAQ8plex(K)@21		5	553.314		14.51	9.82315	10.6848	9.45605	13.4957	8.87849	7.12675
1	ENSP00000233242|ENSG00000084674	TTLTAFGFASADLIEIGLEGK	99	iTRAQ8plex@N-term; iTRAQ8plex(K)@21		5	553.314		7.4	5.72313	9.07612	3.46624	7.83374	7.48268	7.09623
1	ENSP00000233242|ENSG00000084674	TTLTAFGFASADLIEIGLEGK	99	iTRAQ8plex@N-term; iTRAQ8plex(K)@21		5	553.314		7.12	3.96477	6.87164	7.83586	6.49303	7.51146	8.14922
1	ENSP00000233242|ENSG00000084674	TTLTAFGFASADLIEIGLEGK	99	iTRAQ8plex@N-term; iTRAQ8plex(K)@21		5	553.314		9.41	4.83549	3.74365	4.85077	5.41824	7.55463	2.10598
1	ENSP00000233242|ENSG00000084674	TTLTAFGFASADLIEIGLEGK	99	iTRAQ8plex@N-term; iTRAQ8plex(K)@21		5	553.314		8.23	5.7823	4.79624	3.8001	4.33238	6.0437	3.15897
1	ENSP00000233242|ENSG00000084674	TTLTAFGFASADLIEIGLEGK	99	iTRAQ8plex@N-term; iTRAQ8plex(K)@21		5	553.315		7.19	7.59984	6.73261	5.77379	5.45148	6.01492	4.85291
1	ENSP00000233242|ENSG00000084674	TTLTAFGFASADLIEIGLEGK	99	iTRAQ8plex@N-term; iTRAQ8plex(K)@21		4	691.393		213.27	151.287	197.47	244.296	183.145	190.578	131.746
1	ENSP00000233242|ENSG00000084674	TTLTAFGFASADLIEIGLEGK	99	iTRAQ8plex@N-term; iTRAQ8plex(K)@21		5	553.315		4.11	1.42867	6.13681	3.65281	6.71463	5.97175	3.61679
1	ENSP00000233242|ENSG00000084674	TTLTAFGFASADLIEIGLEGK	99	iTRAQ8plex@N-term; iTRAQ8plex(K)@21		5	553.315		8.17	8.48747	5.61051	5.9309	3.13571	4.51839	7.73718
1	ENSP00000233242|ENSG00000084674	TTLTAFGFASADLIEIGLEGK	99	iTRAQ8plex@N-term; iTRAQ8plex(K)@21		4	691.391		55.75	96.7014	39.5715	54.4779	83.4343	28.5493	23.9441
1	ENSP00000233242|ENSG00000084674	TTLTAFGFASADLIEIGLEGK	99	iTRAQ8plex@N-term; iTRAQ8plex(K)@21		5	553.316		5.04	4.10848	5.88855	5.87198	4.18833	7.58341	7.73718
1	ENSP00000233242|ENSG00000084674	TTLTAFGFASADLIEIGLEGK	99	iTRAQ8plex@N-term; iTRAQ8plex(K)@21		5	553.314		3.07	3.38992	2.7705	4.94896	4.29914	6.0437	2.10598
1	ENSP00000233242|ENSG00000084674	TTLTAFGFASADLIEIGLEGK	99	iTRAQ8plex@N-term; iTRAQ8plex(K)@21		5	553.315		6.38	3.12785	6.02758	3.97684		12.3608
1	ENSP00000233242|ENSG00000084674	TTLTAFGFASADLIEIGLEGK	99	iTRAQ8plex@N-term; iTRAQ8plex(K)@21		5	553.315			7.20252	2.59176	3.82955	5.80605		4.39509
1	ENSP00000233242|ENSG00000084674	TTLTAFGFASADLIEIGLEGK	99	iTRAQ8plex@N-term; iTRAQ8plex(K)@21		4	691.391		71.77	95.1375	32.2828	26.8854	47.501	55.7603	9.15643
1	ENSP00000233242|ENSG00000084674	TTLTAFGFASADLIEIGLEGK	99	iTRAQ8plex@N-term; iTRAQ8plex(K)@21		4	691.391		69.72	94.1484	73.7112	82.6496	80.7307	39.3992	29.8957
1	ENSP00000233242|ENSG00000084674	TTLTAFGFASADLIEIGLEGK	98.25	iTRAQ8plex@N-term; iTRAQ8plex(K)@21		4	691.392		60.19	87.8251	57.1081	81.4222	99.4231	72.8842	8.17974
1	ENSP00000233242|ENSG00000084674	VELEVPQLCSFILK	99	iTRAQ8plex@N-term; Methylthio(C)@9; iTRAQ8plex(K)@14		4	568.828		17.03	192.431	34.9043	1.3158	3.49028		10.011
1	ENSP00000233242|ENSG00000084674	VELEVPQLCSFILK	99	iTRAQ8plex@N-term; Methylthio(C)@9; iTRAQ8plex(K)@14		3	758.1		6.94	444.417	35.9966	11.5083	2.78114	7.62658	2.73167
1	ENSP00000233242|ENSG00000084674	VELEVPQLCSFILK	99	iTRAQ8plex@N-term; Methylthio(C)@9; iTRAQ8plex(K)@14		3	758.1			364.877	38.4891	18.7157	6.44871		6.36372
1	ENSP00000233242|ENSG00000084674	VIGNMGQTMEQLTPELK	99	iTRAQ8plex@N-term; iTRAQ8plex(K)@17		3	833.125		37425.9	21715.1	30944.2	41748.1	27744.2	28132.8	33459.9
1	ENSP00000233242|ENSG00000084674	VIGNMGQTMEQLTPELK	99	iTRAQ8plex@N-term; iTRAQ8plex(K)@17		3	833.125		33467	19814.2	28015.2	38099.6	22660.6	23765.5	29612.1
1	ENSP00000233242|ENSG00000084674	VIGNMGQTMEQLTPELK	99	iTRAQ8plex@N-term; iTRAQ8plex(K)@17		3	833.125		28294.8	17418.8	23748	32075.8	20015.9	21461	25258.4
1	ENSP00000233242|ENSG00000084674	VIGNMGQTMEQLTPELK	99	iTRAQ8plex@N-term; iTRAQ8plex(K)@17		3	833.125		25410.6	14850.4	20760.7	28939	16327.9	19685.8	22949.6
1	ENSP00000233242|ENSG00000084674	VIGNMGQTMEQLTPELK	99	iTRAQ8plex@N-term; iTRAQ8plex(K)@17		3	833.125		25939.3	14826.3	21997	29428.2	16627.2	19681.3	23379
1	ENSP00000233242|ENSG00000084674	VIGNMGQTMEQLTPELK	99	iTRAQ8plex@N-term; iTRAQ8plex(K)@17		3	833.125		24028.5	14394.8	20078.5	26953.1	16600.4	18194.8	21469.4
1	ENSP00000233242|ENSG00000084674	VIGNMGQTMEQLTPELK	99	iTRAQ8plex@N-term; iTRAQ8plex(K)@17		4	625.096		15023.1	8800.14	12398.2	17257.6	9388.93	10019.6	13349.4
1	ENSP00000233242|ENSG00000084674	VIGNMGQTMEQLTPELK	99	iTRAQ8plex@N-term; iTRAQ8plex(K)@17		3	833.125		17826.1	10721	14752.7	20316.8	12606.8	13180.4	15870
1	ENSP00000233242|ENSG00000084674	VIGNMGQTMEQLTPELK	99	iTRAQ8plex@N-term; iTRAQ8plex(K)@17		3	833.125		16333.4	9332.59	14453.6	18958.9	12304	12468.4	15293
1	ENSP00000233242|ENSG00000084674	VIGNMGQTMEQLTPELK	99	iTRAQ8plex@N-term; iTRAQ8plex(K)@17		3	833.125		16155.8	9704.91	13097.7	18549.1	11237.8	11924.7	14198.8
1	ENSP00000233242|ENSG00000084674	VIGNMGQTMEQLTPELK	99	iTRAQ8plex@N-term; iTRAQ8plex(K)@17		3	833.125		12375.8	7288.09	9872.54	13400.6	7749.06	9068.43	10609.4
1	ENSP00000233242|ENSG00000084674	VIGNMGQTMEQLTPELK	99	iTRAQ8plex@N-term; iTRAQ8plex(K)@17		3	833.125		10810.7	6635.39	9245.44	11959.3	8138.6	8222.84	9882.14
1	ENSP00000233242|ENSG00000084674	VIGNMGQTMEQLTPELK	99	iTRAQ8plex@N-term; iTRAQ8plex(K)@17		3	833.125		8912.17	6273.59	8084.62	9725.16	7404.38	8032.81	8133.4
1	ENSP00000233242|ENSG00000084674	VIGNMGQTMEQLTPELK	99	iTRAQ8plex@N-term; iTRAQ8plex(K)@17		3	833.125		6736.52	4901.97	6274.09	7487.24	5401.83	5997.7	6139.98
1	ENSP00000233242|ENSG00000084674	VIGNMGQTMEQLTPELK	99	iTRAQ8plex@N-term; iTRAQ8plex(K)@17		3	833.125		4849.7	3523.99	4761.55	6042.91	4300.47	5024.59	4519.12
1	ENSP00000233242|ENSG00000084674	VIGNMGQTMEQLTPELK	99	iTRAQ8plex@N-term; iTRAQ8plex(K)@17		3	833.125		163.95	294.652	262.999	124.274	28.033	65.2864	95.1353
1	ENSP00000233242|ENSG00000084674	VIGNMGQTMEQLTPELK	99	iTRAQ8plex@N-term; iTRAQ8plex(K)@17		4	625.095		48.41	180.046	157.998	82.1685	33.8391	76.0355	59.5931
1	ENSP00000233242|ENSG00000084674	VIGNMGQTMEQLTPELK	99	iTRAQ8plex@N-term; iTRAQ8plex(K)@17		4	625.095		89.89	207.25	113.312	89.533	51.8556	41.6152	65.3311
1	ENSP00000233242|ENSG00000084674	VIGNMGQTMEQLTPELK	99	iTRAQ8plex@N-term; iTRAQ8plex(K)@17		3	833.124		169.08	390.331	271.747	156.275	30.8696	82.1656	99.6525
1	ENSP00000233242|ENSG00000084674	VIGNMGQTMEQLTPELK	99	iTRAQ8plex@N-term; iTRAQ8plex(K)@17		4	625.095		84.15	177.248	129.399	81.0491	15.9888	27.2254	35.3438
1	ENSP00000233242|ENSG00000084674	VIGNMGQTMEQLTPELK	99	iTRAQ8plex@N-term; iTRAQ8plex(K)@17		4	625.095		60.44	170.291	165.853	60.3007	46.0495	34.1181	42.0433
1	ENSP00000233242|ENSG00000084674	VIGNMGQTMEQLTPELK	99	iTRAQ8plex@N-term; iTRAQ8plex(K)@17		4	625.095		235.55	242.366	313.603	161.038	32.6092	15.2819	295.508
1	ENSP00000233242|ENSG00000084674	VIGNMGQTMEQLTPELK	99	iTRAQ8plex@N-term; iTRAQ8plex(K)@17		3	833.124		103.72	323.564	458.572	301.69	68.2322	85.8925	63.8203
1	ENSP00000233242|ENSG00000084674	VIGNMGQTMEQLTPELK	99	iTRAQ8plex@N-term; iTRAQ8plex(K)@17		3	833.124		148.23	379.071	363.104	362.001	76.3983	122.011	311.059
1	ENSP00000233242|ENSG00000084674	VIGNMGQTMEQLTPELK	99	iTRAQ8plex@N-term; iTRAQ8plex(K)@17		3	833.124		164.16	407.644	518.868	416.498	100.697	168.763	455.7
1	ENSP00000233242|ENSG00000084674	VIGNMGQTMEQLTPELK	99	iTRAQ8plex@N-term; iTRAQ8plex(K)@17		3	833.124		541.13	422.928	478.383	481.385	122.459	163.669	417.289
1	ENSP00000233242|ENSG00000084674	VIGNMGQTMEQLTPELK	99	iTRAQ8plex@N-term; iTRAQ8plex(K)@17		3	833.125		281.78	350.506	345.32	261.058	91.9218	94.2961	145.038
1	ENSP00000233242|ENSG00000084674	VIGNMGQTMEQLTPELK	99	iTRAQ8plex@N-term; iTRAQ8plex(K)@17		3	833.125		478.58	452.102	502.076	433.319	139.611	136.991	421.837
1	ENSP00000233242|ENSG00000084674	VIGNMGQTMEQLTPELK	99	iTRAQ8plex@N-term; iTRAQ8plex(K)@17		3	833.125		186.55	427.789	570.524	528.38	116.021	163.166	96.0815
1	ENSP00000233242|ENSG00000084674	VIGNMGQTMEQLTPELK	99	iTRAQ8plex@N-term; iTRAQ8plex(K)@17		3	833.125		265.07	349.077	366.58	213.787	46.1049	118.341	254.762
1	ENSP00000233242|ENSG00000084674	VIGNMGQTMEQLTPELK	99	iTRAQ8plex@N-term; iTRAQ8plex(K)@17		3	833.125		287.93	371.741	356.064	226.886	68.6089	110.168	203.608
1	ENSP00000233242|ENSG00000084674	VIGNMGQTMEQLTPELK	99	iTRAQ8plex@N-term; iTRAQ8plex(K)@17		4	625.095		317.03	190.283	294.606	308.662	90.57	113.981	291.525
1	ENSP00000233242|ENSG00000084674	VIGNMGQTMEQLTPELK	99	iTRAQ8plex@N-term; iTRAQ8plex(K)@17		4	625.095		120.88	184.586	191.006	98.8418	31.6784	32.9382	53.2599
1	ENSP00000233242|ENSG00000084674	VIGNMGQTMEQLTPELK	99	iTRAQ8plex@N-term; iTRAQ8plex(K)@17		3	833.125		7144.51	4963.88	6397.92	7774.42	6017.81	6045.46	6366.82
1	ENSP00000233242|ENSG00000084674	VIGNMGQTMEQLTPELK	99	iTRAQ8plex@N-term; iTRAQ8plex(K)@17		3	833.125		5721.88	4368.75	5427.07	6395.45	4794.98	4918.8	5133.2
1	ENSP00000233242|ENSG00000084674	VIGNMGQTMEQLTPELK	99	iTRAQ8plex@N-term; iTRAQ8plex(K)@17		4	625.096		18210.2	13548.9	17596.1	19885.6	15143.3	12978.9	16959.9
1	ENSP00000233242|ENSG00000084674	VIGNMGQTMEQLTPELK	99	iTRAQ8plex@N-term; iTRAQ8plex(K)@17		3	833.125		5270.15	3984.61	4839.47	5458.45	4209.75	4527.96	4898.89
1	ENSP00000233242|ENSG00000084674	VIGNMGQTMEQLTPELK	99	iTRAQ8plex@N-term; iTRAQ8plex(K)@17		4	625.096		2753.01	2232.68	2440.19	3058.68	2763.67	3195.71	2639.37
1	ENSP00000233242|ENSG00000084674	VIGNMGQTMEQLTPELK	99	iTRAQ8plex@N-term; iTRAQ8plex(K)@17		4	625.096		3561.72	2348.55	2839.09	3671.56	2793.86	2822.71	2865.79
1	ENSP00000233242|ENSG00000084674	VIGNMGQTMEQLTPELK	98.29	iTRAQ8plex@N-term; iTRAQ8plex(K)@17		4	625.097		3242.89	2646.37	2408.08	3506.43	2990.18	2946.05	2650.95
1	ENSP00000233242|ENSG00000084674	VKYTLNK	99	iTRAQ8plex@N-term; iTRAQ8plex(K)@2; iTRAQ8plex(K)@7	missed K-Y@2	4	445.285		92.99	191.002	280.277	68.2741	89.8941	79.2444	29.1632
1	ENSP00000233242|ENSG00000084674	VKYTLNK	98.27	iTRAQ8plex@N-term; iTRAQ8plex(K)@2; iTRAQ8plex(K)@7	missed K-Y@2	3	593.381		19991.2	14264	17469.2	19420.8	15967.7	17797.9	18263.2
1	ENSP00000233242|ENSG00000084674	VLADKFIIPGLK	99	iTRAQ8plex@N-term; iTRAQ8plex(K)@5; iTRAQ8plex(K)@12	missed K-F@5	4	557.364		166.32	109.712	79.6693	15.3379	3.94457	4.47522	18.9691
1	ENSP00000233242|ENSG00000084674	VLLDQLGTTISFER	99	iTRAQ8plex@N-term		3	632.697		1333.28	678.406	816.444	1419.97	822.121	1159.24	2241.42
1	ENSP00000233242|ENSG00000084674	VLVDHFGYTK	99	iTRAQ8plex@N-term; iTRAQ8plex(K)@10		3	596.348		6598.65	4129.98	5763.04	9036.63	4398.28	5612.6	5045.5
1	ENSP00000233242|ENSG00000084674	VLVDHFGYTK	99	iTRAQ8plex@N-term; iTRAQ8plex(K)@10		4	447.513		15012.2	6400.9	11108	20884.5	7979.44	11729.1	15881.4
1	ENSP00000233242|ENSG00000084674	VLVDHFGYTK	99	iTRAQ8plex@N-term; iTRAQ8plex(K)@10		3	596.348		6997.04	4290.98	6457.41	8042.16	4926.77	6520.85	6636.17
1	ENSP00000233242|ENSG00000084674	VLVDHFGYTK	99	iTRAQ8plex@N-term; iTRAQ8plex(K)@10		4	447.513		46.57	266.797	178.077	59.6232	21.7395	122.702	25.0123
1	ENSP00000233242|ENSG00000084674	VLVDHFGYTK	99	iTRAQ8plex@N-term; iTRAQ8plex(K)@10		3	596.349		109.4	387.727	251.818	51.1687	22.5815	84.1082	33.3904
1	ENSP00000233242|ENSG00000084674	VLVDHFGYTK	99	iTRAQ8plex@N-term; iTRAQ8plex(K)@10		4	447.512		101.84	74.1978	247.995	149.048	35.2795	69.8479	51.7338
1	ENSP00000233242|ENSG00000084674	VLVDHFGYTK	99	iTRAQ8plex@N-term; iTRAQ8plex(K)@10		3	596.347		173.7	352.365	295.331	105.362	42.8584	66.4519	88.7411
1	ENSP00000233242|ENSG00000084674	VLVDHFGYTK	99	iTRAQ8plex@N-term; iTRAQ8plex(K)@10		4	447.514		1676.2	1054.19	1326.72	1923.36	1270.31	1375.86	1545.71
1	ENSP00000233242|ENSG00000084674	VLVDHFGYTK	99	iTRAQ8plex@N-term; iTRAQ8plex(K)@10		3	596.349		6612.76	3966.65	4725.09	6859.18	4799.98	5190.5	5520.33
1	ENSP00000233242|ENSG00000084674	VLVDHFGYTK	99	iTRAQ8plex@N-term; iTRAQ8plex(K)@10		4	447.512		4634.68	3044.74	3355.83	5400	3435.92	4331.75	4105.61
1	ENSP00000233242|ENSG00000084674	VLVDHFGYTK	99	iTRAQ8plex@N-term; iTRAQ8plex(K)@10		4	447.513		148.01	251.902	164.592	92.253	151.966	132.875	110.335
1	ENSP00000233242|ENSG00000084674	VLVDHFGYTK	99	iTRAQ8plex@N-term; iTRAQ8plex(K)@10		4	447.513		46.53	74.2231	86.2529	17.1937	3.83377	30.6934	15.9474
1	ENSP00000233242|ENSG00000084674	VNDESTEGK	99	iTRAQ8plex@N-term; iTRAQ8plex(K)@9		2	793.927		427.58	466.743	362.091	411.137	736.759	314.488	182.671
1	ENSP00000233242|ENSG00000084674	VNDESTEGK	99	iTRAQ8plex@N-term; iTRAQ8plex(K)@9		2	793.927		763.16	291.77	665.933	872.225	360.629	516.535	434.9
1	ENSP00000233242|ENSG00000084674	VNDESTEGK	99	iTRAQ8plex@N-term; iTRAQ8plex(K)@9		2	793.927		744.8	253.069	656.628	846.459	355.798	613.911	393.574
1	ENSP00000233242|ENSG00000084674	VNDESTEGK	99	iTRAQ8plex@N-term; iTRAQ8plex(K)@9		2	793.927		828.58	237.81	688.117	825.74	346.623	469.178	410.132
1	ENSP00000233242|ENSG00000084674	VNDESTEGK	99	iTRAQ8plex@N-term; iTRAQ8plex(K)@9		2	793.927		665.88	589.913	507.677	581.778	1066.09	330.231	247.04
1	ENSP00000233242|ENSG00000084674	VNDESTEGK	99	iTRAQ8plex@N-term; iTRAQ8plex(K)@9		2	793.927		514	189.742	431.622	515.291	305.294	293.508	210.277
1	ENSP00000233242|ENSG00000084674	VNDESTEGK	99	iTRAQ8plex@N-term; iTRAQ8plex(K)@9		2	793.927		355.2	293.908	283.028	295.101	493.548	193.197	108.366
1	ENSP00000233242|ENSG00000084674	VNDESTEGK	99	iTRAQ8plex@N-term; iTRAQ8plex(K)@9		2	793.927		243.89	85.6018	283.783	289.249	206.048	199.183	145.694
1	ENSP00000233242|ENSG00000084674	VNDESTEGK	99	iTRAQ8plex@N-term; iTRAQ8plex(K)@9		2	793.927		191.16	85.8976	243.188	191.802	92.8303	179.153	116.546
1	ENSP00000233242|ENSG00000084674	VNDESTEGK	99	iTRAQ8plex@N-term; iTRAQ8plex(K)@9		2	793.927		139.83	68.9396	198.562	139.474	58.1492	147.769	86.3146
1	ENSP00000233242|ENSG00000084674	VNDESTEGK	99	iTRAQ8plex@N-term; iTRAQ8plex(K)@9		2	793.927		107.85	63.1826	172.168	117.528	55.7337	140.113	95.12
1	ENSP00000233242|ENSG00000084674	VNDESTEGK	99	iTRAQ8plex@N-term; iTRAQ8plex(K)@9		3	529.62		534.72	266.637	676.518	533.241	242.768	190.348	202.281
1	ENSP00000233242|ENSG00000084674	VNDESTEGK	99	iTRAQ8plex@N-term; iTRAQ8plex(K)@9		2	793.927		2155.2	1309.45	1796.28	2238.86	1971.82	1065.27	1180.16
1	ENSP00000233242|ENSG00000084674	VNDESTEGK	99	iTRAQ8plex@N-term; iTRAQ8plex(K)@9		3	529.621		1279.65	972.331	799.602	1071.56	1100.21	652.993	855.79
1	ENSP00000233242|ENSG00000084674	VNDESTEGK	99	iTRAQ8plex@N-term; iTRAQ8plex(K)@9		3	529.621		152.9	243.812	462.793	134.761	56.5425	104.671	75.1895
1	ENSP00000233242|ENSG00000084674	VNWEEEAASGLLTSLK	99	iTRAQ8plex@N-term; iTRAQ8plex(K)@16		4	589.581		4693.49	2667.32	3841.29	7790.19	3838.28	3767.2	4231.57
1	ENSP00000233242|ENSG00000084674	VNWEEEAASGLLTSLK	99	iTRAQ8plex@N-term; iTRAQ8plex(K)@16		2	1178.16		4086.99	2563.9	3674.82	6943.5	3522.95	5278.32	4424.65
1	ENSP00000233242|ENSG00000084674	VNWEEEAASGLLTSLK	99	iTRAQ8plex@N-term; iTRAQ8plex(K)@16		2	1178.16		3983.98	2568.09	3530.66	6247.33	3477.72	5268.02	4117.2
1	ENSP00000233242|ENSG00000084674	VNWEEEAASGLLTSLK	99	iTRAQ8plex@N-term; iTRAQ8plex(K)@16		3	785.772		4441.3	2777.1	3609.02	7143.85	3703.21	3559.65	4194.04
1	ENSP00000233242|ENSG00000084674	VNWEEEAASGLLTSLK	99	iTRAQ8plex@N-term; iTRAQ8plex(K)@16		3	785.772		3462.03	2502.38	2661.2	4330.67	2691.29	2801.18	2714.59
1	ENSP00000233242|ENSG00000084674	VNWEEEAASGLLTSLK	99	iTRAQ8plex@N-term; iTRAQ8plex(K)@16		3	785.772		3960.71	3212.53	3797.97	4310.75	3626.41	3499.17	3374.54
1	ENSP00000233242|ENSG00000084674	VNWEEEAASGLLTSLK	99	iTRAQ8plex@N-term; iTRAQ8plex(K)@16		4	589.581		1412.03	883.196	1213.8	2145.11	1040.45	1098.99	1284.72
1	ENSP00000233242|ENSG00000084674	VNWEEEAASGLLTSLK	99	iTRAQ8plex@N-term; iTRAQ8plex(K)@16		4	589.581		1244.58	549.539	1059.21	1876.75	1059.33	719.675	1110.96
1	ENSP00000233242|ENSG00000084674	VNWEEEAASGLLTSLK	99	iTRAQ8plex@N-term; iTRAQ8plex(K)@16		3	785.772		539.36	427.73	442.158	705.875	256.907	602.183	570.094
1	ENSP00000233242|ENSG00000084674	VNWEEEAASGLLTSLKDNVPK	99	iTRAQ8plex@N-term; iTRAQ8plex(K)@16; iTRAQ8plex(K)@21	missed K-D@16	5	643.364		3540.67	2619.9	1690.46	3130.8	626.466	3521.87	2809.6
1	ENSP00000233242|ENSG00000084674	VNWEEEAASGLLTSLKDNVPK	99	iTRAQ8plex@N-term; iTRAQ8plex(K)@16; iTRAQ8plex(K)@21	missed K-D@16	4	803.953		5722.13	4129.17	3460.04	7049.93	1273.94	7403.23	5880.78
1	ENSP00000233242|ENSG00000084674	VNWEEEAASGLLTSLKDNVPK	99	iTRAQ8plex@N-term; iTRAQ8plex(K)@16; iTRAQ8plex(K)@21	missed K-D@16	4	803.952		3468.6	2252.11	2234.95	4729.66	3037.66	5113.91	3859.14
1	ENSP00000233242|ENSG00000084674	VNWEEEAASGLLTSLKDNVPK	99	iTRAQ8plex@N-term; iTRAQ8plex(K)@16; iTRAQ8plex(K)@21	missed K-D@16	5	643.364		3276.2	2098.23	2168.7	4273.11	2970.45	4479	3831.69
1	ENSP00000233242|ENSG00000084674	VNWEEEAASGLLTSLKDNVPK	99	iTRAQ8plex@N-term; iTRAQ8plex(K)@16; iTRAQ8plex(K)@21	missed K-D@16	5	643.364		562.28	509.155	539.533	963.702	185.705	762.658	650.915
1	ENSP00000233242|ENSG00000084674	VPLLLSEPINIIDALEMR	99	iTRAQ8plex@N-term		3	780.788		149.25	437.807	60.3453	45.3655		64.6388	53.0005
1	ENSP00000233242|ENSG00000084674	VPLLLSEPINIIDALEMR	99	iTRAQ8plex@N-term		4	585.844		8.39	35.7167	3.75358	10.0354	6.0609	15.2532	3.64731
1	ENSP00000233242|ENSG00000084674	VPQTDMTFR	99	iTRAQ8plex@N-term		3	466.917		5241.49	1224.94	4607.15	8860.66	1065.26	9406.22	12943.5
1	ENSP00000233242|ENSG00000084674	VPQTDMTFR	99	iTRAQ8plex@N-term		3	466.917		4615.7	1344.69	3768.65	6987.3	1138.66	7848.68	10074.3
1	ENSP00000233242|ENSG00000084674	VPQTDMTFR	99	iTRAQ8plex@N-term		3	466.917		3778.41	1502.27	3328.34	5815.48	1748.82	6271.29	7001.36
1	ENSP00000233242|ENSG00000084674	VPQTDMTFR	99	iTRAQ8plex@N-term		3	466.917			1129.63	106.024	26.2668	12.2548	21.1817	26.7062
1	ENSP00000233242|ENSG00000084674	VPQTDMTFR	99	iTRAQ8plex@N-term		3	466.916		7392.88	4061.25	7140.16	10251.5	4923.08	10177.4	13691.3
1	ENSP00000233242|ENSG00000084674	VPQTDMTFR	98.92	iTRAQ8plex@N-term		2	699.871		6.97	927.586	163.251	25.4322	6.83651	35.183	38.0907
1	ENSP00000233242|ENSG00000084674	VPQTDMTFR	98.92	iTRAQ8plex@N-term		2	699.871			384.134	130.521	5.51849	3.81161	13.7422	10.3162
1	ENSP00000233242|ENSG00000084674	VPQTDMTFR	98.88	iTRAQ8plex@N-term		3	466.916		6659.96	4991.71	7269.17	9673.58	6562.08	10454.7	13633.3
1	ENSP00000233242|ENSG00000084674	VPSYTLILPSLELPVLHVPR	99	iTRAQ8plex@N-term		4	637.635		428.05	279.013	320.852	382.376	360.053	493.526	397.816
1	ENSP00000233242|ENSG00000084674	VPSYTLILPSLELPVLHVPR	99	iTRAQ8plex@N-term		4	637.635		1791.15	958.839	918.078	1454.93	1155.19	1476.36	1436.22
1	ENSP00000233242|ENSG00000084674	VPSYTLILPSLELPVLHVPR	99	iTRAQ8plex@N-term		3	849.846		1359.35	793.207	1393.55	2292.14	949.799	1324.72	1375.91
1	ENSP00000233242|ENSG00000084674	VPSYTLILPSLELPVLHVPR	99	iTRAQ8plex@N-term		3	849.846		1896.21	1043.83	1947.63	3132.87	1249.14	1805.7	1872.23
1	ENSP00000233242|ENSG00000084674	VPSYTLILPSLELPVLHVPR	99	iTRAQ8plex@N-term		3	849.846		2745.43	1508.39	1713.3	2798.53	1873.63	2573.34	2641.35
1	ENSP00000233242|ENSG00000084674	VPSYTLILPSLELPVLHVPR	99	iTRAQ8plex@N-term		3	849.846		4082	1383.4	2695.07	4404.63	1747.93	2624.84	4205.26
1	ENSP00000233242|ENSG00000084674	VPSYTLILPSLELPVLHVPR	99	iTRAQ8plex@N-term		3	849.846		2521.33	1554.88	1432.16	2655.38	1940.25	2733.38	2668.05
1	ENSP00000233242|ENSG00000084674	VPSYTLILPSLELPVLHVPR	99	iTRAQ8plex@N-term		3	849.846		2782.91	1585.84	2986.11	4951.27	1951.46	2965.43	2838.02
1	ENSP00000233242|ENSG00000084674	VPSYTLILPSLELPVLHVPR	99	iTRAQ8plex@N-term		3	849.846		3232.41	1733.29	1964.24	3458.13	2263.81	3233.31	3333.06
1	ENSP00000233242|ENSG00000084674	VPSYTLILPSLELPVLHVPR	99	iTRAQ8plex@N-term		3	849.846		2594.43	1607.78	1587.85	2698.7	1956.79	2700.24	2787.72
1	ENSP00000233242|ENSG00000084674	VPSYTLILPSLELPVLHVPR	99	iTRAQ8plex@N-term		3	849.846		2453.31	1436.38	1421.71	2520.48	665.07	2647.14	2621.52
1	ENSP00000233242|ENSG00000084674	VPSYTLILPSLELPVLHVPR	99	iTRAQ8plex@N-term		3	849.846		2667.6	1526.54	1698.15	2855.85	1987.36	2867.28	2865.11
1	ENSP00000233242|ENSG00000084674	VPSYTLILPSLELPVLHVPR	99	iTRAQ8plex@N-term		3	849.846		2730.32	1583.73	1709.76	2770.51	1950.93	2973.41	2744.75
1	ENSP00000233242|ENSG00000084674	VPSYTLILPSLELPVLHVPR	99	iTRAQ8plex@N-term		4	637.635		5232.36	3352.94	2970.38	5178.73	4030.74	5067.93	5388.63
1	ENSP00000233242|ENSG00000084674	VPSYTLILPSLELPVLHVPR	99	iTRAQ8plex@N-term		3	849.846		2048.55	1212.85	1189.46	2048.58	1566.9	2029.55	2067.12
1	ENSP00000233242|ENSG00000084674	VPSYTLILPSLELPVLHVPR	99	iTRAQ8plex@N-term		3	849.846		2169.31	1161.12	1322.71	2198.84	1517.97	2174.16	2091.51
1	ENSP00000233242|ENSG00000084674	VPSYTLILPSLELPVLHVPR	99	iTRAQ8plex@N-term		3	849.846		2976.45	1003.19	1915.5	3152.06	1319.07	1922.31	1966.74
1	ENSP00000233242|ENSG00000084674	VPSYTLILPSLELPVLHVPR	99	iTRAQ8plex@N-term		3	849.845		1546.3	843.151	913.352	1626.21	1096.8	1556.27	1536.24
1	ENSP00000233242|ENSG00000084674	VPSYTLILPSLELPVLHVPR	99	iTRAQ8plex@N-term		3	849.845		2335.86	730.1	1457.77	2468.85	986.408	1425.28	1461.44
1	ENSP00000233242|ENSG00000084674	VPSYTLILPSLELPVLHVPR	99	iTRAQ8plex@N-term		3	849.845		1400.12	651.735	1429.81	1356.54	986.43	1390.15	1335.01
1	ENSP00000233242|ENSG00000084674	VPSYTLILPSLELPVLHVPR	99	iTRAQ8plex@N-term		3	849.846		1337.3	683.368	721.432	1283.52	969.333	1264.1	1362.35
1	ENSP00000233242|ENSG00000084674	VPSYTLILPSLELPVLHVPR	99	iTRAQ8plex@N-term		3	849.846		962.8	548.254	617.246	1138.63	715.928	925.233	882.558
1	ENSP00000233242|ENSG00000084674	VPSYTLILPSLELPVLHVPR	99	iTRAQ8plex@N-term		3	849.845		1371.2	669.251	986.219	1401.7	587.431	828.908	1273.78
1	ENSP00000233242|ENSG00000084674	VPSYTLILPSLELPVLHVPR	99	iTRAQ8plex@N-term		4	637.635		1766.3	1027.93	997.241	1654.81	1219.43	1654.35	1690.8
1	ENSP00000233242|ENSG00000084674	VPSYTLILPSLELPVLHVPR	99	iTRAQ8plex@N-term		5	510.311		390.12	227.31	256.981	410.666	261.583	369.644	419.395
1	ENSP00000233242|ENSG00000084674	VPSYTLILPSLELPVLHVPR	99	iTRAQ8plex@N-term		4	637.636		406.03	253.305	237.776	396.585	310.014	411.562	406.652
1	ENSP00000233242|ENSG00000084674	VPSYTLILPSLELPVLHVPR	99	iTRAQ8plex@N-term		4	637.635		251.82	155.784	295.053	246.358	187.068	230.395	196.421
1	ENSP00000233242|ENSG00000084674	VPSYTLILPSLELPVLHVPR	99	iTRAQ8plex@N-term		4	637.635		86.06	77.6384	82.5689	72.4964	87.2459	85.3745	68.8106
1	ENSP00000233242|ENSG00000084674	VPSYTLILPSLELPVLHVPR	99	iTRAQ8plex@N-term		4	637.636		74.39	90.7754	53.7417	55.5874	44.7974	66.5671	29.4532
1	ENSP00000233242|ENSG00000084674	VPSYTLILPSLELPVLHVPR	99	iTRAQ8plex@N-term		3	849.845		154.54	273.518	86.5508	93.8732	69.3402	147.567	52.2527
1	ENSP00000233242|ENSG00000084674	VPSYTLILPSLELPVLHVPR	99	iTRAQ8plex@N-term		5	510.31		102.88	189.218	49.4023	89.7981	56.5425	120.198	36.5036
1	ENSP00000233242|ENSG00000084674	VPSYTLILPSLELPVLHVPR	99	iTRAQ8plex@N-term		3	849.845		189.78	293.097	132.309	142.941	34.515	194.564	118.973
1	ENSP00000233242|ENSG00000084674	VPSYTLILPSLELPVLHVPR	99	iTRAQ8plex@N-term		3	849.845		203.41	244.919	380.343	529.853	145.894	186.937	135.439
1	ENSP00000233242|ENSG00000084674	VPSYTLILPSLELPVLHVPR	99	iTRAQ8plex@N-term		3	849.845		173.99	260.297	304.318	465.998	113.406	194.032	110.427
1	ENSP00000233242|ENSG00000084674	VPSYTLILPSLELPVLHVPR	99	iTRAQ8plex@N-term		3	849.845		190	245.57	108.824	161.489	136.697	205.759	107.68
1	ENSP00000233242|ENSG00000084674	VPSYTLILPSLELPVLHVPR	99	iTRAQ8plex@N-term		3	849.845		172.52	210.183	347.991	566.244	185.805	221.415	109.496
1	ENSP00000233242|ENSG00000084674	VPSYTLILPSLELPVLHVPR	99	iTRAQ8plex@N-term		3	849.845		141.63	240.304	97.8215	102.593	100.742	129.738	67.0861
1	ENSP00000233242|ENSG00000084674	VPSYTLILPSLELPVLHVPR	99	iTRAQ8plex@N-term		3	849.845		115.21	128.707	183.449	236.843	82.9357	104.038	53.2752
1	ENSP00000233242|ENSG00000084674	VPSYTLILPSLELPVLHVPR	99	iTRAQ8plex@N-term		4	637.636		152.79	218.705	103.502	100.099	102.88	212.882	87.8407
1	ENSP00000233242|ENSG00000084674	VPSYTLILPSLELPVLHVPR	99	iTRAQ8plex@N-term		4	637.636		57.75	101.292	102.856	37.8242	43.6451	52.7529	20.7851
1	ENSP00000233242|ENSG00000084674	VPSYTLILPSLELPVLHVPR	99	iTRAQ8plex@N-term		5	510.311		91.82	55.2616	58.0911	80.1653	54.7143	166.36	88.4358
1	ENSP00000233242|ENSG00000084674	VPSYTLILPSLELPVLHVPR	99	iTRAQ8plex@N-term		4	637.637		204.05	138.471	151.931	180.107	154.437	192.808	162.252
1	ENSP00000233242|ENSG00000084674	VPSYTLILPSLELPVLHVPR	99	iTRAQ8plex@N-term		4	637.637		207	123.212	138.634	163.709	132.996	231.992	138.445
1	ENSP00000233242|ENSG00000084674	VPSYTLILPSLELPVLHVPR	99	iTRAQ8plex@N-term		4	637.637		167.93	118.782	217.023	130.774	139.334	170.245	101.392
1	ENSP00000233242|ENSG00000084674	VPSYTLILPSLELPVLHVPR	99	iTRAQ8plex@N-term		4	637.637		169.48	102.526	104.961	133.917	149.162	188.42	126.42
1	ENSP00000233242|ENSG00000084674	VPSYTLILPSLELPVLHVPR	99	iTRAQ8plex@N-term		4	637.637		147.7	106.668	129.677	150.099	118.559	144.444	151.585
1	ENSP00000233242|ENSG00000084674	VPSYTLILPSLELPVLHVPR	99	iTRAQ8plex@N-term		4	637.635		374.62	178.541	245.661	373.666	136.963	319.136	369.401
1	ENSP00000233242|ENSG00000084674	VPSYTLILPSLELPVLHVPR	99	iTRAQ8plex@N-term		4	637.635		7035.68	2018.61	4185.3	6982.68	2545.16	3161.62	6526.34
1	ENSP00000233242|ENSG00000084674	VPSYTLILPSLELPVLHVPR	99	iTRAQ8plex@N-term		3	849.845		3557.02	1762.11	2209.37	3702.4	1451.26	3024.6	3545.66
1	ENSP00000233242|ENSG00000084674	VPSYTLILPSLELPVLHVPR	99	iTRAQ8plex@N-term		3	849.845		4400.41	2160.48	2627.45	4636.47	1779.26	3791.16	4204.6
1	ENSP00000233242|ENSG00000084674	VPSYTLILPSLELPVLHVPR	99	iTRAQ8plex@N-term		3	849.845		4429.48	2227.95	2624.54	4632.79	1673.38	3822.86	4354.84
1	ENSP00000233242|ENSG00000084674	VPSYTLILPSLELPVLHVPR	99	iTRAQ8plex@N-term		3	849.845		4108.17	1147.42	2677.54	4254.9	1548.58	2300.77	3989.59
1	ENSP00000233242|ENSG00000084674	VPSYTLILPSLELPVLHVPR	99	iTRAQ8plex@N-term		3	849.845		4365.6	1262.22	2681.38	4649.55	1775.41	2439.12	4191.81
1	ENSP00000233242|ENSG00000084674	VPSYTLILPSLELPVLHVPR	99	iTRAQ8plex@N-term		3	849.845		4630.65	2268.67	2946.11	4957.14	2918.4	4077.64	4519.52
1	ENSP00000233242|ENSG00000084674	VPSYTLILPSLELPVLHVPR	99	iTRAQ8plex@N-term		3	849.845		4461.84	1310.64	2786.36	4687.7	1809.49	2568.86	4342.48
1	ENSP00000233242|ENSG00000084674	VPSYTLILPSLELPVLHVPR	99	iTRAQ8plex@N-term		3	849.845		3760.44	1878.66	2263.92	3808.65	2239.29	3313.5	3566.73
1	ENSP00000233242|ENSG00000084674	VPSYTLILPSLELPVLHVPR	99	iTRAQ8plex@N-term		3	849.845		3943.22	1213.95	2555.1	4183.48	1652.42	2472.36	3945.12
1	ENSP00000233242|ENSG00000084674	VPSYTLILPSLELPVLHVPR	99	iTRAQ8plex@N-term		3	849.845		3696.58	1829.12	2308.02	4046.16	1573.11	3310.74	3721.94
1	ENSP00000233242|ENSG00000084674	VPSYTLILPSLELPVLHVPR	99	iTRAQ8plex@N-term		3	849.845		3282.52	847.116	2077.44	3530.93	1316.81	1888.76	1852.86
1	ENSP00000233242|ENSG00000084674	VPSYTLILPSLELPVLHVPR	99	iTRAQ8plex@N-term		4	637.635		7095.22	3615.62	4220.59	7374.94	2738.67	6073.56	7100.17
1	ENSP00000233242|ENSG00000084674	VPSYTLILPSLELPVLHVPR	99	iTRAQ8plex@N-term		3	849.845		2961.82	1307.81	1749.44	3045.08	1743.94	2673.27	2879.32
1	ENSP00000233242|ENSG00000084674	VPSYTLILPSLELPVLHVPR	99	iTRAQ8plex@N-term		3	849.845		2330.92	1138.18	1552.12	2593.47	1000.26	2279.9	2286.86
1	ENSP00000233242|ENSG00000084674	VPSYTLILPSLELPVLHVPR	99	iTRAQ8plex@N-term		3	849.845		1885.45	967.166	1269.78	2058.9	1203.69	1786.53	1998.21
1	ENSP00000233242|ENSG00000084674	VPSYTLILPSLELPVLHVPR	99	iTRAQ8plex@N-term		3	849.845		1830.53	950.715	1212.6	2078.15	1181.14	1722.05	2112.31
1	ENSP00000233242|ENSG00000084674	VPSYTLILPSLELPVLHVPR	99	iTRAQ8plex@N-term		5	510.31		1278.72	633.281	845.231	1490.05	806.808	1154.45	1316.59
1	ENSP00000233242|ENSG00000084674	VPSYTLILPSLELPVLHVPR	99	iTRAQ8plex@N-term		3	849.846		1191.8	563.166	756.843	1318	526.312	1085.07	1224.78
1	ENSP00000233242|ENSG00000084674	VPSYTLILPSLELPVLHVPR	99	iTRAQ8plex@N-term		5	510.31		836.63	382.672	473.12	1019.21	304.784	715.934	793.466
1	ENSP00000233242|ENSG00000084674	VPSYTLILPSLELPVLHVPR	99	iTRAQ8plex@N-term		5	510.31		633.16	285.117	391.643	694.033	243.777	562.309	614.885
1	ENSP00000233242|ENSG00000084674	VPSYTLILPSLELPVLHVPR	99	iTRAQ8plex@N-term		5	510.31		576.54	146.299	333.781	550.022	208.408	309.135	510.242
1	ENSP00000233242|ENSG00000084674	VPSYTLILPSLELPVLHVPR	99	iTRAQ8plex@N-term		5	510.31		447.65	216.16	287.904	452.398	173.362	268.643	435.709
1	ENSP00000233242|ENSG00000084674	VPSYTLILPSLELPVLHVPR	99	iTRAQ8plex@N-term		4	637.635		1668.18	881.564	1031.42	1808.61	782.875	1934.43	1618.35
1	ENSP00000233242|ENSG00000084674	VPSYTLILPSLELPVLHVPR	99	iTRAQ8plex@N-term		5	510.31		353.02	191.907	230.398	362.924	132.553	294.702	323.298
1	ENSP00000233242|ENSG00000084674	VPSYTLILPSLELPVLHVPR	99	iTRAQ8plex@N-term		5	510.31		358.36	120.473	207.966	393.482	156.154	224.739	310.037
1	ENSP00000233242|ENSG00000084674	VPSYTLILPSLELPVLHVPR	99	iTRAQ8plex@N-term		5	510.31		292.21	131.581	162.258	325.974	107.113	232.294	277.577
1	ENSP00000233242|ENSG00000084674	VPSYTLILPSLELPVLHVPR	99	iTRAQ8plex@N-term		5	510.31		273.17	156.249	197.371	238.64	96.3982	246.597	223.402
1	ENSP00000233242|ENSG00000084674	VPSYTLILPSLELPVLHVPR	99	iTRAQ8plex@N-term		5	510.31		327.5	204.342	505.979	301.091	155.556	224.854	271.198
1	ENSP00000233242|ENSG00000084674	VPSYTLILPSLELPVLHVPR	99	iTRAQ8plex@N-term		5	510.31		408.39	216.574	1236.66	334.065	202.237	204.91	343.702
1	ENSP00000233242|ENSG00000084674	VPSYTLILPSLELPVLHVPR	99	iTRAQ8plex@N-term		5	510.31		461.07	388.175	1549.24	318.894	387.498	261.836	283.056
1	ENSP00000233242|ENSG00000084674	VPSYTLILPSLELPVLHVPR	99	iTRAQ8plex@N-term		4	637.635		353.9	215.078	244.201	380.255	178.359	317.985	388.828
1	ENSP00000233242|ENSG00000084674	VPSYTLILPSLELPVLHVPR	99	iTRAQ8plex@N-term		4	637.635		182.59	90.8853	212.226	134.466	87.7888	76.0067	106.932
1	ENSP00000233242|ENSG00000084674	VPSYTLILPSLELPVLHVPR	95.76	iTRAQ8plex@N-term		5	510.31		589.97	499.383	2317.47	405.236	286.779	204.018	412.589
1	ENSP00000233242|ENSG00000084674	VPSYTLILPSLELPVLHVPR	95.76	iTRAQ8plex@N-term		5	510.31		417.28	388.015	1717.75	290.516	372.418	246.828	277.135
1	ENSP00000233242|ENSG00000084674	VQGVEFSHR	98.95	iTRAQ8plex@N-term		3	454.919		2928.58	2453.69	2348.58	2597.21	2280.77	2462.88	2993.27
1	ENSP00000233242|ENSG00000084674	VQGVEFSHR	98.79	iTRAQ8plex@N-term		3	454.921		289.6	295.709	279.771	379.204	284.696	304.603	299.461
1	ENSP00000233242|ENSG00000084674	VSALLTPAEQTGTWK	99	iTRAQ8plex@N-term; iTRAQ8plex(K)@15		3	737.427		8807	5721.55	6606.59	8409.23	7469.07	6155.63	7800.53
1	ENSP00000233242|ENSG00000084674	VSALLTPAEQTGTWK	99	iTRAQ8plex@N-term; iTRAQ8plex(K)@15		4	553.32		1569.96	1082.03	1253.62	1455	1461.54	1039.85	1343.51
1	ENSP00000233242|ENSG00000084674	VSALLTPAEQTGTWK	99	iTRAQ8plex@N-term; iTRAQ8plex(K)@15		4	553.321		188.95	233.22	168.871	142.98	213.804	169.699	143.359
1	ENSP00000233242|ENSG00000084674	VSTAFVYTK	99	iTRAQ8plex@N-term; iTRAQ8plex(K)@9		2	812.483		1132.14	1218.8	941.136	886.718	1349.53	815.986	847.061
1	ENSP00000233242|ENSG00000084674	VSTAFVYTK	99	iTRAQ8plex@N-term; iTRAQ8plex(K)@9		3	541.99		1406.73	1936.65	3392.98	1270.54	2286.5	1200.83	2119.06
1	ENSP00000233242|ENSG00000084674	VSTAFVYTK	99	iTRAQ8plex@N-term; iTRAQ8plex(K)@9		2	812.483		774.02	863.381	790.744	849.611	1060.75	671.945	506.915
1	ENSP00000233242|ENSG00000084674	VSTAFVYTK	99	iTRAQ8plex@N-term; iTRAQ8plex(K)@9		2	812.483		497.15	698.805	609.619	521.85	542.544	393.387	285.253
1	ENSP00000233242|ENSG00000084674	VSTAFVYTK	99	iTRAQ8plex@N-term; iTRAQ8plex(K)@9		2	812.483		440.24	637.228	550.893	438.13	542.556	304.041	253.236
1	ENSP00000233242|ENSG00000084674	VSTAFVYTK	99	iTRAQ8plex@N-term; iTRAQ8plex(K)@9		2	812.483		709.42	671.99	645.626	554.48	741.202	565.144	381.64
1	ENSP00000233242|ENSG00000084674	VSTAFVYTK	99	iTRAQ8plex@N-term; iTRAQ8plex(K)@9		2	812.484		348.12	489.357	523.208	328.723	428.296	365.745	227.308
1	ENSP00000233242|ENSG00000084674	VSTAFVYTK	99	iTRAQ8plex@N-term; iTRAQ8plex(K)@9		3	541.99		695.15	952.846	2801.98	464.142	902.231	528.191	1058.16
1	ENSP00000233242|ENSG00000084674	VSTAFVYTK	99	iTRAQ8plex@N-term; iTRAQ8plex(K)@9		4	406.745		376.78	504.514	514.519	384.36	534.733	308.876	256.807
1	ENSP00000233242|ENSG00000084674	VSTAFVYTK	99	iTRAQ8plex@N-term; iTRAQ8plex(K)@9		3	541.99		1444.05	1894.23	2743.02	1286.81	2122.09	1312.79	2237.89
1	ENSP00000233242|ENSG00000084674	VSTAFVYTK	99	iTRAQ8plex@N-term; iTRAQ8plex(K)@9		3	541.99		895.81	1110.09	3360.82	666.244	1200.06	729.82	1110
1	ENSP00000233242|ENSG00000084674	VSTAFVYTK	99	iTRAQ8plex@N-term; iTRAQ8plex(K)@9		3	541.99		5281.09	3181	4208.58	4613.05	3235.32	2815.86	3901.36
1	ENSP00000233242|ENSG00000084674	VSTAFVYTK	99	iTRAQ8plex@N-term; iTRAQ8plex(K)@9		3	541.99		410.99	696.97	685.684	466.184	516.052	415.835	226.774
1	ENSP00000233242|ENSG00000084674	VSTAFVYTK	99	iTRAQ8plex@N-term; iTRAQ8plex(K)@9		3	541.99		263.47	418.017	581.944	332.543	408.828	346.462	136.553
1	ENSP00000233242|ENSG00000084674	WKNEVR	99	iTRAQ8plex@N-term; iTRAQ8plex(K)@2	missed K-N@2	3	480.623		36899.6	19931.7	29738.7	41133.9	23162.7	18681.2	26768
1	ENSP00000233242|ENSG00000084674	WNFYYSPQSSPDKK	99	iTRAQ8plex@N-term; iTRAQ8plex(K)@13; iTRAQ8plex(K)@14	missed K-K@13	5	532.691		194.04	671.271	345.339	145.13	61.6838	141.509	86.3604
1	ENSP00000233242|ENSG00000084674	WNFYYSPQSSPDKK	99	iTRAQ8plex@N-term; iTRAQ8plex(K)@13; iTRAQ8plex(K)@14	missed K-K@13	4	665.612		279.16	513.171	555.56	215.437	65.7724	99.5628	165.899
1	ENSP00000233242|ENSG00000084674	YGMVAQVTQTLK	99	iTRAQ8plex@N-term; iTRAQ8plex(K)@12		3	649.711		83.37	164.694	158.971	28.5056	9.46253	78.3235	21.5939
1	ENSP00000233242|ENSG00000084674	YGMVAQVTQTLK	99	iTRAQ8plex@N-term; iTRAQ8plex(K)@12		4	487.535		929.9	555.574	623.104	704.343	473.26	596.067	700.497
1	ENSP00000233242|ENSG00000084674	YGMVAQVTQTLK	99	iTRAQ8plex@N-term; iTRAQ8plex(K)@12		3	649.711		2259.82	1606.16	1761.72	2253.79	1346.26	1478.91	2031.78
[truncated: 25,792 more rows]
